# Supplementary material for: Pressure encryption toward physically uncopiable anti-counterfeiting
Source: Nat Commun. 2025 Jul 5;16:6203. doi: 10.1038/s41467-025-61509-3 (PMC12228716; doi:10.1038/s41467-025-61509-3)
Supplement: Supplementary file 3 — Source data [file 41467_2025_61509_MOESM3_ESM.zip]

Archive with 84 entries (73 files):
- Source Data/
- Source Data/Supplementary Data 15.xlsx
- __MACOSX/
- __MACOSX/Source Data/
- __MACOSX/Source Data/._Supplementary Data 15.xlsx
- Source Data/Supplementary Data 4.xlsx
- __MACOSX/Source Data/._Supplementary Data 4.xlsx
- Source Data/Supplementary Data 8.xlsx
- __MACOSX/Source Data/._Supplementary Data 8.xlsx
- Source Data/Supplementary Data 9.xlsx
- __MACOSX/Source Data/._Supplementary Data 9.xlsx
- Source Data/.DS_Store
- __MACOSX/Source Data/._.DS_Store
- Source Data/Supplementary Date 17/
- Source Data/Supplementary Date 17/Structures of electronic structure calculations-Fig. 4a-b/
- Source Data/Supplementary Date 17/Structures of electronic structure calculations-Fig. 4a-b/1atm.txt
- __MACOSX/Source Data/Supplementary Date 17/
- __MACOSX/Source Data/Supplementary Date 17/Structures of electronic structure calculations-Fig. 4a-b/
- __MACOSX/Source Data/Supplementary Date 17/Structures of electronic structure calculations-Fig. 4a-b/._1atm.txt
- Source Data/Supplementary Date 17/Structures of electronic structure calculations-Fig. 4a-b/7GPa.txt
- __MACOSX/Source Data/Supplementary Date 17/Structures of electronic structure calculations-Fig. 4a-b/._7GPa.txt
- Source Data/Supplementary Date 17/.DS_Store
- __MACOSX/Source Data/Supplementary Date 17/._.DS_Store
- __MACOSX/Source Data/._Supplementary Date 17
- Source Data/Supplementary Data 5.xlsx
- __MACOSX/Source Data/._Supplementary Data 5.xlsx
- Source Data/Figure 1.xlsx
- __MACOSX/Source Data/._Figure 1.xlsx
- Source Data/Supplementary Date 18/
- Source Data/Supplementary Date 18/.DS_Store
- __MACOSX/Source Data/Supplementary Date 18/
- __MACOSX/Source Data/Supplementary Date 18/._.DS_Store
- Source Data/Supplementary Date 18/Structures of molecular dynamics trajectories-Fig.5c and Fig. 5e-l/
- Source Data/Supplementary Date 18/Structures of molecular dynamics trajectories-Fig.5c and Fig. 5e-l/R-20 GPa.txt
- __MACOSX/Source Data/Supplementary Date 18/Structures of molecular dynamics trajectories-Fig.5c and Fig. 5e-l/
- __MACOSX/Source Data/Supplementary Date 18/Structures of molecular dynamics trajectories-Fig.5c and Fig. 5e-l/._R-20 GPa.txt
- Source Data/Supplementary Date 18/Structures of molecular dynamics trajectories-Fig.5c and Fig. 5e-l/R-30 GPa.txt
- __MACOSX/Source Data/Supplementary Date 18/Structures of molecular dynamics trajectories-Fig.5c and Fig. 5e-l/._R-30 GPa.txt
- Source Data/Supplementary Date 18/Structures of molecular dynamics trajectories-Fig.5c and Fig. 5e-l/40 GPa.txt
- __MACOSX/Source Data/Supplementary Date 18/Structures of molecular dynamics trajectories-Fig.5c and Fig. 5e-l/._40 GPa.txt
- Source Data/Supplementary Date 18/Structures of molecular dynamics trajectories-Fig.5c and Fig. 5e-l/50 GPa.txt
- __MACOSX/Source Data/Supplementary Date 18/Structures of molecular dynamics trajectories-Fig.5c and Fig. 5e-l/._50 GPa.txt
- Source Data/Supplementary Date 18/Structures of molecular dynamics trajectories-Fig.5c and Fig. 5e-l/R-50 GPa.txt
- __MACOSX/Source Data/Supplementary Date 18/Structures of molecular dynamics trajectories-Fig.5c and Fig. 5e-l/._R-50 GPa.txt
- Source Data/Supplementary Date 18/Structures of molecular dynamics trajectories-Fig.5c and Fig. 5e-l/R-40 GPa.txt
- __MACOSX/Source Data/Supplementary Date 18/Structures of molecular dynamics trajectories-Fig.5c and Fig. 5e-l/._R-40 GPa.txt
- Source Data/Supplementary Date 18/Structures of molecular dynamics trajectories-Fig.5c and Fig. 5e-l/30 GPa.txt
- __MACOSX/Source Data/Supplementary Date 18/Structures of molecular dynamics trajectories-Fig.5c and Fig. 5e-l/._30 GPa.txt
- Source Data/Supplementary Date 18/Structures of molecular dynamics trajectories-Fig.5c and Fig. 5e-l/20 GPa.txt
- __MACOSX/Source Data/Supplementary Date 18/Structures of molecular dynamics trajectories-Fig.5c and Fig. 5e-l/._20 GPa.txt
- Source Data/Supplementary Date 18/Structures of molecular dynamics trajectories-Fig.5c and Fig. 5e-l/1atm.txt
- __MACOSX/Source Data/Supplementary Date 18/Structures of molecular dynamics trajectories-Fig.5c and Fig. 5e-l/._1atm.txt
- __MACOSX/Source Data/._Supplementary Date 18
- Source Data/Supplementary Data 14.xlsx
- __MACOSX/Source Data/._Supplementary Data 14.xlsx
- Source Data/Supplementary Data 13.xlsx
- __MACOSX/Source Data/._Supplementary Data 13.xlsx
- Source Data/Supplementary Data 2.xlsx
- __MACOSX/Source Data/._Supplementary Data 2.xlsx
- Source Data/Supplementary Data 3.xlsx
- __MACOSX/Source Data/._Supplementary Data 3.xlsx
- Source Data/Supplementary Data 12.xlsx
- __MACOSX/Source Data/._Supplementary Data 12.xlsx
- Source Data/Figure 4.xlsx
- __MACOSX/Source Data/._Figure 4.xlsx
- Source Data/Supplementary Data 11.xlsx
- __MACOSX/Source Data/._Supplementary Data 11.xlsx
- Source Data/Supplementary Data 10.xlsx
- __MACOSX/Source Data/._Supplementary Data 10.xlsx
- Source Data/Figure 5.xlsx
- __MACOSX/Source Data/._Figure 5.xlsx
- Source Data/Supplementary Data 1.xlsx
- __MACOSX/Source Data/._Supplementary Data 1.xlsx
- Source Data/Supplementary Data 6.xlsx
- __MACOSX/Source Data/._Supplementary Data 6.xlsx
- Source Data/Figure 2.xlsx
- __MACOSX/Source Data/._Figure 2.xlsx
- Source Data/Supplementary Data 16.xlsx
- __MACOSX/Source Data/._Supplementary Data 16.xlsx
- Source Data/Figure 3.xlsx
- __MACOSX/Source Data/._Figure 3.xlsx
- Source Data/Supplementary Data 7.xlsx
- __MACOSX/Source Data/._Supplementary Data 7.xlsx
- __MACOSX/._Source Data
