# Supplementary material for: Pressure encryption toward physically uncopiable anti-counterfeiting
Source: Nat Commun. 2025 Jul 5;16:6203. doi: 10.1038/s41467-025-61509-3 (PMC12228716; doi:10.1038/s41467-025-61509-3)
Supplement: Supplementary file 3 — Source data [file 41467_2025_61509_MOESM3_ESM.zip › Source Data/Supplementary Data 15.xlsx]

## Sheet: Supplementary Fig. 15f
S(Q)		R-Pressure (GPa)	R-26		R-40
			0.44336	1.35988	0.29125	1.13125
			0.4475	1.36355	0.29547	1.13636
			0.45163	1.36724	0.29968	1.14148
			0.45577	1.37904	0.3039	1.14661
			0.45991	1.38774	0.30811	1.15174
			0.46405	1.39407	0.31233	1.15689
			0.46819	1.40198	0.31654	1.16204
			0.47232	1.40636	0.32075	1.16721
			0.47646	1.41076	0.32497	1.17238
			0.4806	1.4156	0.32918	1.17756
			0.48474	1.42158	0.3334	1.18275
			0.48888	1.427	0.33761	1.18795
			0.49302	1.43092	0.34182	1.19316
			0.49715	1.43779	0.34604	1.19838
			0.50129	1.44103	0.35025	1.20362
			0.50543	1.44611	0.35447	1.20886
			0.50957	1.44697	0.35868	1.21417
			0.51371	1.45097	0.3629	1.21961
			0.51784	1.45631	0.36711	1.22507
			0.52198	1.46121	0.37132	1.23053
			0.52612	1.46777	0.37554	1.23601
			0.53026	1.47434	0.37975	1.2415
			0.5344	1.47987	0.38397	1.247
			0.53854	1.48227	0.38818	1.25251
			0.54267	1.492	0.39239	1.25827
			0.54681	1.50145	0.39661	1.26785
			0.55095	1.51674	0.40082	1.27744
			0.55509	1.52198	0.40504	1.28705
			0.55923	1.5276	0.40925	1.29667
			0.56336	1.53541	0.41346	1.30631
			0.5675	1.53737	0.41768	1.31596
			0.57164	1.5496	0.42189	1.32563
			0.57578	1.56062	0.42611	1.33532
			0.57992	1.56726	0.43032	1.34502
			0.58406	1.57551	0.43454	1.35474
			0.58819	1.58352	0.43875	1.36141
			0.59233	1.59255	0.44296	1.36766
			0.59647	1.60222	0.44718	1.37392
			0.60061	1.61055	0.45139	1.38019
			0.60475	1.619	0.45561	1.38752
			0.60888	1.62582	0.45982	1.39724
			0.61302	1.63295	0.46403	1.42862
			0.61716	1.64194	0.46825	1.44732
			0.6213	1.64829	0.47246	1.45425
			0.62544	1.65912	0.47668	1.4612
			0.62958	1.66637	0.48089	1.46816
			0.63371	1.67389	0.48511	1.47513
			0.63785	1.68273	0.48932	1.48479
			0.64199	1.68939	0.49353	1.49468
			0.64613	1.6946	0.49775	1.50462
			0.65027	1.70017	0.50196	1.5143
			0.6544	1.70677	0.50618	1.5213
			0.65854	1.71056	0.51039	1.52852
			0.66268	1.71489	0.5146	1.53798
			0.66682	1.71998	0.51882	1.54664
			0.67096	1.72444	0.52303	1.55358
			0.6751	1.73266	0.52725	1.56014
			0.67923	1.73917	0.53146	1.56869
			0.68337	1.74444	0.53567	1.57662
			0.68751	1.74633	0.53989	1.58444
			0.69165	1.75359	0.5441	1.59884
			0.69579	1.75869	0.54832	1.62199
			0.69993	1.764	0.55253	1.64722
			0.70406	1.77304	0.55675	1.65321
			0.7082	1.77826	0.56096	1.65434
			0.71234	1.78704	0.56517	1.66558
			0.71648	1.79313	0.56939	1.68759
			0.72062	1.80026	0.5736	1.71226
			0.72475	1.80985	0.57782	1.73212
			0.72889	1.81388	0.58203	1.75024
			0.73303	1.82352	0.58624	1.75146
			0.73717	1.83392	0.59046	1.77228
			0.74131	1.85183	0.59467	1.79626
			0.74545	1.88869	0.59889	1.81877
			0.74958	1.94871	0.6031	1.83413
			0.75372	2.00053	0.60732	1.83132
			0.75786	2.0475	0.61153	1.83139
			0.762	2.10297	0.61574	1.84286
			0.76614	2.16541	0.61996	1.85469
			0.77027	2.23438	0.62417	1.88373
			0.77441	2.30602	0.62839	1.90681
			0.77855	2.35127	0.6326	1.92258
			0.78269	2.40295	0.63681	1.95012
			0.78683	2.46488	0.64103	1.96384
			0.79097	2.55161	0.64524	1.98584
			0.7951	2.64632	0.64946	1.99369
			0.79924	2.75592	0.65367	1.98055
			0.80338	2.87614	0.65789	1.99006
			0.80752	2.98253	0.6621	1.98596
			0.81166	3.07581	0.66631	2.001
			0.81579	3.11756	0.67053	2.01132
			0.81993	3.12415	0.67474	2.03194
			0.82407	3.0539	0.67896	2.04496
			0.82821	2.92938	0.68317	2.06079
			0.83235	2.78462	0.68738	2.07696
			0.83649	2.61014	0.6916	2.09945
			0.84062	2.44892	0.69581	2.11194
			0.84476	2.31303	0.70003	2.1018
			0.8489	2.20211	0.70424	2.10585
			0.85304	2.1256	0.70845	2.12987
			0.85718	2.07038	0.71267	2.15044
			0.86131	2.0318	0.71688	2.17503
			0.86545	2.00341	0.7211	2.18703
			0.86959	1.9812	0.72531	2.18446
			0.87373	1.96997	0.72953	2.19394
			0.87787	1.96538	0.73374	2.21408
			0.88201	1.96393	0.73795	2.23456
			0.88614	1.96267	0.74217	2.25933
			0.89028	1.96166	0.74638	2.27387
			0.89442	1.9549	0.7506	2.29506
			0.89856	1.94379	0.75481	2.32047
			0.9027	1.94381	0.75902	2.33904
			0.90683	1.95351	0.76324	2.36655
			0.91097	1.98247	0.76745	2.40116
			0.91511	2.0311	0.77167	2.44142
			0.91925	2.09115	0.77588	2.46746
			0.92339	2.17219	0.7801	2.47818
			0.92753	2.2851	0.78431	2.48201
			0.93166	2.43205	0.78852	2.48656
			0.9358	2.62547	0.79274	2.4904
			0.93994	2.85562	0.79695	2.49785
			0.94408	3.07075	0.80117	2.52006
			0.94822	3.25367	0.80538	2.54176
			0.95236	3.37466	0.80959	2.55542
			0.95649	3.39888	0.81381	2.54784
			0.96063	3.30582	0.81802	2.54378
			0.96477	3.13011	0.82224	2.53092
			0.96891	2.89999	0.82645	2.51629
			0.97305	2.65408	0.83066	2.49889
			0.97718	2.44478	0.83488	2.47717
			0.98132	2.28353	0.83909	2.45921
			0.98546	2.16411	0.84331	2.45536
			0.9896	2.09326	0.84752	2.45361
			0.99374	2.04744	0.85174	2.45849
			0.99788	2.00461	0.85595	2.46239
			1.00201	1.97998	0.86016	2.4449
			1.00615	1.95716	0.86438	2.44536
			1.01029	1.93399	0.86859	2.43513
			1.01443	1.91603	0.87281	2.43118
			1.01857	1.89737	0.87702	2.42868
			1.0227	1.88936	0.88123	2.4176
			1.02684	1.87552	0.88545	2.40752
			1.03098	1.85925	0.88966	2.40084
			1.03512	1.84051	0.89388	2.38561
			1.03926	1.82075	0.89809	2.35361
			1.04339	1.80122	0.90231	2.32628
			1.04753	1.77233	0.90652	2.31123
			1.05167	1.74443	0.91073	2.31322
			1.05581	1.71628	0.91495	2.32794
			1.05995	1.69752	0.91916	2.33176
			1.06409	1.68306	0.92338	2.32266
			1.06822	1.68556	0.92759	2.32409
			1.07236	1.70859	0.9318	2.32554
			1.0765	1.74299	0.93602	2.32033
			1.08064	1.7853	0.94023	2.30682
			1.08478	1.84043	0.94445	2.29599
			1.08892	1.9005	0.94866	2.28849
			1.09305	1.96311	0.95288	2.27552
			1.09719	2.01771	0.95709	2.26391
			1.10133	2.0312	0.9613	2.2472
			1.10547	2.01408	0.96552	2.2293
			1.10961	1.96332	0.96973	2.21376
			1.11374	1.89052	0.97395	2.19135
			1.11788	1.81182	0.97816	2.17089
			1.12202	1.7353	0.98237	2.15673
			1.12616	1.66954	0.98659	2.1506
			1.1303	1.61202	0.9908	2.14092
			1.13444	1.56835	0.99502	2.12263
			1.13857	1.54181	0.99923	2.10658
			1.14271	1.52219	1.00344	2.0952
			1.14685	1.51868	1.00766	2.0763
			1.15099	1.51948	1.01187	2.04991
			1.15513	1.51782	1.01609	2.02003
			1.15926	1.51501	1.0203	2.00819
			1.1634	1.51393	1.02451	2.00871
			1.16754	1.52111	1.02873	2.00377
			1.17168	1.53705	1.03294	1.99276
			1.17582	1.56429	1.03716	1.9794
			1.17996	1.6011	1.04137	1.97034
			1.18409	1.66598	1.04559	1.96921
			1.18823	1.74989	1.0498	1.98221
			1.19237	1.85538	1.05401	1.96636
			1.19651	1.96546	1.05823	1.93042
			1.20065	2.06305	1.06244	1.89607
			1.20478	2.13844	1.06666	1.88372
			1.20892	2.17901	1.07087	1.88457
			1.21306	2.17747	1.07508	1.88847
			1.2172	2.13483	1.0793	1.88911
			1.22134	2.06304	1.08351	1.89501
			1.22548	1.97012	1.08773	1.89357
			1.22961	1.86549	1.09194	1.8888
			1.23375	1.78249	1.09616	1.88241
			1.23789	1.71715	1.10037	1.87495
			1.24203	1.67958	1.10458	1.86833
			1.24617	1.66769	1.1088	1.84926
			1.2503	1.66745	1.11301	1.82688
			1.25444	1.67898	1.11723	1.8076
			1.25858	1.69251	1.12144	1.79962
			1.26272	1.70937	1.12565	1.78827
			1.26686	1.71345	1.12987	1.77495
			1.271	1.70072	1.13408	1.76084
			1.27513	1.6752	1.1383	1.75859
			1.27927	1.63618	1.14251	1.7477
			1.28341	1.58888	1.14673	1.74184
			1.28755	1.53591	1.15094	1.72941
			1.29169	1.48809	1.15515	1.71478
			1.29582	1.44264	1.15937	1.70084
			1.29996	1.41103	1.16358	1.68697
			1.3041	1.38161	1.1678	1.68443
			1.30824	1.35861	1.17201	1.683
			1.31238	1.34875	1.17622	1.6796
			1.31652	1.33988	1.18044	1.67218
			1.32065	1.33644	1.18465	1.66262
			1.32479	1.32386	1.18887	1.6581
			1.32893	1.31078	1.19308	1.66224
			1.33307	1.29853	1.19729	1.66624
			1.33721	1.28819	1.20151	1.66218
			1.34135	1.28247	1.20572	1.65575
			1.34548	1.27492	1.20994	1.64697
			1.34962	1.2707	1.21415	1.64279
			1.35376	1.26697	1.21837	1.63273
			1.3579	1.25928	1.22258	1.62724
			1.36204	1.25713	1.22679	1.6257
			1.36617	1.25406	1.23101	1.6256
			1.37031	1.24805	1.23522	1.62415
			1.37445	1.24446	1.23944	1.6059
			1.37859	1.23737	1.24365	1.59311
			1.38273	1.2347	1.24786	1.58552
			1.38687	1.23313	1.25208	1.5809
			1.391	1.23288	1.25629	1.57553
			1.39514	1.23064	1.26051	1.56494
			1.39928	1.2255	1.26472	1.55203
			1.40342	1.22786	1.26894	1.54975
			1.40756	1.2323	1.27315	1.54091
			1.41169	1.23729	1.27736	1.53719
			1.41583	1.23115	1.28158	1.53428
			1.41997	1.22564	1.28579	1.52985
			1.42411	1.22334	1.29001	1.53269
			1.42825	1.22043	1.29422	1.52427
			1.43239	1.22063	1.29843	1.52972
			1.43652	1.21932	1.30265	1.5327
			1.44066	1.21857	1.30686	1.52106
			1.4448	1.21895	1.31108	1.51007
			1.44894	1.22381	1.31529	1.49845
			1.45308	1.22703	1.3195	1.49187
			1.45721	1.23088	1.32372	1.48572
			1.46135	1.22976	1.32793	1.48347
			1.46549	1.22415	1.33215	1.47676
			1.46963	1.22744	1.33636	1.47173
			1.47377	1.23001	1.34058	1.46814
			1.47791	1.23386	1.34479	1.46753
			1.48204	1.2359	1.349	1.46475
			1.48618	1.23957	1.35322	1.45843
			1.49032	1.24669	1.35743	1.45338
			1.49446	1.25911	1.36165	1.44541
			1.4986	1.2711	1.36586	1.44368
			1.50273	1.28873	1.37007	1.44523
			1.50687	1.30282	1.37429	1.45685
			1.51101	1.31365	1.3785	1.45916
			1.51515	1.32131	1.38272	1.45339
			1.51929	1.3281	1.38693	1.44589
			1.52343	1.3409	1.39115	1.44473
			1.52756	1.36484	1.39536	1.45089
			1.5317	1.38516	1.39957	1.45402
			1.53584	1.40582	1.40379	1.45599
			1.53998	1.42081	1.408	1.45841
			1.54412	1.43116	1.41222	1.45558
			1.54825	1.43733	1.41643	1.4481
			1.55239	1.44159	1.42064	1.44376
			1.55653	1.45006	1.42486	1.44027
			1.56067	1.46164	1.42907	1.43692
			1.56481	1.47556	1.43329	1.43741
			1.56895	1.4914	1.4375	1.43505
			1.57308	1.50162	1.44172	1.42837
			1.57722	1.50956	1.44593	1.42367
			1.58136	1.5219	1.45014	1.42255
			1.5855	1.53528	1.45436	1.42619
			1.58964	1.55287	1.45857	1.43344
			1.59378	1.56975	1.46279	1.44149
			1.59791	1.57587	1.467	1.44339
			1.60205	1.5857	1.47121	1.4412
			1.60619	1.59567	1.47543	1.43998
			1.61033	1.61227	1.47964	1.44168
			1.61447	1.62736	1.48386	1.43903
			1.6186	1.64064	1.48807	1.43238
			1.62274	1.65378	1.49228	1.42366
			1.62688	1.67107	1.4965	1.42186
			1.63102	1.68864	1.50071	1.42886
			1.63516	1.70015	1.50493	1.43532
			1.6393	1.70218	1.50914	1.43597
			1.64343	1.70369	1.51336	1.43568
			1.64757	1.70851	1.51757	1.4409
			1.65171	1.70551	1.52178	1.43894
			1.65585	1.70348	1.526	1.45394
			1.65999	1.69504	1.53021	1.46039
			1.66412	1.68531	1.53443	1.47915
			1.66826	1.67704	1.53864	1.49675
			1.6724	1.66471	1.54285	1.5121
			1.67654	1.65976	1.54707	1.51518
			1.68068	1.65909	1.55128	1.51615
			1.68482	1.65917	1.5555	1.51444
			1.68895	1.66169	1.55971	1.5143
			1.69309	1.67281	1.56393	1.51733
			1.69723	1.70039	1.56814	1.5259
			1.70137	1.73641	1.57235	1.52857
			1.70551	1.77976	1.57657	1.52974
			1.70964	1.82354	1.58078	1.53358
			1.71378	1.87014	1.585	1.53879
			1.71792	1.92549	1.58921	1.54891
			1.72206	1.97911	1.59342	1.5634
			1.7262	2.02756	1.59764	1.5708
			1.73034	2.06365	1.60185	1.57402
			1.73447	2.07835	1.60607	1.5824
			1.73861	2.07885	1.61028	1.58705
			1.74275	2.07387	1.61449	1.59385
			1.74689	2.05974	1.61871	1.60686
			1.75103	2.02337	1.62292	1.61855
			1.75516	1.974	1.62714	1.62883
			1.7593	1.91363	1.63135	1.63488
			1.76344	1.85507	1.63557	1.63708
			1.76758	1.80696	1.63978	1.64016
			1.77172	1.77243	1.64399	1.64734
			1.77586	1.75115	1.64821	1.65461
			1.77999	1.73731	1.65242	1.66119
			1.78413	1.73008	1.65664	1.67208
			1.78827	1.7231	1.66085	1.68808
			1.79241	1.71915	1.66506	1.71178
			1.79655	1.70971	1.66928	1.72931
			1.80068	1.70593	1.67349	1.73623
			1.80482	1.71051	1.67771	1.73762
			1.80896	1.72514	1.68192	1.73558
			1.8131	1.74851	1.68614	1.7437
			1.81724	1.77393	1.69035	1.76563
			1.82138	1.81132	1.69456	1.78786
			1.82551	1.86325	1.69878	1.80075
			1.82965	1.92404	1.70299	1.8022
			1.83379	1.99682	1.70721	1.8089
			1.83793	2.07543	1.71142	1.82215
			1.84207	2.16246	1.71563	1.8426
			1.8462	2.25243	1.71985	1.85796
			1.85034	2.3335	1.72406	1.87402
			1.85448	2.40686	1.72828	1.8869
			1.85862	2.46187	1.73249	1.89281
			1.86276	2.50741	1.73671	1.895
			1.8669	2.55718	1.74092	1.90511
			1.87103	2.61483	1.74513	1.91178
			1.87517	2.67646	1.74935	1.90972
			1.87931	2.74566	1.75356	1.9084
			1.88345	2.82306	1.75778	1.90029
			1.88759	2.90714	1.76199	1.90337
			1.89173	2.98386	1.7662	1.90912
			1.89586	3.03251	1.77042	1.91545
			1.9	3.0445	1.77463	1.92471
			1.90414	3.00913	1.77885	1.92742
			1.90828	2.93395	1.78306	1.938
			1.91242	2.82971	1.78727	1.94976
			1.91655	2.70114	1.79149	1.9555
			1.92069	2.56248	1.7957	1.95186
			1.92483	2.43558	1.79992	1.95327
			1.92897	2.32682	1.80413	1.95766
			1.93311	2.23556	1.80835	1.9645
			1.93725	2.15866	1.81256	1.97621
			1.94138	2.09914	1.81677	1.98244
			1.94552	2.05734	1.82099	1.99057
			1.94966	2.0255	1.8252	2.00136
			1.9538	1.99749	1.82942	2.00912
			1.95794	1.97436	1.83363	2.01428
			1.96207	1.95845	1.83784	2.0143
			1.96621	1.95482	1.84206	2.01987
			1.97035	1.95768	1.84627	2.02795
			1.97449	1.96441	1.85049	2.03837
			1.97863	1.97138	1.8547	2.04204
			1.98277	1.98265	1.85892	2.04296
			1.9869	1.99037	1.86313	2.04268
			1.99104	1.98311	1.86734	2.05041
			1.99518	1.96361	1.87156	2.05674
			1.99932	1.94343	1.87577	2.05774
			2.00346	1.9204	1.87999	2.06476
			2.00759	1.88682	1.8842	2.07281
			2.01173	1.84674	1.88841	2.07825
			2.01587	1.80773	1.89263	2.07795
			2.02001	1.77687	1.89684	2.07659
			2.02415	1.7557	1.90106	2.0722
			2.02829	1.73533	1.90527	2.06562
			2.03242	1.71901	1.90948	2.05085
			2.03656	1.71467	1.9137	2.03837
			2.0407	1.7185	1.91791	2.03757
			2.04484	1.72218	1.92213	2.03566
			2.04898	1.7269	1.92634	2.018
			2.05311	1.73369	1.93056	2.00843
			2.05725	1.74605	1.93477	1.99555
			2.06139	1.76114	1.93898	1.98705
			2.06553	1.77773	1.9432	1.98123
			2.06967	1.80114	1.94741	1.97102
			2.07381	1.83279	1.95163	1.96503
			2.07794	1.87372	1.95584	1.96269
			2.08208	1.92524	1.96005	1.94987
			2.08622	1.99275	1.96427	1.93638
			2.09036	2.07228	1.96848	1.91227
			2.0945	2.146	1.9727	1.9169
			2.09863	2.19923	1.97691	1.91514
			2.10277	2.22627	1.98113	1.90871
			2.10691	2.23224	1.98534	1.90222
			2.11105	2.20891	1.98955	1.89463
			2.11519	2.16051	1.99377	1.89297
			2.11933	2.10533	1.99798	1.87934
			2.12346	2.0502	2.0022	1.87887
			2.1276	1.9995	2.00641	1.87387
			2.13174	1.95401	2.01062	1.86403
			2.13588	1.91509	2.01484	1.84743
			2.14002	1.87444	2.01905	1.83845
			2.14416	1.82777	2.02327	1.83321
			2.14829	1.77286	2.02748	1.8315
			2.15243	1.71201	2.0317	1.81123
			2.15657	1.64731	2.03591	1.79269
			2.16071	1.58886	2.04012	1.78023
			2.16485	1.53781	2.04434	1.76531
			2.16898	1.49747	2.04855	1.75822
			2.17312	1.46918	2.05277	1.75908
			2.17726	1.4398	2.05698	1.76119
			2.1814	1.41113	2.06119	1.75461
			2.18554	1.38578	2.06541	1.73765
			2.18968	1.36175	2.06962	1.72549
			2.19381	1.34158	2.07384	1.71517
			2.19795	1.32441	2.07805	1.70132
			2.20209	1.30639	2.08226	1.68847
			2.20623	1.28715	2.08648	1.68454
			2.21037	1.27055	2.09069	1.69144
			2.2145	1.26073	2.09491	1.68842
			2.21864	1.25239	2.09912	1.68179
			2.22278	1.23372	2.10334	1.67561
			2.22692	1.21652	2.10755	1.66606
			2.23106	1.20564	2.11176	1.64951
			2.2352	1.19774	2.11598	1.63165
			2.23933	1.19172	2.12019	1.62035
			2.24347	1.18553	2.12441	1.6155
			2.24761	1.17869	2.12862	1.61053
			2.25175	1.17182	2.13283	1.60495
			2.25589	1.16678	2.13705	1.60714
			2.26002	1.16432	2.14126	1.60272
			2.26416	1.16494	2.14548	1.58562
			2.2683	1.16716	2.14969	1.56495
			2.27244	1.17092	2.15391	1.54788
			2.27658	1.17905	2.15812	1.54589
			2.28072	1.18924	2.16233	1.54391
			2.28485	1.19167	2.16655	1.53839
			2.28899	1.18633	2.17076	1.52916
			2.29313	1.18045	2.17498	1.51636
			2.29727	1.18379	2.17919	1.50416
			2.30141	1.18794	2.1834	1.48895
			2.30554	1.18496	2.18762	1.48452
			2.30968	1.1833	2.19183	1.48526
			2.31382	1.18381	2.19605	1.48269
			2.31796	1.18956	2.20026	1.46604
			2.3221	1.19987	2.20447	1.43801
			2.32624	1.21525	2.20869	1.42703
			2.33037	1.23711	2.2129	1.42308
			2.33451	1.26015	2.21712	1.43037
			2.33865	1.2849	2.22133	1.41423
			2.34279	1.31354	2.22555	1.39826
			2.34693	1.34442	2.22976	1.38446
			2.35106	1.37451	2.23397	1.3755
			2.3552	1.40645	2.23819	1.37034
			2.35934	1.43869	2.2424	1.36679
			2.36348	1.46584	2.24662	1.366
			2.36762	1.49079	2.25083	1.36464
			2.37176	1.5134	2.25504	1.35736
			2.37589	1.53244	2.25926	1.34802
			2.38003	1.5418	2.26347	1.3521
			2.38417	1.54596	2.26769	1.35105
			2.38831	1.55395	2.2719	1.34034
			2.39245	1.56613	2.27612	1.32688
			2.39659	1.57205	2.28033	1.31796
			2.40072	1.56709	2.28454	1.30675
			2.40486	1.55252	2.28876	1.28872
			2.409	1.53276	2.29297	1.27972
			2.41314	1.50263	2.29719	1.28141
			2.41728	1.46944	2.3014	1.28309
			2.42141	1.43809	2.30561	1.27752
			2.42555	1.4048	2.30983	1.27237
			2.42969	1.37607	2.31404	1.27122
			2.43383	1.35035	2.31826	1.26279
			2.43797	1.32739	2.32247	1.25564
			2.44211	1.30154	2.32669	1.25699
			2.44624	1.27762	2.3309	1.26231
			2.45038	1.26325	2.33511	1.26267
			2.45452	1.25709	2.33933	1.259
			2.45866	1.24823	2.34354	1.25358
			2.4628	1.23079	2.34776	1.24732
			2.46693	1.20598	2.35197	1.23706
			2.47107	1.1775	2.35618	1.23008
			2.47521	1.15265	2.3604	1.22709
			2.47935	1.13101	2.36461	1.22099
			2.48349	1.11442	2.36883	1.22216
			2.48763	1.09869	2.37304	1.21829
			2.49176	1.08245	2.37725	1.22327
			2.4959	1.0669	2.38147	1.21533
			2.50004	1.05139	2.38568	1.20911
			2.50418	1.03425	2.3899	1.2041
			2.50832	1.01784	2.39411	1.19654
			2.51245	1.00656	2.39833	1.19467
			2.51659	0.99912	2.40254	1.19279
			2.52073	0.9916	2.40675	1.18931
			2.52487	0.98593	2.41097	1.1863
			2.52901	0.98127	2.41518	1.17289
			2.53315	0.97651	2.4194	1.16811
			2.53728	0.9772	2.42361	1.16922
			2.54142	0.98166	2.42782	1.17279
			2.54556	0.99311	2.43204	1.17464
			2.5497	0.99975	2.43625	1.15721
			2.55384	1.00145	2.44047	1.14226
			2.55797	1.00199	2.44468	1.1398
			2.56211	0.99895	2.4489	1.14607
			2.56625	0.99549	2.45311	1.15467
			2.57039	0.99563	2.45732	1.15141
			2.57453	1.00368	2.46154	1.14709
			2.57867	1.01921	2.46575	1.13868
			2.5828	1.03457	2.46997	1.13321
			2.58694	1.04276	2.47418	1.1264
			2.59108	1.04633	2.47839	1.12265
			2.59522	1.05102	2.48261	1.11758
			2.59936	1.05584	2.48682	1.11429
			2.60349	1.06177	2.49104	1.11168
			2.60763	1.0696	2.49525	1.10608
			2.61177	1.07827	2.49946	1.09547
			2.61591	1.08413	2.50368	1.0879
			2.62005	1.08314	2.50789	1.08726
			2.62419	1.07683	2.51211	1.0906
			2.62832	1.07003	2.51632	1.0926
			2.63246	1.07512	2.52054	1.09191
			2.6366	1.08364	2.52475	1.09114
			2.64074	1.09255	2.52896	1.09029
			2.64488	1.09639	2.53318	1.0888
			2.64902	1.09934	2.53739	1.08853
			2.65315	1.09938	2.54161	1.08869
			2.65729	1.0925	2.54582	1.08759
			2.66143	1.08973	2.55003	1.08953
			2.66557	1.08041	2.55425	1.09082
			2.66971	1.06799	2.55846	1.09185
			2.67384	1.0581	2.56268	1.09263
			2.67798	1.0506	2.56689	1.09349
			2.68212	1.04996	2.57111	1.09438
			2.68626	1.05599	2.57532	1.09559
			2.6904	1.06685	2.57953	1.09689
			2.69454	1.07978	2.58375	1.09759
			2.69867	1.08666	2.58796	1.09854
			2.70281	1.09219	2.59218	1.09892
			2.70695	1.09382	2.59639	1.0987
			2.71109	1.09532	2.6006	1.09903
			2.71523	1.09366	2.60482	1.09914
			2.71936	1.09014	2.60903	1.09927
			2.7235	1.07574	2.61325	1.09888
			2.72764	1.05798	2.61746	1.09882
			2.73178	1.03258	2.62168	1.09939
			2.73592	1.0111	2.62589	1.0993
			2.74006	0.99794	2.6301	1.09939
			2.74419	0.98574	2.63432	1.09957
			2.74833	0.97682	2.63853	1.09948
			2.75247	0.9759	2.64275	1.09865
			2.75661	0.98261	2.64696	1.09832
			2.76075	0.98646	2.65117	1.09808
			2.76488	0.98177	2.65539	1.09751
			2.76902	0.97535	2.6596	1.09618
			2.77316	0.97478	2.66382	1.09575
			2.7773	0.98112	2.66803	1.09471
			2.78144	0.98973	2.67224	1.09298
			2.78558	0.99907	2.67646	1.09193
			2.78971	1.0117	2.68067	1.09167
			2.79385	1.02865	2.68489	1.09155
			2.79799	1.04527	2.6891	1.08964
			2.80213	1.05122	2.69332	1.08904
			2.80627	1.04822	2.69753	1.08824
			2.8104	1.04108	2.70174	1.08707
			2.81454	1.03394	2.70596	1.08605
			2.81868	1.03491	2.71017	1.08385
			2.82282	1.03609	2.71439	1.08349
			2.82696	1.03321	2.7186	1.08318
			2.8311	1.03112	2.72281	1.08243
			2.83523	1.02978	2.72703	1.08091
			2.83937	1.03083	2.73124	1.07989
			2.84351	1.03344	2.73546	1.07712
			2.84765	1.04174	2.73967	1.07729
			2.85179	1.04989	2.74389	1.07813
			2.85592	1.05718	2.7481	1.08249
			2.86006	1.06542	2.75231	1.09365
			2.8642	1.0711	2.75653	1.10565
			2.86834	1.07268	2.76074	1.10968
			2.87248	1.06684	2.76496	1.10752
			2.87662	1.06573	2.76917	1.10215
			2.88075	1.06823	2.77338	1.1049
			2.88489	1.07127	2.7776	1.11772
			2.88903	1.07374	2.78181	1.12333
			2.89317	1.0801	2.78603	1.12581
			2.89731	1.09186	2.79024	1.12269
			2.90145	1.09956	2.79445	1.12424
			2.90558	1.105	2.79867	1.12941
			2.90972	1.10508	2.80288	1.12763
			2.91386	1.11009	2.8071	1.1229
			2.918	1.11428	2.81131	1.1112
			2.92214	1.11875	2.81553	1.10338
			2.92627	1.12687	2.81974	1.10753
			2.93041	1.13434	2.82395	1.1145
			2.93455	1.13627	2.82817	1.12039
			2.93869	1.12652	2.83238	1.12624
			2.94283	1.11608	2.8366	1.13495
			2.94697	1.11705	2.84081	1.14628
			2.9511	1.12033	2.84502	1.15787
			2.95524	1.12251	2.84924	1.15307
			2.95938	1.11958	2.85345	1.15101
			2.96352	1.11913	2.85767	1.15257
			2.96766	1.1278	2.86188	1.16113
			2.97179	1.1464	2.8661	1.16548
			2.97593	1.16602	2.87031	1.15956
			2.98007	1.18946	2.87452	1.1643
			2.98421	1.21733	2.87874	1.17525
			2.98835	1.24751	2.88295	1.18441
			2.99249	1.28103	2.88717	1.19006
			2.99662	1.31369	2.89138	1.19727
			3.00076	1.34878	2.89559	1.20325
			3.0049	1.37855	2.89981	1.20702
			3.00904	1.3968	2.90402	1.20718
			3.01318	1.41024	2.90824	1.20963
			3.01731	1.42483	2.91245	1.21615
			3.02145	1.4474	2.91667	1.22208
			3.02559	1.4702	2.92088	1.22749
			3.02973	1.47866	2.92509	1.23292
			3.03387	1.48276	2.92931	1.23959
			3.03801	1.4779	2.93352	1.24488
			3.04214	1.47375	2.93774	1.25168
			3.04628	1.46265	2.94195	1.25879
			3.05042	1.44716	2.94616	1.26174
			3.05456	1.43271	2.95038	1.26436
			3.0587	1.42784	2.95459	1.26753
			3.06283	1.43335	2.95881	1.26852
			3.06697	1.44354	2.96302	1.27047
			3.07111	1.45274	2.96723	1.27292
			3.07525	1.46261	2.97145	1.27623
			3.07939	1.4799	2.97566	1.27954
			3.08353	1.49474	2.97988	1.28208
			3.08766	1.5072	2.98409	1.28684
			3.0918	1.52406	2.98831	1.29185
			3.09594	1.53998	2.99252	1.29566
			3.10008	1.57116	2.99673	1.29991
			3.10422	1.61102	3.00095	1.30303
			3.10835	1.66195	3.00516	1.3043
			3.11249	1.71693	3.00938	1.30593
			3.11663	1.76269	3.01359	1.30757
			3.12077	1.81009	3.0178	1.30958
			3.12491	1.85794	3.02202	1.31277
			3.12905	1.90424	3.02623	1.31636
			3.13318	1.94553	3.03045	1.31863
			3.13732	1.96808	3.03466	1.32143
			3.14146	1.97946	3.03888	1.32505
			3.1456	1.97342	3.04309	1.32842
			3.14974	1.95227	3.0473	1.3315
			3.15388	1.93016	3.05152	1.33492
			3.15801	1.90839	3.05573	1.33768
			3.16215	1.88967	3.05995	1.34068
			3.16629	1.86736	3.06416	1.34525
			3.17043	1.84421	3.06837	1.34996
			3.17457	1.81276	3.07259	1.35389
			3.1787	1.77562	3.0768	1.35829
			3.18284	1.73657	3.08102	1.36249
			3.18698	1.70379	3.08523	1.36668
			3.19112	1.67865	3.08944	1.37074
			3.19526	1.65131	3.09366	1.37505
			3.1994	1.61924	3.09787	1.37956
			3.20353	1.58344	3.10209	1.38389
			3.20767	1.55413	3.1063	1.38786
			3.21181	1.53725	3.11052	1.39258
			3.21595	1.52289	3.11473	1.39679
			3.22009	1.50517	3.11894	1.40102
			3.22422	1.49133	3.12316	1.40583
			3.22836	1.47727	3.12737	1.41084
			3.2325	1.46952	3.13159	1.41807
			3.23664	1.45797	3.1358	1.42333
			3.24078	1.44943	3.14001	1.41845
			3.24492	1.44071	3.14423	1.41986
			3.24905	1.43368	3.14844	1.41772
			3.25319	1.43725	3.15266	1.41897
			3.25733	1.44364	3.15687	1.42272
			3.26147	1.45211	3.16109	1.42769
			3.26561	1.45419	3.1653	1.43681
			3.26974	1.4619	3.16951	1.44347
			3.27388	1.47325	3.17373	1.44643
			3.27802	1.4887	3.17794	1.43849
			3.28216	1.50124	3.18216	1.43743
			3.2863	1.50876	3.18637	1.43668
			3.29044	1.51588	3.19058	1.44091
			3.29457	1.52375	3.1948	1.44954
			3.29871	1.53232	3.19901	1.45066
			3.30285	1.53894	3.20323	1.44173
			3.30699	1.54247	3.20744	1.44019
			3.31113	1.55349	3.21166	1.45041
			3.31526	1.56942	3.21587	1.46608
			3.3194	1.57646	3.22008	1.46806
			3.32354	1.58157	3.2243	1.46504
			3.32768	1.58602	3.22851	1.45509
			3.33182	1.60207	3.23273	1.45894
			3.33596	1.6258	3.23694	1.47027
			3.34009	1.65517	3.24115	1.47365
			3.34423	1.68489	3.24537	1.46708
			3.34837	1.70607	3.24958	1.46034
			3.35251	1.72395	3.2538	1.47149
			3.35665	1.74054	3.25801	1.47998
			3.36078	1.7515	3.26222	1.49035
			3.36492	1.7615	3.26644	1.47837
			3.36906	1.76056	3.27065	1.48104
			3.3732	1.76034	3.27487	1.48857
			3.37734	1.74671	3.27908	1.49055
			3.38148	1.71896	3.2833	1.48477
			3.38561	1.68514	3.28751	1.48596
			3.38975	1.65724	3.29172	1.50731
			3.39389	1.63879	3.29594	1.52776
			3.39803	1.62265	3.30015	1.5365
			3.40217	1.60271	3.30437	1.52411
			3.40631	1.58462	3.30858	1.51103
			3.41044	1.56728	3.31279	1.50465
			3.41458	1.55265	3.31701	1.52149
			3.41872	1.54285	3.32122	1.53274
			3.42286	1.53097	3.32544	1.52648
			3.427	1.51754	3.32965	1.5135
			3.43113	1.48335	3.33387	1.5094
			3.43527	1.45888	3.33808	1.51927
			3.43941	1.44673	3.34229	1.53187
			3.44355	1.44061	3.34651	1.54636
			3.44769	1.42954	3.35072	1.54422
			3.45183	1.41608	3.35494	1.53885
			3.45596	1.39982	3.35915	1.53062
			3.4601	1.37396	3.36336	1.52673
			3.46424	1.35349	3.36758	1.53173
			3.46838	1.34231	3.37179	1.54142
			3.47252	1.34525	3.37601	1.55273
			3.47665	1.35306	3.38022	1.55837
			3.48079	1.34696	3.38443	1.55221
			3.48493	1.34607	3.38865	1.53936
			3.48907	1.34404	3.39286	1.52623
			3.49321	1.34134	3.39708	1.52096
			3.49735	1.34297	3.40129	1.52839
			3.50148	1.35516	3.40551	1.5415
			3.50562	1.36573	3.40972	1.54674
			3.50976	1.38019	3.41393	1.54912
			3.5139	1.39216	3.41815	1.55528
			3.51804	1.40513	3.42236	1.55863
			3.52217	1.41317	3.42658	1.55235
			3.52631	1.41553	3.43079	1.53072
			3.53045	1.41104	3.435	1.51862
			3.53459	1.40615	3.43922	1.52261
			3.53873	1.40169	3.44343	1.53207
			3.54287	1.39579	3.44765	1.55027
			3.547	1.39672	3.45186	1.56209
			3.55114	1.40039	3.45608	1.54949
			3.55528	1.40641	3.46029	1.52922
			3.55942	1.40405	3.4645	1.528
			3.56356	1.3977	3.46872	1.53006
			3.56769	1.3949	3.47293	1.54219
			3.57183	1.39017	3.47715	1.53541
			3.57597	1.38136	3.48136	1.5245
			3.58011	1.38467	3.48557	1.52055
			3.58425	1.38884	3.48979	1.51557
			3.58839	1.39007	3.494	1.51284
			3.59252	1.38994	3.49822	1.50627
			3.59666	1.39542	3.50243	1.51602
			3.6008	1.40625	3.50665	1.52598
			3.60494	1.42327	3.51086	1.53023
			3.60908	1.44744	3.51507	1.52097
			3.61321	1.47016	3.51929	1.51542
			3.61735	1.46687	3.5235	1.5115
			3.62149	1.44798	3.52772	1.51641
			3.62563	1.43705	3.53193	1.51042
			3.62977	1.44077	3.53614	1.49619
			3.63391	1.44399	3.54036	1.47997
			3.63804	1.4357	3.54457	1.46966
			3.64218	1.43534	3.54879	1.47294
			3.64632	1.43067	3.553	1.48091
			3.65046	1.42482	3.55721	1.49221
			3.6546	1.42002	3.56143	1.50391
			3.65874	1.41456	3.56564	1.50232
			3.66287	1.40742	3.56986	1.49825
			3.66701	1.39858	3.57407	1.49137
			3.67115	1.40529	3.57829	1.49045
			3.67529	1.41156	3.5825	1.4874
			3.67943	1.4187	3.58671	1.48459
			3.68356	1.4163	3.59093	1.47781
			3.6877	1.42264	3.59514	1.46283
			3.69184	1.42504	3.59936	1.448
			3.69598	1.42424	3.60357	1.44366
			3.70012	1.41575	3.60778	1.45332
			3.70426	1.40758	3.612	1.46569
			3.70839	1.39497	3.61621	1.46595
			3.71253	1.39019	3.62043	1.45601
			3.71667	1.38734	3.62464	1.45086
			3.72081	1.37875	3.62886	1.45134
			3.72495	1.36697	3.63307	1.44813
			3.72908	1.34793	3.63728	1.43968
			3.73322	1.33742	3.6415	1.42814
			3.73736	1.32496	3.64571	1.42173
			3.7415	1.31514	3.64993	1.42757
			3.74564	1.2962	3.65414	1.43499
			3.74978	1.28473	3.65835	1.42655
			3.75391	1.28041	3.66257	1.40428
			3.75805	1.27759	3.66678	1.38979
			3.76219	1.27466	3.671	1.39513
			3.76633	1.26982	3.67521	1.39662
			3.77047	1.26187	3.67942	1.39507
			3.7746	1.26431	3.68364	1.38634
			3.77874	1.26746	3.68785	1.38124
			3.78288	1.26634	3.69207	1.37811
			3.78702	1.25323	3.69628	1.3698
			3.79116	1.24955	3.7005	1.36156
			3.7953	1.23969	3.70471	1.35972
			3.79943	1.23831	3.70892	1.35495
			3.80357	1.23951	3.71314	1.35341
			3.80771	1.24257	3.71735	1.34428
			3.81185	1.24422	3.72157	1.33131
			3.81599	1.24059	3.72578	1.32356
			3.82012	1.2438	3.72999	1.32133
			3.82426	1.2477	3.73421	1.32734
			3.8284	1.2502	3.73842	1.33272
			3.83254	1.24942	3.74264	1.33255
			3.83668	1.24859	3.74685	1.31612
			3.84082	1.24398	3.75107	1.3124
			3.84495	1.23953	3.75528	1.31036
			3.84909	1.23022	3.75949	1.30332
			3.85323	1.22333	3.76371	1.29315
			3.85737	1.22488	3.76792	1.29329
			3.86151	1.22044	3.77214	1.29332
			3.86564	1.22005	3.77635	1.29429
			3.86978	1.21194	3.78056	1.2892
			3.87392	1.20801	3.78478	1.27765
			3.87806	1.19958	3.78899	1.27023
			3.8822	1.18948	3.79321	1.26058
			3.88634	1.1813	3.79742	1.25697
			3.89047	1.16811	3.80164	1.25982
			3.89461	1.16479	3.80585	1.27169
			3.89875	1.157	3.81006	1.28023
			3.90289	1.16068	3.81428	1.27772
			3.90703	1.15863	3.81849	1.26486
			3.91117	1.17883	3.82271	1.25531
			3.9153	1.19348	3.82692	1.24961
			3.91944	1.19415	3.83113	1.2388
			3.92358	1.1884	3.83535	1.23304
			3.92772	1.18168	3.83956	1.22888
			3.93186	1.18077	3.84378	1.22203
			3.93599	1.17808	3.84799	1.2131
			3.94013	1.16901	3.8522	1.21021
			3.94427	1.16036	3.85642	1.22015
			3.94841	1.14673	3.86063	1.22293
			3.95255	1.12745	3.86485	1.21107
			3.95669	1.10486	3.86906	1.20219
			3.96082	1.08258	3.87328	1.20218
			3.96496	1.07405	3.87749	1.20516
			3.9691	1.06179	3.8817	1.20233
			3.97324	1.04788	3.88592	1.1874
			3.97738	1.02447	3.89013	1.17067
			3.98151	1.00893	3.89435	1.15627
			3.98565	1.0076	3.89856	1.14229
			3.98979	0.99279	3.90277	1.1423
			3.99393	0.98245	3.90699	1.13308
			3.99807	0.96912	3.9112	1.14162
			4.00221	0.96946	3.91542	1.15256
			4.00634	0.96152	3.91963	1.1515
			4.01048	0.9632	3.92385	1.15543
			4.01462	0.95409	3.92806	1.14286
			4.01876	0.9523	3.93227	1.13816
			4.0229	0.94139	3.93649	1.13435
			4.02703	0.93912	3.9407	1.13509
			4.03117	0.92813	3.94492	1.13329
			4.03531	0.92656	3.94913	1.12453
			4.03945	0.92179	3.95334	1.1102
			4.04359	0.91692	3.95756	1.09031
			4.04773	0.90428	3.96177	1.07386
			4.05186	0.89571	3.96599	1.07294
			4.056	0.89085	3.9702	1.07709
			4.06014	0.88293	3.97441	1.08516
			4.06428	0.86858	3.97863	1.07362
			4.06842	0.85983	3.98284	1.07043
			4.07255	0.85456	3.98706	1.06362
			4.07669	0.85231	3.99127	1.04599
			4.08083	0.85272	3.99549	1.02775
			4.08497	0.84365	3.9997	1.0025
			4.08911	0.84155	4.00391	0.99996
			4.09325	0.84125	4.00813	1.00297
			4.09738	0.85326	4.01234	1.01025
			4.10152	0.85075	4.01656	1.00121
			4.10566	0.85433	4.02077	0.99289
			4.1098	0.84941	4.02498	0.98886
			4.11394	0.84518	4.0292	0.97962
			4.11807	0.84589	4.03341	0.97034
			4.12221	0.8534	4.03763	0.96629
			4.12635	0.85885	4.04184	0.9577
			4.13049	0.85717	4.04606	0.94374
			4.13463	0.85538	4.05027	0.93699
			4.13877	0.86181	4.05448	0.93812
			4.1429	0.86196	4.0587	0.93168
			4.14704	0.85714	4.06291	0.91755
			4.15118	0.85071	4.06713	0.91232
			4.15532	0.84425	4.07134	0.91898
			4.15946	0.83945	4.07555	0.92454
			4.1636	0.82892	4.07977	0.9253
			4.16773	0.82004	4.08398	0.9213
			4.17187	0.82481	4.0882	0.91542
			4.17601	0.8259	4.09241	0.90522
			4.18015	0.82563	4.09663	0.89619
			4.18429	0.80968	4.10084	0.88269
			4.18842	0.8036	4.10505	0.87459
			4.19256	0.80293	4.10927	0.87475
			4.1967	0.80556	4.11348	0.86953
			4.20084	0.79356	4.1177	0.87218
			4.20498	0.78269	4.12191	0.86571
			4.20912	0.76861	4.12612	0.86522
			4.21325	0.76273	4.13034	0.86768
			4.21739	0.75578	4.13455	0.86078
			4.22153	0.74057	4.13877	0.85732
			4.22567	0.73671	4.14298	0.83807
			4.22981	0.72804	4.14719	0.81426
			4.23394	0.72028	4.15141	0.79879
			4.23808	0.70771	4.15562	0.79256
			4.24222	0.71002	4.15984	0.79552
			4.24636	0.71434	4.16405	0.80417
			4.2505	0.71285	4.16827	0.81069
			4.25464	0.70089	4.17248	0.81353
			4.25877	0.69459	4.17669	0.81973
			4.26291	0.68884	4.18091	0.83011
			4.26705	0.70362	4.18512	0.82479
			4.27119	0.69882	4.18934	0.8104
			4.27533	0.69998	4.19355	0.78968
			4.27946	0.68729	4.19776	0.7919
			4.2836	0.68351	4.20198	0.7866
			4.28774	0.67978	4.20619	0.7845
			4.29188	0.67948	4.21041	0.78087
			4.29602	0.67727	4.21462	0.77419
			4.30016	0.66379	4.21884	0.76797
			4.30429	0.65165	4.22305	0.77067
			4.30843	0.65371	4.22726	0.77544
			4.31257	0.6562	4.23148	0.76327
			4.31671	0.64742	4.23569	0.74373
			4.32085	0.64337	4.23991	0.73022
			4.32498	0.64981	4.24412	0.73592
			4.32912	0.65584	4.24833	0.74367
			4.33326	0.65256	4.25255	0.74259
			4.3374	0.64296	4.25676	0.72977
			4.34154	0.64551	4.26098	0.71021
			4.34568	0.65251	4.26519	0.69856
			4.34981	0.64852	4.2694	0.6983
			4.35395	0.65516	4.27362	0.70884
			4.35809	0.64775	4.27783	0.72076
			4.36223	0.65073	4.28205	0.72859
			4.36637	0.64639	4.28626	0.72797
			4.3705	0.6438	4.29048	0.71606
			4.37464	0.65522	4.29469	0.70077
			4.37878	0.65841	4.2989	0.69258
			4.38292	0.65865	4.30312	0.68894
			4.38706	0.65964	4.30733	0.68183
			4.3912	0.6565	4.31155	0.6798
			4.39533	0.65557	4.31576	0.66757
			4.39947	0.64862	4.31997	0.67142
			4.40361	0.64795	4.32419	0.68185
			4.40775	0.65115	4.3284	0.69289
			4.41189	0.65912	4.33262	0.69765
			4.41602	0.66075	4.33683	0.69352
			4.42016	0.65797	4.34105	0.6898
			4.4243	0.64761	4.34526	0.6809
			4.42844	0.64699	4.34947	0.66693
			4.43258	0.64222	4.35369	0.67267
			4.43672	0.63582	4.3579	0.66105
			4.44085	0.62421	4.36212	0.67569
			4.44499	0.61536	4.36633	0.6681
			4.44913	0.61523	4.37054	0.66955
			4.45327	0.61771	4.37476	0.67059
			4.45741	0.60798	4.37897	0.67715
			4.46155	0.59526	4.38319	0.67622
			4.46568	0.5856	4.3874	0.67068
			4.46982	0.57607	4.39162	0.66455
			4.47396	0.57165	4.39583	0.66461
			4.4781	0.57878	4.40004	0.66327
			4.48224	0.59305	4.40426	0.66008
			4.48637	0.59624	4.40847	0.66137
			4.49051	0.5814	4.41269	0.66726
			4.49465	0.56616	4.4169	0.6702
			4.49879	0.57109	4.42111	0.67609
			4.50293	0.57376	4.42533	0.67053
			4.50707	0.57337	4.42954	0.66551
			4.5112	0.56209	4.43376	0.66056
			4.51534	0.57257	4.43797	0.65833
			4.51948	0.57401	4.44218	0.64883
			4.52362	0.56456	4.4464	0.64094
			4.52776	0.5513	4.45061	0.64348
			4.53189	0.56154	4.45483	0.64673
			4.53603	0.56073	4.45904	0.64494
			4.54017	0.56594	4.46326	0.64101
			4.54431	0.57116	4.46747	0.64141
			4.54845	0.56967	4.47168	0.64454
			4.55259	0.58389	4.4759	0.6518
			4.55672	0.58892	4.48011	0.65833
			4.56086	0.59604	4.48433	0.65745
			4.565	0.59634	4.48854	0.65266
			4.56914	0.59307	4.49275	0.64985
			4.57328	0.5981	4.49697	0.65239
			4.57741	0.59981	4.50118	0.65346
			4.58155	0.60442	4.5054	0.65299
			4.58569	0.59483	4.50961	0.65438
			4.58983	0.60008	4.51383	0.66248
			4.59397	0.59476	4.51804	0.66158
			4.59811	0.59222	4.52225	0.64693
			4.60224	0.58853	4.52647	0.62605
			4.60638	0.58518	4.53068	0.62828
			4.61052	0.58473	4.5349	0.63447
			4.61466	0.58596	4.53911	0.64127
			4.6188	0.58517	4.54332	0.64413
			4.62293	0.58987	4.54754	0.64076
			4.62707	0.59213	4.55175	0.64516
			4.63121	0.59529	4.55597	0.66132
			4.63535	0.60218	4.56018	0.67543
			4.63949	0.59845	4.56439	0.69331
			4.64363	0.61099	4.56861	0.69169
			4.64776	0.61293	4.57282	0.69137
			4.6519	0.61001	4.57704	0.68202
			4.65604	0.61678	4.58125	0.68206
			4.66018	0.62245	4.58547	0.67294
			4.66432	0.62608	4.58968	0.68103
			4.66845	0.62629	4.59389	0.66703
			4.67259	0.62716	4.59811	0.65635
			4.67673	0.63505	4.60232	0.64221
			4.68087	0.63799	4.60654	0.63962
			4.68501	0.63966	4.61075	0.65586
			4.68915	0.64606	4.61496	0.66899
			4.69328	0.6481	4.61918	0.67074
			4.69742	0.65015	4.62339	0.66187
			4.70156	0.64996	4.62761	0.6615
			4.7057	0.65504	4.63182	0.65488
			4.70984	0.66014	4.63604	0.64926
			4.71398	0.66525	4.64025	0.64536
			4.71811	0.66467	4.64446	0.64008
			4.72225	0.66938	4.64868	0.64798
			4.72639	0.66784	4.65289	0.65311
			4.73053	0.66629	4.65711	0.65001
			4.73467	0.67444	4.66132	0.6568
			4.7388	0.67668	4.66553	0.67171
			4.74294	0.67836	4.66975	0.68092
			4.74708	0.67871	4.67396	0.68252
			4.75122	0.67552	4.67818	0.68409
			4.75536	0.67872	4.68239	0.68411
			4.7595	0.6847	4.6866	0.66949
			4.76363	0.68815	4.69082	0.65863
			4.76777	0.68734	4.69503	0.66911
			4.77191	0.68771	4.69925	0.68508
			4.77605	0.69144	4.70346	0.68642
			4.78019	0.69483	4.70768	0.67934
			4.78432	0.69761	4.71189	0.67958
			4.78846	0.69961	4.7161	0.68849
			4.7926	0.69958	4.72032	0.69665
			4.79674	0.70193	4.72453	0.69616
			4.80088	0.70685	4.72875	0.69207
			4.80502	0.71274	4.73296	0.69854
			4.80915	0.7118	4.73717	0.71176
			4.81329	0.71736	4.74139	0.71838
			4.81743	0.71985	4.7456	0.71085
			4.82157	0.71935	4.74982	0.6991
			4.82571	0.7203	4.75403	0.70156
			4.82984	0.72294	4.75825	0.71201
			4.83398	0.72809	4.76246	0.72174
			4.83812	0.73011	4.76667	0.72734
			4.84226	0.73088	4.77089	0.72512
			4.8464	0.73449	4.7751	0.7232
			4.85054	0.74131	4.77932	0.70947
			4.85467	0.7439	4.78353	0.70929
			4.85881	0.74224	4.78774	0.72037
			4.86295	0.73991	4.79196	0.73658
			4.86709	0.74157	4.79617	0.73633
			4.87123	0.74605	4.80039	0.73431
			4.87536	0.75198	4.8046	0.72458
			4.8795	0.75238	4.80882	0.72408
			4.88364	0.75155	4.81303	0.72618
			4.88778	0.75029	4.81724	0.7368
			4.89192	0.75826	4.82146	0.73284
			4.89606	0.7576	4.82567	0.72261
			4.90019	0.75694	4.82989	0.71327
			4.90433	0.74898	4.8341	0.71655
			4.90847	0.74481	4.83831	0.7323
			4.91261	0.74609	4.84253	0.73468
			4.91675	0.75449	4.84674	0.73282
			4.92088	0.75691	4.85096	0.72033
			4.92502	0.75851	4.85517	0.7225
			4.92916	0.75303	4.85938	0.73618
			4.9333	0.75147	4.8636	0.74518
			4.93744	0.74611	4.86781	0.75227
			4.94158	0.75139	4.87203	0.76905
			4.94571	0.75475	4.87624	0.77529
			4.94985	0.7543	4.88046	0.76529
			4.95399	0.75527	4.88467	0.75694
			4.95813	0.76228	4.88888	0.75649
			4.96227	0.75833	4.8931	0.7612
			4.96641	0.76182	4.89731	0.76532
			4.97054	0.76267	4.90153	0.7591
			4.97468	0.76229	4.90574	0.75588
			4.97882	0.76229	4.90995	0.75938
			4.98296	0.76418	4.91417	0.76241
			4.9871	0.76607	4.91838	0.76195
			4.99123	0.77079	4.9226	0.76286
			4.99537	0.77334	4.92681	0.77338
			4.99951	0.77389	4.93103	0.78732
			5.00365	0.77182	4.93524	0.79223
			5.00779	0.77518	4.93945	0.78834
			5.01193	0.77854	4.94367	0.78781
			5.01606	0.78049	4.94788	0.78907
			5.0202	0.78566	4.9521	0.78316
			5.02434	0.78652	4.95631	0.78308
			5.02848	0.78714	4.96052	0.79271
			5.03262	0.78742	4.96474	0.79076
			5.03675	0.78811	4.96895	0.78307
			5.04089	0.79065	4.97317	0.77023
			5.04503	0.79392	4.97738	0.75436
			5.04917	0.79742	4.98159	0.74415
			5.05331	0.80092	4.98581	0.74562
			5.05745	0.80315	4.99002	0.75033
			5.06158	0.80456	4.99424	0.74699
			5.06572	0.80596	4.99845	0.75252
			5.06986	0.80737	5.00267	0.75203
			5.074	0.81352	5.00688	0.77143
			5.07814	0.81612	5.01109	0.77367
			5.08227	0.8191	5.01531	0.77412
			5.08641	0.82527	5.01952	0.76022
			5.09055	0.82679	5.02374	0.76284
			5.09469	0.83377	5.02795	0.76596
			5.09883	0.83309	5.03216	0.76909
			5.10297	0.83897	5.03638	0.77701
			5.1071	0.8405	5.04059	0.77986
			5.11124	0.84711	5.04481	0.77578
			5.11538	0.84989	5.04902	0.78035
			5.11952	0.84722	5.05324	0.77706
			5.12366	0.84668	5.05745	0.7815
			5.12779	0.84948	5.06166	0.79859
			5.13193	0.85419	5.06588	0.81453
			5.13607	0.86274	5.07009	0.81429
			5.14021	0.86683	5.07431	0.81076
			5.14435	0.87019	5.07852	0.81051
			5.14849	0.87071	5.08273	0.80616
			5.15262	0.86665	5.08695	0.80783
			5.15676	0.87594	5.09116	0.82163
			5.1609	0.87725	5.09538	0.82848
			5.16504	0.87774	5.09959	0.8303
			5.16918	0.87721	5.10381	0.82536
			5.17331	0.88106	5.10802	0.8268
			5.17745	0.88229	5.11223	0.82836
			5.18159	0.88295	5.11645	0.82557
			5.18573	0.88401	5.12066	0.83048
			5.18987	0.88839	5.12488	0.83765
			5.19401	0.89107	5.12909	0.83862
			5.19814	0.89637	5.1333	0.83689
			5.20228	0.89364	5.13752	0.84372
			5.20642	0.89759	5.14173	0.85833
			5.21056	0.89705	5.14595	0.86956
			5.2147	0.898	5.15016	0.87453
			5.21884	0.89414	5.15437	0.88037
			5.22297	0.89389	5.15859	0.8858
			5.22711	0.8992	5.1628	0.88238
			5.23125	0.8978	5.16702	0.88704
			5.23539	0.8969	5.17123	0.89928
			5.23953	0.89663	5.17545	0.90816
			5.24366	0.89857	5.17966	0.89848
			5.2478	0.90003	5.18387	0.90191
			5.25194	0.90172	5.18809	0.8992
			5.25608	0.90369	5.1923	0.8948
			5.26022	0.90282	5.19652	0.8934
			5.26436	0.90196	5.20073	0.89683
			5.26849	0.90324	5.20494	0.8845
			5.27263	0.90342	5.20916	0.87723
			5.27677	0.90408	5.21337	0.88487
			5.28091	0.90678	5.21759	0.8925
			5.28505	0.90645	5.2218	0.88789
			5.28918	0.90709	5.22602	0.90021
			5.29332	0.90913	5.23023	0.89787
			5.29746	0.90979	5.23444	0.90811
			5.3016	0.91183	5.23866	0.91517
			5.30574	0.91357	5.24287	0.90787
			5.30988	0.91506	5.24709	0.89904
			5.31401	0.91559	5.2513	0.90353
			5.31815	0.91585	5.25551	0.9202
			5.32229	0.91669	5.25973	0.92555
			5.32643	0.91815	5.26394	0.93568
			5.33057	0.92076	5.26816	0.91715
			5.3347	0.92389	5.27237	0.90362
			5.33884	0.92559	5.27658	0.90075
			5.34298	0.92867	5.2808	0.92313
			5.34712	0.92902	5.28501	0.94632
			5.35126	0.93154	5.28923	0.94855
			5.3554	0.93312	5.29344	0.94361
			5.35953	0.93383	5.29766	0.93647
			5.36367	0.93567	5.30187	0.92481
			5.36781	0.93534	5.30608	0.91339
			5.37195	0.93473	5.3103	0.9045
			5.37609	0.93316	5.31451	0.91039
			5.38022	0.92903	5.31873	0.92104
			5.38436	0.92489	5.32294	0.92216
			5.3885	0.92186	5.32715	0.90619
			5.39264	0.91911	5.33137	0.90004
			5.39678	0.91564	5.33558	0.90054
			5.40092	0.91164	5.3398	0.90846
			5.40505	0.90458	5.34401	0.92237
			5.40919	0.8981	5.34823	0.93879
			5.41333	0.89096	5.35244	0.94978
			5.41747	0.88437	5.35665	0.9377
			5.42161	0.87424	5.36087	0.91653
			5.42574	0.87342	5.36508	0.91389
			5.42988	0.86892	5.3693	0.92825
			5.43402	0.86477	5.37351	0.94473
			5.43816	0.861	5.37772	0.94319
			5.4423	0.85503	5.38194	0.93051
			5.44644	0.85009	5.38615	0.92366
			5.45057	0.84445	5.39037	0.93307
			5.45471	0.84178	5.39458	0.94116
			5.45885	0.83904	5.3988	0.93459
			5.46299	0.8342	5.40301	0.91749
			5.46713	0.83068	5.40722	0.91432
			5.47127	0.82939	5.41144	0.91827
			5.4754	0.82901	5.41565	0.92126
			5.47954	0.82631	5.41987	0.9157
			5.48368	0.82209	5.42408	0.92489
			5.48782	0.82173	5.42829	0.92952
			5.49196	0.8201	5.43251	0.91874
			5.49609	0.81703	5.43672	0.91153
			5.50023	0.81681	5.44094	0.91008
			5.50437	0.81648	5.44515	0.90856
			5.50851	0.81654	5.44936	0.90752
			5.51265	0.81357	5.45358	0.9057
			5.51679	0.81666	5.45779	0.92135
			5.52092	0.81644	5.46201	0.91388
			5.52506	0.81695	5.46622	0.91557
			5.5292	0.81757	5.47044	0.91105
			5.53334	0.81808	5.47465	0.91817
			5.53748	0.81643	5.47886	0.91282
			5.54161	0.81497	5.48308	0.91153
			5.54575	0.81248	5.48729	0.90305
			5.54989	0.81001	5.49151	0.90613
			5.55403	0.80933	5.49572	0.90956
			5.55817	0.80907	5.49993	0.91461
			5.56231	0.80976	5.50415	0.90835
			5.56644	0.80916	5.50836	0.89128
			5.57058	0.80902	5.51258	0.88253
			5.57472	0.80723	5.51679	0.88842
			5.57886	0.80552	5.52101	0.89689
			5.583	0.8013	5.52522	0.88929
			5.58713	0.80041	5.52943	0.8752
			5.59127	0.7967	5.53365	0.86079
			5.59541	0.79321	5.53786	0.85559
			5.59955	0.79042	5.54208	0.85318
			5.60369	0.78951	5.54629	0.84309
			5.60783	0.79013	5.5505	0.81821
			5.61196	0.78907	5.55472	0.79389
			5.6161	0.78811	5.55893	0.78869
			5.62024	0.78837	5.56315	0.7993
			5.62438	0.78917	5.56736	0.81179
			5.62852	0.78973	5.57157	0.82585
			5.63265	0.78827	5.57579	0.84064
			5.63679	0.78874	5.58	0.84386
			5.64093	0.78943	5.58422	0.83352
			5.64507	0.78733	5.58843	0.82356
			5.64921	0.78396	5.59265	0.81827
			5.65335	0.78504	5.59686	0.80633
			5.65748	0.7839	5.60107	0.805
			5.66162	0.78056	5.60529	0.8104
			5.66576	0.77953	5.6095	0.8076
			5.6699	0.7737	5.61372	0.79796
			5.67404	0.77001	5.61793	0.79064
			5.67817	0.76706	5.62214	0.77982
			5.68231	0.76511	5.62636	0.78363
			5.68645	0.76453	5.63057	0.79227
			5.69059	0.7631	5.63479	0.79876
			5.69473	0.76003	5.639	0.80069
			5.69887	0.75637	5.64322	0.798
			5.703	0.75589	5.64743	0.79469
			5.70714	0.75587	5.65164	0.77287
			5.71128	0.75394	5.65586	0.76167
			5.71542	0.75226	5.66007	0.76345
			5.71956	0.75168	5.66429	0.77917
			5.7237	0.75146	5.6685	0.77731
			5.72783	0.72995	5.67271	0.77064
			5.73197	0.72239	5.67693	0.76517
			5.73611	0.72576	5.68114	0.74793
			5.74025	0.73108	5.68536	0.75048
			5.74439	0.73119	5.68957	0.74764
			5.74852	0.7246	5.69379	0.74121
			5.75266	0.71902	5.698	0.72301
			5.7568	0.71947	5.70221	0.72605
			5.76094	0.72478	5.70643	0.73044
			5.76508	0.72493	5.71064	0.73419
			5.76922	0.71669	5.71486	0.73792
			5.77335	0.69994	5.71907	0.74812
			5.77749	0.69368	5.72328	0.75095
			5.78163	0.70204	5.7275	0.74169
			5.78577	0.71411	5.73171	0.73956
			5.78991	0.72439	5.73593	0.73608
			5.79404	0.72323	5.74014	0.73677
			5.79818	0.71731	5.74435	0.74582
			5.80232	0.70969	5.74857	0.74225
			5.80646	0.70102	5.75278	0.71884
			5.8106	0.69967	5.757	0.70621
			5.81474	0.69722	5.76121	0.70146
			5.81887	0.69484	5.76543	0.70621
			5.82301	0.69161	5.76964	0.70789
			5.82715	0.69161	5.77385	0.7103
			5.83129	0.69452	5.77807	0.71896
			5.83543	0.70318	5.78228	0.72325
			5.83956	0.71037	5.7865	0.71745
			5.8437	0.71253	5.79071	0.7085
			5.84784	0.71365	5.79492	0.70698
			5.85198	0.71739	5.79914	0.7172
			5.85612	0.72195	5.80335	0.72484
			5.86026	0.72457	5.80757	0.71817
			5.86439	0.7283	5.81178	0.69663
			5.86853	0.72691	5.816	0.69598
			5.87267	0.7145	5.82021	0.71333
			5.87681	0.7064	5.82442	0.73439
			5.88095	0.71813	5.82864	0.73525
			5.88508	0.73107	5.83285	0.73085
			5.88922	0.72396	5.83707	0.73618
			5.89336	0.7102	5.84128	0.7608
			5.8975	0.69992	5.84549	0.77217
			5.90164	0.70552	5.84971	0.77142
			5.90578	0.72762	5.85392	0.76473
			5.90991	0.74687	5.85814	0.74566
			5.91405	0.75171	5.86235	0.72669
			5.91819	0.74545	5.86656	0.72526
			5.92233	0.74798	5.87078	0.7264
			5.92647	0.75767	5.87499	0.72809
			5.9306	0.76005	5.87921	0.73428
			5.93474	0.74337	5.88342	0.75319
			5.93888	0.72367	5.88764	0.73877
			5.94302	0.7213	5.89185	0.72322
			5.94716	0.7293	5.89606	0.72813
			5.9513	0.73589	5.90028	0.74505
			5.95543	0.74322	5.90449	0.75914
			5.95957	0.75036	5.90871	0.76933
			5.96371	0.7556	5.91292	0.77446
			5.96785	0.75459	5.91713	0.77341
			5.97199	0.74299	5.92135	0.7688
			5.97613	0.72726	5.92556	0.76081
			5.98026	0.71815	5.92978	0.76696
			5.9844	0.72414	5.93399	0.7789
			5.98854	0.74311	5.93821	0.77012
			5.99268	0.76621	5.94242	0.75689
			5.99682	0.77169	5.94663	0.75931
			6.00095	0.75868	5.95085	0.76841
			6.00509	0.74988	5.95506	0.78392
			6.00923	0.74964	5.95928	0.78183
			6.01337	0.74435	5.96349	0.77603
			6.01751	0.74807	5.9677	0.76835
			6.02165	0.76716	5.97192	0.76353
			6.02578	0.77337	5.97613	0.76073
			6.02992	0.76458	5.98035	0.75853
			6.03406	0.75901	5.98456	0.7803
			6.0382	0.76116	5.98878	0.8079
			6.04234	0.76841	5.99299	0.81311
			6.04647	0.77484	5.9972	0.79533
			6.05061	0.7758	6.00142	0.77593
			6.05475	0.7689	6.00563	0.77758
			6.05889	0.76239	6.00985	0.78177
			6.06303	0.7618	6.01406	0.76489
			6.06717	0.77408	6.01827	0.74382
			6.0713	0.78582	6.02249	0.7399
			6.07544	0.78269	6.0267	0.74921
			6.07958	0.77802	6.03092	0.75965
			6.08372	0.78379	6.03513	0.77079
			6.08786	0.7867	6.03934	0.7845
			6.09199	0.78292	6.04356	0.78855
			6.09613	0.78205	6.04777	0.77566
			6.10027	0.77809	6.05199	0.76477
			6.10441	0.77462	6.0562	0.76558
			6.10855	0.77795	6.06042	0.75953
			6.11269	0.78096	6.06463	0.76499
			6.11682	0.7705	6.06884	0.76054
			6.12096	0.75957	6.07306	0.76549
			6.1251	0.76095	6.07727	0.7789
			6.12924	0.76292	6.08149	0.79541
			6.13338	0.766	6.0857	0.80081
			6.13751	0.76649	6.08991	0.80408
			6.14165	0.76494	6.09413	0.79565
			6.14579	0.76334	6.09834	0.80271
			6.14993	0.77248	6.10256	0.80766
			6.15407	0.77962	6.10677	0.81411
			6.15821	0.77231	6.11099	0.81444
			6.16234	0.76839	6.1152	0.79054
			6.16648	0.77161	6.11941	0.7711
			6.17062	0.77601	6.12363	0.76098
			6.17476	0.77507	6.12784	0.768
			6.1789	0.78	6.13206	0.7693
			6.18303	0.78377	6.13627	0.77364
			6.18717	0.78803	6.14048	0.77944
			6.19131	0.79311	6.1447	0.78775
			6.19545	0.79374	6.14891	0.79683
			6.19959	0.79859	6.15313	0.79395
			6.20373	0.80122	6.15734	0.78602
			6.20786	0.80196	6.16155	0.79471
			6.212	0.80182	6.16577	0.79339
			6.21614	0.80495	6.16998	0.79415
			6.22028	0.80446	6.1742	0.79341
			6.22442	0.80815	6.17841	0.8085
			6.22856	0.81245	6.18263	0.82439
			6.23269	0.81387	6.18684	0.82648
			6.23683	0.81275	6.19105	0.81174
			6.24097	0.81358	6.19527	0.78399
			6.24511	0.81946	6.19948	0.77247
			6.24925	0.82326	6.2037	0.77976
			6.25338	0.82307	6.20791	0.78816
			6.25752	0.82764	6.21212	0.78229
			6.26166	0.8284	6.21634	0.77253
			6.2658	0.82548	6.22055	0.77713
			6.26994	0.82952	6.22477	0.78629
			6.27408	0.83615	6.22898	0.79642
			6.27821	0.83885	6.2332	0.8073
			6.28235	0.83993	6.23741	0.80735
			6.28649	0.83867	6.24162	0.79366
			6.29063	0.83693	6.24584	0.76411
			6.29477	0.83989	6.25005	0.76242
			6.2989	0.84466	6.25427	0.79195
			6.30304	0.84422	6.25848	0.83171
			6.30718	0.84218	6.26269	0.83626
			6.31132	0.83464	6.26691	0.8345
			6.31546	0.83395	6.27112	0.8453
			6.3196	0.83954	6.27534	0.84354
			6.32373	0.8425	6.27955	0.82896
			6.32787	0.84613	6.28377	0.83672
			6.33201	0.84728	6.28798	0.84183
			6.33615	0.84506	6.29219	0.81059
			6.34029	0.84286	6.29641	0.78403
			6.34442	0.8408	6.30062	0.78019
			6.34856	0.83918	6.30484	0.79557
			6.3527	0.84384	6.30905	0.80644
			6.35684	0.84566	6.31326	0.80434
			6.36098	0.84478	6.31748	0.80312
			6.36512	0.85334	6.32169	0.84117
			6.36925	0.85315	6.32591	0.83845
			6.37339	0.85021	6.33012	0.81487
			6.37753	0.85238	6.33433	0.80444
			6.38167	0.85149	6.33855	0.81425
			6.38581	0.85902	6.34276	0.81823
			6.38994	0.86171	6.34698	0.81978
			6.39408	0.85773	6.35119	0.82971
			6.39822	0.85258	6.35541	0.83956
			6.40236	0.85405	6.35962	0.81794
			6.4065	0.85775	6.36383	0.80243
			6.41064	0.86194	6.36805	0.8061
			6.41477	0.86103	6.37226	0.81058
			6.41891	0.86391	6.37648	0.81878
			6.42305	0.86609	6.38069	0.83098
			6.42719	0.8666	6.3849	0.84532
			6.43133	0.86981	6.38912	0.84988
			6.43546	0.87303	6.39333	0.83464
			6.4396	0.87628	6.39755	0.82676
			6.44374	0.87663	6.40176	0.82758
			6.44788	0.87464	6.40598	0.83588
			6.45202	0.87444	6.41019	0.84333
			6.45616	0.87424	6.4144	0.83031
			6.46029	0.87834	6.41862	0.82966
			6.46443	0.88071	6.42283	0.84752
			6.46857	0.88347	6.42705	0.86882
			6.47271	0.88781	6.43126	0.88002
			6.47685	0.88611	6.43547	0.8725
			6.48099	0.88472	6.43969	0.86107
			6.48512	0.88784	6.4439	0.85437
			6.48926	0.88901	6.44812	0.84851
			6.4934	0.88799	6.45233	0.83466
			6.49754	0.88745	6.45654	0.83508
			6.50168	0.8881	6.46076	0.85253
			6.50581	0.89065	6.46497	0.86444
			6.50995	0.8919	6.46919	0.885
			6.51409	0.89391	6.4734	0.9034
			6.51823	0.90014	6.47762	0.89526
			6.52237	0.896	6.48183	0.88251
			6.52651	0.89714	6.48604	0.8837
			6.53064	0.89971	6.49026	0.86897
			6.53478	0.90129	6.49447	0.87082
			6.53892	0.90122	6.49869	0.89038
			6.54306	0.90388	6.5029	0.88618
			6.5472	0.90604	6.50711	0.89261
			6.55133	0.90651	6.51133	0.92509
			6.55547	0.90569	6.51554	0.92285
			6.55961	0.9067	6.51976	0.91121
			6.56375	0.90952	6.52397	0.8881
			6.56789	0.92017	6.52819	0.88671
			6.57203	0.92156	6.5324	0.88633
			6.57616	0.92531	6.53661	0.91288
			6.5803	0.92767	6.54083	0.91676
			6.58444	0.93003	6.54504	0.89709
			6.58858	0.9232	6.54926	0.88688
			6.59272	0.92344	6.55347	0.89618
			6.59685	0.92691	6.55768	0.92412
			6.60099	0.93039	6.5619	0.93833
			6.60513	0.93336	6.56611	0.91389
			6.60927	0.93444	6.57033	0.913
			6.61341	0.93745	6.57454	0.93109
			6.61755	0.9393	6.57876	0.94586
			6.62168	0.94115	6.58297	0.94716
			6.62582	0.94301	6.58718	0.93867
			6.62996	0.94184	6.5914	0.9114
			6.6341	0.94729	6.59561	0.89171
			6.63824	0.94616	6.59983	0.8966
			6.64237	0.94835	6.60404	0.89902
			6.64651	0.95271	6.60825	0.90519
			6.65065	0.95432	6.61247	0.92351
			6.65479	0.95592	6.61668	0.93735
			6.65893	0.95588	6.6209	0.92088
			6.66307	0.95807	6.62511	0.91125
			6.6672	0.95009	6.62932	0.91782
			6.67134	0.94962	6.63354	0.92137
			6.67548	0.95557	6.63775	0.89773
			6.67962	0.95487	6.64197	0.88409
			6.68376	0.9552	6.64618	0.91351
			6.68789	0.95508	6.6504	0.9415
			6.69203	0.95461	6.65461	0.93295
			6.69617	0.95409	6.65882	0.90778
			6.70031	0.95398	6.66304	0.9088
			6.70445	0.95496	6.66725	0.91426
			6.70859	0.95593	6.67147	0.91105
			6.71272	0.95575	6.67568	0.91893
			6.71686	0.95543	6.67989	0.92201
			6.721	0.9551	6.68411	0.92462
			6.72514	0.95477	6.68832	0.92059
			6.72928	0.95443	6.69254	0.90431
			6.73342	0.9541	6.69675	0.89966
			6.73755	0.95456	6.70097	0.89827
			6.74169	0.96662	6.70518	0.90639
			6.74583	0.9651	6.70939	0.93404
			6.74997	0.96019	6.71361	0.94242
			6.75411	0.95614	6.71782	0.93653
			6.75824	0.95453	6.72204	0.92588
			6.76238	0.95284	6.72625	0.91559
			6.76652	0.95023	6.73046	0.92956
			6.77066	0.94726	6.73468	0.95493
			6.7748	0.94404	6.73889	0.95658
			6.77894	0.94091	6.74311	0.93047
			6.78307	0.93725	6.74732	0.93977
			6.78721	0.94172	6.75153	0.9742
			6.79135	0.93906	6.75575	0.98195
			6.79549	0.93672	6.75996	0.97983
			6.79963	0.94207	6.76418	0.96679
			6.80376	0.94601	6.76839	0.95333
			6.8079	0.94201	6.77261	0.95346
			6.81204	0.93626	6.77682	0.94296
			6.81618	0.93773	6.78103	0.94751
			6.82032	0.94307	6.78525	0.96908
			6.82446	0.94089	6.78946	0.96392
			6.82859	0.9395	6.79368	0.95667
			6.83273	0.93731	6.79789	0.95694
			6.83687	0.94063	6.8021	0.95102
			6.84101	0.94314	6.80632	0.95079
			6.84515	0.93843	6.81053	0.93536
			6.84928	0.93967	6.81475	0.91268
			6.85342	0.94281	6.81896	0.9049
			6.85756	0.94154	6.82318	0.9417
			6.8617	0.94007	6.82739	0.95611
			6.86584	0.9386	6.8316	0.95227
			6.86998	0.94652	6.83582	0.94637
			6.87411	0.94549	6.84003	0.94816
			6.87825	0.9278	6.84425	0.93609
			6.88239	0.92754	6.84846	0.93368
			6.88653	0.93302	6.85267	0.94681
			6.89067	0.93851	6.85689	0.93963
			6.8948	0.94401	6.8611	0.93254
			6.89894	0.92435	6.86532	0.95089
			6.90308	0.92687	6.86953	0.96323
			6.90722	0.9379	6.87375	0.96326
			6.91136	0.95497	6.87796	0.96394
			6.9155	0.96494	6.88217	0.94926
			6.91963	0.96172	6.88639	0.94001
			6.92377	0.95697	6.8906	0.93151
			6.92791	0.96467	6.89482	0.92596
			6.93205	0.96978	6.89903	0.92871
			6.93619	0.97123	6.90324	0.93962
			6.94032	0.97263	6.90746	0.93684
			6.94446	0.9748	6.91167	0.93224
			6.9486	0.98052	6.91589	0.93075
			6.95274	0.97878	6.9201	0.93432
			6.95688	0.97121	6.92431	0.95178
			6.96102	0.97271	6.92853	0.97014
			6.96515	0.9743	6.93274	0.94945
			6.96929	0.96883	6.93696	0.93077
			6.97343	0.97064	6.94117	0.92532
			6.97757	0.97205	6.94539	0.9296
			6.98171	0.97525	6.9496	0.94713
			6.98585	0.97394	6.95381	0.94053
			6.98998	0.973	6.95803	0.90877
			6.99412	0.97334	6.96224	0.91663
			6.99826	0.96817	6.96646	0.95104
			7.0024	0.97075	6.97067	0.99597
			7.00654	0.96948	6.97488	1.01319
			7.01067	0.96484	6.9791	0.99845
			7.01481	0.9616	6.98331	0.97693
			7.01895	0.96057	6.98753	0.95717
			7.02309	0.95111	6.99174	0.95294
			7.02723	0.942	6.99596	0.97053
			7.03137	0.93837	7.00017	0.97288
			7.0355	0.94034	7.00438	0.9621
			7.03964	0.95083	7.0086	0.96069
			7.04378	0.95036	7.01281	0.94877
			7.04792	0.95534	7.01703	0.9334
			7.05206	0.95141	7.02124	0.91819
			7.05619	0.94736	7.02545	0.90799
			7.06033	0.94067	7.02967	0.92196
			7.06447	0.94374	7.03388	0.93339
			7.06861	0.94584	7.0381	0.91552
			7.07275	0.94082	7.04231	0.91684
			7.07689	0.92755	7.04652	0.9593
			7.08102	0.93644	7.05074	0.98715
			7.08516	0.93174	7.05495	0.9661
			7.0893	0.93848	7.05917	0.93529
			7.09344	0.94069	7.06338	0.93196
			7.09758	0.94377	7.0676	0.92722
			7.10171	0.93744	7.07181	0.9141
			7.10585	0.93343	7.07602	0.92384
			7.10999	0.93514	7.08024	0.93752
			7.11413	0.9315	7.08445	0.93687
			7.11827	0.93143	7.08867	0.93631
			7.12241	0.93344	7.09288	0.94421
			7.12654	0.93484	7.09709	0.96751
			7.13068	0.93466	7.10131	0.97821
			7.13482	0.92924	7.10552	0.97732
			7.13896	0.92822	7.10974	0.96673
			7.1431	0.92737	7.11395	0.96099
			7.14723	0.91759	7.11817	0.95989
			7.15137	0.91641	7.12238	0.96879
			7.15551	0.91861	7.12659	0.98304
			7.15965	0.90655	7.13081	0.99602
			7.16379	0.91609	7.13502	0.98259
			7.16793	0.91648	7.13924	0.96169
			7.17206	0.90755	7.14345	0.96349
			7.1762	0.90886	7.14766	0.98249
			7.18034	0.89995	7.15188	0.96648
			7.18448	0.9014	7.15609	0.96655
			7.18862	0.8986	7.16031	0.95854
			7.19275	0.89604	7.16452	0.94081
			7.19689	0.8976	7.16874	0.92967
			7.20103	0.90015	7.17295	0.9435
			7.20517	0.9029	7.17716	0.92221
			7.20931	0.90389	7.18138	0.91785
			7.21345	0.90362	7.18559	0.95093
			7.21758	0.90804	7.18981	0.94567
			7.22172	0.90947	7.19402	0.92403
			7.22586	0.90481	7.19823	0.94085
			7.23	0.90696	7.20245	0.94299
			7.23414	0.90314	7.20666	0.94465
			7.23827	0.89869	7.21088	0.95383
			7.24241	0.8993	7.21509	0.94256
			7.24655	0.89903	7.2193	0.94063
			7.25069	0.89535	7.22352	0.94533
			7.25483	0.89586	7.22773	0.91601
			7.25897	0.89858	7.23195	0.89659
			7.2631	0.89621	7.23616	0.8975
			7.26724	0.89268	7.24038	0.91755
			7.27138	0.89679	7.24459	0.94342
			7.27552	0.90034	7.2488	0.92867
			7.27966	0.90521	7.25302	0.89094
			7.2838	0.90917	7.25723	0.88635
			7.28793	0.91154	7.26145	0.89501
			7.29207	0.90853	7.26566	0.8954
			7.29621	0.91526	7.26987	0.90603
			7.30035	0.91631	7.27409	0.92144
			7.30449	0.91491	7.2783	0.94141
			7.30862	0.91525	7.28252	0.94229
			7.31276	0.91671	7.28673	0.92444
			7.3169	0.91455	7.29095	0.91439
			7.32104	0.91386	7.29516	0.91384
			7.32518	0.90776	7.29937	0.90607
			7.32932	0.91703	7.30359	0.91609
			7.33345	0.91368	7.3078	0.93323
			7.33759	0.91499	7.31202	0.93607
			7.34173	0.91995	7.31623	0.93751
			7.34587	0.9226	7.32044	0.93299
			7.35001	0.92388	7.32466	0.92174
			7.35414	0.92738	7.32887	0.90729
			7.35828	0.93511	7.33309	0.89507
			7.36242	0.91488	7.3373	0.89681
			7.36656	0.90424	7.34151	0.91581
			7.3707	0.91185	7.34573	0.93191
			7.37484	0.91631	7.34994	0.91888
			7.37897	0.92071	7.35416	0.8946
			7.38311	0.94058	7.35837	0.89073
			7.38725	0.94974	7.36259	0.89512
			7.39139	0.94023	7.3668	0.91156
			7.39553	0.93004	7.37101	0.92809
			7.39966	0.94895	7.37523	0.91463
			7.4038	0.96862	7.37944	0.89012
			7.40794	0.96768	7.38366	0.89816
			7.41208	0.987	7.38787	0.91659
			7.41622	0.99304	7.39208	0.95784
			7.42036	0.97704	7.3963	0.96664
			7.42449	0.96594	7.40051	0.97635
			7.42863	0.97151	7.40473	0.98205
			7.43277	0.98172	7.40894	0.95535
			7.43691	0.99034	7.41316	0.93959
			7.44105	0.99418	7.41737	0.95133
			7.44518	0.98719	7.42158	0.95844
			7.44932	0.95753	7.4258	0.94138
			7.45346	0.95837	7.43001	0.94243
			7.4576	0.9774	7.43423	0.97438
			7.46174	0.99645	7.43844	0.98475
			7.46588	1.0175	7.44265	0.96979
			7.47001	1.02631	7.44687	0.93809
			7.47415	1.02045	7.45108	0.90521
			7.47829	1.01007	7.4553	0.91633
			7.48243	1.01232	7.45951	0.96383
			7.48657	1.0244	7.46373	0.98944
			7.4907	1.02332	7.46794	1.01336
			7.49484	1.02225	7.47215	1.023
			7.49898	1.01837	7.47637	1.02729
			7.50312	1.00877	7.48058	1.03699
			7.50726	0.98474	7.4848	1.03716
			7.5114	0.97546	7.48901	1.02432
			7.51553	0.97526	7.49322	1.00445
			7.51967	0.97201	7.49744	1.00304
			7.52381	0.96032	7.50165	1.00625
			7.52795	0.99123	7.50587	0.99013
			7.53209	1.0227	7.51008	0.95982
			7.53623	1.02504	7.51429	0.93708
			7.54036	1.02451	7.51851	0.94846
			7.5445	1.00629	7.52272	0.95407
			7.54864	1.01379	7.52694	0.95276
			7.55278	1.03429	7.53115	0.96155
			7.55692	1.02017	7.53537	0.97438
			7.56105	0.98948	7.53958	0.99117
			7.56519	0.96513	7.54379	1.00194
			7.56933	0.95718	7.54801	1.01545
			7.57347	0.96997	7.55222	1.03635
			7.57761	0.96379	7.55644	1.02296
			7.58175	0.97588	7.56065	1.0093
			7.58588	0.99602	7.56486	0.98931
			7.59002	0.99973	7.56908	0.9585
			7.59416	0.98826	7.57329	0.95907
			7.5983	0.99433	7.57751	0.99008
			7.60244	0.99874	7.58172	1.02522
			7.60657	0.97872	7.58594	1.05337
			7.61071	0.97039	7.59015	1.03464
			7.61485	0.97677	7.59436	1.02792
			7.61899	0.98881	7.59858	1.03677
			7.62313	0.99592	7.60279	0.9987
			7.62727	1.00586	7.60701	0.96067
			7.6314	1.01199	7.61122	0.9857
			7.63554	1.01308	7.61543	0.97343
			7.63968	1.01934	7.61965	0.94604
			7.64382	1.0056	7.62386	0.97507
			7.64796	1.00193	7.62808	1.01523
			7.65209	1.00249	7.63229	1.01778
			7.65623	1.02543	7.6365	0.98725
			7.66037	1.03698	7.64072	0.98685
			7.66451	1.01575	7.64493	1.01125
			7.66865	1.00976	7.64915	1.03232
			7.67279	1.02324	7.65336	1.02531
			7.67692	1.01617	7.65758	0.96504
			7.68106	1.02669	7.66179	0.95481
			7.6852	1.04266	7.666	0.9844
			7.68934	1.04593	7.67022	1.00386
			7.69348	1.05308	7.67443	0.9925
			7.69761	1.05975	7.67865	1.00417
			7.70175	1.07262	7.68286	1.00283
			7.70589	1.06676	7.68707	1.00985
			7.71003	1.03508	7.69129	1.00297
			7.71417	1.00911	7.6955	0.99734
			7.71831	1.01808	7.69972	1.01059
			7.72244	1.033	7.70393	1.02827
			7.72658	1.06052	7.70815	1.02291
			7.73072	1.07218	7.71236	0.98066
			7.73486	1.09215	7.71657	0.97186
			7.739	1.08845	7.72079	1.01444
			7.74313	1.05593	7.725	1.04143
			7.74727	1.02929	7.72922	1.03537
			7.75141	1.0197	7.73343	1.02726
			7.75555	1.0285	7.73764	1.0288
			7.75969	1.05379	7.74186	1.02713
			7.76383	1.08519	7.74607	1.01354
			7.76796	1.1131	7.75029	0.99838
			7.7721	1.10591	7.7545	1.00866
			7.77624	1.07142	7.75872	1.01025
			7.78038	1.03502	7.76293	0.99849
			7.78452	1.03575	7.76714	1.03264
			7.78866	1.07906	7.77136	1.05018
			7.79279	1.09067	7.77557	1.04421
			7.79693	1.08492	7.77979	1.04611
			7.80107	1.06065	7.784	1.02272
			7.80521	1.03846	7.78821	0.99979
			7.80935	1.04539	7.79243	1.00922
			7.81348	1.06079	7.79664	0.99773
			7.81762	1.08258	7.80086	1.01517
			7.82176	1.09778	7.80507	1.04749
			7.8259	1.08221	7.80928	1.07331
			7.83004	1.06711	7.8135	1.07515
			7.83418	1.10599	7.81771	1.04898
			7.83831	1.12722	7.82193	1.05332
			7.84245	1.09418	7.82614	1.03974
			7.84659	1.09578	7.83036	1.01559
			7.85073	1.13332	7.83457	1.04324
			7.85487	1.15877	7.83878	1.08921
			7.859	1.14885	7.843	1.06309
			7.86314	1.14154	7.84721	1.04165
			7.86728	1.13797	7.85143	1.07918
			7.87142	1.16925	7.85564	1.09683
			7.87556	1.19826	7.85985	1.0781
			7.8797	1.20454	7.86407	1.06456
			7.88383	1.16471	7.86828	1.05563
			7.88797	1.15088	7.8725	1.10715
			7.89211	1.17735	7.87671	1.17335
			7.89625	1.2009	7.88093	1.14517
			7.90039	1.21526	7.88514	1.09381
			7.90452	1.2009	7.88935	1.11246
			7.90866	1.16637	7.89357	1.13001
			7.9128	1.15248	7.89778	1.14973
			7.91694	1.16749	7.902	1.15181
			7.92108	1.16002	7.90621	1.11228
			7.92522	1.15208	7.91042	1.11431
			7.92935	1.14463	7.91464	1.13667
			7.93349	1.1525	7.91885	1.14497
			7.93763	1.17482	7.92307	1.12539
			7.94177	1.16886	7.92728	1.10231
			7.94591	1.1693	7.93149	1.10573
			7.95004	1.17404	7.93571	1.10724
			7.95418	1.18794	7.93992	1.09089
			7.95832	1.20998	7.94414	1.08242
			7.96246	1.19103	7.94835	1.07898
			7.9666	1.1595	7.95257	1.09949
			7.97074	1.15606	7.95678	1.11593
			7.97487	1.17012	7.96099	1.10777
			7.97901	1.18705	7.96521	1.11998
			7.98315	1.19292	7.96942	1.14964
			7.98729	1.2097	7.97364	1.15583
			7.99143	1.17207	7.97785	1.14633
			7.99556	1.15482	7.98206	1.1404
			7.9997	1.17814	7.98628	1.13784
			8.00384	1.199	7.99049	1.10621
			8.00798	1.20636	7.99471	1.07214
			8.01212	1.20473	7.99892	1.06816
			8.01626	1.2189	8.00314	1.07949
			8.02039	1.21898	8.00735	1.12602
			8.02453	1.2107	8.01156	1.16802
			8.02867	1.197	8.01578	1.17379
			8.03281	1.21627	8.01999	1.17307
			8.03695	1.22591	8.02421	1.16531
			8.04109	1.19956	8.02842	1.19978
			8.04522	1.19871	8.03263	1.18024
			8.04936	1.21829	8.03685	1.14501
			8.0535	1.22765	8.04106	1.15623
			8.05764	1.23477	8.04528	1.14561
			8.06178	1.22631	8.04949	1.12442
			8.06591	1.21344	8.05371	1.11751
			8.07005	1.23149	8.05792	1.15341
			8.07419	1.24128	8.06213	1.17653
			8.07833	1.2378	8.06635	1.19328
			8.08247	1.22247	8.07056	1.22051
			8.08661	1.2102	8.07478	1.22023
			8.09074	1.20294	8.07899	1.21463
			8.09488	1.19208	8.0832	1.17802
			8.09902	1.19053	8.08742	1.18123
			8.10316	1.19889	8.09163	1.19023
			8.1073	1.23131	8.09585	1.1687
			8.11143	1.23208	8.10006	1.1728
			8.11557	1.21091	8.10427	1.19512
			8.11971	1.22706	8.10849	1.18468
			8.12385	1.24204	8.1127	1.15354
			8.12799	1.2521	8.11692	1.16517
			8.13213	1.27434	8.12113	1.20178
			8.13626	1.2718	8.12535	1.20191
			8.1404	1.24685	8.12956	1.18275
			8.14454	1.25656	8.13377	1.19988
			8.14868	1.26829	8.13799	1.18749
			8.15282	1.27229	8.1422	1.18397
			8.15695	1.28171	8.14642	1.207
			8.16109	1.26535	8.15063	1.21393
			8.16523	1.25129	8.15484	1.22842
			8.16937	1.25934	8.15906	1.25072
			8.17351	1.2846	8.16327	1.24247
			8.17765	1.26796	8.16749	1.24634
			8.18178	1.2633	8.1717	1.24501
			8.18592	1.25803	8.17592	1.23564
			8.19006	1.24192	8.18013	1.23247
			8.1942	1.25291	8.18434	1.21492
			8.19834	1.28	8.18856	1.18847
			8.20247	1.30167	8.19277	1.19727
			8.20661	1.27744	8.19699	1.2272
			8.21075	1.26365	8.2012	1.22724
			8.21489	1.30593	8.20541	1.23305
			8.21903	1.30532	8.20963	1.25545
			8.22317	1.29356	8.21384	1.26946
			8.2273	1.30185	8.21806	1.25387
			8.23144	1.31568	8.22227	1.23195
			8.23558	1.32198	8.22648	1.21345
			8.23972	1.32274	8.2307	1.23253
			8.24386	1.30831	8.23491	1.23585
			8.24799	1.30645	8.23913	1.25851
			8.25213	1.31443	8.24334	1.30041
			8.25627	1.32634	8.24756	1.27025
			8.26041	1.33776	8.25177	1.25676
			8.26455	1.32989	8.25598	1.28407
			8.26869	1.33734	8.2602	1.29308
			8.27282	1.34773	8.26441	1.28512
			8.27696	1.36522	8.26863	1.30995
			8.2811	1.35401	8.27284	1.29439
			8.28524	1.35885	8.27705	1.27215
			8.28938	1.34466	8.28127	1.19939
			8.29352	1.31179	8.28548	1.21214
			8.29765	1.31842	8.2897	1.27091
			8.30179	1.32519	8.29391	1.26669
			8.30593	1.3313	8.29813	1.26666
			8.31007	1.32505	8.30234	1.22023
			8.31421	1.3496	8.30655	1.19013
			8.31834	1.36199	8.31077	1.19542
			8.32248	1.33483	8.31498	1.19972
			8.32662	1.34161	8.3192	1.25868
			8.33076	1.36121	8.32341	1.29333
			8.3349	1.34801	8.32762	1.25198
			8.33904	1.31293	8.33184	1.24963
			8.34317	1.31263	8.33605	1.26762
			8.34731	1.30317	8.34027	1.25494
			8.35145	1.29619	8.34448	1.25046
			8.35559	1.29255	8.3487	1.24063
			8.35973	1.31031	8.35291	1.22544
			8.36386	1.32337	8.35712	1.2496
			8.368	1.30826	8.36134	1.30724
			8.37214	1.28892	8.36555	1.31127
			8.37628	1.29723	8.36977	1.2551
			8.38042	1.28724	8.37398	1.23645
			8.38456	1.28703	8.37819	1.27033
			8.38869	1.31095	8.38241	1.301
			8.39283	1.31568	8.38662	1.29242
			8.39697	1.32363	8.39084	1.26738
					8.39505	1.24885
					8.39926	1.24786
					8.40348	1.25869
					8.40769	1.28185
					8.41191	1.30209
					8.41612	1.30773
					8.42034	1.31449
					8.42455	1.32262
					8.42876	1.32745
					8.43298	1.30905
					8.43719	1.30886
					8.44141	1.32264
					8.44562	1.31953
					8.44983	1.32658
					8.45405	1.3133
					8.45826	1.30524
					8.46248	1.25922
					8.46669	1.25609
					8.47091	1.25447
					8.47512	1.25888
					8.47933	1.27573
					8.48355	1.22834
					8.48776	1.24552
					8.49198	1.25631
					8.49619	1.25317
