# Supplementary material for: Pressure encryption toward physically uncopiable anti-counterfeiting
Source: Nat Commun. 2025 Jul 5;16:6203. doi: 10.1038/s41467-025-61509-3 (PMC12228716; doi:10.1038/s41467-025-61509-3)
Supplement: Supplementary file 3 — Source data [file 41467_2025_61509_MOESM3_ESM.zip › Source Data/Supplementary Data 4.xlsx]

## Sheet: Supplementary Fig. 4a
R-Pressure (GPa)		R-7.1		R-15.1		R-18.1		R-21.5		R-25.6		R-30.1		R-35.6
Normalized	High energy pinks	0	1	0	1	0	1	0	1	0	1	0	1	0	1
		0.025	0.90394	0.025	0.99933	0.025	0.99533	0.025	0.92967	0.025	0.78276	0.025	0.9632	0.025	0.96223
		0.05	0.85588	0.05	0.963	0.05	0.96233	0.05	0.932	0.05	0.80737	0.05	0.9577	0.05	0.94124
		0.075	0.87854	0.075	0.97167	0.075	0.97233	0.075	0.90667	0.075	0.89744	0.075	0.90759	0.075	0.95746
		0.1	0.81423	0.1	0.92233	0.1	0.917	0.1	0.90133	0.1	0.81575	0.1	0.87619	0.1	0.92818
		0.125	0.86405	0.125	0.87133	0.125	0.87667	0.125	0.83133	0.125	0.74197	0.125	0.82968	0.125	0.8984
		0.15	0.88482	0.15	0.88	0.15	0.90033	0.15	0.81933	0.15	0.90909	0.15	0.77638	0.15	0.93832
		0.175	0.87023	0.175	0.83333	0.175	0.855	0.175	0.781	0.175	0.71565	0.175	0.71787	0.175	0.85784
		0.2	0.84176	0.2	0.80867	0.2	0.81567	0.2	0.767	0.2	0.68318	0.2	0.66337	0.2	0.84201
		0.225	0.78386	0.225	0.743	0.225	0.78933	0.225	0.72567	0.225	0.70285	0.225	0.58416	0.225	0.80119
		0.25	0.76728	0.25	0.716	0.25	0.76067	0.25	0.68667	0.25	0.65051	0.25	0.52145	0.25	0.74828
		0.275	0.77093	0.275	0.67567	0.275	0.74033	0.275	0.67867	0.275	0.63887	-0.2192	0.18631	0.275	0.67434
		0.3	0.76728	0.3	0.651	0.3	0.69633	0.3	0.64267	0.3	0.63887	-0.2192	0.17022	0.3	0.59741
		0.325	0.74218	0.325	0.63267	0.325	0.714	0.325	0.612	0.325	0.61304	-0.18515	0.15334	0.325	0.53045
		0.35	0.7179	0.35	0.58233	0.35	0.65333	0.35	0.58033	0.35	0.60207	-0.16245	0.13891	0.35	0.49124
		0.375	0.69773	0.375	0.587	0.375	0.62233	0.375	0.578	0.375	0.55436	-0.00354	0.12835	0.375	0.45361
		0.4	0.66063	0.4	0.537	0.4	0.623	0.4	0.53433	0.4	0.58221	0.01916	0.11893	0.4	0.40985
		0.425	0.68297	0.425	0.54933	0.425	0.599	0.425	0.52433	0.425	0.53195	0.01916	0.10721	0.425	0.37369
		0.45	0.65438	0.45	0.51567	0.45	0.58967	0.45	0.52967	0.45	0.50168	0.09861	0.09906	0.45	0.32562
		0.475	0.61958	0.475	0.51633	0.475	0.55433	0.475	0.51067	0.475	0.4671	0.20076	0.08923	0.475	0.28706
		0.5	0.63297	0.5	0.47733	0.5	0.56367	0.5	0.482	0.5	0.44941	0.22346	0.0788	0.5	0.25251
		0.525	0.57731	0.525	0.483	0.525	0.53233	0.525	0.46633	0.525	0.42168	0.25751	0.07343	0.525	0.22458
		0.55	0.59932	0.55	0.45033	0.55	0.553	0.55	0.473	0.55	0.39489	0.33696	0.06708	0.55	0.20297
		0.575	0.57321	0.575	0.44033	0.575	0.50067	0.575	0.45333	0.575	0.3485	0.41641	0.06163	0.575	0.18496
		0.6	0.58559	0.6	0.416	0.6	0.49567	0.6	0.436	0.6	0.37286	0.49586	0.05205	0.6	0.17118
		0.625	0.54921	0.625	0.407	0.625	0.46467	0.625	0.43	0.625	0.32634	0.46181	0.05582	0.625	0.15773
		0.65	0.52498	0.65	0.38333	0.65	0.48867	0.65	0.42567	0.65	0.31246	0.57341	0.04907	0.65	0.1463
		0.675	0.52873	0.675	0.38233	0.675	0.463	0.675	0.417	0.675	0.29365	0.58777	0.04673	0.675	0.13812
		0.7	0.503	0.7	0.36833	0.7	0.43567	0.7	0.41167	0.7	0.26205	0.62903	0.04275	0.7	0.12874
		0.725	0.47625	0.725	0.374	0.725	0.44267	0.725	0.38767	0.725	0.27769	0.66753	0.04005	0.725	0.1229
		0.75	0.48886	0.75	0.36033	0.75	0.42133	0.75	0.38067	0.75	0.23021	0.70176	0.03673	0.75	0.11758
		0.775	0.46618	0.775	0.34967	0.775	0.445	0.775	0.373	0.775	0.2473	0.72742	0.03397	0.775	0.11149
		0.8	0.4684	0.8	0.32367	0.8	0.421	0.8	0.38033	0.8	0.21293	0.76165	0.03235	0.8	0.10666
		0.825	0.42899	0.825	0.33733	0.825	0.42367	0.825	0.377	0.825	0.20219	0.78732	0.03057	0.825	0.1007
		0.85	0.42899	0.85	0.316	0.85	0.40267	0.85	0.355	0.85	0.18288	0.81726	0.02868	0.85	0.09395
		0.875	0.41991	0.875	0.324	0.875	0.383	0.875	0.37	0.875	0.17176	0.85523	0.02618	0.875	0.08729
		0.9	0.43618	0.9	0.30733	0.9	0.37067	0.9	0.321	0.9	0.16515	0.84025	0.027	0.9	0.08291
		0.925	0.40138	0.925	0.319	0.925	0.374	0.925	0.32033	0.925	0.1593	0.85951	0.02505	0.925	0.07933
		0.95	0.39759	0.95	0.30533	0.95	0.38367	0.95	0.33833	0.95	0.15252	0.9087	0.02312	0.95	0.0748
		0.975	0.38458	0.975	0.28733	0.975	0.34933	0.975	0.319	0.975	0.13882	0.9194	0.02202	0.975	0.0707
		1	0.39948	1	0.291	1	0.35033	1	0.32967	1	0.14551	0.97929	0.01945	1	0.06735
		1.025	0.38641	1.025	0.27867	1.025	0.36467	1.025	0.32	1.025	0.12756	0.99291	0.02303	1.025	0.06508
		1.05	0.372	1.05	0.27467	1.05	0.34567	1.05	0.311	1.05	0.13348	1.02848	0.01769	1.05	0.06258
		1.075	0.36154	1.075	0.26867	1.075	0.34133	1.075	0.31533	1.075	0.12062	0.97287	0.02013	1.075	0.06002
		1.1	0.34641	1.1	0.26733	1.1	0.32933	1.1	0.293	1.1	0.12322	0.94934	0.02097	1.1	0.05871
		1.125	0.34477	1.125	0.24467	1.125	0.30933	1.125	0.30233	1.125	0.11663	1.02207	0.01825	1.125	0.05673
		1.15	0.32277	1.15	0.25667	1.15	0.31567	1.15	0.29567	1.15	0.11215	0.99854	0.01901	1.15	0.05481
		1.175	0.32819	1.175	0.24367	1.175	0.318	1.175	0.287	1.175	0.1108	1.0734	0.01655	1.175	0.0527
		1.2	0.32431	1.2	0.25833	1.2	0.32867	1.2	0.26867	1.2	0.10856	0.99426	0.01874	1.2	0.05067
		1.225	0.30561	1.225	0.27	1.225	0.30667	1.225	0.282	1.225	0.10565	1.04774	0.01713	1.225	0.04812
		1.25	0.32277	1.25	0.248	1.25	0.28867	1.25	0.269	1.25	0.10336	0.84025	0.02762	1.25	0.04548
		1.275	0.30707	1.275	0.24233	1.275	0.32967	1.275	0.27367	1.275	0.10024	0.88517	0.0242	1.275	0.04277
		1.3	0.29212	1.3	0.225	1.3	0.297	1.3	0.25667	1.3	0.09867	1.09265	0.01604	1.3	0.04082
		1.325	0.28731	1.325	0.21767	1.325	0.29033	1.325	0.248	1.325	0.0942	1.06699	0.01679	1.325	0.03886
		1.35	0.28594	1.35	0.21667	1.35	0.30033	1.35	0.245	1.35	0.0957	1.10121	0.01581	1.35	0.03729
		1.375	0.29561	1.375	0.23	1.375	0.28633	1.375	0.24233	1.375	0.09186	1.12688	0.01517	1.375	0.03524
		1.4	0.27074	1.4	0.214	1.4	0.27433	1.4	0.24767	1.4	0.09066	1.15041	0.01471	1.4	0.03314
		1.425	0.27203	1.425	0.21367	1.425	0.286	1.425	0.25267	1.425	0.08625	1.13757	0.01483	1.425	0.03116
		1.45	0.25513	1.45	0.211	1.45	0.27233	1.45	0.23233	1.45	0.08931	1.1611	0.01433	1.45	0.0286
		1.475	0.25879	1.475	0.19333	1.475	0.28033	1.475	0.24433	1.475	0.08814	1.19532	0.01369	1.475	0.02599
		1.5	0.25879	1.5	0.20233	1.5	0.25	1.5	0.22633	1.5	0.07977	1.21458	0.01325	1.5	0.02464
		1.525	0.24914	1.525	0.19767	1.525	0.25433	1.525	0.231	1.525	0.08456	1.24024	0.01266	1.525	0.02361
		1.55	0.23871	1.55	0.19	1.55	0.24033	1.55	0.20567	1.55	0.08151	1.26965	0.01247	1.55	0.02233
		1.575	0.23871	1.575	0.18733	1.575	0.25233	1.575	0.22433	1.575	0.08369	1.28891	0.01181	1.575	0.02129
		1.6	0.2309	1.6	0.203	1.6	0.25	1.6	0.21667	1.6	0.07639	1.32866	0.01094	1.6	0.02011
		1.625	0.22602	1.625	0.18333	1.625	0.24333	1.625	0.22033	1.625	0.07835	1.38099	0.01014	1.625	0.01895
		1.65	0.226	1.65	0.186	1.65	0.239	1.65	0.21733	1.65	0.07733	1.42896	0.00952	1.65	0.01789
		1.675	0.22167	1.675	0.169	1.675	0.233	1.675	0.196	1.675	0.07296	1.48569	0.00985	1.675	0.0173
		1.7	0.21147	1.7	0.17367	1.7	0.233	1.7	0.218	1.7	0.07454	1.49001	0.00915	1.7	0.01592
		1.725	0.21502	1.725	0.16167	1.725	0.22467	1.725	0.198	1.725	0.07153	1.52925	0.00846	1.725	0.01581
		1.75	0.19667	1.75	0.15933	1.75	0.21567	1.75	0.206	1.75	0.06954	1.5903	0.0081	1.75	0.01522
		1.775	0.20633	1.775	0.17	1.775	0.22567	1.775	0.18833	1.775	0.06805	1.65135	0.00761	1.775	0.01381
		1.8	0.20799	1.8	0.16	1.8	0.21567	1.8	0.18233	1.8	0.06635	1.7124	0.00731	1.8	0.0129
		1.825	0.20967	1.825	0.15733	1.825	0.213	1.825	0.191	1.825	0.06211	1.75164	0.00693	1.825	0.0131
		1.85	0.195	1.85	0.15433	1.85	0.20467	1.85	0.188	1.85	0.0645	1.79089	0.00661	1.85	0.01121
		1.875	0.20118	1.875	0.14567	1.875	0.21033	1.875	0.17733	1.875	0.06159	1.8708	0.00616	1.875	0.01079
		1.9	0.20467	1.9	0.154	1.9	0.212	1.9	0.17433	1.9	0.06056	1.9	0.0062	1.9	0.00958
		1.925	0.18967	1.925	0.149	1.925	0.21267	1.925	0.18367	1.925	0.0587	2.06194	0.0053	1.925	0.00918
		1.95	0.18633	1.95	0.155	1.95	0.206	1.95	0.184	1.95	0.05698	2.00063	0.00564	1.95	0.0091
		1.975	0.18733	1.975	0.13667	1.975	0.17967	1.975	0.17333	1.975	0.05492	2.10282	0.0049	1.975	0.00783
		2	0.174	2	0.136	2	0.20633	2	0.16733	2	0.05396	2.20501	0.00467	2	0.00727
		2.025	0.17033	2.025	0.14167	2.025	0.18733	2.025	0.16333	2.025	0.05233	2.18225	0.00394	2.025	0.00727
		2.05	0.16567	2.05	0.12833	2.05	0.19133	2.05	0.17167	2.05	0.04892	2.20405	0.00376	2.05	0.00677
		2.075	0.17167	2.075	0.12433	2.075	0.207	2.075	0.16667	2.075	0.04769	2.2433	0.00397	2.075	0.00719
		2.1	0.168	2.1	0.13633	2.1	0.19267	2.1	0.15433	2.1	0.04989	2.09072	0.0037	2.1	0.01121
		2.125	0.16767	2.125	0.146	2.125	0.17933	2.125	0.16667	2.125	0.04212	2.11946	0.004	2.125	0.0074
		2.15	0.14967	2.15	0.13233	2.15	0.18067	2.15	0.14833	2.15	0.04612	2.15	0.0039	2.15	0.00529
		2.175	0.157	2.175	0.127	2.175	0.18167	2.175	0.14667	2.175	0.04469	2.175	0.0039	2.175	0.00761
		2.2	0.16567	2.2	0.134	2.2	0.175	2.2	0.144	2.2	0.04327	2.2	0.004	2.2	0.00698
		2.225	0.13767	2.225	0.116	2.225	0.18433	2.225	0.15	2.225	0.04098	2.225	0.0039	2.225	0.00867
		2.25	0.151	2.25	0.11767	2.25	0.15767	2.25	0.148	2.25	0.03897	2.25	0.0043	2.25	0.0055
		2.275	0.15067	2.275	0.126	2.275	0.174	2.275	0.14233	2.275	0.03981	2.275	0.0034	2.275	0.00825
		2.3	0.145	2.3	0.113	2.3	0.16667	2.3	0.14133	2.3	0.03618	2.28934	0.00294	2.3	0.0055
		2.325	0.122	2.325	0.12133	2.325	0.16	2.325	0.137	2.325	0.0356	2.325	0.0034	2.325	0.00592
		2.35	0.144	2.35	0.10833	2.35	0.162	2.35	0.14067	2.35	0.03809	2.35	0.003	2.35	0.00571
		2.375	0.12867	2.375	0.117	2.375	0.14467	2.375	0.13867	2.375	0.03694	2.41662	0.00263	2.375	0.00423
		2.4	0.13	2.4	0.10733	2.4	0.16633	2.4	0.142	2.4	0.03494	2.4	0.0036	2.4	0.00592
		2.425	0.127	2.425	0.117	2.425	0.14933	2.425	0.11633	2.425	0.03427	2.425	0.0034	2.425	0.00465
		2.45	0.137	2.45	0.10233	2.45	0.15733	2.45	0.13667	2.45	0.03356	2.45	0.0027	2.45	0.00444
		2.475	0.12833	2.475	0.11167	2.475	0.15333	2.475	0.137	2.475	0.03117	2.475	0.0033	2.475	0.00486
		2.5	0.12267	2.5	0.10667	2.5	0.147	2.5	0.12367	2.5	0.03327	2.5	0.0038	2.5	0.00592
		2.525	0.10633	2.525	0.11633	2.525	0.156	2.525	0.12833	2.525	0.03126	2.525	0.0021	2.525	0.00486
		2.55	0.115	2.55	0.09733	2.55	0.13733	2.55	0.13267	2.55	0.03117	2.55	0.0024	2.55	0.00613
		2.575	0.112	2.575	0.11067	2.575	0.14867	2.575	0.11733	2.575	0.03004	2.575	0.0031	2.575	0.00656
		2.6	0.11733	2.6	0.09733	2.6	0.14533	2.6	0.11467	2.6	0.02906	2.6	0.0034	2.6	0.0055
		2.625	0.11867	2.625	0.09967	2.625	0.13733	2.625	0.129	2.625	0.02856	2.625	0.0026	2.625	0.00317
		2.65	0.108	2.65	0.101	2.65	0.14133	2.65	0.12633	2.65	0.02757	2.65	0.0025	2.65	0.00677
		2.675	0.11	2.675	0.10467	2.675	0.137	2.675	0.12433	2.675	0.02837	2.675	0.0021	2.675	0.00465
		2.7	0.10367	2.7	0.09633	2.7	0.128	2.7	0.12133	2.7	0.02717	2.7	0.0017	2.7	0.00592
		2.725	0.107	2.725	0.11433	2.725	0.14533	2.725	0.12333	2.725	0.02593	2.725	0.0018	2.725	0.00423
		2.75	0.09367	2.75	0.09	2.75	0.12767	2.75	0.12333	2.75	0.02679	2.75	0.002	2.75	0.00296
		2.775	0.10367	2.775	0.084	2.775	0.131	2.775	0.10867	2.775	0.02505	2.775	0.0023	2.775	0.0036
		2.8	0.09367	2.8	0.104	2.8	0.13867	2.8	0.11	2.8	0.02414	2.8	0.002	2.8	0.00381
		2.825	0.10067	2.825	0.095	2.825	0.12633	2.825	0.12467	2.825	0.02634	2.825	0.0015	2.825	0.00254
		2.85	0.10233	2.85	0.093	2.85	0.13733	2.85	0.10933	2.85	0.02464	2.85	0.0018	2.85	0.00275
		2.875	0.087	2.875	0.089	2.875	0.12167	2.875	0.10967	2.875	0.02519	2.875	0.0025	2.875	0.00317
		2.9	0.09267	2.9	0.095	2.9	0.13633	2.9	0.114	2.9	0.02352	2.9	0.0025	2.9	0.00275
		2.925	0.09267	2.925	0.08133	2.925	0.13333	2.925	0.107	2.925	0.02361	2.925	0.0022	2.925	0.00212
		2.95	0.08833	2.95	0.088	2.95	0.11533	2.95	0.10733	2.95	0.02397	2.83971	0.00278	2.95	0.00169
		2.975	0.08533	2.975	0.08567	2.975	0.11467	2.975	0.088	2.975	0.02246	2.975	0.0016	2.975	0.00317
		3	0.088	3	0.087	3	0.12433	3	0.09633	3	0.02277	3	0.0015	3	0.00444
		3.025	0.083	3.025	0.07267	3.025	0.11767	3.025	0.10033	3.025	0.02204	3.025	0.0021	3.025	0.00233
		3.05	0.08833	3.05	0.08367	3.05	0.124	3.05	0.09433	3.05	0.01952	3.05	0.0014	3.05	0.00317
		3.075	0.07267	3.075	0.07633	3.075	0.121	3.075	0.11167	3.075	0.02178	3.075	0.00070007	3.075	0.00275
		3.1	0.07867	3.1	0.07933	3.1	0.114	3.1	0.09433	3.1	0.02108	3.1	0.0015	3.1	0.00233
		3.125	0.078	3.125	0.081	3.125	0.11667	3.125	0.098	3.125	0.02271	3.125	0.0011	3.125	0.00296
		3.15	0.072	3.15	0.06667	3.15	0.10667	3.15	0.09333	3.15	0.01972	3.15	0.0012	3.15	0.00212
		3.175	0.07733	3.175	0.07467	3.175	0.11933	3.175	0.09933	3.175	0.02072	3.175	0.0013	3.175	0.00169
		3.2	0.07033	3.2	0.07133	3.2	0.116	3.2	0.102	3.2	0.01777	3.2	0.0019	3.2	0.00296
		3.225	0.07167	3.225	0.07233	3.225	0.10833	3.225	0.09767	3.225	0.02076	3.225	0.0017	3.225	0.00148
		3.25	0.07167	3.25	0.07333	3.25	0.11133	3.25	0.09667	3.25	0.01911	3.25	0.0016	3.25	0.00254
		3.275	0.07467	3.275	0.08167	3.275	0.12233	3.275	0.09333	3.275	0.01862	3.275	0.001	3.275	0.00296
		3.3	0.077	3.3	0.06533	3.3	0.104	3.3	0.09367	3.3	0.01901	3.3	0.00090009	3.3	0.00169
		3.325	0.076	3.325	0.06833	3.325	0.09567	3.325	0.086	3.325	0.01773	3.325	0.00080008	3.325	0.00127
		3.35	0.06933	3.35	0.07433	3.35	0.09367	3.35	0.08667	3.35	0.01708	3.35	0.0016	3.35	0.00148
		3.375	0.06467	3.375	0.078	3.375	0.10467	3.375	0.08367	3.375	0.01746	3.375	0.0012	3.375	0.00148
		3.4	0.06233	3.4	0.064	3.4	0.10067	3.4	0.07867	3.4	0.01572	3.4	0.00090009	3.4	0.0036
		3.425	0.06167	3.425	0.06733	3.425	0.10933	3.425	0.082	3.425	0.01695	3.425	0.001	3.425	0.000846087
		3.45	0.057	3.45	0.07167	3.45	0.09633	3.45	0.09133	3.45	0.0158	3.45	0.00080008	3.45	0.0019
		3.475	0.065	3.475	0.07833	3.475	0.104	3.475	0.08633	3.475	0.01514	3.475	0.00070007	3.475	0.00148
		3.5	0.06167	3.5	0.064	3.5	0.09733	3.5	0.084	3.5	0.01658	3.5	0.0013	3.5	0.0019
		3.525	0.06067	3.525	0.05867	3.525	0.09367	3.525	0.09133	3.525	0.01499	3.525	0.0011	3.525	0.00127
		3.55	0.05567	3.55	0.06533	3.55	0.09767	3.55	0.078	3.55	0.01468	3.55	0.00070007	3.55	0.00275
		3.575	0.06533	3.575	0.06533	3.575	0.083	3.575	0.078	3.575	0.01443	3.575	0.00090009	3.575	0.00127
		3.6	0.053	3.6	0.058	3.6	0.09467	3.6	0.07633	3.6	0.01411	3.6	0.0011	3.6	0.00233
		3.625	0.054	3.625	0.06	3.625	0.09767	3.625	0.06433	3.625	0.01395	3.625	0.0014	3.625	0.00212
		3.65	0.061	3.65	0.07033	3.65	0.08533	3.65	0.07833	3.65	0.01346	3.65	0.00090009	3.65	0.000846087
		3.675	0.05033	3.675	0.06667	3.675	0.09267	3.675	0.07433	3.675	0.01371	3.675	0.00060006	3.675	0.00127
		3.7	0.046	3.7	0.067	3.7	0.08033	3.7	0.07067	3.7	0.01315	3.7	0.0014	3.7	0.000423043
		3.725	0.054	3.725	0.06533	3.725	0.09967	3.725	0.07033	3.725	0.01251	3.725	0.001	3.725	0.00212
		3.75	0.054	3.75	0.05867	3.75	0.08933	3.75	0.07533	3.75	0.01251	3.75	0.001	3.75	0.000846087
		3.775	0.053	3.775	0.06833	3.775	0.09133	3.775	0.06933	3.775	0.01213	3.775	0.00090009	3.775	0.00106
		3.8	0.052	3.8	0.05767	3.8	0.08867	3.8	0.07467	3.8	0.01273	3.8	0.0011	3.8	0.000846087
		3.825	0.051	3.825	0.054	3.825	0.086	3.825	0.07	3.825	0.0113	3.825	0.0013	3.825	0.00148
		3.85	0.04533	3.85	0.053	3.85	0.10067	3.85	0.071	3.85	0.01242	3.85	0.001	3.85	0.00169
		3.875	0.04867	3.875	0.061	3.875	0.08267	3.875	0.06767	3.875	0.01201	3.875	0.00090009	3.875	0.00254
		3.9	0.04367	3.9	0.05333	3.9	0.091	3.9	0.07	3.9	0.01078	3.9	0.001	3.9	0.0019
		3.925	0.04733	3.925	0.053	3.925	0.08167	3.925	0.06733	3.925	0.01201	3.925	0.0011	3.925	0.00148
		3.95	0.04333	3.95	0.05667	3.95	0.07933	3.95	0.06167	3.95	0.01058	3.95	0.0013	3.95	0.00127
		3.975	0.04	3.975	0.05633	3.975	0.08633	3.975	0.064	3.975	0.01007	3.975	0.00070007	3.975	0.00212
		4	0.05267	4	0.05433	4	0.07533	4	0.06667	4	0.01099	4	0.00050005	4	0.00169
		4.025	0.04533	4.025	0.05533	4.025	0.075	4.025	0.061	4.025	0.01007	4.025	0.00060006	4.025	0.00106
		4.05	0.04733	4.05	0.055	4.05	0.076	4.05	0.06667	4.05	0.01058	4.05	0.00030003	4.05	0.00169
		4.075	0.03867	4.075	0.05767	4.075	0.083	4.075	0.06	4.075	0.01038	4.075	0.00080008	4.075	0
		4.1	0.04667	4.1	0.04733	4.1	0.076	4.1	0.06967	4.1	0.01078	4.1	0.00070007	4.1	0.000846087
		4.125	0.04233	4.125	0.04567	4.125	0.07933	4.125	0.06667	4.125	0.01007	4.125	0.00030003	4.125	0.00106
		4.15	0.03767	4.15	0.06267	4.15	0.07567	4.15	0.05667	4.15	0.01038	4.15	0.00060006	4.15	0.00106
		4.175	0.03833	4.175	0.05367	4.175	0.07567	4.175	0.06267	4.175	0.00935	4.175	0.00030003	4.175	0.00106
		4.2	0.04167	4.2	0.04033	4.2	0.078	4.2	0.061	4.2	0.00986	4.2	0.00040004	4.2	0.00106
		4.225	0.04567	4.225	0.043	4.225	0.07067	4.225	0.06067	4.225	0.00819	4.225	0.00040004	4.225	0.00169
		4.25	0.03967	4.25	0.051	4.25	0.07067	4.25	0.05967	4.25	0.0103	4.25	0.00060006	4.25	0.00127
		4.275	0.036	4.275	0.047	4.275	0.07433	4.275	0.06633	4.275	0.01058	4.275	0.00080008	4.275	0.000211522
		4.3	0.03	4.3	0.04933	4.3	0.07067	4.3	0.05633	4.3	0.01169	4.3	0.00090009	4.3	0.00106
		4.325	0.03633	4.325	0.05033	4.325	0.07033	4.325	0.05833	4.325	0.00915	4.325	0.001	4.325	0.000423043
		4.35	0.03733	4.35	0.049	4.35	0.068	4.35	0.05167	4.35	0.00919	4.35	0.00050005	4.35	0.000423043
		4.375	0.04033	4.375	0.04367	4.375	0.074	4.375	0.06033	4.375	0.00986	4.375	0.00080008	4.375	0.000846087
		4.4	0.03433	4.4	0.05067	4.4	0.06633	4.4	0.06667	4.4	0.00935	4.4	0.00040004	4.4	0.000634565
		4.425	0.03233	4.425	0.042	4.425	0.06533	4.425	0.057	4.425	0.01086	4.425	0.00070007	4.425	0.00169
		4.45	0.042	4.45	0.048	4.45	0.06233	4.45	0.05033	4.45	0.00894	4.45	0.00090009	4.45	0.000211522
		4.475	0.03633	4.475	0.048	4.475	0.07333	4.475	0.05633	4.475	0.00974	4.475	0.00080008	4.475	0.000846087
		4.5	0.039	4.5	0.044	4.5	0.06933	4.5	0.05667	4.5	0.00935	4.5	0.00040004	4.5	0.00148
		4.525	0.03167	4.525	0.03267	4.525	0.06667	4.525	0.05433	4.525	0.00966	4.525	0.00050005	4.525	0.00127
		4.55	0.02967	4.55	0.04033	4.55	0.06567	4.55	0.05533	4.55	0.01007	4.55	0.00050005	4.55	0.000634565
		4.575	0.03467	4.575	0.05067	4.575	0.066	4.575	0.05067	4.575	0.01002	4.575	0.00040004	4.575	0.000423043
		4.6	0.029	4.6	0.041	4.6	0.05567	4.6	0.06533	4.6	0.01099	4.6	0.00050005	4.6	0.000846087
		4.625	0.034	4.625	0.045	4.625	0.06167	4.625	0.053	4.625	0.01002	4.625	0.00030003	4.625	0.000634565
		4.65	0.031	4.65	0.04267	4.65	0.05933	4.65	0.04167	4.65	0.00779	4.65	0.00040004	4.65	0.00106
		4.675	0.028	4.675	0.037	4.675	0.068	4.675	0.05267	4.675	0.00919	4.675	0.00020002	4.675	0.00106
		4.7	0.033	4.7	0.04167	4.7	0.06433	4.7	0.048	4.7	0.00807	4.7	0.00030003	4.7	0.00148
		4.725	0.02767	4.725	0.03933	4.725	0.05967	4.725	0.04967	4.725	0.00724	4.4162	0.000963864	4.725	0.000634565
		4.75	0.027	4.75	0.038	4.75	0.053	4.75	0.05433	4.75	0.00919	4.75	0.00010001	4.75	0.000634565
		4.775	0.02767	4.775	0.04067	4.775	0.05867	4.775	0.056	4.775	0.00974	4.775	0.00050005	4.775	0.000423043
		4.8	0.02667	4.8	0.04033	4.8	0.06333	4.8	0.04967	4.8	0.01169	5.26508	0.000726179	4.8	0.000846087
		4.825	0.02933	4.825	0.041	4.825	0.05767	4.825	0.045	4.825	0.00835	4.825	0.00070007	4.825	0.000423043
		4.85	0.03	4.85	0.034	4.85	0.05567	4.85	0.04833	4.85	0.00612	4.85	0.00040004	4.85	0.000634565
		4.875	0.027	4.875	0.042	4.875	0.064	4.875	0.04733	4.875	0.00863	4.875	0.00040004	4.875	0.000846087
		4.9	0.028	4.9	0.04267	4.9	0.05733	4.9	0.05333	4.9	0.01002	4.9	0.00040004	4.9	0.000423043
		4.925	0.02433	4.925	0.03667	4.925	0.05767	4.925	0.047	4.925	0.00891	4.98212	0.000726179	4.925	0.000211522
		4.95	0.02233	4.95	0.04067	4.95	0.059	4.95	0.04667	4.95	0.00696	4.69916	0.000682714	4.95	0.000846087
		4.975	0.02867	4.975	0.03967	4.975	0.06167	4.975	0.053	4.975	0.00724	4.975	0.00060006	4.975	0.000634565
		5	0.021	5	0.037	5	0.04733	5	0.04633	5	0.00612	5	0.00030003	5	0.000634565
		5.025	0.02767	5.025	0.03367	5.025	0.055	5.025	0.04733	5.025	0.00835	5.025	0.00010001	5.025	0.00106
		5.05	0.02933	5.05	0.036	5.05	0.05033	5.05	0.04433	5.05	0.0064	5.05	0.00050005	5.05	0.00127
		5.075	0.02333	5.075	0.04067	5.075	0.057	5.075	0.046	5.075	0.00807	5.075	0.00050005	5.075	0.00169
		5.1	0.02633	5.1	0.03867	5.1	0.063	5.1	0.04867	5.1	0.00696	5.1	0.00060006	5.1	0.00127
		5.125	0.02533	5.125	0.03967	5.125	0.05	5.125	0.038	5.125	0.0064	5.10339	0.000772058	5.125	0.00148
		5.15	0.02167	5.15	0.03667	5.15	0.05233	5.15	0.04333	5.15	0.00807	4.69916	0.000856714	5.15	0.00233
		5.175	0.027	5.175	0.03267	5.175	0.06067	5.175	0.04167	5.175	0.00585	5.175	0.00060006	5.175	0.000846087
		5.2	0.02367	5.2	0.032	5.2	0.04933	5.2	0.04067	5.2	0.00835	4.82043	0.000792493	5.2	0.000423043
		5.225	0.02667	5.225	0.03367	5.225	0.05967	5.225	0.04	5.225	0.00668	5.10339	0.000682714	5.225	0.00106
		5.25	0.022	5.25	0.03233	5.25	0.04933	5.25	0.044	5.25	0.00752	4.90127	0.00088672	5.25	0.00106
		5.275	0.027	5.275	0.03767	5.275	0.05667	5.275	0.03633	5.275	0.00891	5.10339	0.000806381	5.275	0.000634565
		5.3	0.02633	5.3	0.03133	5.3	0.05567	5.3	0.04167	5.3	0.00473	5.3	0.00070007	5.3	0.00127
		5.325	0.02367	5.325	0.03567	5.325	0.06067	5.325	0.03867	5.325	0.00752	5.325	0.00040004	5.325	0.00212
		5.35	0.02833	5.35	0.03067	5.35	0.052	5.35	0.04567	5.35	0.0064	5.91185	0.000607967	5.35	0.00148
		5.375	0.02767	5.375	0.03033	5.375	0.05367	5.375	0.04433	5.375	0.00557	4.98212	0.000745538	5.375	0.000846087
		5.4	0.023	5.4	0.031	5.4	0.05633	5.4	0.037	5.4	0.00529	5.4	0.00040004	5.4	0.00127
		5.425	0.02233	5.425	0.03067	5.425	0.058	5.425	0.046	5.425	0.00779	5.425	0.00070007	5.425	0.0019
		5.45	0.02533	5.45	0.02833	5.45	0.03767	5.45	0.044	5.45	0.00668	5.45	0.00040004	5.45	0.00127
		5.475	0.02567	5.475	0.02933	5.475	0.04933	5.475	0.04067	5.475	0.00557	5.475	0.00040004	5.475	0.00127
		5.5	0.01833	5.5	0.03233	5.5	0.04833	5.5	0.04067	5.5	0.00835	5.5	0.00060006	5.5	0.00127
		5.525	0.02233	5.525	0.02933	5.525	0.04267	5.525	0.034	5.525	0.00501	5.525	0.00070007	5.525	0.000634565
		5.55	0.02467	5.55	0.03067	5.55	0.041	5.55	0.03833	5.55	0.00612	5.55	0.00010001	5.55	0.000634565
		5.575	0.01933	5.575	0.03233	5.575	0.04533	5.575	0.04333	5.575	0.00668	5.575	0.00070007	5.575	0.000211522
		5.6	0.025	5.6	0.03033	5.6	0.04	5.6	0.04267	5.6	0.00529	5.6	0.00030003	5.6	0.000846087
		5.625	0.026	5.625	0.037	5.625	0.04733	5.625	0.04167	5.625	0.00557	5.625	0.00040004	5.625	0.000634565
		5.65	0.02	5.65	0.03033	5.65	0.04767	5.65	0.03533	5.65	0.00724	5.65	0.00020002	5.65	0.000211522
		5.675	0.019	5.675	0.03067	5.675	0.046	5.675	0.04233	5.675	0.00724	5.675	0.00060006	5.675	0.000634565
		5.7	0.02267	5.7	0.03167	5.7	0.04467	5.7	0.03833	5.7	0.00445	5.7	0.00020002	5.7	0.000423043
		5.725	0.01933	5.725	0.02633	5.725	0.04467	5.725	0.03333	5.725	0.00418	5.725	0.00040004	5.725	0.000423043
		5.75	0.02167	5.75	0.032	5.75	0.04	5.75	0.036	5.75	0.00557	5.75	0	5.75	0.000211522
		5.775	0.019	5.775	0.02933	5.775	0.05033	5.775	0.03567	5.775	0.00612	5.775	0.00040004	5.775	0
		5.8	0.01733	5.8	0.025	5.8	0.04733	5.8	0.03133	5.8	0.00362	5.8	0.00020002	5.8	0.000423043
		5.825	0.01967	5.825	0.036	5.825	0.04067	5.825	0.036	5.825	0.00418	5.825	0.00070007	5.825	0.000423043
		5.85	0.01967	5.85	0.025	5.85	0.04767	5.85	0.03833	5.85	0.00585	5.85	0.00040004	5.85	0.000634565
		5.875	0.01467	5.875	0.02767	5.875	0.03433	5.875	0.03267	5.875	0.0064	5.875	0.00010001	5.875	0.000846087
		5.9	0.01967	5.9	0.02533	5.9	0.04533	5.9	0.033	5.9	0.00724	5.9	0	5.9	0.000634565
		5.925	0.01467	5.925	0.03167	5.925	0.047	5.925	0.03733	5.925	0.0064	6.03312	0.000607967	5.925	0.000846087
		5.95	0.016	5.95	0.02967	5.95	0.038	5.95	0.034	5.95	0.00501	5.95	0.00050005	5.95	0.000211522
		5.975	0.01833	5.975	0.03133	5.975	0.04567	5.975	0.03433	5.975	0.00501	5.975	0.00010001	5.975	0
		6	0.01633	6	0.03	6	0.045	6	0.03033	6	0.00195	6	0.00010001	6	0.000211522
		6.025	0.018	6.025	0.022	6.025	0.04233	6.025	0.034	6.025	0.00668	6.025	0.00010001	6.025	0.000423043
		6.05	0.016	6.05	0.02967	6.05	0.03267	6.05	0.03433	6.05	0.00362	6.05	0	6.05	0.000211522
		6.075	0.01967	6.075	0.029	6.075	0.03967	6.075	0.02833	6.075	0.00501	6.075	0.00020002	6.075	0.000211522
		6.1	0.01467	6.1	0.02733	6.1	0.035	6.1	0.029	6.1	0.00306	6.1	0.00030003	6.1	0.000211522
		6.125	0.01567	6.125	0.029	6.125	0.03667	6.125	0.036	6.125	0.00473	6.125	0.00020002	6.125	0
		6.15	0.018	6.15	0.02767	6.15	0.037	6.15	0.03167	6.15	0.00529	6.15	0.00020002	6.15	0
		6.175	0.01467	6.175	0.02567	6.175	0.03667	6.175	0.03133	6.175	0.00473	6.175	0.00020002	6.175	0.000423043
		6.2	0.01633	6.2	0.03033	6.2	0.03567	6.2	0.036	6.2	0.00362	6.2	0	6.2	0.000423043
		6.225	0.014	6.225	0.02567	6.225	0.04133	6.225	0.036	6.225	0.0039	6.225	0.00040004	6.225	0.000211522
		6.25	0.01567	6.25	0.027	6.25	0.04133	6.25	0.02833	6.25	0.00445	6.25	0.00010001	6.25	0.000211522
		6.275	0.01733	6.275	0.021	6.275	0.03567	6.275	0.03133	6.275	0.00529	6.275	0.00010001	6.275	0
		6.3	0.016	6.3	0.02233	6.3	0.033	6.3	0.03	6.3	0.00501	6.3	0	6.3	0.000634565
		6.325	0.015	6.325	0.02133	6.325	0.039	6.325	0.03233	6.325	0.00418	6.325	0.00010001	6.325	0
		6.35	0.01733	6.35	0.02567	6.35	0.03667	6.35	0.026	6.35	0.00473	6.35	0.00010001	6.35	0.000846087
		6.375	0.01633	6.375	0.024	6.375	0.03933	6.375	0.03133	6.375	0.00501	6.375	0.00020002	6.375	--
		6.4	0.02033	6.4	0.02533	6.4	0.036	6.4	0.03133	6.4	0.00278	6.4	0.00010001	6.4	--
		6.425	0.01467	6.425	0.02333	6.425	0.03633	6.425	0.02933	6.425	0.00557	6.425	0.00040004	6.425	0.000211522
		6.45	0.01533	6.45	0.021	6.45	0.03933	6.45	0.02867	6.45	0.00251	6.45	0	6.45	--
		6.475	0.01433	6.475	0.02133	6.475	0.039	6.475	0.02867	6.475	0.00557	6.475	0.00040004	6.475	0.000211522
		6.5	0.015	6.5	0.02667	6.5	0.038	6.5	0.028	6.5	0.00306	6.5	0.00010001	6.5	0.000211522
		6.525	0.01433	6.525	0.02033	6.525	0.03367	6.525	0.03067	6.525	0.00557	6.525	0.00030003	6.525	0
		6.55	0.01233	6.55	0.01567	6.55	0.03667	6.55	0.03167	6.55	0.00418	6.55	0.00050005	6.55	0.000423043
		6.575	0.01467	6.575	0.01867	6.575	0.037	6.575	0.02433	6.575	0.00418	6.575	0.00020002	6.575	0.000423043
		6.6	0.01333	6.6	0.024	6.6	0.03633	6.6	0.03133	6.6	0.00362	6.6	0.00010001	6.6	0.000211522
		6.625	0.014	6.625	0.01967	6.625	0.03133	6.625	0.025	6.625	0.00473	6.625	0.00020002	6.625	0.000211522
		6.65	0.014	6.65	0.02167	6.65	0.03433	6.65	0.026	6.65	0.00139	6.65	0.00030003	6.65	0
		6.675	0.013	6.675	0.026	6.675	0.034	6.675	0.031	6.675	0.00251	6.675	0	6.675	0
		6.7	0.01367	6.7	0.02	6.7	0.03167	6.7	0.027	6.7	0.00501	6.7	0	6.7	0
		6.725	0.013	6.725	0.02	6.725	0.034	6.725	0.02067	6.725	0.00501	6.725	0.00030003	6.725	--
		6.75	0.01567	6.75	0.02033	6.75	0.029	6.75	0.02133	6.75	0.00473	6.75	0	6.75	--
		6.775	0.00867	6.775	0.022	6.775	0.03167	6.775	0.02433	6.775	0.00501	6.775	0.00050005	6.775	--
		6.8	0.01333	6.8	0.02267	6.8	0.028	6.8	0.02933	6.8	0.00334	6.8	0.00040004	6.8	0.000211522
		6.825	0.01067	6.825	0.02433	6.825	0.033	6.825	0.02633	6.825	0.00334	6.825	0.00040004	6.825	0
		6.85	0.01067	6.85	0.02533	6.85	0.03133	6.85	0.027	6.85	0.00418	6.85	--	6.85	--
		6.875	0.013	6.875	0.02367	6.875	0.02867	6.875	0.024	6.875	0.00167	6.875	0.00040004	6.875	0.000211522
		6.9	0.01367	6.9	0.02	6.9	0.03333	6.9	0.02	6.9	0.00306	6.9	0.00050005	6.9	0.000211522
		6.925	0.00967	6.925	0.02133	6.925	0.03367	6.925	0.02633	6.925	0.00585	6.925	0.00020002	6.925	0.000634565
		6.95	0.01167	6.95	0.01933	6.95	0.031	6.95	0.018	6.95	0.0039	6.95	0.00010001	6.95	0
		6.975	0.01133	6.975	0.023	6.975	0.03067	6.975	0.02033	6.975	0.00473	6.975	0	6.975	0.000211522
		7	0.01367	7	0.01967	7	0.02867	7	0.02233	7	0.00445	7	0.00010001	7	0.000211522
		7.025	0.01133	7.025	0.019	7.025	0.029	7.025	0.02533	7.025	0.00501	7.025	0	7.025	0
		7.05	0.01033	7.05	0.02133	7.05	0.02467	7.05	0.021	7.05	0.00362	7.05	0.00040004	7.05	0.000211522
		7.075	0.015	7.075	0.01533	7.075	0.02767	7.075	0.02433	7.075	0.00334	7.075	0.00030003	7.075	0.000211522
		7.1	0.01467	7.1	0.016	7.1	0.03333	7.1	0.02233	7.1	0.0039	7.1	0.00010001	7.1	0.000423043
		7.125	0.00867	7.125	0.01867	7.125	0.033	7.125	0.02033	7.125	0.00195	7.125	0.00030003	7.125	0
		7.15	0.01133	7.15	0.018	7.15	0.03	7.15	0.02433	7.15	0.00445	7.15	--	7.15	0.000423043
		7.175	0.012	7.175	0.018	7.175	0.032	7.175	0.01933	7.175	0.0039	7.175	0.00010001	7.175	0.000846087
		7.2	0.01133	7.2	0.02367	7.2	0.02633	7.2	0.019	7.2	0.00223	7.2	0	7.2	0.000634565
		7.225	0.01433	7.225	0.01733	7.225	0.02567	7.225	0.02267	7.225	0.00501	7.225	0.00020002	7.225	0
		7.25	0.01033	7.25	0.01667	7.25	0.03133	7.25	0.02133	7.25	0.00111	7.25	0.00010001	7.25	0
		7.275	0.00967	7.275	0.01833	7.275	0.023	7.275	0.01967	7.275	0.00167	7.275	0.00050005	7.275	--
		7.3	0.011	7.3	0.01567	7.3	0.02767	7.3	0.01967	7.3	0.00251	7.3	0.00010001	7.3	0.000211522
		7.325	0.008	7.325	0.01933	7.325	0.02767	7.325	0.01967	7.325	0.00278	7.325	0	7.325	0.000634565
		7.35	0.007	7.35	0.02	7.35	0.028	7.35	0.02233	7.35	0.00251	7.35	0.00040004	7.35	0.000211522
		7.375	0.013	7.375	0.017	7.375	0.028	7.375	0.01767	7.375	0.00278	7.375	0	7.375	0
		7.4	0.01067	7.4	0.02333	7.4	0.02767	7.4	0.02233	7.4	0.00278	7.4	0	7.4	0
		7.425	0.01033	7.425	0.021	7.425	0.02933	7.425	0.02167	7.425	0.00251	7.425	0.00020002	7.425	0.000634565
		7.45	0.01167	7.45	0.014	7.45	0.02633	7.45	0.01433	7.45	0.0039	7.45	0.00010001	7.45	0.000423043
		7.475	0.009	7.475	0.016	7.475	0.028	7.475	0.02567	7.475	0.00306	7.475	0	7.475	0.000423043
		7.5	0.01	7.5	0.015	7.5	0.02633	7.5	0.02067	7.5	0.00139	7.5	0.00010001	7.5	0.000211522
		7.525	0.01033	7.525	0.02033	7.525	0.03333	7.525	0.019	7.525	0.00251	7.525	--	7.525	0.000211522
		7.55	0.00967	7.55	0.02033	7.55	0.02133	7.55	0.02233	7.55	0.00223	7.55	0.00020002	7.55	0.000423043
		7.575	0.00733	7.575	0.018	7.575	0.025	7.575	0.023	7.575	0.00223	7.575	0.00020002	7.575	0
		7.6	0.006	7.6	0.01967	7.6	0.02333	7.6	0.01967	7.6	0.00334	7.6	0.00020002	7.6	0
		7.625	0.011	7.625	0.01633	7.625	0.02467	7.625	0.01767	7.625	0.00167	7.625	0.00030003	7.625	0.000211522
		7.65	0.00767	7.65	0.01867	7.65	0.029	7.65	0.01967	7.65	0.00334	7.65	0.00010001	7.65	0.000211522
		7.675	0.00833	7.675	0.01733	7.675	0.028	7.675	0.02033	7.675	0.00139	7.675	0	7.675	0.000211522
		7.7	0.008	7.7	0.016	7.7	0.02033	7.7	0.02	7.7	0.00223	7.7	0.00010001	7.7	--
		7.725	0.00967	7.725	0.016	7.725	0.024	7.725	0.024	7.725	0.00223	7.725	0	7.725	0.000423043
		7.75	0.007	7.75	0.015	7.75	0.02133	7.75	0.01633	7.75	0.00223	7.75	0.00020002	7.75	0.000211522
		7.775	0.007	7.775	0.01733	7.775	0.02267	7.775	0.018	7.775	0.00195	7.775	0	7.775	--
		7.8	0.01033	7.8	0.01733	7.8	0.02433	7.8	0.017	7.8	0.00167	7.8	--	7.8	0.000211522
		7.825	0.01	7.825	0.015	7.825	0.02467	7.825	0.02233	7.825	0.00306	7.825	0	7.825	--
		7.85	0.00633	7.85	0.02	7.85	0.01967	7.85	0.017	7.85	0.00278	7.85	0	7.85	--
		7.875	0.011	7.875	0.02067	7.875	0.023	7.875	0.01833	7.875	0.00278	7.875	0	7.875	0.000423043
		7.9	0.012	7.9	0.01333	7.9	0.02567	7.9	0.02067	7.9	0.00278	7.9	--	7.9	0.000211522
		7.925	0.00733	7.925	0.017	7.925	0.02533	7.925	0.01733	7.925	0.00306	7.925	0.00010001	7.925	0
		7.95	0.00667	7.95	0.01867	7.95	0.02533	7.95	0.021	7.95	0.00195	7.95	0.00030003	7.95	0
		7.975	0.00833	7.975	0.01667	7.975	0.026	7.975	0.01767	7.975	0.00195	7.975	0.00020002	7.975	0
		8	0.009	8	0.016	8	0.02333	8	0.017	8	0.00251	8	0	8	0.000211522
		8.025	0.00767	8.025	0.014	8.025	0.02467	8.025	0.01733	8.025	0.00334	8.025	0.00040004	8.025	0.000634565
		8.05	0.006	8.05	0.01467	8.05	0.02533	8.05	0.018	8.05	0.00223	8.05	0.00010001	8.05	0.000423043
		8.075	0.007	8.075	0.01367	8.075	0.027	8.075	0.016	8.075	0.00418	8.075	0.00010001	8.075	0.000423043
		8.1	0.00833	8.1	0.01467	8.1	0.02767	8.1	0.01667	8.1	0.00362	8.1	0.00020002	8.1	--
		8.125	0.00667	8.125	0.01367	8.125	0.024	8.125	0.01367	8.125	0.00278	8.125	0	8.125	0
		8.15	0.00867	8.15	0.016	8.15	0.021	8.15	0.02133	8.15	0.00278	8.15	0	8.15	--
		8.175	0.00933	8.175	0.01333	8.175	0.02567	8.175	0.02033	8.175	0.00306	8.175	0	8.175	--
		8.2	0.009	8.2	0.013	8.2	0.024	8.2	0.018	8.2	0.00139	8.2	0.00020002	8.2	0
		8.225	0.00867	8.225	0.01467	8.225	0.023	8.225	0.01633	8.225	0.00473	8.225	0.00010001	8.225	0
		8.25	0.006	8.25	0.01667	8.25	0.01833	8.25	0.014	8.25	0.00223	8.25	0	8.25	0
		8.275	0.00567	8.275	0.01767	8.275	0.01767	8.275	0.01167	8.275	0.00334	8.275	0.00010001	8.275	0.000211522
		8.3	0.00767	8.3	0.01567	8.3	0.023	8.3	0.01667	8.3	0.00251	8.3	0	8.3	0
		8.325	0.00833	8.325	0.01433	8.325	0.02733	8.325	0.01767	8.325	0.00223	8.325	0	8.325	0
		8.35	0.008	8.35	0.01433	8.35	0.017	8.35	0.01567	8.35	0.00251	8.35	0	8.35	0
		8.375	0.007	8.375	0.01467	8.375	0.016	8.375	0.01467	8.375	0.000835008	8.375	0.00010001	8.375	0
		8.4	0.00867	8.4	0.01167	8.4	0.018	8.4	0.014	8.4	0.00278	8.4	0	8.4	0
		8.425	0.00833	8.425	0.016	8.425	0.02167	8.425	0.01833	8.425	0.00251	8.425	0	8.425	0.000423043
		8.45	0.00933	8.45	0.012	8.45	0.01667	8.45	0.011	8.45	0.00195	8.45	0.00010001	8.45	0.000423043
		8.475	0.011	8.475	0.013	8.475	0.018	8.475	0.017	8.475	0.00167	8.475	0	8.475	0
		8.5	0.00867	8.5	0.01167	8.5	0.01567	8.5	0.01967	8.5	0.00223	8.5	0	8.5	0.000211522
		8.525	0.01	8.525	0.01367	8.525	0.01667	8.525	0.01033	8.525	0.00334	8.525	0.00020002	8.525	0
		8.55	0.00333	8.55	0.01033	8.55	0.01567	8.55	0.01367	8.55	0.00251	8.55	0.00030003	8.55	--
		8.575	0.00633	8.575	0.01367	8.575	0.023	8.575	0.01667	8.575	0.00334	8.575	0.00030003	8.575	--
		8.6	0.00767	8.6	0.013	8.6	0.016	8.6	0.01167	8.6	0.00223	8.6	0	8.6	--
		8.625	0.00667	8.625	0.01133	8.625	0.018	8.625	0.02	8.625	0.00223	8.625	0.00010001	8.625	--
		8.65	0.007	8.65	0.01267	8.65	0.02233	8.65	0.014	8.65	0.00139	8.65	0.00020002	8.65	0
		8.675	0.00733	8.675	0.016	8.675	0.02233	8.675	0.019	8.675	0.00251	8.675	--	8.675	0
		8.7	0.00733	8.7	0.013	8.7	0.01833	8.7	0.017	8.7	0.00278	8.7	--	8.7	0.000211522
		8.725	0.00433	8.725	0.011	8.725	0.02033	8.725	0.014	8.725	0.00111	8.725	0	8.725	--
		8.75	0.00667	8.75	0.012	8.75	0.01967	8.75	0.01767	8.75	0.00251	8.75	--	8.75	--
		8.775	0.00367	8.775	0.012	8.775	0.01767	8.775	0.01467	8.775	0.000835008	8.775	--	8.775	0.000211522
		8.8	0.00467	8.8	0.01133	8.8	0.02033	8.8	0.01767	8.8	0.00111	8.8	0.00030003	8.8	--
		8.825	0.00833	8.825	0.01067	8.825	0.015	8.825	0.01433	8.825	0.00139	8.825	--	8.825	--
		8.85	0.00733	8.85	0.01067	8.85	0.01933	8.85	0.014	8.85	0.00195	8.85	--	8.85	--
		8.875	0.00767	8.875	0.01567	8.875	0.017	8.875	0.015	8.875	0.00195	8.875	0	8.875	0
		8.9	0.00633	8.9	0.01167	8.9	0.019	8.9	0.014	8.9	0.00223	8.9	0	8.9	--
		8.925	0.00667	8.925	0.014	8.925	0.01833	8.925	0.01	8.925	0.00223	8.925	--	8.925	0.000211522
		8.95	0.00633	8.95	0.01067	8.95	0.02067	8.95	0.01533	8.95	0.00167	8.95	0.00040004	8.95	0
		8.975	0.00567	8.975	0.01033	8.975	0.021	8.975	0.01733	8.975	0.00139	8.975	0.00010001	8.975	--
		9	0.004	9	0.012	9	0.019	9	0.013	9	0.00139	9	--	9	0
		9.025	0.00767	9.025	0.008	9.025	0.023	9.025	0.01067	9.025	0.00167	9.025	0	9.025	0.000211522
		9.05	0.007	9.05	0.00967	9.05	0.024	9.05	0.01333	9.05	0.00167	9.05	0	9.05	0
		9.075	0.006	9.075	0.01267	9.075	0.021	9.075	0.01033	9.075	0.00278	9.075	0	9.075	0
		9.1	0.004	9.1	0.01433	9.1	0.01833	9.1	0.013	9.1	0.00111	9.1	0	9.1	0.000211522
		9.125	0.00767	9.125	0.01033	9.125	0.01633	9.125	0.01333	9.125	0.00111	9.125	--	9.125	--
		9.15	0.00867	9.15	0.01033	9.15	0.017	9.15	0.01267	9.15	0.000556672	9.15	0.00020002	9.15	--
		9.175	0.00633	9.175	0.00967	9.175	0.02033	9.175	0.01333	9.175	0.00111	9.175	--	9.175	0
		9.2	0.00667	9.2	0.01267	9.2	0.01333	9.2	0.00833	9.2	0.00139	9.2	0.00020002	9.2	--
		9.225	0.009	9.225	0.00967	9.225	0.017	9.225	0.011	9.225	0.00278	9.225	--	9.225	--
		9.25	0.00667	9.25	0.01133	9.25	0.01967	9.25	0.01667	9.25	0.00139	9.25	--	9.25	--
		9.275	0.00267	9.275	0.01233	9.275	0.01933	9.275	0.01	9.275	0.00195	9.275	--	9.275	0
		9.3	0.00433	9.3	0.00967	9.3	0.01333	9.3	0.01033	9.3	0.00223	9.3	0	9.3	--
		9.325	0.00433	9.325	0.012	9.325	0.013	9.325	0.014	9.325	0.00167	9.325	--	9.325	--
		9.35	0.007	9.35	0.01233	9.35	0.01667	9.35	0.01667	9.35	0.00167	9.35	0.00010001	9.35	0
		9.375	0.005	9.375	0.011	9.375	0.02033	9.375	0.01167	9.375	0.00278	9.375	--	9.375	0
		9.4	0.003	9.4	0.00867	9.4	0.01967	9.4	0.01533	9.4	0.00251	9.4	0.00010001	9.4	--
		9.425	0.003	9.425	0.012	9.425	0.01567	9.425	0.01233	9.425	0.00251	9.425	--	9.425	--
		9.45	0.00533	9.45	0.01033	9.45	0.02	9.45	0.01233	9.45	0.00195	9.45	--	9.45	0
		9.475	0.00433	9.475	0.01433	9.475	0.01667	9.475	0.01133	9.475	0.00195	9.475	0.00010001	9.475	--
		9.5	0.006	9.5	0.00967	9.5	0.01933	9.5	0.01033	9.5	0.00195	9.5	0.00010001	9.5	--
		9.525	0.00567	9.525	0.011	9.525	0.015	9.525	0.01333	9.525	0.00223	9.525	0.00010001	9.525	0
		9.55	0.00467	9.55	0.011	9.55	0.01967	9.55	0.01033	9.55	0.00223	9.55	0.00020002	9.55	0
		9.575	0.00367	9.575	0.01	9.575	0.01733	9.575	0.01567	9.575	0.00111	9.575	--	9.575	0.000211522
		9.6	0.005	9.6	0.01367	9.6	0.01633	9.6	0.01367	9.6	0.00223	9.6	0	9.6	0
		9.625	0.00567	9.625	0.01367	9.625	0.01533	9.625	0.01333	9.625	0.000835008	9.625	--	9.625	--
		9.65	0.00533	9.65	0.011	9.65	0.013	9.65	0.01067	9.65	0.00139	9.65	0.00010001	9.65	0
		9.675	0.00533	9.675	0.009	9.675	0.014	9.675	0.01367	9.675	0.00139	9.675	0.00010001	9.675	0
		9.7	0.00567	9.7	0.01033	9.7	0.01533	9.7	0.008	9.7	0.0039	9.7	0	9.7	0.000423043
		9.725	0.00767	9.725	0.01067	9.725	0.01967	9.725	0.014	9.725	0.00111	9.725	--	9.725	0.000423043
		9.75	0.00367	9.75	0.012	9.75	0.019	9.75	0.015	9.75	0.00223	9.75	--	9.75	0
		9.775	0.00633	9.775	0.00933	9.775	0.02	9.775	0.00867	9.775	0.00139	9.775	--	9.775	--
		9.8	0.00467	9.8	0.01133	9.8	0.01567	9.8	0.01167	9.8	0.00139	9.8	0	9.8	0
		9.825	0.00467	9.825	0.008	9.825	0.01733	9.825	0.01133	9.825	0.000835008	9.825	0	9.825	0.000211522
		9.85	0.00433	9.85	0.01067	9.85	0.013	9.85	0.01	9.85	0.00167	9.85	0.00010001	9.85	0
		9.875	0.00567	9.875	0.00933	9.875	0.01233	9.875	0.01033	9.875	0.00278	9.875	--	9.875	--
		9.9	0.00467	9.9	0.00833	9.9	0.01467	9.9	0.00967	9.9	0.00195	9.9	--	9.9	--
		9.925	0.00333	9.925	0.00967	9.925	0.01533	9.925	0.011	9.925	0.00251	9.925	0	9.925	0
		9.95	0.005	9.95	0.00767	9.95	0.01633	9.95	0.01	9.95	0.00167	9.95	--	9.95	0
		9.975	0.005	9.975	0.00733	9.975	0.01567	9.975	0.013	9.975	0.00306	9.975	0	9.975	--
		10	0.007	10	0.00867	10	0.015	10	0.015	10	0.00167	10	0.00010001	10	0
		10.025	0.00633	10.025	0.01033	10.025	0.01533	10.025	0.008	10.025	0.00139	10.025	0	10.025	--
		10.05	0.00567	10.05	0.01033	10.05	0.014	10.05	0.01167	10.05	0.000556672	10.05	0	10.05	0
		10.075	0.00367	10.075	0.00967	10.075	0.01533	10.075	0.01233	10.075	0.00167	10.075	0.00010001	10.075	--
		10.1	0.00567	10.1	0.012	10.1	0.01267	10.1	0.01067	10.1	0.00195	10.1	--	10.1	--
		10.125	0.00667	10.125	0.01133	10.125	0.01367	10.125	0.00833	10.125	0.00251	10.125	0	10.125	0
		10.15	0.00533	10.15	0.008	10.15	0.01267	10.15	0.007	10.15	0.00111	10.15	0	10.15	0
		10.175	0.004	10.175	0.01167	10.175	0.01433	10.175	0.01167	10.175	0.00167	10.175	--	10.175	0
		10.2	0.006	10.2	0.007	10.2	0.01567	10.2	0.011	10.2	0.00195	10.2	--	10.2	--
		10.225	0.006	10.225	0.008	10.225	0.01133	10.225	0.01167	10.225	0.00139	10.225	0.00010001	10.225	--
		10.25	0.00533	10.25	0.01	10.25	0.01533	10.25	0.00967	10.25	0.00111	10.25	0	10.25	0
		10.275	0.004	10.275	0.00767	10.275	0.01167	10.275	0.01067	10.275	0.00139	10.275	0	10.275	--
		10.3	0.00367	10.3	0.009	10.3	0.01367	10.3	0.01	10.3	0.00139	10.3	0.00020002	10.3	--
		10.325	0.004	10.325	0.00933	10.325	0.01533	10.325	0.009	10.325	0.00139	10.325	0.00010001	10.325	--
		10.35	0.00433	10.35	0.008	10.35	0.01367	10.35	0.00867	10.35	0.00139	10.35	--	10.35	--
		10.375	0.004	10.375	0.00933	10.375	0.01567	10.375	0.012	10.375	0.00111	10.375	0	10.375	--
		10.4	0.00433	10.4	0.01	10.4	0.01133	10.4	0.009	10.4	0.00139	10.4	0.00010001	10.4	--
		10.425	0.00633	10.425	0.009	10.425	0.012	10.425	0.008	10.425	0.00139	10.425	0	10.425	--
		10.45	0.002	10.45	0.007	10.45	0.01033	10.45	0.00967	10.45	0.00167	10.45	--	10.45	0
		10.475	0.004	10.475	0.009	10.475	0.01233	10.475	0.008	10.475	0.00139	10.475	--	10.475	--
		10.5	0.00533	10.5	0.006	10.5	0.01233	10.5	0.00833	10.5	0.00167	10.5	0.00030003	10.5	--
		10.525	0.002	10.525	0.00967	10.525	0.012	10.525	0.00933	10.525	0.00167	10.525	--	10.525	--
		10.55	0.004	10.55	0.00667	10.55	0.011	10.55	0.00767	10.55	0.00195	10.55	0.00010001	10.55	0
		10.575	0.00367	10.575	0.008	10.575	0.01267	10.575	0.00733	10.575	0.00167	10.575	0	10.575	0
		10.6	0.004	10.6	0.00867	10.6	0.012	10.6	0.01033	10.6	0.000278336	10.6	0	10.6	--
		10.625	0.00567	10.625	0.00833	10.625	0.01167	10.625	0.01	10.625	0.000556672	10.625	0.00010001	10.625	--
		10.65	0.00267	10.65	0.00867	10.65	0.009	10.65	0.00933	10.65	0.00223	10.65	--	10.65	0
		10.675	0.00433	10.675	0.00933	10.675	0.01	10.675	0.00833	10.675	0.00139	10.675	0	10.675	--
		10.7	0.00633	10.7	0.007	10.7	0.01333	10.7	0.00933	10.7	0.00167	10.7	--	10.7	--
		10.725	0.00267	10.725	0.00767	10.725	0.01167	10.725	0.00867	10.725	0.00111	10.725	0	10.725	--
		10.75	0.00367	10.75	0.00633	10.75	0.01233	10.75	0.00867	10.75	0.000556672	10.75	--	10.75	0
		10.775	0.00267	10.775	0.00633	10.775	0.01333	10.775	0.009	10.775	0.00251	10.775	0	10.775	0
		10.8	0.005	10.8	0.00967	10.8	0.01433	10.8	0.01067	10.8	0.000556672	10.8	--	10.8	--
		10.825	0.00233	10.825	0.01133	10.825	0.012	10.825	0.00767	10.825	0.00111	10.825	--	10.825	0
		10.85	0.00367	10.85	0.005	10.85	0.009	10.85	0.008	10.85	0.00195	10.85	0	10.85	--
		10.875	0.003	10.875	0.00767	10.875	0.01133	10.875	0.00767	10.875	0.00111	10.875	0	10.875	--
		10.9	0.00367	10.9	0.00767	10.9	0.01133	10.9	0.00867	10.9	0.00111	10.9	--	10.9	0
		10.925	0.00267	10.925	0.00767	10.925	0.01033	10.925	0.00967	10.925	0.00139	10.925	0	10.925	--
		10.95	0.00167	10.95	0.008	10.95	0.012	10.95	0.008	10.95	0.00167	10.95	0	10.95	0
		10.975	0.003	10.975	0.00967	10.975	0.013	10.975	0.006	10.975	0.00251	10.975	0	10.975	--
		11	0.003	11	0.00833	11	0.01333	11	0.00667	11	0.00111	11	--	11	0
		11.025	0.00133	11.025	0.00733	11.025	0.011	11.025	0.007	11.025	0.00167	11.025	--	11.025	0.000211522
		11.05	0.00367	11.05	0.00767	11.05	0.012	11.05	0.007	11.05	0.00139	11.05	--	11.05	0
		11.075	0.004	11.075	0.00967	11.075	0.01167	11.075	0.008	11.075	0.00195	11.075	0	11.075	0
		11.1	0.005	11.1	0.00667	11.1	0.011	11.1	0.00733	11.1	0.00195	11.1	0	11.1	--
		11.125	0.00367	11.125	0.00667	11.125	0.01067	11.125	0.009	11.125	0.00167	11.125	--	11.125	--
		11.15	0.00433	11.15	0.009	11.15	0.01533	11.15	0.006	11.15	0.00139	11.15	0	11.15	--
		11.175	0.00567	11.175	0.007	11.175	0.00833	11.175	0.00733	11.175	0.00195	11.0332	0.000172375	11.175	--
		11.2	0.004	11.2	0.007	11.2	0.00733	11.2	0.00667	11.2	0.00111	11.2	--	11.2	--
		11.225	0.00267	11.225	0.006	11.225	0.01033	11.225	0.00467	11.225	0.00167	11.225	0	11.225	--
		11.25	0.004	11.25	0.00833	11.25	0.007	11.25	0.00633	11.25	0.000556672	11.25	0.00010001	11.25	0
		11.275	0.004	11.275	0.007	11.275	0.009	11.275	0.00933	11.275	0.00139	11.275	0.00010001	11.275	0
		11.3	0.003	11.3	0.00833	11.3	0.00967	11.3	0.00767	11.3	0.00167	11.3	--	11.3	0
		11.325	0.00433	11.325	0.00633	11.325	0.01033	11.325	0.00867	11.325	0.00167	11.325	--	11.325	0
		11.35	0.00533	11.35	0.008	11.35	0.009	11.35	0.01033	11.35	0.000556672	11.35	--	11.35	0.000211522
		11.375	0.00567	11.375	0.00833	11.375	0.00967	11.375	0.006	11.375	0.00167	11.375	--	11.375	--
		11.4	0.00433	11.4	0.00667	11.4	0.009	11.4	0.006	11.4	0.000278336	11.4	--	11.4	0
		11.425	0.00233	11.425	0.00833	11.425	0.01367	11.425	0.00767	11.425	0.000556672	11.425	0	11.425	--
		11.45	0.00333	11.45	0.00667	11.45	0.00967	11.45	0.00767	11.45	0.00111	11.45	0	11.45	--
		11.475	0.003	11.475	0.00633	11.475	0.01333	11.475	0.007	11.475	0.00195	11.475	--	11.475	--
		11.5	0.004	11.5	0.007	11.5	0.012	11.5	0.00667	11.5	0.000835008	11.5	--	11.5	--
		11.525	0.00267	11.525	0.00533	11.525	0.00833	11.525	0.007	11.525	0.00111	11.525	--	11.525	0
		11.55	0.00433	11.55	0.007	11.55	0.01	11.55	0.00733	11.55	0.00223	11.55	--	11.55	0
		11.575	0.004	11.575	0.00567	11.575	0.014	11.575	0.00833	11.575	0.00139	11.575	--	11.575	--
		11.6	0.00233	11.6	0.00667	11.6	0.01167	11.6	0.005	11.6	0.00167	11.6	--	11.6	0
		11.625	0.00167	11.625	0.00567	11.625	0.00933	11.625	0.00567	11.625	0.00195	11.625	--	11.625	--
		11.65	0.00433	11.65	0.00833	11.65	0.00967	11.65	0.01067	11.65	0.00223	11.65	--	11.65	0
		11.675	0.00367	11.675	0.00533	11.675	0.011	11.675	0.00433	11.675	0.00223	11.675	--	11.675	--
		11.7	0.00367	11.7	0.007	11.7	0.00967	11.7	0.00667	11.7	0.00223	11.7	0	11.7	--
		11.725	0.003	11.725	0.00633	11.725	0.01033	11.725	0.00767	11.725	0.00139	11.725	--	11.725	--
		11.75	0.00367	11.75	0.00667	11.75	0.007	11.75	0.007	11.75	0.00111	11.75	--	11.75	--
		11.775	0.002	11.775	0.00633	11.775	0.01133	11.775	0.00633	11.775	0.00139	11.775	0	11.775	--
		11.8	0.005	11.8	0.008	11.8	0.011	11.8	0.009	11.8	0.00139	11.8	0	11.8	--
		11.825	0.00367	11.825	0.00733	11.825	0.011	11.825	0.004	11.825	0.00139	11.825	0.00010001	11.825	0
		11.85	0.003	11.85	0.00633	11.85	0.006	11.85	0.009	11.85	0.00111	11.85	--	11.85	--
		11.875	0.004	11.875	0.00567	11.875	0.01067	11.875	0.006	11.875	0.000835008	11.9612	0.000164417	11.875	--
		11.9	0.003	11.9	0.00667	11.9	0.00833	11.9	0.00567	11.9	0.00167	11.9	0	11.9	--
		11.925	0.00267	11.925	0.00567	11.925	0.009	11.925	0.01	11.925	0.000835008	11.925	--	11.925	--
		11.95	0.00267	11.95	0.008	11.95	0.00833	11.95	0.007	11.95	0.00139	11.95	0	11.95	0
		11.975	0.00333	11.975	0.00567	11.975	0.01067	11.975	0.005	11.975	0.000835008	11.975	--	11.975	0
		12	0.00167	12	0.008	12	0.00767	12	0.006	12	0.000556672	12	0.00010001	12	0
		12.025	0.004	12.025	0.005	12.025	0.00667	12.025	0.00633	12.025	0.00223	12.025	--	12.025	--
		12.05	0.00367	12.05	0.00833	12.05	0.00567	12.05	0.00567	12.05	0.000556672	12.05	--	12.05	--
		12.075	0.005	12.075	0.00733	12.075	0.011	12.075	0.00767	12.075	0.00167	12.075	--	12.075	--
		12.1	0.00267	12.1	0.00833	12.1	0.00667	12.1	0.00733	12.1	0.00195	12.1	0	12.1	0
		12.125	0.00333	12.125	0.00733	12.125	0.008	12.125	0.004	12.125	0.000278336	12.125	0	12.125	--
		12.15	0.002	12.15	0.009	12.15	0.009	12.15	0.00533	12.15	0.000278336	12.15	0	12.15	0
		12.175	0.00433	12.175	0.00567	12.175	0.00933	12.175	0.00533	12.175	0.00111	12.175	0.00010001	12.175	0
		12.2	0.002	12.2	0.00767	12.2	0.009	12.2	0.004	12.2	0.000835008	12.2	--	12.2	--
		12.225	0.004	12.225	0.006	12.225	0.01	12.225	0.00633	12.225	0.000835008	12.225	--	12.225	0.000211522
		12.25	0.00333	12.25	0.009	12.25	0.00767	12.25	0.00667	12.25	0.000556672	12.25	--	12.25	--
		12.275	0.00433	12.275	0.006	12.275	0.00767	12.275	0.00633	12.275	0.000556672	12.275	--	12.275	--
		12.3	0.00233	12.3	0.00633	12.3	0.00767	12.3	0.00633	12.3	0.00111	12.3	--	12.3	--
		12.325	0.003	12.325	0.006	12.325	0.00767	12.325	0.00567	12.325	0.00167	12.325	0	12.325	0
		12.35	0.004	12.35	0.006	12.35	0.00933	12.35	0.00767	12.35	0.00139	12.35	0.00010001	12.35	--
		12.375	0.003	12.375	0.004	12.375	0.007	12.375	0.00467	12.375	0.00167	12.375	--	12.375	--
		12.4	0.00433	12.4	0.006	12.4	0.00767	12.4	0.00467	12.4	0.000835008	12.4	0	12.4	--
		12.425	0.00267	12.425	0.003	12.425	0.00733	12.425	0.00433	12.425	0.00139	12.425	0	12.425	0
		12.45	0.003	12.45	0.00467	12.45	0.00833	12.45	0.00533	12.45	0.000835008	12.45	0	12.45	0
		12.475	0.00267	12.475	0.00767	12.475	0.01033	12.475	0.00467	12.475	0.00111	12.475	0	12.475	0.000211522
		12.5	0.004	12.5	0.00633	12.5	0.009	12.5	0.008	12.5	0.00139	12.5	0	12.5	0.000211522
		12.525	0.003	12.525	0.00467	12.525	0.00867	12.525	0.004	12.525	0.00111	12.525	--	12.525	--
		12.55	0.003	12.55	0.00433	12.55	0.00933	12.55	0.00433	12.55	0.000835008	12.55	--	12.55	--
		12.575	0.00133	12.575	0.005	12.575	0.009	12.575	0.00567	12.575	0.00139	12.575	0	12.575	0
		12.6	0.00333	12.6	0.005	12.6	0.006	12.6	0.00533	12.6	0.00111	12.9857	0.000157384	12.6	--
		12.625	0.003	12.625	0.00867	12.625	0.00767	12.625	0.004	12.625	0.00167	12.625	--	12.625	--
		12.65	0.00133	12.65	0.006	12.65	0.008	12.65	0.00467	12.65	0.000835008	12.65	--	12.65	0
		12.675	0.00333	12.675	0.00533	12.675	0.006	12.675	0.00433	12.675	0.00223	12.675	--	12.675	0
		12.7	0.00433	12.7	0.00467	12.7	0.00733	12.7	0.00433	12.7	0.00111	12.7	--	12.7	--
		12.725	0.00333	12.725	0.00433	12.725	0.00767	12.725	0.00333	12.725	0.000556672	12.725	--	12.725	0
		12.75	0.00333	12.75	0.00733	12.75	0.008	12.75	0.00367	12.75	0.00111	12.75	0	12.75	0
		12.775	0.003	12.775	0.00667	12.775	0.00567	12.775	0.00267	12.775	0.00111	12.775	0	12.775	--
		12.8	0.00433	12.8	0.00467	12.8	0.00667	12.8	0.00767	12.8	0.00111	12.8	--	12.8	0
		12.825	0.00233	12.825	0.005	12.825	0.01	12.825	0.003	12.825	0.00139	12.825	--	12.825	--
		12.85	0.00333	12.85	0.005	12.85	0.009	12.85	0.00533	12.85	0.000556672	12.85	0	12.85	--
		12.875	0.002	12.875	0.008	12.875	0.008	12.875	0.00233	12.875	0.00251	12.875	0	12.875	--
		12.9	0.00333	12.9	0.005	12.9	0.00933	12.9	0.00467	12.9	0.00167	12.9	--	12.9	0
		12.925	0.00467	12.925	0.005	12.925	0.006	12.925	0.005	12.925	0.000278336	12.925	0	12.925	--
		12.95	0.00367	12.95	0.006	12.95	0.00933	12.95	0.00467	12.95	0.000835008	12.95	--	12.95	--
		12.975	0.00333	12.975	0.00433	12.975	0.00667	12.975	0.005	12.975	--	12.975	--	12.975	--
		13	0.00167	13	0.00633	13	0.008	13	0.008	13	0.000278336	13	--	13	--
		13.025	0.00333	13.025	0.00633	13.025	0.00633	13.025	0.00533	13.025	0.00139	13.025	0	13.025	0
		13.05	0.002	13.05	0.008	13.05	0.00733	13.05	0.003	13.05	0.00223	13.05	0.00010001	13.05	--
		13.075	0.00267	13.075	0.006	13.075	0.00833	13.075	0.00333	13.075	0.000278336	13.075	--	13.075	0
		13.1	0.00367	13.1	0.00567	13.1	0.00633	13.1	0.005	13.1	0.00139	13.1	--	13.1	--
		13.125	0.00233	13.125	0.00467	13.125	0.00733	13.125	0.00467	13.125	0.00167	13.125	--	13.125	0
		13.15	0.00333	13.15	0.00467	13.15	0.007	13.15	0.00433	13.15	0.00111	13.15	0	13.15	0
		13.175	0.004	13.175	0.00333	13.175	0.00733	13.175	0.00533	13.175	0.000556672	13.175	0	13.175	--
		13.2	0.002	13.2	0.00467	13.2	0.00633	13.2	0.00867	13.2	0.000278336	13.2	--	13.2	--
		13.225	0.00133	13.225	0.00833	13.225	0.00867	13.225	0.00267	13.225	0.000278336	13.225	--	13.225	--
		13.25	0.00333	13.25	0.00567	13.25	0.00633	13.25	0.00433	13.25	0.000835008	13.25	--	13.25	--
		13.275	0.00267	13.275	0.00533	13.275	0.00733	13.275	0.00467	13.275	0.00139	13.275	0	13.275	--
		13.3	0.002	13.3	0.00667	13.3	0.00933	13.3	0.00567	13.3	0.000556672	13.3	--	13.3	--
		13.325	0.00133	13.325	0.005	13.325	0.00667	13.325	0.00467	13.325	0.00111	13.325	0	13.325	--
		13.35	0.004	13.35	0.00567	13.35	0.00533	13.35	0.00467	13.35	0.00139	13.35	--	13.35	--
		13.375	0.00233	13.375	0.004	13.375	0.006	13.375	0.00533	13.375	0.00139	13.375	--	13.375	0
		13.4	0.00133	13.4	0.004	13.4	0.00767	13.4	0.00467	13.4	0.000278336	13.4	--	13.4	--
		13.425	0.00233	13.425	0.006	13.425	0.00867	13.425	0.00467	13.425	0.000556672	13.425	--	13.425	--
		13.45	0.00167	13.45	0.00433	13.45	0.008	13.45	0.004	13.45	0.000835008	13.45	0	13.45	--
		13.475	0.00267	13.475	0.00333	13.475	0.004	13.475	0.004	13.475	0.000835008	13.475	0	13.475	--
		13.5	0.004	13.5	0.005	13.5	0.00733	13.5	0.00367	13.5	0.00111	13.5	--	13.5	--
		13.525	0.00133	13.525	0.00467	13.525	0.007	13.525	0.00367	13.525	0.000556672	13.525	--	13.525	0
		13.55	0.000333333	13.55	0.005	13.55	0.00767	13.55	0.003	13.55	0.000835008	13.55	--	13.55	--
		13.575	0.002	13.575	0.005	13.575	0.00567	13.575	0.00367	13.575	0.000278336	13.575	--	13.575	--
		13.6	0.00233	13.6	0.00433	13.6	0.00933	13.6	0.005	13.6	--	13.6	0	13.6	--
		13.625	0.00267	13.625	0.003	13.625	0.008	13.625	0.00433	13.625	0.000278336	13.625	--	13.625	--
		13.65	0.00267	13.65	0.005	13.65	0.00567	13.65	0.00533	13.65	0.000556672	13.65	--	13.65	--
		13.675	0.003	13.675	0.00333	13.675	0.00767	13.675	0.00567	13.675	0.00111	13.675	0.00010001	13.675	--
		13.7	0.00133	13.7	0.00433	13.7	0.00633	13.7	0.00667	13.7	0.00139	13.7	--	13.7	--
		13.725	0.00167	13.725	0.00533	13.725	0.00933	13.725	0.00667	13.725	0.000278336	13.725	--	13.725	--
		13.75	0.002	13.75	0.006	13.75	0.00433	13.75	0.00333	13.75	0.000278336	13.75	0	13.75	0
		13.775	0.00233	13.775	0.006	13.775	0.00533	13.775	0.00433	13.775	0.000278336	13.775	--	13.775	0
		13.8	0.00233	13.8	0.00533	13.8	0.00567	13.8	0.00433	13.8	0.000278336	13.8	--	13.8	--
		13.825	0.002	13.825	0.003	13.825	0.00767	13.825	0.00533	13.825	0.000835008	13.825	--	13.825	0
		13.85	0.000666667	13.85	0.00567	13.85	0.006	13.85	0.002	13.85	0.00139	13.85	--	13.85	--
		13.875	0.00133	13.875	0.00567	13.875	0.00867	13.875	0.005	13.875	0.000835008	13.875	0	13.875	--
		13.9	0.00133	13.9	0.004	13.9	0.009	13.9	0.00333	13.9	0.000835008	13.9	--	13.9	--
		13.925	0.00233	13.925	0.00433	13.925	0.008	13.925	0.00367	13.925	0.000835008	13.925	0	13.925	--
		13.95	0.00133	13.95	0.00433	13.95	0.005	13.95	0.005	13.95	0.000278336	13.95	--	13.95	0
		13.975	0.00267	13.975	0.00533	13.975	0.00467	13.975	0.00167	13.975	0.000835008	13.975	0	13.975	0
		14	0.00167	14	0.004	14	0.01033	14	0.00333	14	0.000278336	14	--	14	--
		14.025	0.00333	14.025	0.00433	14.025	0.006	14.025	0.003	14.025	0.000835008	14.025	--	14.025	--
		14.05	0.00133	14.05	0.00567	14.05	0.005	14.05	0.004	14.05	0.00111	14.05	--	14.05	0
		14.075	0.00167	14.075	0.005	14.075	0.00767	14.075	0.004	14.075	0.000556672	14.075	--	14.075	--
		14.1	0.00133	14.1	0.006	14.1	0.00733	14.1	0.00567	14.1	0.000278336	14.1	--	14.1	0
		14.125	0.00167	14.125	0.00333	14.125	0.00767	14.125	0.003	14.125	0.000278336	14.125	--	14.125	--
		14.15	0.00267	14.15	0.005	14.15	0.008	14.15	0.00333	14.15	0.00139	14.15	0	14.15	0.000211522
		14.175	0.00167	14.175	0.003	14.175	0.00633	14.175	0.00333	14.175	0.000835008	14.175	--	14.175	--
		14.2	0.001	14.2	0.00333	14.2	0.00467	14.2	0.005	14.2	--	14.2	--	14.2	--
		14.225	0.000666667	14.225	0.003	14.225	0.00667	14.225	0.00267	14.225	0.000278336	14.225	--	14.225	--
		14.25	0.002	14.25	0.00433	14.25	0.005	14.25	0.00367	14.25	0.000556672	14.25	0	14.25	--
		14.275	0.00167	14.275	0.004	14.275	0.005	14.275	0.00367	14.275	0.00139	14.275	--	14.275	--
		14.3	0.00233	14.3	0.00267	14.3	0.00367	14.3	0.00267	14.3	0.000278336	14.3	--	14.3	--
		14.325	0.00133	14.325	0.00467	14.325	0.009	14.325	0.00467	14.325	--	14.325	0	14.325	0
		14.35	0.00133	14.35	0.00167	14.35	0.00333	14.35	0.00567	14.35	0.00111	14.35	--	14.35	--
		14.375	0.00167	14.375	0.005	14.375	0.00633	14.375	0.00567	14.375	0.00111	14.375	0	14.375	0
		14.4	0.00167	14.4	0.004	14.4	0.004	14.4	0.00533	14.4	--	14.4	--	14.4	--
		14.425	0.001	14.425	0.00433	14.425	0.00533	14.425	0.003	14.425	0.00111	14.425	--	14.425	--
		14.45	0.00133	14.45	0.00733	14.45	0.00733	14.45	0.00467	14.45	0.000556672	14.45	0	14.45	--
		14.475	0.00333	14.475	0.00367	14.475	0.00633	14.475	0.00267	14.475	0.000835008	14.475	--	14.475	--
		14.5	0.002	14.5	0.00333	14.5	0.005	14.5	0.003	14.5	0.000556672	14.5	--	14.5	0.000211522
		14.525	0.002	14.525	0.00633	14.525	0.00533	14.525	0.00233	14.525	0.000835008	14.525	0.00010001	14.525	0
		14.55	0.002	14.55	0.00567	14.55	0.007	14.55	0.00367	14.55	0.000835008	14.55	--	14.55	--
		14.575	0.003	14.575	0.003	14.575	0.005	14.575	0.003	14.575	0.000835008	14.575	--	14.575	--
		14.6	0.002	14.6	0.00433	14.6	0.00467	14.6	0.00433	14.6	0.000278336	14.6	--	14.6	--
		14.625	0.00133	14.625	0.004	14.625	0.00433	14.625	0.00433	14.625	0.000556672	14.625	--	14.625	--
		14.65	0.00133	14.65	0.00267	14.65	0.007	14.65	0.001	14.65	--	14.65	0.00010001	14.65	--
		14.675	0.00233	14.675	0.00267	14.675	0.005	14.675	0.004	14.675	0.000835008	14.675	--	14.675	0
		14.7	0.00233	14.7	0.00367	14.7	0.005	14.7	0.007	14.7	0.000835008	14.7	--	14.7	--
		14.725	0.002	14.725	0.00333	14.725	0.00633	14.725	0.00167	14.725	0.000835008	14.725	--	14.725	--
		14.75	0.000666667	14.75	0.00433	14.75	0.00567	14.75	0.00333	14.75	0.000556672	14.75	--	14.75	--
		14.775	0.00133	14.775	0.003	14.775	0.00367	14.775	0.005	14.775	0.000556672	14.775	--	14.775	--
		14.8	0.00167	14.8	0.00433	14.8	0.00633	14.8	0.00367	14.8	0.00167	14.8	--	14.8	0
		14.825	0.00133	14.825	0.00467	14.825	0.00633	14.825	0.00267	14.825	0.000835008	14.825	0	14.825	--
		14.85	0.00233	14.85	0.00333	14.85	0.00367	14.85	0.004	14.85	0.00195	14.85	0	14.85	0
		14.875	0.00133	14.875	0.004	14.875	0.00467	14.875	0.00367	14.875	0.000835008	14.875	--	14.875	0
		14.9	0.002	14.9	0.00267	14.9	0.00367	14.9	0.00367	14.9	0.00111	14.9	--	14.9	--
		14.925	0.00267	14.925	0.003	14.925	0.00533	14.925	0.00333	14.925	0.000556672	14.925	0	14.925	0
		14.95	0.00233	14.95	0.00267	14.95	0.005	14.95	0.00333	14.95	0.000278336	14.95	--	14.95	0.000211522
		14.975	0.00133	14.975	0.002	14.975	0.00367	14.975	0.00233	14.975	0.000835008	14.975	0	14.975	--
		15	0.002	15	0.00333	15	0.00467	15	0.00533	15	0.000835008	15	--	15	--
		15.025	0.00267	15.025	0.00467	15.025	0.00567	15.025	0.004	15.025	0.000835008	15.025	--	15.025	0
		15.05	0.00167	15.05	0.002	15.05	0.004	15.05	0.00267	15.05	0.00139	15.05	--	15.05	0
		15.075	0.00233	15.075	0.00367	15.075	0.00533	15.075	0.003	15.075	--	15.075	--	15.075	0
		15.1	0.00167	15.1	0.00367	15.1	0.00567	15.1	0.004	15.1	0.000835008	15.1	--	15.1	--
		15.125	0.00133	15.125	0.00533	15.125	0.00467	15.125	0.004	15.125	0.000835008	15.125	0	15.125	--
		15.15	0.00167	15.15	0.00567	15.15	0.00467	15.15	0.004	15.15	0.000278336	15.15	--	15.15	--
		15.175	0.00333	15.175	0.00333	15.175	0.00333	15.175	0.00367	15.175	0.000278336	15.175	0.00010001	15.175	--
		15.2	0.002	15.2	0.005	15.2	0.00467	15.2	0.003	15.2	0.00111	15.2	--	15.2	0
		15.225	0.00133	15.225	0.004	15.225	0.00367	15.225	0.004	15.225	0.00111	15.225	--	15.225	--
		15.25	0.00133	15.25	0.00233	15.25	0.006	15.25	0.00433	15.25	0.000556672	15.25	--	15.25	--
		15.275	0.00267	15.275	0.00533	15.275	0.00433	15.275	0.003	15.275	0.00111	15.275	--	15.275	--
		15.3	0.00133	15.3	0.00267	15.3	0.00633	15.3	0.00433	15.3	0.00111	15.3	0.00010001	15.3	--
		15.325	0.00133	15.325	0.00267	15.325	0.002	15.325	0.00267	15.325	0.00167	15.325	--	15.325	0
		15.35	0.002	15.35	0.001	15.35	0.00667	15.35	0.00267	15.35	0.000556672	15.35	--	15.35	--
		15.375	0.00167	15.375	0.005	15.375	0.00367	15.375	0.003	15.375	0.000556672	15.375	--	15.375	--
		15.4	0.00133	15.4	0.00267	15.4	0.005	15.4	0.002	15.4	0.000278336	15.4	--	15.4	--
		15.425	0.00133	15.425	0.00467	15.425	0.004	15.425	0.003	15.425	0.000835008	15.425	--	15.425	--
		15.45	0.001	15.45	0.00133	15.45	0.00533	15.45	0.00333	15.45	0.000556672	15.45	0.00010001	15.45	--
		15.475	0.00271	15.475	0.00467	15.475	0.004	15.475	0.004	15.475	--	15.475	--	15.475	--
		15.5	0.001	15.5	0.00433	15.5	0.004	15.5	0.00267	15.5	0.000278336	15.5	--	15.5	--
		15.525	0.000666667	15.525	0.00367	15.525	0.003	15.525	0.00267	15.525	0.000835008	15.525	--	15.525	--
		15.55	0.002	15.55	0.00467	15.55	0.00433	15.55	0.00367	15.55	0.000278336	15.55	--	15.55	--
		15.575	0.000333333	15.575	0.00333	15.575	0.00333	15.575	0.00333	15.575	0.00167	15.575	0	15.575	0
		15.6	0.00167	15.6	0.004	15.6	0.00367	15.6	0.00167	15.6	0.00139	15.6	--	15.6	--
		15.625	0.00233	15.625	0.00367	15.625	0.00633	15.625	0.003	15.625	0.00195	15.625	--	15.625	--
		15.65	0.00233	15.65	0.00333	15.65	0.004	15.65	0.00267	15.65	0.000835008	15.65	--	15.65	--
		15.675	0.000666667	15.675	0.00333	15.675	0.006	15.675	0.00433	15.675	--	15.675	--	15.675	--
		15.7	0.001	15.7	0.00333	15.7	0.00367	15.7	0.00167	15.7	--	15.7	--	15.7	--
		15.725	0.002	15.725	0.003	15.725	0.005	15.725	0.00167	15.725	0.000278336	15.725	--	15.725	--
		15.75	0.00233	15.75	0.003	15.75	0.005	15.75	0.003	15.75	0.000835008	15.75	--	15.75	0
		15.775	0.00133	15.775	0.005	15.775	0.00267	15.775	0.00233	15.775	0.000556672	15.775	--	15.775	--
		15.8	0.00233	15.8	0.00233	15.8	0.00433	15.8	0.001	15.8	0.000835008	15.8	--	15.8	--
		15.825	0.00233	15.825	0.00467	15.825	0.00167	15.825	0.00467	15.825	0.000835008	15.825	--	15.825	0
		15.85	0.002	15.85	0.00367	15.85	0.00433	15.85	0.003	15.85	0.000278336	15.85	--	15.85	0
		15.875	0.00233	15.875	0.00267	15.875	0.005	15.875	0.00167	15.875	0.000556672	15.875	0.00010001	15.875	--
		15.9	0.001	15.9	0.00167	15.9	0.00633	15.9	0.00367	15.9	0.000278336	15.9	--	15.9	--
		15.925	0.000666667	15.925	0.003	15.925	0.00333	15.925	0.00267	15.925	0.000556672	15.925	--	15.925	--
		15.95	0.00133	15.95	0.00333	15.95	0.00567	15.95	0.00267	15.95	0.00139	15.95	0	15.95	--
		15.975	0.000666667	15.975	0.00367	15.975	0.003	15.975	0.002	15.975	0.000556672	15.975	--	15.975	--
		16	0.002	16	0.00233	16	0.004	16	0.00267	16	--	16	0.00010001	16	--
		16.025	0.00167	16.025	0.004	16.025	0.00433	16.025	0.00267	16.025	--	16.025	--	16.025	0
		16.05	0.00167	16.05	0.004	16.05	0.00567	16.05	0.002	16.05	0.000278336	16.05	0	16.05	--
		16.075	0.001	16.075	0.002	16.075	0.00467	16.075	0.00267	16.075	--	16.075	--	16.075	--
		16.1	0.00133	16.1	0.003	16.1	0.00433	16.1	0.004	16.1	0.000556672	16.1	--	16.1	--
		16.125	0.00167	16.125	0.002	16.125	0.004	16.125	0.00167	16.125	0.000278336	16.125	--	16.125	--
		16.15	0.00167	16.15	0.003	16.15	0.005	16.15	0.00267	16.15	0.000835008	16.15	--	16.15	0
		16.175	0.00267	16.175	0.003	16.175	0.00567	16.175	0.00367	16.175	0.00111	16.175	--	16.175	--
		16.2	0.001	16.2	0.003	16.2	0.006	16.2	0.00267	16.2	0.00167	16.2	--	16.2	0
		16.225	0.00267	16.225	0.002	16.225	0.003	16.225	0.002	16.225	0.000278336	16.225	0	16.225	--
		16.25	0.00167	16.25	0.002	16.25	0.00633	16.25	0.002	16.25	0.00167	16.25	--	16.25	--
		16.275	0.000333333	16.275	0.003	16.275	0.00567	16.275	0.004	16.275	0.000556672	16.275	--	16.275	0
		16.3	0.00133	16.3	0.004	16.3	0.002	16.3	0.00367	16.3	0.00111	16.3	--	16.3	0
		16.325	0.000666667	16.325	0.004	16.325	0.005	16.325	0.002	16.325	0.000556672	16.325	0	16.325	--
		16.35	0.00291	16.35	0.000333333	16.35	0.006	16.35	0.00233	16.35	0.000556672	16.35	0	16.35	0
		16.375	0.000666667	16.375	0.00433	16.375	0.003	16.375	0.00233	16.375	0.000278336	16.375	--	16.375	0
		16.4	0.00167	16.4	0.00267	16.4	0.00267	16.4	0.00333	16.4	0.00111	16.4	--	16.4	--
		16.425	0.00133	16.425	0.00267	16.425	0.00367	16.425	0.00267	16.425	--	16.425	0	16.425	--
		16.45	0.00233	16.45	0.004	16.45	0.004	16.45	0.00233	16.45	0.000278336	16.45	--	16.45	--
		16.475	0.00167	16.475	0.003	16.475	0.004	16.475	0.00267	16.475	0.000556672	16.475	0	16.475	--
		16.5	0.00133	16.5	0.003	16.5	0.00467	16.5	0.00367	16.5	--	16.5	--	16.5	--
		16.525	0.00133	16.525	0.00367	16.525	0.004	16.525	0.00167	16.525	--	16.525	--	16.525	--
		16.55	0.00133	16.55	0.00133	16.55	0.004	16.55	0.00167	16.55	0.000278336	16.55	--	16.55	--
		16.575	0.00133	16.575	0.00333	16.575	0.00667	16.575	0.00267	16.575	0.000556672	16.575	0	16.575	--
		16.6	0.001	16.6	0.00267	16.6	0.00533	16.6	0.00233	16.6	0.000278336	16.6	--	16.6	--
		16.625	0.00233	16.625	0.002	16.625	0.00167	16.625	0.00167	16.625	0.00139	16.625	--	16.625	--
		16.65	0.00133	16.65	0.004	16.65	0.00267	16.65	0.00133	16.65	0.000835008	16.65	--	16.65	0
		16.675	0.002	16.675	0.003	16.675	0.003	16.675	0.00333	16.675	0.00111	16.675	--	16.675	0
		16.7	0.000666667	16.7	0.00167	16.7	0.00433	16.7	0.003	16.7	0.000278336	16.7	--	16.7	--
		16.725	0.00133	16.725	0.00367	16.725	0.00433	16.725	0.001	16.725	0.000556672	16.725	0	16.725	--
		16.75	0.001	16.75	0.00367	16.75	0.00433	16.75	0.00233	16.75	0.000556672	16.75	0	16.75	--
		16.775	0.001	16.775	0.00333	16.775	0.00333	16.775	0.00233	16.775	0.000556672	16.775	--	16.775	0
		16.8	0.00167	16.8	0.002	16.8	0.004	16.8	0.002	16.8	0.00139	16.8	--	16.8	--
		16.825	0.00133	16.825	0.005	16.825	0.00267	16.825	0.004	16.825	0.000556672	16.825	--	16.825	--
		16.85	0.00167	16.85	0.000666667	16.85	0.003	16.85	0.002	16.85	0.00111	16.85	--	16.85	--
		16.875	0.00252	16.875	0.00367	16.875	0.00233	16.875	0.002	16.875	0.00139	16.875	--	16.875	0
		16.9	0.001	16.9	0.002	16.9	0.005	16.9	0.00233	16.9	0.000278336	16.9	--	16.9	--
		16.925	0.00167	16.925	0.00433	16.925	0.00467	16.925	0.00467	16.925	--	16.925	0	16.925	--
		16.95	0.001	16.95	0.00333	16.95	0.005	16.95	0.00133	16.95	0.000278336	16.95	0	16.95	0
		16.975	0.000666667	16.975	0.00533	16.975	0.00333	16.975	0.00467	16.975	0.000835008	16.975	--	16.975	0
		17	0.00133	17	0.00267	17	0.004	17	0.004	17	0.000278336	17	--	17	0
		17.025	0.00167	17.025	0.002	17.025	0.00367	17.025	0.00267	17.025	0.000835008	17.025	--	17.025	0
		17.05	0	17.05	0.00167	17.05	0.00367	17.05	0.00267	17.05	0.000278336	17.05	--	17.05	--
		17.075	0.00167	17.075	0.002	17.075	0.004	17.075	0.001	17.075	0.000556672	17.075	--	17.075	0
		17.1	0.000666667	17.1	0.002	17.1	0.00433	17.1	0.004	17.1	0.00111	17.1	--	17.1	--
		17.125	0.00167	17.125	0.00267	17.125	0.00433	17.125	0.002	17.125	0.000835008	17.125	0.00010001	17.125	--
		17.15	0.000666667	17.15	0.00433	17.15	0.00333	17.15	0.000666667	17.15	0.00139	17.15	--	17.15	--
		17.175	0.00133	17.175	0.00367	17.175	0.00233	17.175	0.00233	17.175	0.00172	17.175	--	17.175	--
		17.2	0.000666667	17.2	0.00333	17.2	0.00367	17.2	0.00433	17.2	0.000278336	17.2	0	17.2	0
		17.225	0.00167	17.225	0.00267	17.225	0.00333	17.225	0.00233	17.225	0.000278336	17.225	0	17.225	--
		17.25	0.000333333	17.25	0.003	17.25	0.00367	17.25	0.00233	17.25	0.000278336	17.25	--	17.25	--
		17.275	0.000666667	17.275	0.003	17.275	0.003	17.275	0.00167	17.275	0.00139	17.275	--	17.275	--
		17.3	0.00167	17.3	0.00433	17.3	0.00167	17.3	0.000666667	17.3	0.000835008	17.3	0	17.3	--
		17.325	0.00133	17.325	0.00233	17.325	0.004	17.325	0.001	17.325	0.000556672	17.325	--	17.325	--
		17.35	0.000666667	17.35	0.002	17.35	0.003	17.35	0.000666667	17.35	0.000278336	17.35	--	17.35	--
		17.375	0.002	17.375	0.005	17.375	0.004	17.375	0.003	17.375	0.000278336	17.375	--	17.375	--
		17.4	0.000333333	17.4	0.001	17.4	0.00333	17.4	0.003	17.4	0.000556672	17.4	--	17.4	0.000211522
		17.425	0.002	17.425	0.003	17.425	0.00233	17.425	0.00133	17.425	--	17.425	--	17.425	--
		17.45	0.000666667	17.45	0.00367	17.45	0.00467	17.45	0.003	17.45	0.000278336	17.45	--	17.45	--
		17.475	0.000333333	17.475	0.003	17.475	0.003	17.475	0.00167	17.475	0.000556672	17.475	--	17.475	--
		17.5	0.00167	17.5	0.002	17.5	0.00433	17.5	0.002	17.5	0.000278336	17.5	--	17.5	--
		17.525	0.000666667	17.525	0.00333	17.525	0.00333	17.525	0.002	17.525	0.000278336	17.525	--	17.525	--
		17.55	0.00252	17.55	0.00333	17.55	0.00333	17.55	0.00133	17.55	0.000835008	17.55	--	17.55	--
		17.575	0.001	17.575	0.002	17.575	0.00467	17.575	0.00233	17.575	0.000835008	17.575	--	17.575	--
		17.6	0.00133	17.6	0.004	17.6	0.004	17.6	0.00333	17.6	0.000835008	17.6	--	17.6	--
		17.625	0.000333333	17.625	0.002	17.625	0.00333	17.625	0.00133	17.625	0.00111	17.625	--	17.625	--
		17.65	0.000666667	17.65	0.00233	17.65	0.004	17.65	0.00267	17.65	0.00139	17.65	0	17.65	--
		17.675	0.001	17.675	0.00267	17.675	0.00333	17.675	0.00233	17.675	0.000556672	17.675	--	17.675	--
		17.7	0.00167	17.7	0.001	17.7	0.00267	17.7	0.000666667	17.7	--	17.7	--	17.7	--
		17.725	0.00167	17.725	0.002	17.725	0.00233	17.725	0.001	17.725	0.000556672	17.725	--	17.725	--
		17.75	0.001	17.75	0.00267	17.75	0.00433	17.75	0.00233	17.75	0.000278336	17.75	--	17.75	--
		17.775	0.002	17.775	0.002	17.775	0.00467	17.775	0.001	17.775	--	17.775	--	17.775	--
		17.8	0.001	17.8	0.003	17.8	0.00433	17.8	0.003	17.8	0.000556672	17.8	0	17.8	--
		17.825	0.00167	17.825	0.00167	17.825	0.00333	17.825	0.002	17.825	0.000278336	17.825	--	17.825	--
		17.85	0.00133	17.85	0.00333	17.85	0.00433	17.85	0.00133	17.85	0.000278336	17.85	0	17.85	--
		17.875	0.001	17.875	0.00233	17.875	0.00333	17.875	0.00233	17.875	0.000278336	17.875	--	17.875	--
		17.9	0.00133	17.9	0.003	17.9	0.00333	17.9	0.002	17.9	0.000835008	17.9	--	17.9	--
		17.925	0.001	17.925	0.00167	17.925	0.00267	17.925	0.00233	17.925	0.000835008	17.925	--	17.925	--
		17.95	0.00167	17.95	0.00233	17.95	0.00367	17.95	0.003	17.95	0.000278336	17.95	0	17.95	--
		17.975	0.002	17.975	0.00367	17.975	0.00567	17.975	0.002	17.975	0.00111	17.975	--	17.975	--
		18	0.000666667	18	0.00167	18	0.00233	18	0.00133	18	0.000556672	18	--	18	--
		18.025	0.000333333	18.025	0.00233	18.025	0.00333	18.025	0.001	18.025	0.00167	18.025	--	18.025	--
		18.05	0.002	18.05	0.000333333	18.05	0.00367	18.05	0.00233	18.05	0.000278336	18.05	--	18.05	--
		18.075	0.000333333	18.075	0.004	18.075	0.002	18.075	0.00133	18.075	0.000556672	18.075	0	18.075	--
		18.1	0.002	18.1	0.00367	18.1	0.00367	18.1	0.003	18.1	0.000556672	18.1	--	18.1	--
		18.125	0.00167	18.125	0.00167	18.125	0.00167	18.125	0.001	18.125	0.000835008	18.125	0	18.125	--
		18.15	0.00167	18.15	0.00133	18.15	0.00433	18.15	0.003	18.15	0.000556672	18.15	--	18.15	--
		18.175	0.001	18.175	0.004	18.175	0.00433	18.175	0.00233	18.175	0.000278336	18.175	--	18.175	--
		18.2	0.00133	18.2	0.00333	18.2	0.002	18.2	0.00333	18.2	0.000278336	18.2	0	18.2	0
		18.225	0.002	18.225	0.00267	18.225	0.00367	18.225	0.00233	18.225	0.000835008	18.225	--	18.225	--
		18.25	0.000666667	18.25	0.00367	18.25	0.00233	18.25	0.00133	18.25	0.000835008	18.4278	0.000115501	18.25	--
		18.275	0.000666667	18.275	0.00233	18.275	0.00333	18.275	0.00167	18.275	0.000278336	18.275	--	18.275	--
		18.3	0.002	18.3	0.00367	18.3	0.00433	18.3	0.000666667	18.3	0.000556672	18.3	--	18.3	0
		18.325	0.000666667	18.325	0.00233	18.325	0.00167	18.325	0.00167	18.325	0.000556672	18.325	--	18.325	--
		18.35	0.000666667	18.35	0.00367	18.35	0.00267	18.35	0.001	18.35	0.000556672	18.35	--	18.35	--
		18.375	0.001	18.375	0.00167	18.375	0.00367	18.375	0.00233	18.375	0.000556672	18.375	--	18.375	--
		18.4	0.001	18.4	0.00133	18.4	0.00233	18.4	0.00133	18.4	0.000556672	18.4	--	18.4	--
		18.425	0.000333333	18.425	0.00167	18.425	0.00233	18.425	0.00167	18.425	--	18.425	--	18.425	--
		18.45	0.000333333	18.45	0.002	18.45	0.00367	18.45	0.001	18.45	0.000556672	18.45	--	18.45	--
		18.475	0.00167	18.475	0.00267	18.475	0.00267	18.475	0.001	18.475	0.000556672	18.475	--	18.475	0
		18.5	0.000666667	18.5	0.002	18.5	0.00233	18.5	0.000666667	18.5	0.000278336	18.5	--	18.5	--
		18.525	0.00167	18.525	0.002	18.525	0.00367	18.525	0.001	18.525	0.000278336	18.525	--	18.525	0
		18.55	0.000666667	18.55	0.001	18.55	0.004	18.55	0.00267	18.55	--	18.55	--	18.55	--
		18.575	0.00133	18.575	0.004	18.575	0.002	18.575	0.00133	18.575	--	18.575	0	18.575	--
		18.6	0.001	18.6	0.002	18.6	0.002	18.6	0.001	18.6	0.000835008	18.6	--	18.6	0
		18.625	0.001	18.625	0.00233	18.625	0.00267	18.625	0.001	18.625	0.000556672	18.625	0	18.625	--
		18.65	0.000666667	18.65	0.002	18.65	0.00233	18.65	0.00167	18.65	--	18.65	--	18.65	0
		18.675	0.001	18.675	0.002	18.675	0.002	18.675	0.000666667	18.675	0.000556672	18.675	--	18.675	--
		18.7	0.000666667	18.7	0.00133	18.7	0.00133	18.7	0.001	18.7	--	18.7	0	18.7	--
		18.725	0.00133	18.725	0.00333	18.725	0.00233	18.725	0.00133	18.725	0.000835008	18.725	--	18.725	--
		18.75	0.00133	18.75	0.003	18.75	0.002	18.75	0.00267	18.75	0.000278336	18.75	--	18.75	--
		18.775	0.00167	18.775	0.004	18.775	0.002	18.775	0.00167	18.775	0.000278336	18.775	--	18.775	--
		18.8	0.00133	18.8	0.00267	18.8	0.00167	18.8	0.00133	18.8	0.000278336	18.8	0	18.8	--
		18.825	0.001	18.825	0.00233	18.825	0.003	18.825	0.00133	18.825	0.000556672	18.825	--	18.825	--
		18.85	0.00133	18.85	0.002	18.85	0.00333	18.85	0.002	18.85	--	18.85	--	18.85	--
		18.875	0.00248	18.875	0.006	18.875	0.002	18.875	0.000333333	18.875	--	18.875	--	18.875	--
		18.9	0.001	18.9	0.000333333	18.9	0.002	18.9	0.00167	18.9	0.000556672	18.9	0.00010001	18.9	0
		18.925	0.000666667	18.925	0.00167	18.925	0.004	18.925	0.000666667	18.925	0.000278336	18.925	--	18.925	--
		18.95	0.000666667	18.95	0.00233	18.95	0.00267	18.95	0.00133	18.95	0.000835008	18.95	--	18.95	0
		18.975	0.00133	18.975	0.00133	18.975	0.00367	18.975	0.001	18.975	0.000278336	18.975	--	18.975	0
		19	0.001	19	0.00167	19	0.00167	19	0.00233	19	0.000556672	19	0	19	0.000211522
		19.025	0.000333333	19.025	0.00167	19.025	0.003	19.025	0.00167	19.025	0.00111	19.025	0	19.025	--
		19.05	0.002	19.05	0.00233	19.05	0.003	19.05	0.002	19.05	0.000556672	19.05	--	19.05	--
		19.075	0.001	19.075	0.00467	19.075	0.00167	19.075	0.00233	19.075	0.000556672	19.075	--	19.075	0
		19.1	0.001	19.1	0.004	19.1	0.00433	19.1	0.00133	19.1	0.000278336	19.1	--	19.1	--
		19.125	0.000666667	19.125	0.003	19.125	0.00433	19.125	0.000666667	19.125	0.000556672	19.125	--	19.125	--
		19.15	0.00133	19.15	0.003	19.15	0.00267	19.15	0.00167	19.15	0.00139	19.15	0	19.15	--
		19.175	0.00133	19.175	0.003	19.175	0.002	19.175	0.001	19.175	0.00139	19.4908	0.000126143	19.175	0
		19.2	0.000333333	19.2	0.003	19.2	0.00333	19.2	0.001	19.2	0.000278336	19.2	0	19.2	--
		19.225	0.000666667	19.225	0.00267	19.225	0.00467	19.225	0.003	19.225	0.00111	19.225	0.00010001	19.225	0.000211522
		19.25	0.000666667	19.25	0.00267	19.25	0.00133	19.25	0.00267	19.25	0.000278336	19.25	0	19.25	--
		19.275	0.00133	19.275	0.00233	19.275	0.00367	19.275	0.00367	19.275	0.000556672	19.275	--	19.275	0
		19.3	0.000333333	19.3	0.00367	19.3	0.00233	19.3	0.00167	19.3	--	19.3	0.00010001	19.3	0
		19.325	0.000333333	19.325	0.00233	19.325	0.00333	19.325	0.000666667	19.325	0.00111	19.325	--	19.325	0
		19.35	0.000666667	19.35	0.00267	19.35	0.00467	19.35	0.000333333	19.35	0.000835008	19.35	0.00010001	19.35	--
		19.375	0.00133	19.375	0.00133	19.375	0.002	19.375	0.00167	19.375	0.000556672	19.1625	0.000118546	19.375	--
		19.4	0.000333333	19.4	0.001	19.4	0.00333	19.4	0.00167	19.4	0.00111	19.4	--	19.4	0
		19.425	0	19.425	0.00233	19.425	0.00167	19.425	0.003	19.425	0.000556672	19.425	0.00010001	19.425	0.000211522
		19.45	0.000333333	19.45	0.00467	19.45	0.00167	19.45	0.002	19.45	0.000835008	19.45	0.00010001	19.45	0.000211522
		19.475	0.001	19.475	0.003	19.475	0.002	19.475	0.00233	19.475	0.000278336	19.475	0	19.475	0
		19.5	0.00233	19.5	0.00233	19.5	0.004	19.5	0.001	19.5	0.000556672	19.5	0.00010001	19.5	0
		19.525	0.00226	19.525	0.00233	19.525	0.001	19.525	0.00333	19.525	0.00139	19.4135	0.000136111	19.525	0
		19.55	0.00133	19.55	0.00267	19.55	0.00267	19.55	0.00367	19.55	0.00167	19.55	0	19.55	0.000211522
		19.575	0.003	19.575	0.00267	19.575	0.004	19.575	0.00233	19.575	0.00167	19.575	0.00010001	19.575	0.000989241
		19.6	0.00167	19.6	0.003	19.6	0.00667	19.6	0.00167	19.6	0.00176	19.5142	0.000145833	19.6	0.000960907
		19.625	0.00267	19.625	0.00267	19.625	0.00433	19.625	0.004	19.625	0.00185	19.6453	0.000122724	19.625	0.0011
		19.65	0.00133	19.65	0.00267	19.65	0.003	19.65	0.00533	19.65	0.00169	19.3555	0.000117767	19.65	0.0011
		19.675	0.00267	19.675	0.003	19.675	0.005	19.675	0.002	19.675	0.00185	19.6841	0.000126143	19.675	0.00101
		19.7	0.00233	19.7	0.00267	19.7	0.004	19.7	0.00467	19.7	0.00184	19.4908	0.000146518	19.7	0.000878227
		19.725	0.002	19.725	0.003	19.725	0.00267	19.725	0.00267	19.725	0.00167	22.3059	0.000100904	19.725	0.000960907
		19.75	0.003	19.75	0.003	19.75	0.004	19.75	0.00267	19.75	0.00181	21.4626	0.000130451	19.75	0.00103
		19.775	0.00275	19.775	0.005	19.775	0.00233	19.775	0.003	19.775	0.00189	19.4908	0.000146518	19.775	0.000960907
		19.8	0.00252	19.8	0.00333	19.8	0.005	19.8	0.00233	19.8	0.00154	19.4521	0.000131697	19.8	0.00105
		19.825	0.00133	19.825	0.00333	19.825	0.00367	19.825	0.003	19.825	0.00157	21.8106	0.000126143	19.825	0.00103
		19.85	0.002	19.85	0.00167	19.85	0.00467	19.85	0.00233	19.85	0.00172	20.3994	0.000136111	19.85	0.000815075
		19.875	0.00167	19.875	0.00333	19.875	0.00533	19.875	0.00333	19.875	0.00173	19.9354	0.000126143	19.875	0.00103
		19.9	0.002	19.9	0.00233	19.9	0.00233	19.9	0.001	19.9	0.00167	20.8827	0.000130451	19.9	0.000846087
		19.925	0.00267	19.925	0.003	19.925	0.005	19.925	0.002	19.925	0.00145	19.7922	0.000106041	19.925	0.00106
		19.95	0.002	19.95	0.00533	19.95	0.00433	19.95	0.00233	19.95	0.00169	21.6814	0.000128419	19.95	0.00107
		19.975	0.00233	19.975	0.002	19.975	0.00333	19.975	0.000666667	19.975	0.00176	19.6841	0.000120722	19.975	0.00102
		20	0.002	20	0.00367	20	0.005	20	0.00167	20	0.0017	19.9354	0.000126143	20	0.000634565
		20.025	0.00243	20.025	0.00233	20.025	0.00267	20.025	0.00267	20.025	0.00171	20.3994	0.000134841	20.025	0.00101
		20.05	0.00133	20.05	0.00267	20.05	0.00333	20.05	0.00267	20.05	0.00162	20.0321	0.000109701	20.05	0.000423043
		20.075	0.00167	20.075	0.00267	20.075	0.00267	20.075	0.00267	20.075	0.00163	20.317	0.000128419	20.075	--
		20.1	0.001	20.1	0.00133	20.1	0.002	20.1	0.00167	20.1	0.00171	19.8762	0.000119621	20.1	0.000211522
		20.125	0.002	20.125	0.00267	20.125	0.00367	20.125	0.000666667	20.125	0.000556672	20.125	0	20.125	0.000634565
		20.15	0.00267	20.15	0.002	20.15	0.003	20.15	0.00167	20.15	0.00139	20.5154	0.000131697	20.15	0.000423043
		20.175	0.00226	20.175	0.002	20.175	0.00267	20.175	0.00233	20.175	0.000835008	20.844	0.000131697	20.175	0.000846087
		20.2	0.00133	20.2	0.00367	20.2	0.00333	20.2	0.00367	20.2	0.00139	20.2	0.00010001	20.2	0.000211522
		20.225	0.00239	20.225	0.00133	20.225	0.00267	20.225	0.00133	20.225	0.00111	20.225	--	20.225	--
		20.25	0.000333333	20.25	0.001	20.25	0.00333	20.25	0.00167	20.25	0.000556672	20.25	--	20.25	0.000423043
		20.275	0.001	20.275	0.002	20.275	0.003	20.275	0.00167	20.275	0.00139	20.275	0	20.275	0.000211522
		20.3	0.000666667	20.3	0.00233	20.3	0.00333	20.3	0.00233	20.3	0.000835008	20.3027	0.000108574	20.3	0
		20.325	0.002	20.325	0.002	20.325	0.006	20.325	0.00167	20.325	--	20.325	0	20.325	--
		20.35	0.00133	20.35	0.00133	20.35	0.00267	20.35	0.00133	20.35	0.000556672	20.35	0.00010001	20.35	0
		20.375	0.001	20.375	0.003	20.375	0.00367	20.375	0.001	20.375	0.000835008	20.375	--	20.375	0
		20.4	0.00205	20.4	0.002	20.4	0.00233	20.4	0.00167	20.4	0.00111	20.4	--	20.4	0
		20.425	0.00167	20.425	0.002	20.425	0.00533	20.425	0.001	20.425	0.00111	20.425	0	20.425	--
		20.45	0.000666667	20.45	0.00167	20.45	0.002	20.45	0.000333333	20.45	0.00157	20.45	0.00010001	20.45	--
		20.475	0.001	20.475	0.001	20.475	0.003	20.475	0.00267	20.475	0.000556672	20.475	0.00010001	20.475	0.000423043
		20.5	0.00167	20.5	0.00267	20.5	0.00333	20.5	0.00233	20.5	0.00111	20.5	0	20.5	--
		20.525	0.00226	20.525	0.002	20.525	0.00233	20.525	0.00333	20.525	0.000556672	20.525	0	20.525	--
		20.55	0.00217	20.55	0.003	20.55	0.002	20.55	0.000666667	20.55	0.000556672	20.55	0	20.55	0
		20.575	0.00229	20.575	0.003	20.575	0.00233	20.575	0.002	20.575	0.000835008	20.575	--	20.575	--
		20.6	0.00167	20.6	0.002	20.6	0.00167	20.6	0.00133	20.6	0.000556672	20.6	0	20.6	--
		20.625	0.00133	20.625	0.00333	20.625	0.00133	20.625	0.00233	20.625	0.00139	20.625	--	20.625	--
		20.65	0.00133	20.65	0.00233	20.65	0.003	20.65	0.00167	20.65	--	20.65	0.00010001	20.65	--
		20.675	0.00239	20.675	0.003	20.675	0.00267	20.675	0.001	20.675	0.00158	20.675	--	20.675	--
		20.7	0.00133	20.7	0.00167	20.7	0.00233	20.7	0.00167	20.7	0.000835008	20.7	0.00010001	20.7	0
		20.725	0.002	20.725	0.00167	20.725	0.002	20.725	0.002	20.725	0.000278336	20.725	0.00010001	20.725	--
		20.75	0.002	20.75	0.001	20.75	0.002	20.75	0.002	20.75	0.000278336	20.75	--	20.75	--
		20.775	0.000666667	20.775	0.00233	20.775	0.00167	20.775	0.003	20.775	0.000278336	20.775	0	20.775	--
		20.8	0.002	20.8	0.00367	20.8	0.00267	20.8	0.001	20.8	0.000278336	20.8	0	20.8	--
		20.825	0.000666667	20.825	0.00133	20.825	0.00333	20.825	0.002	20.825	0.000835008	20.825	--	20.825	0
		20.85	0.000666667	20.85	0.00433	20.85	0.00333	20.85	0.00233	20.85	0.000278336	20.85	0	20.85	--
		20.875	0.00167	20.875	0.003	20.875	0.00367	20.875	0.002	20.875	0.00111	20.875	--	20.875	--
		20.9	0.000333333	20.9	0.00267	20.9	0.00333	20.9	0.00133	20.9	0.000556672	20.9	0	20.9	0.000211522
		20.925	0.001	20.925	0.003	20.925	0.005	20.925	0.003	20.925	0.000278336	20.925	0	20.925	0
		20.95	0.00167	20.95	0.00133	20.95	0.00233	20.95	0.00133	20.95	0.000835008	20.95	0	20.95	--
		20.975	0.000333333	20.975	0.001	20.975	0.00233	20.975	0.00167	20.975	0.000556672	20.975	--	20.975	--
		21	0.00167	21	0.00133	21	0.002	21	0.001	21	0.000835008	21	--	21	0
		21.025	0.00214	21.025	0.001	21.025	0.00367	21.025	0.00267	21.025	0.000556672	21.025	0	21.025	0.000211522
		21.05	0.001	21.05	0.00233	21.05	0.00367	21.05	0.00267	21.05	0.000835008	21.05	--	21.05	--
		21.075	0.00133	21.075	0.003	21.075	0.003	21.075	0.00133	21.075	0.000835008	21.075	--	21.075	0.000211522
		21.1	0.001	21.1	0.00167	21.1	0.002	21.1	0.00133	21.1	0.000835008	21.1	--	21.1	0.000211522
		21.125	0.00133	21.125	0.00133	21.125	0.00333	21.125	0.00133	21.125	0.000278336	21.125	--	21.125	--
		21.15	0.00181	21.15	0.00133	21.15	0.00133	21.15	0.00167	21.15	0.000556672	21.15	--	21.15	0.000211522
		21.175	0.001	21.175	0.002	21.175	0.00233	21.175	0.003	21.175	0.000556672	21.175	0	21.175	--
		21.2	0.000666667	21.2	0.00267	21.2	0.002	21.2	0.002	21.2	--	21.2	0	21.2	--
		21.225	0.00167	21.225	0.000666667	21.225	0.000666667	21.225	0.00167	21.225	0.000556672	21.225	0	21.225	0
		21.25	0.001	21.25	0.00167	21.25	0.000333333	21.25	0.001	21.25	0.000556672	21.25	--	21.25	--
		21.275	0.000666667	21.275	0.003	21.275	0.00267	21.275	0.00133	21.275	0.000835008	21.275	0	21.275	--
		21.3	0.00133	21.3	0.00233	21.3	0.00233	21.3	0.003	21.3	--	21.3	--	21.3	0
		21.325	0.00167	21.325	0.002	21.325	0.001	21.325	0.00133	21.325	--	21.325	--	21.325	0.000211522
		21.35	0.00133	21.35	0.00267	21.35	0.002	21.35	0.001	21.35	0.000278336	21.35	--	21.35	--
		21.375	0.00133	21.375	0.002	21.375	0.00167	21.375	0.00167	21.375	0.000278336	21.375	0	21.375	--
		21.4	0.00167	21.4	0.00167	21.4	0.001	21.4	0.00167	21.4	0.000278336	21.4	0	21.4	--
		21.425	0.001	21.425	0.000333333	21.425	0.00133	21.425	0.001	21.425	0.000278336	21.425	--	21.425	--
		21.45	0.000666667	21.45	0.00333	21.45	0.00367	21.45	0.001	21.45	0.000835008	21.45	--	21.45	0
		21.475	0.001	21.475	0.00333	21.475	0.00233	21.475	0.00267	21.475	0.000278336	21.475	--	21.475	0
		21.5	0.00222	21.5	0.00133	21.5	0.00233	21.5	0.002	21.5	0.000835008	21.5	0	21.5	--
		21.525	0	21.525	0.003	21.525	0.00233	21.525	0.00167	21.525	0.000835008	21.525	0	21.525	0
		21.55	0.00167	21.55	0.002	21.55	0.00467	21.55	0.000333333	21.55	0.000835008	21.55	0	21.55	--
		21.575	0.002	21.575	0.000666667	21.575	0.00267	21.575	0.002	21.575	0.000278336	21.575	0	21.575	--
		21.6	0.00133	21.6	0.00133	21.6	0.00133	21.6	0.00133	21.6	0.000278336	21.6	--	21.6	0
		21.625	0.000666667	21.625	0.001	21.625	0.001	21.625	0.001	21.625	--	21.625	--	21.625	--
		21.65	0.00133	21.65	0.00267	21.65	0.00233	21.65	0.00133	21.65	0.000278336	21.65	--	21.65	--
		21.675	0.00167	21.675	0.001	21.675	0.00333	21.675	0.000666667	21.675	--	21.675	--	21.675	0
		21.7	0.001	21.7	0.00233	21.7	0.00133	21.7	0.000333333	21.7	0.000278336	21.7	0.00010001	21.7	--
		21.725	0.000333333	21.725	0.00133	21.725	0.002	21.725	0.000666667	21.725	0.000278336	21.725	0	21.725	0
		21.75	0.001	21.75	0.002	21.75	0.00233	21.75	0.000666667	21.75	0.000278336	21.75	--	21.75	--
		21.775	0.001	21.775	0.00167	21.775	0.00167	21.775	0.00167	21.775	0.00139	21.775	--	21.775	--
		21.8	0.00133	21.8	0.001	21.8	0.00367	21.8	0.00133	21.8	0.000278336	21.8	--	21.8	--
		21.825	0.00133	21.825	0.002	21.825	0.002	21.825	0.001	21.825	0.000835008	21.825	0	21.825	--
		21.85	0.00133	21.85	0.001	21.85	0.00233	21.85	0.000666667	21.85	0.000278336	21.85	--	21.85	0
		21.875	0.00133	21.875	0.00167	21.875	0.00233	21.875	0.001	21.875	0.000278336	21.875	0	21.875	0
		21.9	0.00167	21.9	0.00167	21.9	0.001	21.9	0.000333333	21.9	0.000278336	21.9	--	21.9	--
		21.925	0.000333333	21.925	0.00367	21.925	0.002	21.925	0.000666667	21.925	0.000278336	21.925	--	21.925	0
		21.95	0.000333333	21.95	0.00167	21.95	0.00233	21.95	0.000333333	21.95	0.000278336	21.95	0	21.95	--
		21.975	0.001	21.975	0.003	21.975	0.00167	21.975	0.00133	21.975	0.000278336	21.975	--	21.975	--
		22	0.00133	22	0.000333333	22	0.00267	22	0.000666667	22	0.00111	22	--	22	--
		22.025	0.000666667	22.025	0.00167	22.025	0.00267	22.025	0.00233	22.025	0.000278336	22.025	--	22.025	--
		22.05	0.000666667	22.05	0.00267	22.05	0.00233	22.05	0.00133	22.05	--	22.05	--	22.05	--
		22.075	0.002	22.075	0.002	22.075	0.002	22.075	0.000666667	22.075	--	22.075	--	22.075	0
		22.1	0.002	22.1	0.00233	22.1	0.000666667	22.1	0.001	22.1	--	22.1	--	22.1	--
		22.125	0.00181	22.125	0.000666667	22.125	0.00133	22.125	0.001	22.125	0.000278336	22.125	--	22.125	--
		22.15	0.000666667	22.15	0.001	22.15	0.00233	22.15	0.002	22.15	0.00111	22.15	--	22.15	0
		22.175	0.000333333	22.175	0.001	22.175	0.002	22.175	0.001	22.175	0.000278336	22.175	--	22.175	--
		22.2	0.000333333	22.2	0.00233	22.2	0.00333	22.2	0.000666667	22.2	--	22.2	--	22.2	--
		22.225	0.000666667	22.225	0.00367	22.225	0.00267	22.225	0.000666667	22.225	--	22.225	0	22.225	0
		22.25	0.000333333	22.25	0.001	22.25	0.00167	22.25	0.00167	22.25	--	22.25	--	22.25	--
		22.275	0.00167	22.275	0.001	22.275	0.00267	22.275	0.002	22.275	0.000278336	22.275	--	22.275	--
		22.3	0.00167	22.3	0.002	22.3	0.003	22.3	0.000666667	22.3	0.00111	22.3	0	22.3	--
		22.325	0.000333333	22.325	0.00133	22.325	0.000333333	22.325	0.002	22.325	0.000278336	22.325	--	22.325	--
		22.35	0.00133	22.35	0.001	22.35	0.00167	22.35	0.002	22.35	0.000278336	22.35	--	22.35	--
		22.375	0.00133	22.375	0.000666667	22.375	0.001	22.375	0.000666667	22.375	0.000278336	22.375	0	22.375	0
		22.4	0.00133	22.4	0.001	22.4	0.00333	22.4	0.00133	22.4	0.000278336	22.4	--	22.4	--
		22.425	0.000666667	22.425	0.00333	22.425	0.003	22.425	0.00167	22.425	0.000278336	22.425	--	22.425	--
		22.45	0.001	22.45	0.000666667	22.45	0.00133	22.45	0.001	22.45	0.000835008	22.45	--	22.45	--
		22.475	0.00133	22.475	0.00167	22.475	0.003	22.475	0.00167	22.475	0.000278336	22.475	--	22.475	0
		22.5	0.00133	22.5	0.00133	22.5	0.003	22.5	0.000666667	22.5	0.000278336	22.5	--	22.5	0
		22.525	0.000333333	22.525	0.000666667	22.525	0.001	22.525	0.001	22.525	--	22.525	--	22.525	0
		22.55	0.001	22.55	0.001	22.55	0.00167	22.55	0.000666667	22.55	0.000278336	22.55	--	22.55	0
		22.575	0	22.575	0.002	22.575	0.00167	22.575	0.00233	22.575	--	22.575	--	22.575	0
		22.6	0	22.6	0.001	22.6	0.002	22.6	0.00167	22.6	0.000278336	22.6	0	22.6	--
		22.625	0.00167	22.625	0.00267	22.625	0.002	22.625	0.000333333	22.625	0.000278336	22.625	--	22.625	--
		22.65	0.000333333	22.65	0.002	22.65	0.00367	22.65	0.000666667	22.65	0.000278336	22.65	--	22.65	--
		22.675	0.001	22.675	0.002	22.675	0.00133	22.675	0.00133	22.675	--	22.675	--	22.675	0
		22.7	0.00167	22.7	0.00233	22.7	0.000666667	22.7	0.002	22.7	0.000278336	22.7	--	22.7	0
		22.725	0.001	22.725	0.00167	22.725	0.00167	22.725	0.000666667	22.725	0.000556672	22.725	0.00010001	22.725	0
		22.75	0.001	22.75	0.00167	22.75	0.00267	22.75	0.001	22.75	0.000278336	22.75	--	22.75	--
		22.775	0.001	22.775	0.001	22.775	0.001	22.775	0.000666667	22.775	0.000556672	22.775	--	22.775	--
		22.8	0.001	22.8	0.00167	22.8	0.000666667	22.8	0.001	22.8	0.000278336	22.8	--	22.8	0
		22.825	0.000666667	22.825	0.00167	22.825	0.003	22.825	0.000666667	22.825	0.00111	22.825	0	22.825	--
		22.85	0.001	22.85	0.00433	22.85	0.00267	22.85	0.00167	22.85	0.000835008	22.85	--	22.85	0
		22.875	0.000666667	22.875	0.001	22.875	0.00133	22.875	0.000666667	22.875	0.000556672	22.875	--	22.875	--
		22.9	0.000666667	22.9	0.001	22.9	0.00133	22.9	0.001	22.9	0.000278336	22.9	--	22.9	--
		22.925	0.000333333	22.925	0.00233	22.925	0.003	22.925	0.001	22.925	--	22.925	--	22.925	--
		22.95	0.00133	22.95	0.001	22.95	0.00133	22.95	0.00167	22.95	0.000278336	22.95	--	22.95	--
		22.975	0	22.975	0.002	22.975	0.00333	22.975	0.000666667	22.975	0.000556672	22.975	--	22.975	--
		23	0	23	0.00267	23	0.00167	23	0.000666667	23	0.000556672	23	--	23	0
		23.025	0.000333333	23.025	0.00233	23.025	0.00133	23.025	0.000666667	23.025	0.000278336	23.025	--	23.025	--
		23.05	0.001	23.05	0.00167	23.05	0.00167	23.05	0.001	23.05	--	23.05	--	23.05	0
		23.075	0.000333333	23.075	0.00133	23.075	0.002	23.075	0.00233	23.075	--	23.075	--	23.075	--
		23.1	0.002	23.1	0.00167	23.1	0.00233	23.1	0.000666667	23.1	0.000278336	23.1	--	23.1	--
		23.125	0.000333333	23.125	0.001	23.125	0.001	23.125	0.00133	23.125	0.000278336	23.125	--	23.125	0
		23.15	0.001	23.15	0.000333333	23.15	0.001	23.15	0.000333333	23.15	0.000278336	23.15	--	23.15	--
		23.175	0	23.175	0.002	23.175	0.000666667	23.175	0.00267	23.175	0.000556672	23.175	--	23.175	--
		23.2	0	23.2	0.000333333	23.2	0.00167	23.2	0	23.2	--	23.2	--	23.2	0
		23.225	0.000666667	23.225	0.00167	23.225	0.00267	23.225	0.00167	23.225	0.000278336	23.225	--	23.225	--
		23.25	0.000666667	23.25	0.00133	23.25	0.00233	23.25	0.001	23.25	--	23.25	--	23.25	--
		23.275	0.001	23.275	0.000666667	23.275	0.003	23.275	0.000333333	23.275	0.000278336	23.275	--	23.275	0
		23.3	0.001	23.3	0.00167	23.3	0.001	23.3	0.00133	23.3	0.000835008	23.3	--	23.3	--
		23.325	0.000333333	23.325	0.00167	23.325	0.00267	23.325	0.00133	23.325	--	23.325	--	23.325	--
		23.35	0.001	23.35	0.00167	23.35	0.00133	23.35	0.000666667	23.35	0.000278336	23.35	--	23.35	--
		23.375	0.000666667	23.375	0.000666667	23.375	0.00133	23.375	0.001	23.375	--	23.375	0	23.375	--
		23.4	0.000666667	23.4	0.00167	23.4	0.00167	23.4	0.000666667	23.4	--	23.4	--	23.4	--
		23.425	0.000666667	23.425	0.00167	23.425	0.00167	23.425	0.000333333	23.425	--	23.425	0	23.425	--
		23.45	0.000333333	23.45	0.002	23.45	0.001	23.45	0.001	23.45	--	23.45	--	23.45	--
		23.475	0.000333333	23.475	0.00133	23.475	0.00133	23.475	0.000333333	23.475	0.000278336	23.475	--	23.475	--
		23.5	0	23.5	0.00167	23.5	0.002	23.5	0.001	23.5	0.000278336	23.5	--	23.5	--
		23.525	0.001	23.525	0.001	23.525	0.002	23.525	0.00133	23.525	0.000556672	23.525	--	23.525	0
		23.55	0.000666667	23.55	0.001	23.55	0.002	23.55	0.001	23.55	--	23.55	--	23.55	--
		23.575	0.000333333	23.575	0.00333	23.575	0.002	23.575	0.000666667	23.575	--	23.575	0.00010001	23.575	--
		23.6	0.000666667	23.6	0.001	23.6	0.00133	23.6	0.001	23.6	0.000556672	23.6	--	23.6	--
		23.625	0.000666667	23.625	0.002	23.625	0.00133	23.625	0.00133	23.625	0.000278336	23.625	0	23.625	0.000211522
		23.65	0.000333333	23.65	0.00133	23.65	0.000666667	23.65	0.000333333	23.65	--	23.65	--	23.65	--
		23.675	0.000333333	23.675	0.00133	23.675	0.002	23.675	0	23.675	0.000278336	23.675	--	23.675	--
		23.7	0.00168	23.7	0.00167	23.7	0.002	23.7	0.000666667	23.7	0.000278336	23.7	--	23.7	--
		23.725	0.000333333	23.725	0.000666667	23.725	0.00167	23.725	0.000333333	23.725	--	23.725	0	23.725	--
		23.75	0.000666667	23.75	0.00133	23.75	0.000666667	23.75	0.002	23.75	0.000278336	23.75	--	23.75	--
		23.775	0	23.775	0.000666667	23.775	0.00167	23.775	0.00133	23.775	0.000278336	23.775	--	23.775	--
		23.8	0.001	23.8	0.000333333	23.8	0.00167	23.8	0.000333333	23.8	--	23.8	--	23.8	0
		23.825	0.000333333	23.825	0.00267	23.825	0.000666667	23.825	0.00233	23.825	--	23.825	--	23.825	0
		23.85	0.00133	23.85	0.002	23.85	0.001	23.85	0.000333333	23.85	0.000556672	23.85	0	23.85	--
		23.875	0.001	23.875	0.00233	23.875	0.00233	23.875	0.000333333	23.875	--	23.875	0	23.875	--
		23.9	0.000333333	23.9	0.00133	23.9	0.00167	23.9	0.000666667	23.9	0.000278336	23.9	--	23.9	--
		23.925	0.001	23.925	0.001	23.925	0.002	23.925	0.000333333	23.925	--	23.925	--	23.925	--
		23.95	0.00133	23.95	0.00167	23.95	0.002	23.95	0.001	23.95	0.000556672	23.95	--	23.95	--
		23.975	0.000666667	23.975	0.00233	23.975	0.00133	23.975	0.000333333	23.975	--	23.975	--	23.975	--
		24	0	24	0.00167	24	0.00133	24	0.000666667	24	0.000556672	24	0	24	--
		24.025	0.001	24.025	0.00133	24.025	0.00167	24.025	0.000666667	24.025	--	24.025	--	24.025	--
		24.05	0.000666667	24.05	0.002	24.05	0.002	24.05	0.000333333	24.05	0.000278336	24.05	0	24.05	--
		24.075	0.00133	24.075	0.00133	24.075	0	24.075	0.00167	24.075	--	24.075	--	24.075	0
		24.1	0	24.1	0.00133	24.1	0.003	24.1	0.001	24.1	0.000278336	24.1	--	24.1	--
		24.125	0.000333333	24.125	0.00233	24.125	0.001	24.125	0.000333333	24.125	--	24.125	0	24.125	--
		24.15	0.000333333	24.15	0.000666667	24.15	0.002	24.15	0.002	24.15	--	24.15	0	24.15	--
		24.175	0	24.175	0.00167	24.175	0.001	24.175	0.000666667	24.175	0.00111	24.175	--	24.175	--
		24.2	0.000333333	24.2	0.00267	24.2	0.00267	24.2	0.001	24.2	--	24.2	--	24.2	--
		24.225	0.00133	24.225	0.00133	24.225	0.00167	24.225	0.00133	24.225	--	24.225	--	24.225	--
		24.25	0.00133	24.25	0.00233	24.25	0.001	24.25	0.00133	24.25	0.000278336	24.25	--	24.25	--
		24.275	0.000666667	24.275	0.00133	24.275	0	24.275	0	24.275	0.000835008	24.275	--	24.275	0
		24.3	0.000666667	24.3	0.00167	24.3	0.001	24.3	0.000333333	24.3	0.000278336	24.3	--	24.3	--
		24.325	0.001	24.325	0.00167	24.325	0.00233	24.325	0.001	24.325	--	24.325	0	24.325	0
		24.35	0.000333333	24.35	0.000666667	24.35	0.00167	24.35	0.000666667	24.35	0.000278336	24.35	--	24.35	0.000211522
		24.375	0.001	24.375	0.000333333	24.375	0.00133	24.375	0.000333333	24.375	0.000278336	24.375	0	24.375	--
		24.4	0.000666667	24.4	0.00167	24.4	0.00233	24.4	0.000666667	24.4	0.000278336	24.4	--	24.4	--
		24.425	0.000333333	24.425	0.00267	24.425	0.000666667	24.425	0.000666667	24.425	0.000278336	24.425	--	24.425	--
		24.45	0.001	24.45	0.002	24.45	0.00167	24.45	0.000666667	24.45	0.000278336	24.45	--	24.45	--
		24.475	0.000666667	24.475	0.00167	24.475	0.00167	24.475	0	24.475	0.000835008	24.475	0	24.475	0.000211522
		24.5	0.00133	24.5	0.000666667	24.5	0.00133	24.5	0.002	24.5	0.000835008	24.5	--	24.5	--
		24.525	0	24.525	0.000333333	24.525	0.002	24.525	0.000666667	24.525	0.000556672	24.525	0.00010001	24.525	--
		24.55	0.001	24.55	0.001	24.55	0.00167	24.55	0.000666667	24.55	0.000278336	24.55	--	24.55	0
		24.575	0.00133	24.575	0.00167	24.575	0.00233	24.575	0.001	24.575	0.000556672	24.575	0	24.575	--
		24.6	0.000666667	24.6	0.00267	24.6	0.001	24.6	0.00133	24.6	0.000278336	24.6	--	24.6	0
		24.625	0	24.625	0.00133	24.625	0.00133	24.625	0.000666667	24.625	0.000278336	24.625	--	24.625	0
		24.65	0.000333333	24.65	0.001	24.65	0.001	24.65	0.000333333	24.65	--	24.65	0.00010001	24.65	--
		24.675	0.000333333	24.675	0.00267	24.675	0.001	24.675	0.001	24.675	0.000278336	24.675	--	24.675	--
		24.7	0.000333333	24.7	0.00133	24.7	0.00133	24.7	0.000666667	24.7	--	24.7	--	24.7	--
		24.725	0.00133	24.725	0.000666667	24.725	0.00133	24.725	0.002	24.725	--	24.725	--	24.725	--
		24.75	0.001	24.75	0.000333333	24.75	0.001	24.75	0.001	24.75	0.000556672	24.75	--	24.75	--
		24.775	0.000333333	24.775	0.002	24.775	0.00167	24.775	0.000333333	24.775	0.000278336	24.775	--	24.775	--
		24.8	0.000333333	24.8	0.00167	24.8	0.00167	24.8	0.000666667	24.8	--	24.8	0.00010001	24.8	0
		24.825	0.00133	24.825	0.002	24.825	0.00133	24.825	0.00167	24.825	0.00111	24.825	--	24.825	0
		24.85	0.000666667	24.85	0.00167	24.85	0.003	24.85	0.001	24.85	0.000278336	24.5309	9.69964e-05	24.85	0.000211522
		24.875	0.000666667	24.875	0.00133	24.875	0.00133	24.875	0.000666667	24.875	0.000835008	24.875	0.00010001	24.875	0
		24.9	0	24.9	0.002	24.9	0.002	24.9	0.001	24.9	0.000556672	24.195	9.97794e-05	24.9	0.000423043
		24.925	0.000333333	24.925	0.00233	24.925	0.00233	24.925	0.00167	24.925	0.000835008	24.925	0.00010001	24.925	0.000634565
		24.95	0.00181	24.95	0.000666667	24.95	0.00267	24.95	0.000333333	24.95	0.000556672	24.8248	0.000108952	24.95	0
		24.975	0	24.975	0.00167	24.975	0.00233	24.975	0.00133	24.975	0.000835008	24.975	--	24.975	0.000634565
		25	0.001	25	0.001	25	0.00133	25	0.000333333	25	0.00167	25	0	25	--
		25.025	0.000333333	25.025	0.002	25.025	0.002	25.025	0.001	25.025	0.000556672	25.3495	0.00011131	25.025	0
		25.05	0.00133	25.05	0.001	25.05	0.00233	25.05	0.00133	25.05	0.000556672	25.05	0.00010001	25.05	0
		25.075	0	25.075	0.000666667	25.075	0.002	25.075	0.000666667	25.075	0.000556672	25.075	0.00010001	25.075	0.000211522
		25.1	0.00133	25.1	0.000666667	25.1	0.00333	25.1	0.00167	25.1	0.00139	25.1	0.00010001	25.1	0.000423043
		25.125	0.000333333	25.125	0.001	25.125	0.001	25.125	0	25.125	0.000278336	25.125	0	25.125	0.000211522
		25.15	0.000666667	25.15	0.00133	25.15	0.002	25.15	0.00267	25.15	0.000835008	25.15	--	25.15	0
		25.175	0.000333333	25.175	0.002	25.175	0.00133	25.175	0.001	25.175	0.000556672	25.175	0.00010001	25.175	0.000211522
		25.2	0.000666667	25.2	0.00133	25.2	0.002	25.2	0.000333333	25.2	0.000278336	25.2	0	25.2	0
		25.225	0	25.225	0.00167	25.225	0.001	25.225	0.000666667	25.225	--	25.225	0	25.225	0
		25.25	0.001	25.25	0.000666667	25.25	0.001	25.25	0.000666667	25.25	0.00111	24.195	9.69964e-05	25.25	0.000423043
		25.275	0.00162	25.275	0.000666667	25.275	0.00133	25.275	0.001	25.275	0.000278336	25.275	0	25.275	--
		25.3	0	25.3	0.00167	25.3	0.00367	25.3	0.001	25.3	0.000556672	25.3	--	25.3	--
		25.325	0.000333333	25.325	0.00167	25.325	0.00133	25.325	0.000666667	25.325	0.000278336	25.325	0	25.325	--
		25.35	0.000333333	25.35	0.001	25.35	0.001	25.35	0.00133	25.35	0.000278336	25.35	--	25.35	0
		25.375	0.000666667	25.375	0.004	25.375	0.002	25.375	0.001	25.375	0.000556672	25.375	0	25.375	0
		25.4	0.000333333	25.4	0.001	25.4	0.002	25.4	0.000333333	25.4	0.000278336	25.4	--	25.4	--
		25.425	0.001	25.425	0.00167	25.425	0.00233	25.425	0.000333333	25.425	--	25.425	0	25.425	--
		25.45	0	25.45	0.00133	25.45	0.00167	25.45	0.000666667	25.45	0.000556672	25.45	0	25.45	--
		25.475	0.000666667	25.475	0.00133	25.475	0.00167	25.475	0.000333333	25.475	--	25.475	0	25.475	0.000211522
		25.5	0.000666667	25.5	0.000666667	25.5	0.003	25.5	0.000666667	25.5	--	25.5	--	25.5	--
		25.525	0.000333333	25.525	0.00167	25.525	0.00267	25.525	0.001	25.525	0.000278336	25.525	--	25.525	--
		25.55	0.001	25.55	0.000666667	25.55	0.00133	25.55	0.000666667	25.55	--	25.55	--	25.55	--
		25.575	0	25.575	0.001	25.575	0.00167	25.575	0.001	25.575	0.00111	25.575	0.00010001	25.575	--
		25.6	0	25.6	0.001	25.6	0.003	25.6	0.00133	25.6	0.000278336	25.6	0	25.6	--
		25.625	0.000333333	25.625	0.003	25.625	0.00133	25.625	0.000666667	25.625	0.000278336	25.625	--	25.625	--
		25.65	0.000666667	25.65	0.002	25.65	0.00167	25.65	0.001	25.65	0.000278336	25.65	--	25.65	--
		25.675	0.000333333	25.675	0.00133	25.675	0.00167	25.675	0.000333333	25.675	0.000556672	25.675	--	25.675	--
		25.7	0.001	25.7	0.001	25.7	0.001	25.7	0.00133	25.7	0.000278336	25.7	0	25.7	--
		25.725	0.000666667	25.725	0.00133	25.725	0.00267	25.725	0.00133	25.725	0.000556672	25.725	--	25.725	--
		25.75	0.000333333	25.75	0.002	25.75	0.002	25.75	0.00133	25.75	0.000278336	25.75	--	25.75	0
		25.775	0.000666667	25.775	0.001	25.775	0.00133	25.775	0.00133	25.775	0.000835008	25.775	--	25.775	--
		25.8	0.000333333	25.8	0.00133	25.8	0.000666667	25.8	0.00133	25.8	0.000278336	25.8	--	25.8	--
		25.825	0.001	25.825	0.00167	25.825	0.000666667	25.825	0.00133	25.825	0.000278336	25.825	--	25.825	0
		25.85	0.000666667	25.85	0.000333333	25.85	0.00233	25.85	0.001	25.85	--	25.85	--	25.85	--
		25.875	0	25.875	0.000333333	25.875	0.00133	25.875	0.000666667	25.875	0.000278336	25.875	--	25.875	--
		25.9	0.00133	25.9	0.001	25.9	0.001	25.9	0.00167	25.9	0.000278336	25.9	--	25.9	--
		25.925	0.000666667	25.925	0.002	25.925	0.00167	25.925	0.001	25.925	0.000278336	25.925	--	25.925	--
		25.95	0.000666667	25.95	0.002	25.95	0.00167	25.95	0.001	25.95	0.000556672	25.95	--	25.95	--
		25.975	0	25.975	0.00233	25.975	0.00233	25.975	0	25.975	0.000278336	25.975	--	25.975	--
		26	0	26	0.001	26	0.00133	26	0.00167	26	0.000278336	26	--	26	0
		26.025	0.000666667	26.025	0.000333333	26.025	0.00133	26.025	0.000333333	26.025	--	26.025	--	26.025	--
		26.05	0.000333333	26.05	0.000333333	26.05	0.000333333	26.05	0.00167	26.05	0.000278336	26.05	--	26.05	--
		26.075	0.000333333	26.075	0.001	26.075	0.00133	26.075	0.000333333	26.075	--	26.075	--	26.075	0
		26.1	0.001	26.1	0.00133	26.1	0.00367	26.1	0.000666667	26.1	--	26.1	--	26.1	0
		26.125	0.000333333	26.125	0.001	26.125	0.00167	26.125	0.001	26.125	0.000278336	26.125	--	26.125	--
		26.15	0.000333333	26.15	0.00233	26.15	0.002	26.15	0.000666667	26.15	--	26.15	0	26.15	0
		26.175	0	26.175	0.000666667	26.175	0.00133	26.175	0.001	26.175	--	26.175	--	26.175	--
		26.2	0.000666667	26.2	0.001	26.2	0.000666667	26.2	0.000333333	26.2	0.00111	26.2	--	26.2	--
		26.225	0.000333333	26.225	0.00133	26.225	0.00167	26.225	0.00133	26.225	0.000556672	26.225	--	26.225	--
		26.25	0.000666667	26.25	0.00233	26.25	0.000666667	26.25	0.000666667	26.25	--	26.25	--	26.25	--
		26.275	0	26.275	0.000333333	26.275	0.00167	26.275	0.000666667	26.275	--	26.275	--	26.275	--
		26.3	0.000333333	26.3	0.00167	26.3	0.002	26.3	0.001	26.3	0.000556672	26.3	0	26.3	0
		26.325	0	26.325	0.002	26.325	0.00233	26.325	0	26.325	0.000278336	26.325	--	26.325	--
		26.35	0.000333333	26.35	0.000666667	26.35	0.001	26.35	0.001	26.35	0.000278336	26.35	0	26.35	--
		26.375	0.001	26.375	0.00267	26.375	0.00167	26.375	0.001	26.375	--	26.375	--	26.375	--
		26.4	0.001	26.4	0.001	26.4	0.00133	26.4	0.001	26.4	0.000278336	26.4	--	26.4	--
		26.425	0	26.425	0.00167	26.425	0.001	26.425	0.000666667	26.425	0.000556672	26.425	--	26.425	--
		26.45	0.000333333	26.45	0.00167	26.45	0.00167	26.45	0.001	26.45	0.000278336	26.45	--	26.45	--
		26.475	0.000666667	26.475	0.00133	26.475	0.002	26.475	0.00133	26.475	0.000278336	26.475	--	26.475	--
		26.5	0.001	26.5	0.000666667	26.5	0.00167	26.5	0.001	26.5	--	26.5	--	26.5	--
		26.525	0.001	26.525	0.000333333	26.525	0.002	26.525	0.001	26.525	0.000556672	26.525	--	26.525	--
		26.55	0.001	26.55	0.000333333	26.55	0.00133	26.55	0.001	26.55	0.000278336	26.55	--	26.55	--
		26.575	0	26.575	0.002	26.575	0.000666667	26.575	0.000333333	26.575	0.000278336	26.575	--	26.575	--
		26.6	0.000333333	26.6	0.00233	26.6	0.001	26.6	0	26.6	0.000278336	26.6	--	26.6	--
		26.625	0.00133	26.625	0.00167	26.625	0.003	26.625	0.00133	26.625	--	26.625	--	26.625	--
		26.65	0.001	26.65	0.00133	26.65	0.001	26.65	0.000333333	26.65	--	26.65	--	26.65	--
		26.675	0.000666667	26.675	0.000333333	26.675	0.001	26.675	0.000666667	26.675	--	26.675	--	26.675	--
		26.7	0	26.7	0.002	26.7	0.002	26.7	0	26.7	--	26.7	0	26.7	--
		26.725	0.001	26.725	0.000333333	26.725	0.00167	26.725	0.00167	26.725	--	26.725	--	26.725	--
		26.75	0.000333333	26.75	0.000666667	26.75	0.000333333	26.75	0.00167	26.75	--	26.75	--	26.75	--
		26.775	0.001	26.775	0.002	26.775	0.002	26.775	0.000666667	26.775	0.000556672	26.775	--	26.775	0
		26.8	0.000333333	26.8	0.000333333	26.8	0.00133	26.8	0	26.8	--	26.8	--	26.8	--
		26.825	0.00181	26.825	0.001	26.825	0.000666667	26.825	0.000666667	26.825	0.000278336	26.825	--	26.825	0.000211522
		26.85	0.001	26.85	0.002	26.85	0.002	26.85	0.001	26.85	0.000556672	26.85	--	26.85	--
		26.875	0.000666667	26.875	0.000333333	26.875	0.001	26.875	0.000333333	26.875	--	26.875	--	26.875	--
		26.9	0	26.9	0.000333333	26.9	0.00233	26.9	0.000666667	26.9	0.000556672	26.9	--	26.9	0
		26.925	0.001	26.925	0	26.925	0.000666667	26.925	0.000333333	26.925	0.000278336	26.925	--	26.925	--
		26.95	0.000333333	26.95	0.000333333	26.95	0.002	26.95	0.000333333	26.95	--	26.95	--	26.95	--
		26.975	0	26.975	0.00167	26.975	0.001	26.975	0.000333333	26.975	--	26.975	--	26.975	--
		27	0	27	0.000333333	27	0.002	27	0.00167	27	0.000278336	27	--	27	--
		27.025	0.000333333	27.025	0	27.025	0.00167	27.025	0.000666667	27.025	0.000278336	27.025	--	27.025	--
		27.05	0	27.05	0.000666667	27.05	0.00233	27.05	0.001	27.05	0.000278336	27.05	--	27.05	0
		27.075	0	27.075	0.000666667	27.075	0.00133	27.075	0.000333333	27.075	--	27.075	--	27.075	--
		27.1	0.000333333	27.1	0.001	27.1	0.000333333	27.1	0.000666667	27.1	0.000278336	27.1	--	27.1	--
		27.125	0.000666667	27.125	0.00167	27.125	0.000666667	27.125	0.000666667	27.125	0.000556672	27.125	--	27.125	--
		27.15	0.000333333	27.15	0.00167	27.15	0.002	27.15	0.000333333	27.15	0.000278336	27.15	--	27.15	--
		27.175	0.000666667	27.175	0.002	27.175	0.002	27.175	0.000333333	27.175	--	27.175	--	27.175	--
		27.2	0	27.2	0.000333333	27.2	0.001	27.2	0.00133	27.2	0.000278336	27.2	--	27.2	0.000211522
		27.225	0.000333333	27.225	0.00133	27.225	0.000666667	27.225	0.001	27.225	--	27.225	--	27.225	--
		27.25	0.001	27.25	0.000666667	27.25	0.00167	27.25	0.000333333	27.25	0.000278336	27.25	--	27.25	--
		27.275	0.000333333	27.275	0.002	27.275	0.000666667	27.275	0.000333333	27.275	0.000556672	27.275	--	27.275	--
		27.3	0.000666667	27.3	0.00167	27.3	0.00133	27.3	0.001	27.3	--	27.3	--	27.3	0
		27.325	0.000333333	27.325	0.00133	27.325	0.001	27.325	0.000333333	27.325	--	27.325	--	27.325	--
		27.35	0	27.35	0.00167	27.35	0.00133	27.35	0.000333333	27.35	--	27.35	--	27.35	--
		27.375	0	27.375	0.00133	27.375	0.001	27.375	0.000666667	27.375	--	27.375	--	27.375	0
		27.4	0	27.4	0.000666667	27.4	0.00167	27.4	0.000666667	27.4	--	27.4	--	27.4	--
		27.425	0	27.425	0.000666667	27.425	0.001	27.425	0.000666667	27.425	0.000278336	27.425	--	27.425	--
		27.45	0.000333333	27.45	0.00167	27.45	0.00167	27.45	0.000666667	27.45	0.000278336	27.45	--	27.45	--
		27.475	0.000333333	27.475	0.000666667	27.475	0.00167	27.475	0.000666667	27.475	--	27.475	0	27.475	--
		27.5	0.001	27.5	0.00133	27.5	0.00167	27.5	0.001	27.5	--	27.5	--	27.5	--
		27.525	0	27.525	0.001	27.525	0.000666667	27.525	0.000666667	27.525	0.000556672	27.525	0	27.525	--
		27.55	0	27.55	0.000666667	27.55	0.000666667	27.55	0.000333333	27.55	0.000278336	27.55	--	27.55	--
		27.575	0.000666667	27.575	0.000333333	27.575	0.001	27.575	0	27.575	0.000278336	27.575	--	27.575	--
		27.6	0	27.6	0.00133	27.6	0.002	27.6	0.000666667	27.6	0.000278336	27.6	--	27.6	--
		27.625	0	27.625	0.00167	27.625	0.00167	27.625	0.001	27.625	--	27.625	--	27.625	--
		27.65	0.000333333	27.65	0.00167	27.65	0.000666667	27.65	0	27.65	--	27.65	--	27.65	--
		27.675	0.000333333	27.675	0.00133	27.675	0.001	27.675	0.001	27.675	--	27.675	--	27.675	--
		27.7	0.000333333	27.7	0.002	27.7	0.000666667	27.7	0.001	27.7	--	27.7	--	27.7	--
		27.725	0.000333333	27.725	0.00133	27.725	0.00167	27.725	0.000666667	27.725	--	27.725	--	27.725	--
		27.75	0.000333333	27.75	0.00167	27.75	0.001	27.75	0.000666667	27.75	--	27.75	--	27.75	--
		27.775	0.001	27.775	0.00133	27.775	0.003	27.775	0.001	27.775	0.000278336	27.775	0	27.775	--
		27.8	0.000666667	27.8	0	27.8	0.001	27.8	0	27.8	--	27.8	--	27.8	--
		27.825	0	27.825	0.00167	27.825	0.002	27.825	0.000666667	27.825	0.000278336	27.825	--	27.825	0
		27.85	0	27.85	0.000666667	27.85	0.001	27.85	0.001	27.85	--	27.85	--	27.85	0
		27.875	0.00166	27.875	0.001	27.875	0.000333333	27.875	0	27.875	0.000556672	27.875	--	27.875	--
		27.9	0	27.9	0.002	27.9	0.000666667	27.9	0.00133	27.9	--	27.9	--	27.9	--
		27.925	0.000333333	27.925	0.001	27.925	0.000666667	27.925	0.000666667	27.925	--	27.925	--	27.925	--
		27.95	0.001	27.95	0.000666667	27.95	0.000333333	27.95	0	27.95	--	27.95	0	27.95	--
		27.975	0	27.975	0.000333333	27.975	0.00133	27.975	0.000666667	27.975	--	27.975	0	27.975	--
		28	0.000333333	28	0.002	28	0.000666667	28	0.000333333	28	--	28	--	28	--
		28.025	0.000333333	28.025	0.002	28.025	0.00133	28.025	0.000333333	28.025	--	28.025	0	28.025	--
		28.05	0.00133	28.05	0.001	28.05	0.001	28.05	0.00133	28.05	--	28.05	--	28.05	--
		28.075	0	28.075	0.000333333	28.075	0.00133	28.075	0.000333333	28.075	--	28.075	--	28.075	--
		28.1	0.000333333	28.1	0.001	28.1	0.00133	28.1	0.000666667	28.1	--	28.1	--	28.1	0
		28.125	0.000333333	28.125	0.000333333	28.125	0.001	28.125	0.00167	28.125	0.000278336	28.125	--	28.125	--
		28.15	0.000666667	28.15	0.00167	28.15	0.001	28.15	0.00133	28.15	--	28.15	0	28.15	--
		28.175	0.001	28.175	0.000333333	28.175	0.000666667	28.175	0.001	28.175	0.000278336	28.175	0	28.175	--
		28.2	0	28.2	0.001	28.2	0.00133	28.2	0	28.2	0.000556672	28.2	--	28.2	--
		28.225	0.001	28.225	0.000333333	28.225	0.000666667	28.225	0.00167	28.225	--	28.225	--	28.225	--
		28.25	0.000333333	28.25	0.00133	28.25	0.001	28.25	0	28.25	--	28.25	--	28.25	--
		28.275	0	28.275	0.002	28.275	0.001	28.275	0	28.275	0.000278336	28.275	0	28.275	0
		28.3	0.001	28.3	0.000333333	28.3	0.001	28.3	0.000666667	28.3	0.000556672	28.3	0	28.3	--
		28.325	0.000666667	28.325	0.001	28.325	0	28.325	0	28.325	0.000556672	28.325	0	28.325	--
		28.35	0.000666667	28.35	0.00167	28.35	0.001	28.35	0.001	28.35	0.000278336	28.35	--	28.35	--
		28.375	0	28.375	0.002	28.375	0.00133	28.375	0	28.375	--	28.375	--	28.375	--
		28.4	0.000333333	28.4	0.000333333	28.4	0.001	28.4	0.001	28.4	--	28.4	--	28.4	--
		28.425	0.00133	28.425	0.000333333	28.425	0.001	28.425	0.000666667	28.425	--	28.425	--	28.425	--
		28.45	0.001	28.45	0.000333333	28.45	0.00167	28.45	0	28.45	0.000278336	28.45	--	28.45	0
		28.475	0.001	28.475	0.000333333	28.475	0.001	28.475	0.001	28.475	--	28.475	--	28.475	--
		28.5	0	28.5	0.002	28.5	0.000333333	28.5	0.000666667	28.5	0.000556672	28.5	--	28.5	--
		28.525	0.000333333	28.525	0.000666667	28.525	0.000333333	28.525	0.001	28.525	0.000556672	28.525	--	28.525	--
		28.55	0.000666667	28.55	0.00133	28.55	0.000333333	28.55	0.000666667	28.55	--	28.55	0.00010001	28.55	--
		28.575	0.000666667	28.575	0.001	28.575	0.001	28.575	0	28.575	--	28.575	--	28.575	--
		28.6	0	28.6	0	28.6	0.00133	28.6	0.000333333	28.6	--	28.6	--	28.6	0.000211522
		28.625	0.000333333	28.625	0.000333333	28.625	0.001	28.625	0.000666667	28.625	--	28.625	--	28.625	--
		28.65	0.000666667	28.65	0	28.65	0.001	28.65	0	28.65	--	28.65	--	28.65	0
		28.675	0.000666667	28.675	0.000666667	28.675	0	28.675	0.000666667	28.675	0.000278336	28.675	0.00010001	28.675	0.000211522
		28.7	0	28.7	0.000333333	28.7	0.00167	28.7	0.000333333	28.7	--	28.7	--	28.7	--
		28.725	0.000333333	28.725	0.001	28.725	0.00133	28.725	0.000666667	28.725	0.000556672	28.725	--	28.725	--
		28.75	0	28.75	0.000666667	28.75	0.00133	28.75	0	28.75	--	28.75	--	28.75	--
		28.775	0	28.775	0.00133	28.775	0.000666667	28.775	0.000666667	28.775	--	28.775	--	28.775	0
		28.8	0	28.8	0.000666667	28.8	0.001	28.8	0.00133	28.8	0.000278336	28.8	--	28.8	0
		28.825	0.000666667	28.825	0.002	28.825	0.00233	28.825	0	28.825	0.000278336	28.825	--	28.825	--
		28.85	0	28.85	0.001	28.85	0.001	28.85	0.000333333	28.85	--	28.85	--	28.85	--
		28.875	0.001	28.875	0.000666667	28.875	0.000666667	28.875	0.000666667	28.875	0.000278336	28.875	--	28.875	--
		28.9	0.000333333	28.9	0.00133	28.9	0.00133	28.9	0.001	28.9	--	28.9	--	28.9	--
		28.925	0.001	28.925	0.000333333	28.925	0.002	28.925	0.000666667	28.925	0.000278336	28.925	--	28.925	--
		28.95	0	28.95	0.000333333	28.95	0.00133	28.95	0.000333333	28.95	--	28.95	--	28.95	--
		28.975	0.000333333	28.975	0.001	28.975	0.000333333	28.975	0.000333333	28.975	--	28.975	--	28.975	0
		29	0.000666667	29	0.001	29	0.001	29	0.000666667	29	0.000556672	29	--	29	--
		29.025	0	29.025	0.000666667	29.025	0	29.025	0.000666667	29.025	0.000278336	29.025	0	29.025	--
		29.05	0.000666667	29.05	0.00167	29.05	0.00133	29.05	0.000333333	29.05	0.000278336	29.05	--	29.05	0
		29.075	0.00133	29.075	0.000333333	29.075	0.000666667	29.075	0	29.075	--	29.075	--	29.075	--
		29.1	0.000666667	29.1	0.00133	29.1	0.000666667	29.1	0.000333333	29.1	0.000556672	29.1	0	29.1	0.000211522
		29.125	0	29.125	0.000666667	29.125	0.00133	29.125	0.000666667	29.125	0.000556672	29.125	--	29.125	--
		29.15	0	29.15	0	29.15	0.000333333	29.15	0.001	29.15	0.000278336	29.15	0	29.15	--
		29.175	0.000333333	29.175	0.001	29.175	0.00167	29.175	0	29.175	--	29.175	--	29.175	--
		29.2	0	29.2	0	29.2	0	29.2	0.000333333	29.2	0.000278336	29.2	--	29.2	--
		29.225	0.000333333	29.225	0.000666667	29.225	0.000333333	29.225	0.001	29.225	--	29.225	--	29.225	--
		29.25	0.000333333	29.25	0.000666667	29.25	0.00167	29.25	0.000666667	29.25	0.000278336	29.25	--	29.25	--
		29.275	0	29.275	0	29.275	0.00167	29.275	0.000666667	29.275	0.000556672	29.275	--	29.275	--
		29.3	0.000333333	29.3	0.00133	29.3	0.000666667	29.3	0.000333333	29.3	--	29.3	0	29.3	--
		29.325	0.000666667	29.325	0	29.325	0.001	29.325	0.000333333	29.325	--	29.325	--	29.325	--
		29.35	0.000333333	29.35	0.000666667	29.35	0.00133	29.35	0.000666667	29.35	0.000278336	29.35	0	29.35	0
		29.375	0	29.375	0.000333333	29.375	0.00133	29.375	0	29.375	--	29.375	--	29.375	--
		29.4	0.00133	29.4	0.00133	29.4	0.000333333	29.4	0.000666667	29.4	--	29.4	--	29.4	--
		29.425	0.00133	29.425	0.000666667	29.425	0.000666667	29.425	0.000333333	29.425	--	29.425	0	29.425	--
		29.45	0.001	29.45	0.00133	29.45	0.00167	29.45	0	29.45	0.000556672	29.45	--	29.45	--
		29.475	0.001	29.475	0.001	29.475	0.000666667	29.475	0.000666667	29.475	0.000278336	29.475	--	29.475	--
		29.5	0.000333333	29.5	0.00133	29.5	0.000666667	29.5	0.00133	29.5	--	29.5	--	29.5	--
		29.525	0	29.525	0.00133	29.525	0.000666667	29.525	0	29.525	--	29.525	--	29.525	--
		29.55	0	29.55	0	29.55	0.000666667	29.55	0	29.55	0.000278336	29.55	--	29.55	--
		29.575	0	29.575	0.000333333	29.575	0.000666667	29.575	0.000333333	29.575	--	29.575	--	29.575	0.000211522
		29.6	0.000666667	29.6	0	29.6	0.00133	29.6	0.00167	29.6	--	29.6	--	29.6	--
		29.625	0	29.625	0.001	29.625	0.001	29.625	0.000333333	29.625	--	29.625	--	29.625	--
		29.65	0.000666667	29.65	0.001	29.65	0.001	29.65	0.001	29.65	--	29.65	--	29.65	--
		29.675	0	29.675	0	29.675	0.001	29.675	0.000333333	29.675	0.000278336	29.675	--	29.675	--
		29.7	0.000333333	29.7	0.000666667	29.7	0.000666667	29.7	0	29.7	--	29.7	--	29.7	--
		29.725	0.000333333	29.725	0.002	29.725	0.00133	29.725	0.000333333	29.725	0.000556672	29.725	--	29.725	--
		29.75	0.000666667	29.75	0.00167	29.75	0.001	29.75	0.000333333	29.75	--	29.75	0	29.75	--
		29.775	0	29.775	0.000666667	29.775	0.000666667	29.775	0.000666667	29.775	0.000278336	29.775	--	29.775	--
		29.8	0	29.8	0.000666667	29.8	0.000666667	29.8	0.000333333	29.8	--	29.8	--	29.8	--
		29.825	0.000333333	29.825	0.000333333	29.825	0.001	29.825	0	29.825	0.000278336	29.825	--	29.825	--
		29.85		29.85	0.00233	29.85	0.001	29.85	0.001	29.85	0.000278336	29.85	--	29.85	0
		29.875		29.875	0.000666667	29.875	0.001	29.875	0.000333333	29.875	0.000278336	29.875	--	29.875	--
		29.9		29.9	0.00167	29.9	0.000666667	29.9	0.000666667	29.9	0.000278336	29.9	--	29.9	--
		29.925		29.925	0.001	29.925	0.001	29.925	0.001	29.925	--	29.925	--	29.925	--
		29.95		29.95	0.000666667	29.95	0.00133	29.95	0.00133	29.95	--	29.95	--	29.95	--
		29.975		29.975	0.000666667	29.975	0.000333333	29.975	0	29.975	--	29.975	0	29.975	--
		30		30	0.000333333	30	0.001	30	0.000666667	30	--	30	--	30	--

## Sheet: Supplementary Fig. 4b
R-Pressure (GPa)		R-7.1		R-15.1		R-18.1		R-21.5		R-25.6		R-30.1		R-35.6
Normalized	Low energy pinks	0	1	0	1	0	1	0	1	0	1	0	1	0	1
		0.025	0.96094	0.025	0.997	0.025	0.97033	0.025	0.96033	0.025	0.9766	0.025	0.9872	0.025	0.99292
		0.05	0.97833	0.05	0.98299	0.05	0.98733	0.05	0.983	0.05	0.937	0.05	0.9689	0.05	0.98232
		0.075	0.95144	0.075	0.997	0.075	0.93067	0.075	0.95333	0.075	0.9238	0.075	0.9502	0.075	0.97486
		0.1	0.89626	0.1	0.99733	0.1	0.88833	0.1	0.90867	0.1	0.8975	0.1	0.9032	0.1	0.96796
		0.125	0.90484	0.125	0.91928	0.125	0.89267	0.125	0.91167	0.125	0.8519	0.125	0.8875	0.125	0.95091
		0.15	0.84323	0.15	0.91528	0.15	0.842	0.15	0.887	0.15	0.8233	0.15	0.829	0.15	0.92044
		0.175	0.90484	0.175	0.90827	0.175	0.82333	0.175	0.84767	0.175	0.7787	0.175	0.8033	0.175	0.84122
		0.2	0.86122	0.2	0.88426	0.2	0.82033	0.2	0.81567	0.2	0.7449	0.2	0.7281	0.2	0.82056
		0.225	0.87318	0.225	0.83256	0.225	0.775	0.225	0.81967	0.225	0.7063	0.225	0.6966	0.225	0.81426
		0.25	0.83009	0.25	0.81621	0.25	0.74667	0.25	0.77267	0.25	0.6754	0.25	0.6442	0.25	0.75527
		0.275	0.78159	0.275	0.79053	0.275	0.73867	0.275	0.766	0.275	0.6322	-0.2192	0.5996	0.275	0.7182
		0.3	0.79743	0.3	0.78719	0.3	0.71533	0.3	0.751	0.3	0.597	-0.2192	0.5565	0.3	0.68782
		0.325	0.75941	0.325	0.77218	0.325	0.71533	0.325	0.71067	0.325	0.5695	-0.18515	0.5175	0.325	0.66577
		0.35	0.74643	0.35	0.73649	0.35	0.69467	0.35	0.72	0.35	0.5591	-0.16245	0.4925	0.35	0.61718
		0.375	0.69976	0.375	0.73516	0.375	0.67367	0.375	0.664	0.375	0.5239	-0.00354	0.4549	0.375	0.5745
		0.4	0.72841	0.4	0.69813	0.4	0.65633	0.4	0.686	0.4	0.4841	0.01916	0.4144	0.4	0.51948
		0.425	0.71394	0.425	0.66511	0.425	0.655	0.425	0.65133	0.425	0.4592	0.01916	0.4065	0.425	0.46283
		0.45	0.67222	0.45	0.64877	0.45	0.60733	0.45	0.68933	0.45	0.4443	0.09861	0.3708	0.45	0.41406
		0.475	0.68406	0.475	0.64977	0.475	0.596	0.475	0.64333	0.475	0.4266	0.20076	0.3549	0.475	0.3852
		0.5	0.64803	0.5	0.64476	0.5	0.60467	0.5	0.63533	0.5	0.4129	0.22346	0.3369	0.5	0.35984
		0.525	0.66117	0.525	0.60674	0.525	0.58567	0.525	0.636	0.525	0.3999	0.25751	0.3083	0.525	0.32653
		0.55	0.63129	0.55	0.59573	0.55	0.555	0.55	0.61067	0.55	0.3847	0.33696	0.2995	0.55	0.28783
		0.575	0.59297	0.575	0.57772	0.575	0.548	0.575	0.60233	0.575	0.3703	0.41641	0.2859	0.575	0.30269
		0.6	0.61766	0.6	0.58072	0.6	0.542	0.6	0.59567	0.6	0.3492	0.49586	0.2688	0.6	0.27176
		0.625	0.57916	0.625	0.59006	0.625	0.513	0.625	0.58333	0.625	0.3409	0.46181	0.2527	0.625	0.25192
		0.65	0.55929	0.65	0.5427	0.65	0.52533	0.65	0.54233	0.65	0.3259	0.57341	0.2373	0.65	0.23955
		0.675	0.52021	0.675	0.5527	0.675	0.541	0.675	0.526	0.675	0.3214	0.58777	0.2355	0.675	0.23353
		0.7	0.54627	0.7	0.52668	0.7	0.50767	0.7	0.517	0.7	0.3029	0.62903	0.2122	0.7	0.2166
		0.725	0.50677	0.725	0.52135	0.725	0.48367	0.725	0.51067	0.725	0.2891	0.66753	0.2014	0.725	0.20817
		0.75	0.52983	0.75	0.52101	0.75	0.485	0.75	0.51333	0.75	0.2827	0.70176	0.1937	0.75	0.19655
		0.775	0.49582	0.775	0.48799	0.775	0.49767	0.775	0.49633	0.775	0.2667	0.72742	0.1953	0.775	0.18589
		0.8	0.48679	0.8	0.50033	0.8	0.48833	0.8	0.53	0.8	0.2684	0.76165	0.1756	0.8	0.17911
		0.825	0.45521	0.825	0.48699	0.825	0.45333	0.825	0.506	0.825	0.2626	0.78732	0.1676	0.825	0.17205
		0.85	0.47526	0.85	0.47398	0.85	0.461	0.85	0.49233	0.85	0.2563	0.81726	0.167	0.85	0.16477
		0.875	0.46498	0.875	0.46664	0.875	0.431	0.875	0.467	0.875	0.2405	0.85523	0.158	0.875	0.15973
		0.9	0.44565	0.9	0.44196	0.9	0.42933	0.9	0.47233	0.9	0.2489	0.84025	0.1527	0.9	0.15019
		0.925	0.42881	0.925	0.42662	0.925	0.43133	0.925	0.48367	0.925	0.2277	0.85951	0.1409	0.925	0.13683
		0.95	0.43527	0.95	0.43396	0.95	0.44233	0.95	0.473	0.95	0.2376	0.9087	0.1448	0.95	0.14288
		0.975	0.41523	0.975	0.43963	0.975	0.43	0.975	0.45333	0.975	0.2217	0.9194	0.1344	0.975	0.13184
		1	0.40172	1	0.44997	1	0.40467	1	0.46367	1	0.2178	0.97929	0.1291	1	0.12707
		1.025	0.39607	1.025	0.42995	1.025	0.41333	1.025	0.45433	1.025	0.2122	0.99291	0.1303	1.025	0.12285
		1.05	0.40843	1.05	0.41394	1.05	0.39167	1.05	0.45867	1.05	0.2085	1.02848	0.1287	1.05	0.12826
		1.075	0.38198	1.075	0.41127	1.075	0.402	1.075	0.42667	1.075	0.2022	0.97287	0.1324	1.075	0.1208
		1.1	0.39042	1.1	0.41428	1.1	0.40733	1.1	0.44867	1.1	0.2019	0.94934	0.123	1.1	0.12358
		1.125	0.37488	1.125	0.41027	1.125	0.40033	1.125	0.391	1.125	0.1979	1.02207	0.1221	1.125	0.1243
		1.15	0.36315	1.15	0.4026	1.15	0.38467	1.15	0.41633	1.15	0.1907	0.99854	0.1164	1.15	0.12285
		1.175	0.3519	1.175	0.40093	1.175	0.378	1.175	0.41367	1.175	0.1812	1.0734	0.1178	1.175	0.11215
		1.2	0.33716	1.2	0.37425	1.2	0.37833	1.2	0.395	1.2	0.1862	0.99426	0.1091	1.2	0.1103
		1.225	0.34674	1.225	0.38759	1.225	0.37	1.225	0.38067	1.225	0.181	1.04774	0.1055	1.225	0.11473
		1.25	0.34109	1.25	0.38692	1.25	0.371	1.25	0.368	1.25	0.1748	0.84025	0.1041	1.25	0.10166
		1.275	0.32856	1.275	0.35657	1.275	0.35767	1.275	0.41467	1.275	0.1638	0.88517	0.1054	1.275	0.09816
		1.3	0.33323	1.3	0.36191	1.3	0.375	1.3	0.39167	1.3	0.1587	1.09265	0.0991	1.3	0.0996
		1.325	0.31382	1.325	0.36091	1.325	0.35233	1.325	0.37933	1.325	0.1661	1.06699	0.0942	1.325	0.09888
		1.35	0.29859	1.35	0.37892	1.35	0.357	1.35	0.38033	1.35	0.1555	1.10121	0.0931	1.35	0.09147
		1.375	0.32291	1.375	0.34857	1.375	0.313	1.375	0.35433	1.375	0.1527	1.12688	0.0936	1.375	0.08797
		1.4	0.30261	1.4	0.33556	1.4	0.33133	1.4	0.37733	1.4	0.1454	1.15041	0.0831	1.4	0.08458
		1.425	0.30824	1.425	0.33389	1.425	0.33567	1.425	0.35167	1.425	0.1416	1.13757	0.0838	1.425	0.08005
		1.45	0.28096	1.45	0.32855	1.45	0.31967	1.45	0.35633	1.45	0.1417	1.1611	0.0811	1.45	0.07861
		1.475	0.29564	1.475	0.32588	1.475	0.31033	1.475	0.335	1.475	0.1302	1.19532	0.0825	1.475	0.07336
		1.5	0.29226	1.5	0.34256	1.5	0.30667	1.5	0.34767	1.5	0.1278	1.21458	0.0762	1.5	0.07079
		1.525	0.28489	1.525	0.31821	1.525	0.319	1.525	0.356	1.525	0.1294	1.24024	0.0742	1.525	0.07131
		1.55	0.27702	1.55	0.31888	1.55	0.309	1.55	0.355	1.55	0.1297	1.26965	0.0673	1.55	0.06369
		1.575	0.2753	1.575	0.31988	1.575	0.283	1.575	0.328	1.575	0.1303	1.28891	0.0651	1.575	0.06379
		1.6	0.25884	1.6	0.30254	1.6	0.299	1.6	0.32567	1.6	0.1226	1.32866	0.064	1.6	0.05824
		1.625	0.26965	1.625	0.32221	1.625	0.29967	1.625	0.32233	1.625	0.1226	1.38099	0.0644	1.625	0.06225
		1.65	0.264	1.65	0.31654	1.65	0.27867	1.65	0.34067	1.65	0.107	1.42896	0.0605	1.65	0.05752
		1.675	0.25147	1.675	0.29053	1.675	0.27933	1.675	0.31267	1.675	0.1152	1.48569	0.0584	1.675	0.05937
		1.7	0.23574	1.7	0.2982	1.7	0.28033	1.7	0.34	1.7	0.1083	1.49001	0.0567	1.7	0.05546
		1.725	0.24189	1.725	0.30087	1.725	0.27667	1.725	0.30867	1.725	0.1067	1.52925	0.0524	1.725	0.05392
		1.75	0.24754	1.75	0.27151	1.75	0.278	1.75	0.299	1.75	0.1037	1.5903	0.0548	1.75	0.04805
		1.775	0.23452	1.775	0.27151	1.775	0.276	1.775	0.32467	1.775	0.1005	1.65135	0.0514	1.775	0.04568
		1.8	0.21395	1.8	0.27452	1.8	0.25333	1.8	0.297	1.8	0.0955	1.7124	0.0448	1.8	0.04548
		1.825	0.22377	1.825	0.27385	1.825	0.25633	1.825	0.29367	1.825	0.0959	1.75164	0.0467	1.825	0.04764
		1.85	0.22942	1.85	0.27752	1.85	0.25467	1.85	0.29333	1.85	0.0977	1.79089	0.046	1.85	0.04538
		1.875	0.2073	1.875	0.2535	1.875	0.25867	1.875	0.29567	1.875	0.0878	1.8708	0.046	1.875	0.04208
		1.9	0.21074	1.9	0.26718	1.9	0.24533	1.9	0.28667	1.9	0.0885	1.9	0.044	1.9	0.04373
		1.925	0.20495	1.925	0.26017	1.925	0.247	1.925	0.27667	1.925	0.0929	2.06194	0.0434	1.925	0.03859
		1.95	0.20172	1.95	0.25717	1.95	0.25333	1.95	0.281	1.95	0.0853	2.00063	0.0395	1.95	0.0391
		1.975	0.20268	1.975	0.23883	1.975	0.254	1.975	0.27133	1.975	0.0887	2.10282	0.0415	1.975	0.04291
		2	0.19822	2	0.24016	2	0.24533	2	0.26533	2	0.0842	2.20501	0.0412	2	0.03663
		2.025	0.18898	2.025	0.24249	2.025	0.248	2.025	0.29467	2.025	0.0803	2.18225	0.0374	2.025	0.04188
		2.05	0.18898	2.05	0.25317	2.05	0.24	2.05	0.27533	2.05	0.0734	2.20405	0.0362	2.05	0.03776
		2.075	0.17874	2.075	0.24116	2.075	0.22	2.075	0.26733	2.075	0.0812	2.2433	0.0392	2.075	0.03395
		2.1	0.18436	2.1	0.26051	2.1	0.23567	2.1	0.25567	2.1	0.0759	2.09072	0.0374	2.1	0.03107
		2.125	0.17424	2.125	0.24016	2.125	0.232	2.125	0.26433	2.125	0.0755	2.11946	0.0324	2.125	0.03478
		2.15	0.16851	2.15	0.22548	2.15	0.223	2.15	0.25033	2.15	0.0758	2.15	0.0351	2.15	0.03293
		2.175	0.17176	2.175	0.23282	2.175	0.21467	2.175	0.258	2.175	0.0734	2.175	0.0311	2.175	0.03169
		2.2	0.1748	2.2	0.22482	2.2	0.221	2.2	0.262	2.2	0.071	2.2	0.034	2.2	0.0321
		2.225	0.15837	2.225	0.23382	2.225	0.21633	2.225	0.262	2.225	0.0782	2.225	0.0312	2.225	0.02778
		2.25	0.1648	2.25	0.22949	2.25	0.21633	2.25	0.251	2.25	0.0683	2.25	0.0289	2.25	0.02552
		2.275	0.15661	2.275	0.23182	2.275	0.21667	2.275	0.24433	2.275	0.0695	2.275	0.0297	2.275	0.02788
		2.3	0.16014	2.3	0.22248	2.3	0.22	2.3	0.233	2.3	0.072	2.28934	0.0294	2.3	0.02799
		2.325	0.14561	2.325	0.23082	2.325	0.22933	2.325	0.23167	2.325	0.0649	2.325	0.0287	2.325	0.02655
		2.35	0.14678	2.35	0.22048	2.35	0.20733	2.35	0.23033	2.35	0.0653	2.35	0.0286	2.35	0.03118
		2.375	0.15146	2.375	0.19746	2.375	0.198	2.375	0.24	2.375	0.0617	2.41662	0.0309	2.375	0.02593
		2.4	0.144	2.4	0.20881	2.4	0.22233	2.4	0.21	2.4	0.061	2.4	0.0264	2.4	0.02593
		2.425	0.13977	2.425	0.20247	2.425	0.199	2.425	0.23533	2.425	0.0569	2.425	0.0263	2.425	0.02336
		2.45	0.14842	2.45	0.1948	2.45	0.20167	2.45	0.224	2.45	0.0634	2.45	0.0267	2.45	0.02469
		2.475	0.13776	2.475	0.20514	2.475	0.20233	2.475	0.22033	2.475	0.0564	2.475	0.0273	2.475	0.02284
		2.5	0.13409	2.5	0.21214	2.5	0.19267	2.5	0.223	2.5	0.0559	2.5	0.0241	2.5	0.02428
		2.525	0.13089	2.525	0.21181	2.525	0.195	2.525	0.22267	2.525	0.0567	2.525	0.0244	2.525	0.02243
		2.55	0.13576	2.55	0.18646	2.55	0.19033	2.55	0.20733	2.55	0.0522	2.55	0.0233	2.55	0.01965
		2.575	0.12705	2.575	0.19913	2.575	0.20033	2.575	0.22	2.575	0.0552	2.575	0.025	2.575	0.02181
		2.6	0.12105	2.6	0.19813	2.6	0.18333	2.6	0.19333	2.6	0.0506	2.6	0.0224	2.6	0.02068
		2.625	0.12496	2.625	0.1988	2.625	0.185	2.625	0.20567	2.625	0.0512	2.625	0.0203	2.625	0.02006
		2.65	0.12299	2.65	0.18546	2.65	0.16933	2.65	0.21267	2.65	0.0553	2.65	0.0208	2.65	0.02181
		2.675	0.11671	2.675	0.19313	2.675	0.189	2.675	0.22433	2.675	0.0554	2.675	0.0205	2.675	0.01893
		2.7	0.12539	2.7	0.18279	2.7	0.16933	2.7	0.20133	2.7	0.0461	2.7	0.021	2.7	0.01718
		2.725	0.11432	2.725	0.18679	2.725	0.18167	2.725	0.20133	2.725	0.0533	2.725	0.0179	2.725	0.0178
		2.75	0.1129	2.75	0.18212	2.75	0.16333	2.75	0.20233	2.75	0.0472	2.75	0.02	2.75	0.01811
		2.775	0.11181	2.775	0.17512	2.775	0.17333	2.775	0.20667	2.775	0.0497	2.775	0.0176	2.775	0.01904
		2.8	0.11914	2.8	0.17445	2.8	0.15867	2.8	0.20833	2.8	0.0495	2.8	0.0196	2.8	0.02058
		2.825	0.10982	2.825	0.18446	2.825	0.17033	2.825	0.20133	2.825	0.0476	2.825	0.0207	2.825	0.01883
		2.85	0.10727	2.85	0.17979	2.85	0.16967	2.85	0.18467	2.85	0.043	2.85	0.0182	2.85	0.01502
		2.875	0.10712	2.875	0.17812	2.875	0.163	2.875	0.19333	2.875	0.044	2.875	0.0173	2.875	0.01626
		2.9	0.11471	2.9	0.17612	2.9	0.16667	2.9	0.191	2.9	0.044	2.9	0.0178	2.9	0.01543
		2.925	0.10369	2.925	0.16511	2.925	0.18	2.925	0.18367	2.925	0.0425	2.925	0.0171	2.925	0.01636
		2.95	0.10191	2.95	0.16978	2.95	0.16833	2.95	0.197	2.95	0.0451	2.83971	0.0174	2.95	0.01595
		2.975	0.1003	2.975	0.15844	2.975	0.16067	2.975	0.185	2.975	0.0429	2.975	0.015	2.975	0.01564
		3	0.0984	3	0.15877	3	0.167	3	0.19067	3	0.0414	3	0.0164	3	0.01296
		3.025	0.09624	3.025	0.16211	3.025	0.15267	3.025	0.18067	3.025	0.0392	3.025	0.0175	3.025	0.01441
		3.05	0.09498	3.05	0.16578	3.05	0.16067	3.05	0.169	3.05	0.041	3.05	0.0156	3.05	0.01266
		3.075	0.09258	3.075	0.15644	3.075	0.14933	3.075	0.167	3.075	0.0421	3.075	0.0161	3.075	0.01358
		3.1	0.09156	3.1	0.15577	3.1	0.15567	3.1	0.18033	3.1	0.0398	3.1	0.0152	3.1	0.01132
		3.125	0.08912	3.125	0.15277	3.125	0.148	3.125	0.16633	3.125	0.04	3.125	0.0154	3.125	0.01492
		3.15	0.08688	3.15	0.14777	3.15	0.14933	3.15	0.17167	3.15	0.0369	3.15	0.0145	3.15	0.01348
		3.175	0.08909	3.175	0.1571	3.175	0.145	3.175	0.16867	3.175	0.0364	3.175	0.0146	3.175	0.01358
		3.2	0.08688	3.2	0.15544	3.2	0.137	3.2	0.184	3.2	0.0344	3.2	0.0153	3.2	0.01307
		3.225	0.09348	3.225	0.1481	3.225	0.14333	3.225	0.15067	3.225	0.0315	3.225	0.0125	3.225	0.01379
		3.25	0.08541	3.25	0.14143	3.25	0.16067	3.25	0.16467	3.25	0.0345	3.25	0.0125	3.25	0.01204
		3.275	0.0843	3.275	0.14877	3.275	0.13	3.275	0.14933	3.275	0.0345	3.275	0.0138	3.275	0.01091
		3.3	0.07142	3.3	0.1451	3.3	0.14	3.3	0.15833	3.3	0.0349	3.3	0.0136	3.3	0.01358
		3.325	0.07694	3.325	0.13876	3.325	0.14367	3.325	0.171	3.325	0.0333	3.325	0.0119	3.325	0.01019
		3.35	0.08025	3.35	0.13409	3.35	0.15367	3.35	0.15733	3.35	0.0317	3.35	0.0097	3.35	0.01276
		3.375	0.0832	3.375	0.14376	3.375	0.13667	3.375	0.166	3.375	0.0351	3.375	0.015	3.375	0.01039
		3.4	0.0751	3.4	0.14376	3.4	0.13833	3.4	0.15867	3.4	0.0335	3.4	0.0131	3.4	0.01255
		3.425	0.07841	3.425	0.13843	3.425	0.142	3.425	0.15567	3.425	0.031	3.425	0.011	3.425	0.01266
		3.45	0.07657	3.45	0.13876	3.45	0.13233	3.45	0.15233	3.45	0.0337	3.45	0.0119	3.45	0.01101
		3.475	0.07768	3.475	0.1441	3.475	0.14667	3.475	0.15367	3.475	0.0306	3.475	0.0121	3.475	0.0107
		3.5	0.06737	3.5	0.13642	3.5	0.132	3.5	0.15067	3.5	0.0329	3.5	0.0106	3.5	0.00988
		3.525	0.07399	3.525	0.13042	3.525	0.12367	3.525	0.147	3.525	0.0302	3.525	0.0103	3.525	0.00844
		3.55	0.06626	3.55	0.12308	3.55	0.12233	3.55	0.14967	3.55	0.0315	3.55	0.0105	3.55	0.00977
		3.575	0.06663	3.575	0.13742	3.575	0.12633	3.575	0.15133	3.575	0.0297	3.575	0.0114	3.575	0.00916
		3.6	0.07179	3.6	0.13409	3.6	0.13133	3.6	0.13233	3.6	0.0319	3.6	0.0118	3.6	0.01111
		3.625	0.06774	3.625	0.12742	3.625	0.13	3.625	0.147	3.625	0.028	3.625	0.009	3.625	0.00926
		3.65	0.06663	3.65	0.12475	3.65	0.129	3.65	0.12867	3.65	0.0271	3.65	0.0107	3.65	0.01111
		3.675	0.06663	3.675	0.12275	3.675	0.13533	3.675	0.14033	3.675	0.0268	3.675	0.0096	3.675	0.00854
		3.7	0.067	3.7	0.12208	3.7	0.12	3.7	0.13067	3.7	0.0285	3.7	0.0106	3.7	0.01029
		3.725	0.06074	3.725	0.12542	3.725	0.119	3.725	0.13767	3.725	0.0263	3.725	0.0085	3.725	0.00947
		3.75	0.06847	3.75	0.12208	3.75	0.13767	3.75	0.13367	3.75	0.0241	3.75	0.0115	3.75	0.00823
		3.775	0.06111	3.775	0.13109	3.775	0.12033	3.775	0.139	3.775	0.0264	3.775	0.0082	3.775	0.00751
		3.8	0.0589	3.8	0.12508	3.8	0.12033	3.8	0.138	3.8	0.0249	3.8	0.0086	3.8	0.007
		3.825	0.06332	3.825	0.11441	3.825	0.10967	3.825	0.14533	3.825	0.026	3.825	0.0092	3.825	0.00936
		3.85	0.05927	3.85	0.10707	3.85	0.12633	3.85	0.13033	3.85	0.0258	3.85	0.0092	3.85	0.00782
		3.875	0.06221	3.875	0.11808	3.875	0.121	3.875	0.12967	3.875	0.0245	3.875	0.0072	3.875	0.00689
		3.9	0.05301	3.9	0.12809	3.9	0.11167	3.9	0.12567	3.9	0.0214	3.9	0.0072	3.9	0.00844
		3.925	0.05632	3.925	0.11808	3.925	0.12233	3.925	0.147	3.925	0.0233	3.925	0.0082	3.925	0.00741
		3.95	0.05816	3.95	0.1034	3.95	0.10167	3.95	0.129	3.95	0.0232	3.95	0.0077	3.95	0.00772
		3.975	0.05669	3.975	0.10774	3.975	0.11167	3.975	0.131	3.975	0.0219	3.975	0.0081	3.975	0.00731
		4	0.06001	4	0.10874	4	0.11033	4	0.12367	4	0.0252	4	0.0094	4	0.00813
		4.025	0.05964	4.025	0.11308	4.025	0.11067	4.025	0.12533	4.025	0.0236	4.025	0.0076	4.025	0.00782
		4.05	0.05412	4.05	0.11074	4.05	0.117	4.05	0.12967	4.05	0.0226	4.05	0.0078	4.05	0.00659
		4.075	0.05301	4.075	0.10107	4.075	0.11433	4.075	0.11933	4.075	0.021	4.075	0.0066	4.075	0.00905
		4.1	0.04896	4.1	0.11207	4.1	0.111	4.1	0.12567	4.1	0.0226	4.1	0.0068	4.1	0.00597
		4.125	0.05448	4.125	0.11341	4.125	0.12067	4.125	0.12767	4.125	0.022	4.125	0.0083	4.125	0.007
		4.15	0.04638	4.15	0.10374	4.15	0.10133	4.15	0.107	4.15	0.0206	4.15	0.0092	4.15	0.00679
		4.175	0.04565	4.175	0.0954	4.175	0.09933	4.175	0.12767	4.175	0.0237	4.175	0.0063	4.175	0.0072
		4.2	0.05632	4.2	0.10774	4.2	0.10867	4.2	0.12	4.2	0.018	4.2	0.007	4.2	0.00761
		4.225	0.04749	4.225	0.10374	4.225	0.109	4.225	0.12367	4.225	0.0205	4.225	0.0063	4.225	0.00628
		4.25	0.0497	4.25	0.0934	4.25	0.10267	4.25	0.11967	4.25	0.0226	4.25	0.008	4.25	0.0072
		4.275	0.05301	4.275	0.10274	4.275	0.10133	4.275	0.113	4.275	0.0195	4.275	0.0072	4.275	0.00576
		4.3	0.04638	4.3	0.10207	4.3	0.09867	4.3	0.11467	4.3	0.02	4.3	0.0061	4.3	0.00741
		4.325	0.05117	4.325	0.09773	4.325	0.09567	4.325	0.11467	4.325	0.02	4.325	0.0074	4.325	0.00689
		4.35	0.04234	4.35	0.10173	4.35	0.10033	4.35	0.11633	4.35	0.0206	4.35	0.0055	4.35	0.00525
		4.375	0.05154	4.375	0.10307	4.375	0.096	4.375	0.10933	4.375	0.0205	4.375	0.0063	4.375	0.00525
		4.4	0.03792	4.4	0.09206	4.4	0.10133	4.4	0.101	4.4	0.0192	4.4	0.0063	4.4	0.00514
		4.425	0.04344	4.425	0.0964	4.425	0.10867	4.425	0.11233	4.425	0.0207	4.425	0.0056	4.425	0.00638
		4.45	0.04528	4.45	0.0984	4.45	0.096	4.45	0.10533	4.45	0.0197	4.45	0.0062	4.45	0.00473
		4.475	0.04896	4.475	0.09973	4.475	0.09633	4.475	0.116	4.475	0.0195	4.475	0.0057	4.475	0.00597
		4.5	0.04823	4.5	0.09573	4.5	0.09567	4.5	0.114	4.5	0.0176	4.5	0.0066	4.5	0.00628
		4.525	0.04381	4.525	0.09606	4.525	0.09367	4.525	0.104	4.525	0.0183	4.525	0.0054	4.525	0.00576
		4.55	0.04491	4.55	0.0984	4.55	0.09933	4.55	0.116	4.55	0.0166	4.55	0.0047	4.55	0.00381
		4.575	0.03792	4.575	0.0954	4.575	0.092	4.575	0.105	4.575	0.0161	4.575	0.0063	4.575	0.00432
		4.6	0.0416	4.6	0.08773	4.6	0.09	4.6	0.11	4.6	0.0204	4.6	0.0054	4.6	0.00453
		4.625	0.03718	4.625	0.08773	4.625	0.08967	4.625	0.10333	4.625	0.0154	4.625	0.0074	4.625	0.00514
		4.65	0.03718	4.65	0.08539	4.65	0.085	4.65	0.105	4.65	0.0182	4.65	0.007	4.65	0.00442
		4.675	0.0427	4.675	0.08439	4.675	0.08867	4.675	0.10367	4.675	0.0175	4.675	0.0048	4.675	0.00391
		4.7	0.03976	4.7	0.08939	4.7	0.08567	4.7	0.11367	4.7	0.0151	4.7	0.0058	4.7	0.00473
		4.725	0.03755	4.725	0.08939	4.725	0.097	4.725	0.11267	4.725	0.0164	4.4162	0.0059	4.725	0.00669
		4.75	0.0335	4.75	0.0964	4.75	0.08133	4.75	0.098	4.75	0.0165	4.75	0.0045	4.75	0.0037
		4.775	0.03645	4.775	0.08939	4.775	0.086	4.775	0.10733	4.775	0.017	4.775	0.0053	4.775	0.0037
		4.8	0.03203	4.8	0.08105	4.8	0.08633	4.8	0.08833	4.8	0.0164	5.26508	0.0057	4.8	0.00453
		4.825	0.03645	4.825	0.09006	4.825	0.075	4.825	0.10667	4.825	0.0173	4.825	0.0047	4.825	0.00463
		4.85	0.03055	4.85	0.07839	4.85	0.08433	4.85	0.08733	4.85	0.0163	4.85	0.0046	4.85	0.00391
		4.875	0.04013	4.875	0.08005	4.875	0.09033	4.875	0.10967	4.875	0.0161	4.875	0.0059	4.875	0.00463
		4.9	0.03534	4.9	0.08239	4.9	0.08	4.9	0.09667	4.9	0.0178	4.9	0.0044	4.9	0.00484
		4.925	0.03718	4.925	0.08406	4.925	0.088	4.925	0.09433	4.925	0.018	4.98212	0.0054	4.925	0.00586
		4.95	0.04013	4.95	0.07972	4.95	0.083	4.95	0.10533	4.95	0.0154	4.69916	0.0052	4.95	0.00391
		4.975	0.0346	4.975	0.08773	4.975	0.07833	4.975	0.10033	4.975	0.015	4.975	0.0038	4.975	0.00412
		5	0.03497	5	0.08539	5	0.08367	5	0.091	5	0.0146	5	0.006	5	0.00473
		5.025	0.03755	5.025	0.07071	5.025	0.086	5.025	0.102	5.025	0.0156	5.025	0.0054	5.025	0.00545
		5.05	0.03129	5.05	0.08005	5.05	0.07933	5.05	0.09133	5.05	0.0155	5.05	0.0048	5.05	0.00453
		5.075	0.02761	5.075	0.08306	5.075	0.08567	5.075	0.094	5.075	0.0153	5.075	0.0055	5.075	0.0034
		5.1	0.02835	5.1	0.07605	5.1	0.08633	5.1	0.09067	5.1	0.0142	5.1	0.0053	5.1	0.00535
		5.125	0.0346	5.125	0.06938	5.125	0.08133	5.125	0.091	5.125	0.0169	5.10339	0.006	5.125	0.00442
		5.15	0.0335	5.15	0.07505	5.15	0.07867	5.15	0.08567	5.15	0.0159	4.69916	0.0054	5.15	0.00473
		5.175	0.0346	5.175	0.07038	5.175	0.08267	5.175	0.09567	5.175	0.0139	5.175	0.0055	5.175	0.00586
		5.2	0.03534	5.2	0.07538	5.2	0.07867	5.2	0.101	5.2	0.0148	4.82043	0.0042	5.2	0.00494
		5.225	0.02282	5.225	0.07638	5.225	0.07267	5.225	0.08167	5.225	0.0162	5.10339	0.006	5.225	0.00576
		5.25	0.0346	5.25	0.08272	5.25	0.07533	5.25	0.08667	5.25	0.014	4.90127	0.0042	5.25	0.00576
		5.275	0.02761	5.275	0.06338	5.275	0.07667	5.275	0.08467	5.275	0.0143	5.10339	0.0056	5.275	0.0037
		5.3	0.03092	5.3	0.07705	5.3	0.07367	5.3	0.08867	5.3	0.0131	5.3	0.006	5.3	0.00473
		5.325	0.02761	5.325	0.08406	5.325	0.07367	5.325	0.08167	5.325	0.014	5.325	0.0046	5.325	0.00309
		5.35	0.03129	5.35	0.07472	5.35	0.06967	5.35	0.08633	5.35	0.0131	5.91185	0.0036	5.35	0.00381
		5.375	0.03387	5.375	0.07605	5.375	0.07967	5.375	0.08867	5.375	0.0094	4.98212	0.0034	5.375	0.00401
		5.4	0.02098	5.4	0.07305	5.4	0.07367	5.4	0.08133	5.4	0.0146	5.4	0.0046	5.4	0.00422
		5.425	0.03129	5.425	0.07705	5.425	0.071	5.425	0.088	5.425	0.0112	5.425	0.0054	5.425	0.00401
		5.45	0.02651	5.45	0.06938	5.45	0.07033	5.45	0.08733	5.45	0.0125	5.45	0.0044	5.45	0.0035
		5.475	0.02835	5.475	0.07305	5.475	0.065	5.475	0.087	5.475	0.0139	5.475	0.005	5.475	0.00247
		5.5	0.0243	5.5	0.06704	5.5	0.07367	5.5	0.08867	5.5	0.015	5.5	0.0046	5.5	0.00257
		5.525	0.02319	5.525	0.07538	5.525	0.064	5.525	0.083	5.525	0.0122	5.525	0.0053	5.525	0.00329
		5.55	0.02835	5.55	0.06371	5.55	0.06767	5.55	0.083	5.55	0.0139	5.55	0.0037	5.55	0.0036
		5.575	0.02503	5.575	0.07005	5.575	0.07867	5.575	0.08033	5.575	0.0115	5.575	0.0045	5.575	0.0036
		5.6	0.02503	5.6	0.06438	5.6	0.07233	5.6	0.081	5.6	0.0114	5.6	0.0042	5.6	0.00319
		5.625	0.02209	5.625	0.07472	5.625	0.07267	5.625	0.07167	5.625	0.0113	5.625	0.004	5.625	0.00309
		5.65	0.02761	5.65	0.06538	5.65	0.06967	5.65	0.08133	5.65	0.0116	5.65	0.0035	5.65	0.00195
		5.675	0.02577	5.675	0.06638	5.675	0.06567	5.675	0.07867	5.675	0.011	5.675	0.0042	5.675	0.00329
		5.7	0.02614	5.7	0.06905	5.7	0.068	5.7	0.07967	5.7	0.0113	5.7	0.0035	5.7	0.00329
		5.725	0.0254	5.725	0.07138	5.725	0.06667	5.725	0.079	5.725	0.011	5.725	0.0035	5.725	0.00329
		5.75	0.0173	5.75	0.06504	5.75	0.076	5.75	0.07467	5.75	0.0123	5.75	0.0035	5.75	0.00278
		5.775	0.02098	5.775	0.05637	5.775	0.065	5.775	0.07067	5.775	0.0109	5.775	0.0043	5.775	0.00432
		5.8	0.02577	5.8	0.06971	5.8	0.05633	5.8	0.07767	5.8	0.0107	5.8	0.0039	5.8	0.00237
		5.825	0.02871	5.825	0.06504	5.825	0.06233	5.825	0.077	5.825	0.0094	5.825	0.0031	5.825	0.00319
		5.85	0.02319	5.85	0.05637	5.85	0.067	5.85	0.07133	5.85	0.011	5.85	0.0031	5.85	0.00278
		5.875	0.02209	5.875	0.06171	5.875	0.059	5.875	0.07867	5.875	0.0109	5.875	0.0033	5.875	0.00309
		5.9	0.02246	5.9	0.06805	5.9	0.058	5.9	0.07933	5.9	0.009	5.9	0.0032	5.9	0.00329
		5.925	0.02135	5.925	0.05971	5.925	0.061	5.925	0.07267	5.925	0.0092	6.03312	0.0036	5.925	0.00329
		5.95	0.02172	5.95	0.05871	5.95	0.064	5.95	0.074	5.95	0.0123	5.95	0.0031	5.95	0.00278
		5.975	0.02319	5.975	0.05437	5.975	0.05633	5.975	0.06967	5.975	0.0092	5.975	0.0047	5.975	0.0036
		6	0.02062	6	0.05971	6	0.06033	6	0.07167	6	0.0087	6	0.0033	6	0.00185
		6.025	0.02319	6.025	0.06738	6.025	0.05933	6.025	0.072	6.025	0.0101	6.025	0.0024	6.025	0.00185
		6.05	0.02098	6.05	0.06037	6.05	0.064	6.05	0.07233	6.05	0.0078	6.05	0.0028	6.05	0.00309
		6.075	0.02098	6.075	0.06771	6.075	0.062	6.075	0.06967	6.075	0.0091	6.075	0.0026	6.075	0.00154
		6.1	0.02025	6.1	0.06104	6.1	0.05833	6.1	0.065	6.1	0.0091	6.1	0.0031	6.1	0.00268
		6.125	0.02062	6.125	0.05971	6.125	0.06333	6.125	0.067	6.125	0.0087	6.125	0.0036	6.125	0.00216
		6.15	0.01988	6.15	0.05137	6.15	0.06467	6.15	0.06867	6.15	0.0083	6.15	0.003	6.15	0.00226
		6.175	0.0173	6.175	0.05103	6.175	0.05067	6.175	0.07233	6.175	0.0095	6.175	0.0034	6.175	0.00226
		6.2	0.02025	6.2	0.05804	6.2	0.05833	6.2	0.074	6.2	0.0086	6.2	0.0025	6.2	0.00206
		6.225	0.01804	6.225	0.05637	6.225	0.061	6.225	0.06333	6.225	0.01	6.225	0.0021	6.225	0.00165
		6.25	0.01841	6.25	0.0537	6.25	0.06333	6.25	0.07033	6.25	0.0099	6.25	0.003	6.25	0.00216
		6.275	0.02393	6.275	0.04703	6.275	0.05933	6.275	0.07567	6.275	0.0084	6.275	0.0025	6.275	0.00185
		6.3	0.01767	6.3	0.05404	6.3	0.05733	6.3	0.068	6.3	0.0066	6.3	0.0023	6.3	0.00195
		6.325	0.01951	6.325	0.0527	6.325	0.05633	6.325	0.066	6.325	0.0085	6.325	0.0027	6.325	0.00195
		6.35	0.01914	6.35	0.0467	6.35	0.049	6.35	0.075	6.35	0.0089	6.35	0.0031	6.35	0.00237
		6.375	0.01583	6.375	0.05904	6.375	0.057	6.375	0.07267	6.375	0.0093	6.375	0.0033	6.375	0.00226
		6.4	0.02209	6.4	0.05871	6.4	0.05767	6.4	0.05767	6.4	0.0086	6.4	0.0019	6.4	0.00185
		6.425	0.01509	6.425	0.05537	6.425	0.055	6.425	0.06633	6.425	0.0077	6.425	0.0032	6.425	0.00237
		6.45	0.02356	6.45	0.05304	6.45	0.05433	6.45	0.06567	6.45	0.0087	6.45	0.0033	6.45	0.00175
		6.475	0.01877	6.475	0.05203	6.475	0.04833	6.475	0.06767	6.475	0.008	6.475	0.0014	6.475	0.00175
		6.5	0.01473	6.5	0.05837	6.5	0.05367	6.5	0.056	6.5	0.0082	6.5	0.0026	6.5	0.00237
		6.525	0.01657	6.525	0.05704	6.525	0.05333	6.525	0.053	6.525	0.0092	6.525	0.0034	6.525	0.00154
		6.55	0.01288	6.55	0.05737	6.55	0.05567	6.55	0.061	6.55	0.0092	6.55	0.0028	6.55	0.00175
		6.575	0.01657	6.575	0.0527	6.575	0.04967	6.575	0.06333	6.575	0.0065	6.575	0.002	6.575	0.00113
		6.6	0.02025	6.6	0.04736	6.6	0.04633	6.6	0.06267	6.6	0.0074	6.6	0.0028	6.6	0.00247
		6.625	0.01693	6.625	0.0467	6.625	0.04967	6.625	0.05833	6.625	0.0083	6.625	0.0023	6.625	0.00268
		6.65	0.0173	6.65	0.0437	6.65	0.048	6.65	0.05967	6.65	0.0086	6.65	0.0021	6.65	0.00195
		6.675	0.01877	6.675	0.05337	6.675	0.053	6.675	0.06233	6.675	0.0075	6.675	0.0022	6.675	0.00226
		6.7	0.02246	6.7	0.04903	6.7	0.05067	6.7	0.05533	6.7	0.0069	6.7	0.0025	6.7	0.00154
		6.725	0.01583	6.725	0.05504	6.725	0.047	6.725	0.055	6.725	0.0081	6.725	0.0021	6.725	0.00185
		6.75	0.01657	6.75	0.0457	6.75	0.05633	6.75	0.06333	6.75	0.0073	6.75	0.0029	6.75	0.00185
		6.775	0.01693	6.775	0.04536	6.775	0.04767	6.775	0.05967	6.775	0.0071	6.775	0.0019	6.775	0.00061736
		6.8	0.02025	6.8	0.05103	6.8	0.048	6.8	0.05867	6.8	0.0087	6.8	0.0012	6.8	0.00123
		6.825	0.01657	6.825	0.04236	6.825	0.05067	6.825	0.059	6.825	0.007	6.825	0.0019	6.825	0.00185
		6.85	0.02025	6.85	0.0537	6.85	0.05133	6.85	0.06033	6.85	0.0054	6.85	0.0023	6.85	0.00195
		6.875	0.01215	6.875	0.04937	6.875	0.05733	6.875	0.06467	6.875	0.0064	6.875	0.0019	6.875	0.00123
		6.9	0.02172	6.9	0.04736	6.9	0.04967	6.9	0.05267	6.9	0.0068	6.9	0.002	6.9	0.00134
		6.925	0.0162	6.925	0.05437	6.925	0.05133	6.925	0.04867	6.925	0.0083	6.925	0.0019	6.925	0.00165
		6.95	0.01362	6.95	0.04069	6.95	0.048	6.95	0.055	6.95	0.0078	6.95	0.002	6.95	0.00154
		6.975	0.01473	6.975	0.04436	6.975	0.05033	6.975	0.04867	6.975	0.0066	6.975	0.0019	6.975	0.00154
		7	0.01436	7	0.0477	7	0.04833	7	0.04467	7	0.0067	7	0.002	7	0.00061736
		7.025	0.0173	7.025	0.0467	7.025	0.04933	7.025	0.05667	7.025	0.0063	7.025	0.0026	7.025	0.000823147
		7.05	0.01141	7.05	0.04103	7.05	0.045	7.05	0.05733	7.05	0.0056	7.05	0.0025	7.05	0.00134
		7.075	0.01362	7.075	0.04736	7.075	0.048	7.075	0.062	7.075	0.0065	7.075	0.002	7.075	0.00195
		7.1	0.0162	7.1	0.04203	7.1	0.044	7.1	0.05033	7.1	0.0058	7.1	0.0012	7.1	0.00113
		7.125	0.01288	7.125	0.03936	7.125	0.052	7.125	0.05633	7.125	0.0071	7.125	0.0016	7.125	0.00144
		7.15	0.01215	7.15	0.04937	7.15	0.047	7.15	0.05867	7.15	0.0062	7.15	0.0011	7.15	0.00134
		7.175	0.01288	7.175	0.04503	7.175	0.04833	7.175	0.055	7.175	0.0058	7.175	0.0019	7.175	0.00144
		7.2	0.01583	7.2	0.04603	7.2	0.04533	7.2	0.04733	7.2	0.0053	7.2	0.002	7.2	0.000823147
		7.225	0.01362	7.225	0.03936	7.225	0.04533	7.225	0.05267	7.225	0.0063	7.225	0.0021	7.225	0.00144
		7.25	0.0173	7.25	0.04803	7.25	0.03933	7.25	0.05133	7.25	0.0074	7.25	0.0008	7.25	0.00144
		7.275	0.01509	7.275	0.03736	7.275	0.046	7.275	0.05433	7.275	0.0071	7.275	0.0015	7.275	0.00206
		7.3	0.01178	7.3	0.04636	7.3	0.04367	7.3	0.04633	7.3	0.0059	7.3	0.0021	7.3	0.00103
		7.325	0.01473	7.325	0.04603	7.325	0.048	7.325	0.05333	7.325	0.0084	7.325	0.0011	7.325	0.000823147
		7.35	0.0162	7.35	0.03969	7.35	0.04367	7.35	0.049	7.35	0.0052	7.35	0.0023	7.35	0.00165
		7.375	0.01546	7.375	0.04136	7.375	0.046	7.375	0.04567	7.375	0.0047	7.375	0.0023	7.375	0.00165
		7.4	0.01877	7.4	0.04536	7.4	0.04267	7.4	0.04567	7.4	0.0053	7.4	0.002	7.4	0.00103
		7.425	0.01473	7.425	0.0437	7.425	0.03933	7.425	0.05533	7.425	0.0055	7.425	0.0012	7.425	0.00154
		7.45	0.00884	7.45	0.04069	7.45	0.046	7.45	0.052	7.45	0.006	7.45	0.0015	7.45	0.000823147
		7.475	0.00884	7.475	0.03569	7.475	0.04433	7.475	0.046	7.475	0.0067	7.475	0.0008	7.475	0.00123
		7.5	0.01583	7.5	0.03769	7.5	0.036	7.5	0.055	7.5	0.0052	7.5	0.0009	7.5	0.00165
		7.525	0.01657	7.525	0.03869	7.525	0.04333	7.525	0.04933	7.525	0.005	7.525	0.0022	7.525	0.000720253
		7.55	0.01068	7.55	0.03436	7.55	0.04967	7.55	0.051	7.55	0.0063	7.55	0.0013	7.55	0.00123
		7.575	0.00957	7.575	0.04036	7.575	0.04067	7.575	0.05967	7.575	0.0046	7.575	0.0019	7.575	0.00134
		7.6	0.01325	7.6	0.03602	7.6	0.04467	7.6	0.04833	7.6	0.006	7.6	0.0019	7.6	0.00092604
		7.625	0.01325	7.625	0.04336	7.625	0.046	7.625	0.051	7.625	0.0053	7.625	0.0015	7.625	0.00092604
		7.65	0.00884	7.65	0.03769	7.65	0.039	7.65	0.04767	7.65	0.0043	7.65	0.0014	7.65	0.000823147
		7.675	0.01252	7.675	0.03669	7.675	0.04467	7.675	0.04667	7.675	0.0038	7.675	0.0012	7.675	0.000823147
		7.7	0.0081	7.7	0.03369	7.7	0.04367	7.7	0.04667	7.7	0.0051	7.7	0.002	7.7	0.00092604
		7.725	0.01325	7.725	0.0447	7.725	0.04233	7.725	0.05133	7.725	0.0044	7.725	0.0013	7.725	0.00061736
		7.75	0.01104	7.75	0.02568	7.75	0.041	7.75	0.049	7.75	0.0053	7.75	0.0026	7.75	0.000823147
		7.775	0.01104	7.775	0.04003	7.775	0.03967	7.775	0.04667	7.775	0.0059	7.775	0.0011	7.775	0.000823147
		7.8	0.01141	7.8	0.04103	7.8	0.03833	7.8	0.05467	7.8	0.0054	7.8	0.0009	7.8	0.00092604
		7.825	0.0092	7.825	0.04136	7.825	0.03767	7.825	0.04767	7.825	0.0042	7.825	0.0017	7.825	0.00061736
		7.85	0.01362	7.85	0.03369	7.85	0.04233	7.85	0.04333	7.85	0.004	7.85	0.0011	7.85	0.00113
		7.875	0.01473	7.875	0.03636	7.875	0.04	7.875	0.045	7.875	0.0062	7.875	0.0015	7.875	0.00113
		7.9	0.01215	7.9	0.03836	7.9	0.04033	7.9	0.04233	7.9	0.0057	7.9	0.001	7.9	0.00134
		7.925	0.01288	7.925	0.03569	7.925	0.041	7.925	0.037	7.925	0.0059	7.925	0.0013	7.925	0.00134
		7.95	0.01104	7.95	0.03636	7.95	0.037	7.95	0.04867	7.95	0.0044	7.95	0.0015	7.95	0.000823147
		7.975	0.0092	7.975	0.03702	7.975	0.039	7.975	0.038	7.975	0.0051	7.975	0.0013	7.975	0.000720253
		8	0.01325	8	0.03402	8	0.03733	8	0.042	8	0.0059	8	0.0014	8	0.000720253
		8.025	0.00994	8.025	0.02869	8.025	0.03767	8.025	0.04867	8.025	0.0058	8.025	0.0015	8.025	0.00103
		8.05	0.01104	8.05	0.03836	8.05	0.04267	8.05	0.03667	8.05	0.0048	8.05	0.0017	8.05	0.000720253
		8.075	0.01178	8.075	0.02735	8.075	0.037	8.075	0.043	8.075	0.0038	8.075	0.0012	8.075	0.00123
		8.1	0.00957	8.1	0.03469	8.1	0.03267	8.1	0.045	8.1	0.0046	8.1	0.0014	8.1	0.00092604
		8.125	0.01215	8.125	0.03869	8.125	0.031	8.125	0.04133	8.125	0.0051	8.125	0.0009	8.125	0.00030868
		8.15	0.00957	8.15	0.03502	8.15	0.03867	8.15	0.044	8.15	0.0056	8.15	0.0007	8.15	0.000514467
		8.175	0.01141	8.175	0.03102	8.175	0.03633	8.175	0.03833	8.175	0.005	8.175	0.001	8.175	0.00134
		8.2	0.01031	8.2	0.02935	8.2	0.03533	8.2	0.04767	8.2	0.0036	8.2	0.0007	8.2	0.00165
		8.225	0.01178	8.225	0.03536	8.225	0.033	8.225	0.03867	8.225	0.004	8.225	0.0012	8.225	0.00103
		8.25	0.01215	8.25	0.03702	8.25	0.03633	8.25	0.03733	8.25	0.0052	8.25	0.0016	8.25	0.00165
		8.275	0.00736	8.275	0.03336	8.275	0.04167	8.275	0.041	8.275	0.0037	8.275	0.0018	8.275	0.00103
		8.3	0.01031	8.3	0.02935	8.3	0.04	8.3	0.03733	8.3	0.0036	8.3	0.0014	8.3	0.00175
		8.325	0.00847	8.325	0.03469	8.325	0.02967	8.325	0.04267	8.325	0.0045	8.325	0.0015	8.325	0.000720253
		8.35	0.01178	8.35	0.03269	8.35	0.03967	8.35	0.041	8.35	0.0045	8.35	0.0017	8.35	0.000411573
		8.375	0.00699	8.375	0.02769	8.375	0.03233	8.375	0.04533	8.375	0.0042	8.375	0.0015	8.375	0.00092604
		8.4	0.0081	8.4	0.02769	8.4	0.02667	8.4	0.03933	8.4	0.0045	8.4	0.0008	8.4	0.00165
		8.425	0.0081	8.425	0.03602	8.425	0.03033	8.425	0.03933	8.425	0.0044	8.425	0.0011	8.425	0.000720253
		8.45	0.01362	8.45	0.03269	8.45	0.02733	8.45	0.04967	8.45	0.0041	8.45	0.0007	8.45	0.00103
		8.475	0.00699	8.475	0.04036	8.475	0.039	8.475	0.045	8.475	0.0041	8.475	0.0017	8.475	0.000823147
		8.5	0.00847	8.5	0.03502	8.5	0.03567	8.5	0.04133	8.5	0.0043	8.5	0.0009	8.5	0.000823147
		8.525	0.00994	8.525	0.02802	8.525	0.03167	8.525	0.041	8.525	0.0037	8.525	0.0013	8.525	0.000823147
		8.55	0.0092	8.55	0.03069	8.55	0.031	8.55	0.037	8.55	0.004	8.55	0.0008	8.55	0.00123
		8.575	0.01141	8.575	0.02568	8.575	0.03167	8.575	0.03967	8.575	0.0043	8.575	0.0007	8.575	0.00092604
		8.6	0.00699	8.6	0.02835	8.6	0.03167	8.6	0.042	8.6	0.0043	8.6	0.0011	8.6	0.00092604
		8.625	0.00994	8.625	0.03469	8.625	0.03833	8.625	0.038	8.625	0.0041	8.625	0.0012	8.625	0.000514467
		8.65	0.0081	8.65	0.02835	8.65	0.029	8.65	0.032	8.65	0.0039	8.65	0.0011	8.65	0.00061736
		8.675	0.00515	8.675	0.03302	8.675	0.03033	8.675	0.03567	8.675	0.0045	8.675	0.001	8.675	0.00092604
		8.7	0.01068	8.7	0.02935	8.7	0.03633	8.7	0.03533	8.7	0.0033	8.7	0.0011	8.7	0.00061736
		8.725	0.01215	8.725	0.02869	8.725	0.03433	8.725	0.04	8.725	0.0034	8.725	0.0012	8.725	0.000823147
		8.75	0.01362	8.75	0.03102	8.75	0.02933	8.75	0.03933	8.75	0.0025	8.75	0.0008	8.75	0.00103
		8.775	0.01068	8.775	0.03102	8.775	0.03567	8.775	0.034	8.775	0.0045	8.775	0.001	8.775	0.000720253
		8.8	0.00994	8.8	0.03202	8.8	0.03233	8.8	0.035	8.8	0.0035	8.8	0.0013	8.8	0.000720253
		8.825	0.00773	8.825	0.02668	8.825	0.02767	8.825	0.04033	8.825	0.0052	8.825	0.0008	8.825	0.000411573
		8.85	0.00699	8.85	0.03402	8.85	0.035	8.85	0.034	8.85	0.0033	8.85	0.0009	8.85	0.00103
		8.875	0.00773	8.875	0.02735	8.875	0.028	8.875	0.03367	8.875	0.0032	8.875	0.0008	8.875	0.000720253
		8.9	0.01178	8.9	0.02668	8.9	0.03367	8.9	0.035	8.9	0.0035	8.9	0.0012	8.9	0.00123
		8.925	0.01399	8.925	0.02568	8.925	0.028	8.925	0.03633	8.925	0.0025	8.925	0.0011	8.925	0.000514467
		8.95	0.01031	8.95	0.02602	8.95	0.027	8.95	0.03433	8.95	0.0045	8.95	0.0009	8.95	0.000411573
		8.975	0.00699	8.975	0.02702	8.975	0.02733	8.975	0.03867	8.975	0.0031	8.975	0.0009	8.975	0.000823147
		9	0.00994	9	0.03336	9	0.028	9	0.03667	9	0.0033	9	0.0004	9	0.000411573
		9.025	0.01104	9.025	0.02568	9.025	0.03467	9.025	0.039	9.025	0.0029	9.025	0.0014	9.025	0.000411573
		9.05	0.01031	9.05	0.02735	9.05	0.03167	9.05	0.04	9.05	0.0033	9.05	0.0008	9.05	0.000411573
		9.075	0.00736	9.075	0.03035	9.075	0.03533	9.075	0.039	9.075	0.0036	9.075	0.0008	9.075	0.000823147
		9.1	0.0081	9.1	0.02969	9.1	0.03233	9.1	0.03167	9.1	0.0041	9.1	0.001	9.1	0.00154
		9.125	0.00699	9.125	0.02802	9.125	0.03267	9.125	0.03533	9.125	0.0036	9.125	0.0005	9.125	0.00103
		9.15	0.00736	9.15	0.02668	9.15	0.033	9.15	0.031	9.15	0.0042	9.15	0.0008	9.15	0.000205787
		9.175	0.00699	9.175	0.02001	9.175	0.03233	9.175	0.03833	9.175	0.0039	9.175	0.0007	9.175	0.00061736
		9.2	0.00847	9.2	0.02368	9.2	0.02967	9.2	0.03067	9.2	0.0032	9.2	0.0012	9.2	0.000411573
		9.225	0.00663	9.225	0.02802	9.225	0.03	9.225	0.03567	9.225	0.0032	9.225	0.0005	9.225	0.000514467
		9.25	0.00589	9.25	0.02335	9.25	0.02733	9.25	0.03533	9.25	0.0031	9.25	0.0006	9.25	0.00092604
		9.275	0.0081	9.275	0.02602	9.275	0.028	9.275	0.03333	9.275	0.0028	9.275	0.0006	9.275	0.000823147
		9.3	0.00994	9.3	0.02368	9.3	0.029	9.3	0.033	9.3	0.0035	9.3	0.0007	9.3	0.00061736
		9.325	0.0081	9.325	0.02602	9.325	0.02633	9.325	0.03367	9.325	0.0028	9.325	0.001	9.325	0.000720253
		9.35	0.00515	9.35	0.02869	9.35	0.024	9.35	0.03267	9.35	0.0038	9.35	0.0009	9.35	0.000411573
		9.375	0.01031	9.375	0.02769	9.375	0.02567	9.375	0.02933	9.375	0.0024	9.375	0.0011	9.375	0.000411573
		9.4	0.00736	9.4	0.02802	9.4	0.029	9.4	0.03767	9.4	0.0035	9.4	0.0014	9.4	0.000411573
		9.425	0.00589	9.425	0.01968	9.425	0.02567	9.425	0.03333	9.425	0.0035	9.425	0.0006	9.425	0.000411573
		9.45	0.00699	9.45	0.03069	9.45	0.03167	9.45	0.03367	9.45	0.0039	9.45	0.0005	9.45	0.000823147
		9.475	0.0081	9.475	0.03035	9.475	0.025	9.475	0.02633	9.475	0.004	9.475	0.0007	9.475	0.000514467
		9.5	0.0081	9.5	0.02869	9.5	0.024	9.5	0.03033	9.5	0.003	9.5	0.0012	9.5	0.000411573
		9.525	0.00736	9.525	0.02502	9.525	0.02967	9.525	0.03833	9.525	0.0033	9.525	0.0007	9.525	0.000514467
		9.55	0.00736	9.55	0.02001	9.55	0.02833	9.55	0.03733	9.55	0.0022	9.55	0.0012	9.55	0.000823147
		9.575	0.00515	9.575	0.02535	9.575	0.02533	9.575	0.03333	9.575	0.003	9.575	0.0007	9.575	0.000514467
		9.6	0.0081	9.6	0.02168	9.6	0.02933	9.6	0.02833	9.6	0.0028	9.6	0.0005	9.6	0.00061736
		9.625	0.00515	9.625	0.02302	9.625	0.03133	9.625	0.03067	9.625	0.0031	9.625	0.0009	9.625	0.00061736
		9.65	0.00736	9.65	0.02468	9.65	0.028	9.65	0.03167	9.65	0.0027	9.65	0.0004	9.65	0.000411573
		9.675	0.00736	9.675	0.02368	9.675	0.03233	9.675	0.03167	9.675	0.0033	9.675	0.0012	9.675	0.00030868
		9.7	0.0081	9.7	0.02135	9.7	0.02467	9.7	0.02833	9.7	0.0026	9.7	0.0003	9.7	0.00134
		9.725	0.00663	9.725	0.02068	9.725	0.02067	9.725	0.03533	9.725	0.0028	9.725	0.0009	9.725	0.00030868
		9.75	0.0092	9.75	0.02902	9.75	0.02133	9.75	0.03467	9.75	0.0029	9.75	0.0006	9.75	0.000411573
		9.775	0.00626	9.775	0.02902	9.775	0.02733	9.775	0.03267	9.775	0.0023	9.775	0.0005	9.775	0.00154
		9.8	0.00589	9.8	0.02435	9.8	0.02133	9.8	0.03533	9.8	0.0026	9.8	0.0006	9.8	0.000205787
		9.825	0.00699	9.825	0.02135	9.825	0.02967	9.825	0.02767	9.825	0.0032	9.825	0.0004	9.825	0.000205787
		9.85	0.00663	9.85	0.02101	9.85	0.02767	9.85	0.02633	9.85	0.0018	9.85	0.0004	9.85	0.000411573
		9.875	0.00884	9.875	0.02502	9.875	0.02967	9.875	0.02733	9.875	0.0031	9.875	0.0007	9.875	0.00030868
		9.9	0.00442	9.9	0.02535	9.9	0.03	9.9	0.02867	9.9	0.0025	9.9	0.0006	9.9	0.000411573
		9.925	0.00773	9.925	0.02568	9.925	0.02467	9.925	0.02733	9.925	0.0033	9.925	0.0004	9.925	0.00092604
		9.95	0.00884	9.95	0.02235	9.95	0.023	9.95	0.03667	9.95	0.0027	9.95	0.0007	9.95	0.00061736
		9.975	0.00589	9.975	0.01968	9.975	0.02467	9.975	0.02733	9.975	0.0026	9.975	0.0007	9.975	0.000720253
		10	0.00736	10	0.01634	10	0.027	10	0.02267	10	0.0025	10	0.0011	10	0.00061736
		10.025	0.0081	10.025	0.02168	10.025	0.02533	10.025	0.02733	10.025	0.0015	10.025	0.0004	10.025	--
		10.05	0.00626	10.05	0.01801	10.05	0.02467	10.05	0.03	10.05	0.0026	10.05	0.0012	10.05	0.000205787
		10.075	0.0092	10.075	0.02535	10.075	0.02533	10.075	0.026	10.075	0.0025	10.075	0.0005	10.075	0.00030868
		10.1	0.00515	10.1	0.02335	10.1	0.02467	10.1	0.03367	10.1	0.0032	10.1	0.0003	10.1	0.000720253
		10.125	0.00221	10.125	0.02402	10.125	0.027	10.125	0.03167	10.125	0.0027	10.125	0.0006	10.125	0.000102893
		10.15	0.00368	10.15	0.02335	10.15	0.02233	10.15	0.029	10.15	0.0017	10.15	0.001	10.15	0.000102893
		10.175	0.00479	10.175	0.02101	10.175	0.03067	10.175	0.02833	10.175	0.0019	10.175	0.0005	10.175	0.000411573
		10.2	0.00699	10.2	0.01835	10.2	0.03133	10.2	0.03	10.2	0.0026	10.2	0.0009	10.2	0.00030868
		10.225	0.00479	10.225	0.02135	10.225	0.02667	10.225	0.029	10.225	0.002	10.225	0.0006	10.225	0.000514467
		10.25	0.00626	10.25	0.02268	10.25	0.027	10.25	0.02633	10.25	0.002	10.25	0.0006	10.25	0.00030868
		10.275	0.0081	10.275	0.01901	10.275	0.02467	10.275	0.02933	10.275	0.0028	10.275	0.0008	10.275	0.000205787
		10.3	0.00699	10.3	0.01935	10.3	0.02933	10.3	0.03033	10.3	0.0023	10.3	0.0003	10.3	0.000411573
		10.325	0.0081	10.325	0.02035	10.325	0.02067	10.325	0.01967	10.325	0.0024	10.325	0.0008	10.325	0.000823147
		10.35	0.00589	10.35	0.02502	10.35	0.02333	10.35	0.02833	10.35	0.0026	10.35	0.0009	10.35	0.000411573
		10.375	0.00626	10.375	0.02368	10.375	0.02067	10.375	0.02567	10.375	0.0018	10.375	0.0002	10.375	0.000514467
		10.4	0.00847	10.4	0.02402	10.4	0.02633	10.4	0.02767	10.4	0.0023	10.4	0.0008	10.4	0.00030868
		10.425	0.00626	10.425	0.02702	10.425	0.028	10.425	0.02533	10.425	0.0022	10.425	0.0003	10.425	0.000102893
		10.45	0.00331	10.45	0.01901	10.45	0.022	10.45	0.03133	10.45	0.0035	10.45	0.0005	10.45	0.000411573
		10.475	0.00626	10.475	0.02035	10.475	0.02233	10.475	0.02767	10.475	0.0033	10.475	0.0009	10.475	0.000205787
		10.5	0.00405	10.5	0.01968	10.5	0.026	10.5	0.025	10.5	0.0023	10.5	0.0006	10.5	0.00061736
		10.525	0.00442	10.525	0.01668	10.525	0.02633	10.525	0.02767	10.525	0.0026	10.525	0.0004	10.525	0.000411573
		10.55	0.00589	10.55	0.01901	10.55	0.02267	10.55	0.027	10.55	0.0026	10.55	0.0007	10.55	0.00061736
		10.575	0.00515	10.575	0.01968	10.575	0.02167	10.575	0.02633	10.575	0.0028	10.575	0.0008	10.575	0.000411573
		10.6	0.00368	10.6	0.02468	10.6	0.026	10.6	0.028	10.6	0.0016	10.6	0.0009	10.6	0.00030868
		10.625	0.00589	10.625	0.02268	10.625	0.021	10.625	0.026	10.625	0.0021	10.625	0.0005	10.625	0
		10.65	0.00479	10.65	0.01434	10.65	0.02	10.65	0.02433	10.65	0.0022	10.65	0.0005	10.65	0.000720253
		10.675	0.0092	10.675	0.01668	10.675	0.01933	10.675	0.027	10.675	0.0024	10.675	0.0005	10.675	0.00030868
		10.7	0.00515	10.7	0.02135	10.7	0.02067	10.7	0.02267	10.7	0.0026	10.7	0.0011	10.7	0.000514467
		10.725	0.00626	10.725	0.01901	10.725	0.024	10.725	0.02433	10.725	0.002	10.725	0.0009	10.725	0.000205787
		10.75	0.00699	10.75	0.02135	10.75	0.02567	10.75	0.01667	10.75	0.0029	10.75	0.0007	10.75	0.000205787
		10.775	0.00847	10.775	0.02001	10.775	0.019	10.775	0.022	10.775	0.0013	10.775	0.0006	10.775	0.000102893
		10.8	0.00479	10.8	0.01868	10.8	0.02167	10.8	0.02167	10.8	0.002	10.8	0.0001	10.8	0.000514467
		10.825	0.00626	10.825	0.01801	10.825	0.02567	10.825	0.02633	10.825	0.0026	10.825	0.0006	10.825	0.00030868
		10.85	0.00405	10.85	0.02302	10.85	0.01833	10.85	0.025	10.85	0.0024	10.85	0.0004	10.85	0.00061736
		10.875	0.0081	10.875	0.01968	10.875	0.024	10.875	0.025	10.875	0.0022	10.875	0.0007	10.875	0.000411573
		10.9	0.00405	10.9	0.02168	10.9	0.019	10.9	0.026	10.9	0.0021	10.9	0.0005	10.9	0.000411573
		10.925	0.00552	10.925	0.01468	10.925	0.01467	10.925	0.02067	10.925	0.0019	10.925	0.0005	10.925	0.000411573
		10.95	0.00331	10.95	0.01935	10.95	0.01767	10.95	0.02567	10.95	0.0023	10.95	0.0003	10.95	0.00030868
		10.975	0.00479	10.975	0.01868	10.975	0.02233	10.975	0.026	10.975	0.002	10.975	0.0006	10.975	0.000411573
		11	0.00331	11	0.01734	11	0.02	11	0.01933	11	0.0019	11	0.0009	11	0
		11.025	0.00331	11.025	0.01668	11.025	0.02367	11.025	0.02267	11.025	0.0023	11.025	0.0003	11.025	0.000205787
		11.05	0.00663	11.05	0.01568	11.05	0.016	11.05	0.024	11.05	0.0027	11.05	0.0003	11.05	0.00030868
		11.075	0.00147	11.075	0.02168	11.075	0.01733	11.075	0.02033	11.075	0.001	11.075	0.0005	11.075	0.000102893
		11.1	0.00479	11.1	0.02035	11.1	0.02133	11.1	0.019	11.1	0.0023	11.1	0.0003	11.1	--
		11.125	0.00589	11.125	0.01668	11.125	0.022	11.125	0.028	11.125	0.0018	11.125	0.0001	11.125	0.000102893
		11.15	0.00295	11.15	0.01734	11.15	0.02433	11.15	0.02067	11.15	0.0011	11.15	0.0008	11.15	0.000205787
		11.175	0.00184	11.175	0.02402	11.175	0.017	11.175	0.02133	11.175	0.0017	11.0332	0.0006	11.175	0.00030868
		11.2	0.00405	11.2	0.01568	11.2	0.01733	11.2	0.017	11.2	0.0016	11.2	0.0006	11.2	0.000102893
		11.225	0.00515	11.225	0.01534	11.225	0.01933	11.225	0.02567	11.225	0.0025	11.225	0.0003	11.225	0.000514467
		11.25	0.00626	11.25	0.01501	11.25	0.019	11.25	0.02367	11.25	0.0017	11.25	0.0004	11.25	0.00061736
		11.275	0.00589	11.275	0.01368	11.275	0.024	11.275	0.02467	11.275	0.0022	11.275	0.0004	11.275	0.000102893
		11.3	0.00405	11.3	0.01401	11.3	0.02367	11.3	0.021	11.3	0.0017	11.3	0.0002	11.3	0.000102893
		11.325	0.00589	11.325	0.01868	11.325	0.01867	11.325	0.02433	11.325	0.0018	11.325	0.0007	11.325	0.00030868
		11.35	0.00626	11.35	0.01534	11.35	0.02	11.35	0.02533	11.35	0.0015	11.35	0.0002	11.35	0.000514467
		11.375	0.00442	11.375	0.01401	11.375	0.01633	11.375	0.02267	11.375	0.0015	11.375	0.0009	11.375	0.00030868
		11.4	0.00331	11.4	0.01501	11.4	0.017	11.4	0.02433	11.4	0.001	11.4	0.0006	11.4	0
		11.425	0.00442	11.425	0.01468	11.425	0.02	11.425	0.01567	11.425	0.0023	11.425	0.0007	11.425	0.000205787
		11.45	0.00552	11.45	0.01901	11.45	0.01933	11.45	0.02033	11.45	0.002	11.45	0.0005	11.45	0.00030868
		11.475	0.00552	11.475	0.01634	11.475	0.01833	11.475	0.019	11.475	0.0019	11.475	0.0005	11.475	0.00030868
		11.5	0.00442	11.5	0.01734	11.5	0.014	11.5	0.024	11.5	0.0022	11.5	0.0008	11.5	0.00030868
		11.525	0.00295	11.525	0.01001	11.525	0.017	11.525	0.02567	11.525	0.0026	11.525	0.0002	11.525	0.00030868
		11.55	0.00368	11.55	0.01534	11.55	0.016	11.55	0.01933	11.55	0.0025	11.55	0.0002	11.55	0.00030868
		11.575	0.00442	11.575	0.02235	11.575	0.02233	11.575	0.019	11.575	0.0021	11.575	0.0007	11.575	0.000205787
		11.6	0.00405	11.6	0.01601	11.6	0.018	11.6	0.022	11.6	0.0019	11.6	0.0005	11.6	0.000411573
		11.625	0.00221	11.625	0.01668	11.625	0.01733	11.625	0.02533	11.625	0.002	11.625	0.0003	11.625	0.000102893
		11.65	0.00442	11.65	0.01835	11.65	0.017	11.65	0.02333	11.65	0.0019	11.65	0.0004	11.65	0
		11.675	0.00479	11.675	0.01734	11.675	0.021	11.675	0.02033	11.675	0.0021	11.675	0.0005	11.675	0.000514467
		11.7	0.00479	11.7	0.01234	11.7	0.01833	11.7	0.02167	11.7	0.0022	11.7	0.0004	11.7	0.000514467
		11.725	0.00515	11.725	0.01468	11.725	0.02167	11.725	0.02	11.725	0.0018	11.725	0.0006	11.725	0
		11.75	0.00479	11.75	0.01234	11.75	0.01967	11.75	0.01767	11.75	0.0016	11.75	0.0006	11.75	0.000205787
		11.775	0.00442	11.775	0.01801	11.775	0.01967	11.775	0.02	11.775	0.0015	11.775	0.0004	11.775	0.000411573
		11.8	0.00626	11.8	0.01801	11.8	0.01767	11.8	0.02167	11.8	0.0017	11.8	0.0008	11.8	0.000102893
		11.825	0.00331	11.825	0.01368	11.825	0.01633	11.825	0.01933	11.825	0.0019	11.825	0.0002	11.825	0.000411573
		11.85	0.00405	11.85	0.01201	11.85	0.018	11.85	0.02333	11.85	0.0021	11.85	0.0002	11.85	0.000102893
		11.875	0.00479	11.875	0.01368	11.875	0.01367	11.875	0.02067	11.875	0.002	11.9612	0.0001	11.875	0.000205787
		11.9	0.00295	11.9	0.01901	11.9	0.01467	11.9	0.02267	11.9	0.001	11.9	0.0008	11.9	0.00030868
		11.925	0.00479	11.925	0.01368	11.925	0.01933	11.925	0.019	11.925	0.0015	11.925	0.0011	11.925	0.000205787
		11.95	0.00479	11.95	0.01568	11.95	0.01467	11.95	0.024	11.95	0.0022	11.95	0.0005	11.95	0.000102893
		11.975	0.00589	11.975	0.02001	11.975	0.01767	11.975	0.021	11.975	0.0022	11.975	0.0004	11.975	0.000205787
		12	0.00295	12	0.01167	12	0.017	12	0.01533	12	0.0019	12	0.0006	12	0.00061736
		12.025	0.00331	12.025	0.01368	12.025	0.025	12.025	0.018	12.025	0.0013	12.025	0.0007	12.025	--
		12.05	0.00295	12.05	0.01301	12.05	0.01933	12.05	0.01733	12.05	0.0017	12.05	0.0006	12.05	0.000102893
		12.075	0.00552	12.075	0.01734	12.075	0.015	12.075	0.024	12.075	0.0017	12.075	0.0004	12.075	0
		12.1	0.00479	12.1	0.01401	12.1	0.014	12.1	0.01867	12.1	0.0017	12.1	0.0004	12.1	0.000102893
		12.125	0.00626	12.125	0.01134	12.125	0.01967	12.125	0.025	12.125	0.0016	12.125	0.0005	12.125	0.00030868
		12.15	0.000736264	12.15	0.01601	12.15	0.01267	12.15	0.02	12.15	0.0019	12.15	0.0004	12.15	0.000205787
		12.175	0.00258	12.175	0.01468	12.175	0.016	12.175	0.019	12.175	0.0014	12.175	0.0003	12.175	0.00030868
		12.2	0.00663	12.2	0.00834	12.2	0.018	12.2	0.02267	12.2	0.0025	12.2	0.0006	12.2	0.000205787
		12.225	0.00552	12.225	0.01601	12.225	0.01867	12.225	0.02233	12.225	0.0016	12.225	0.0005	12.225	0.00030868
		12.25	0.00295	12.25	0.01234	12.25	0.01633	12.25	0.022	12.25	0.0018	12.25	0.0002	12.25	0.000102893
		12.275	0.00405	12.275	0.01301	12.275	0.017	12.275	0.01833	12.275	0.0017	12.275	0.0004	12.275	0.000102893
		12.3	0.00295	12.3	0.01701	12.3	0.01333	12.3	0.023	12.3	0.0015	12.3	0.0006	12.3	0.000102893
		12.325	0.00552	12.325	0.01334	12.325	0.01667	12.325	0.023	12.325	0.0019	12.325	0.0006	12.325	0
		12.35	0.00405	12.35	0.01768	12.35	0.014	12.35	0.017	12.35	0.0022	12.35	0.0002	12.35	0.000102893
		12.375	0.00258	12.375	0.01534	12.375	0.01867	12.375	0.01933	12.375	0.0013	12.375	0.0009	12.375	0.000102893
		12.4	0.00295	12.4	0.01468	12.4	0.016	12.4	0.018	12.4	0.0019	12.4	0.0006	12.4	0.000411573
		12.425	0.00589	12.425	0.01368	12.425	0.01567	12.425	0.017	12.425	0.0016	12.425	0.0003	12.425	0.00061736
		12.45	0.00258	12.45	0.01534	12.45	0.01667	12.45	0.02133	12.45	0.0019	12.45	0.0004	12.45	0.000205787
		12.475	0.00368	12.475	0.01167	12.475	0.014	12.475	0.01933	12.475	0.002	12.475	0.0005	12.475	0
		12.5	0.00552	12.5	0.01901	12.5	0.01867	12.5	0.021	12.5	0.0009	12.5	0	12.5	0.000514467
		12.525	0.00258	12.525	0.01601	12.525	0.016	12.525	0.02	12.525	0.0015	12.525	0.0004	12.525	0.000205787
		12.55	0.00405	12.55	0.01501	12.55	0.016	12.55	0.02	12.55	0.0015	12.55	0.0009	12.55	0
		12.575	0.00295	12.575	0.01001	12.575	0.02233	12.575	0.02033	12.575	0.0018	12.575	0.0004	12.575	0.000205787
		12.6	0.00221	12.6	0.01701	12.6	0.01533	12.6	0.01933	12.6	0.0024	12.9857	0.0002	12.6	0.000514467
		12.625	0.00258	12.625	0.01034	12.625	0.01733	12.625	0.02	12.625	0.0018	12.625	0.0003	12.625	0
		12.65	0.00626	12.65	0.01434	12.65	0.01433	12.65	0.015	12.65	0.0017	12.65	0.0004	12.65	0.000102893
		12.675	0.00295	12.675	0.01134	12.675	0.01567	12.675	0.01833	12.675	0.002	12.675	0.0004	12.675	0.000514467
		12.7	0.00368	12.7	0.01134	12.7	0.017	12.7	0.01733	12.7	0.0016	12.7	0.0002	12.7	0.000205787
		12.725	0.00368	12.725	0.01167	12.725	0.01567	12.725	0.02033	12.725	0.0012	12.725	0.0001	12.725	0.000205787
		12.75	0.00295	12.75	0.01534	12.75	0.01767	12.75	0.01833	12.75	0.0011	12.75	0.0003	12.75	--
		12.775	0.00442	12.775	0.01568	12.775	0.01167	12.775	0.01867	12.775	0.0015	12.775	0.0002	12.775	0.000102893
		12.8	0.00258	12.8	0.01734	12.8	0.019	12.8	0.019	12.8	0.001	12.8	0.0001	12.8	0.000205787
		12.825	0.00184	12.825	0.01568	12.825	0.01467	12.825	0.019	12.825	0.0019	12.825	0.0002	12.825	--
		12.85	0.00442	12.85	0.01401	12.85	0.01533	12.85	0.01933	12.85	0.0022	12.85	0.0004	12.85	0.000102893
		12.875	0.00442	12.875	0.01334	12.875	0.01033	12.875	0.016	12.875	0.001	12.875	0.0001	12.875	0.000205787
		12.9	0.00295	12.9	0.01601	12.9	0.01633	12.9	0.01767	12.9	0.0012	12.9	0.0001	12.9	0.000205787
		12.925	0.00442	12.925	0.00734	12.925	0.01533	12.925	0.01767	12.925	0.0016	12.925	0.0002	12.925	0.00030868
		12.95	0.00479	12.95	0.01067	12.95	0.01667	12.95	0.02133	12.95	0.0011	12.95	0.0003	12.95	0
		12.975	0.00295	12.975	0.01634	12.975	0.015	12.975	0.015	12.975	0.0022	12.975	0.0002	12.975	0.000102893
		13	0.00258	13	0.01501	13	0.01533	13	0.02	13	0.0022	13	0.0004	13	0
		13.025	0.00515	13.025	0.01234	13.025	0.018	13.025	0.021	13.025	0.0018	13.025	0.0003	13.025	0.000514467
		13.05	0.00442	13.05	0.01334	13.05	0.016	13.05	0.01633	13.05	0.0009	13.05	0.0001	13.05	0
		13.075	0.00442	13.075	0.01434	13.075	0.01333	13.075	0.018	13.075	0.001	13.075	0.0003	13.075	0
		13.1	0.00295	13.1	0.00834	13.1	0.01633	13.1	0.016	13.1	0.0011	13.1	0.0003	13.1	0.000205787
		13.125	0.00479	13.125	0.01368	13.125	0.01533	13.125	0.02133	13.125	0.001	13.125	0.0004	13.125	0
		13.15	0.00295	13.15	0.01134	13.15	0.01633	13.15	0.01967	13.15	0.0013	13.15	0.0004	13.15	0.000102893
		13.175	0.00368	13.175	0.01067	13.175	0.01267	13.175	0.014	13.175	0.001	13.175	0.0004	13.175	0.000205787
		13.2	0.00405	13.2	0.00767	13.2	0.01633	13.2	0.01667	13.2	0.0008	13.2	0.0004	13.2	0.000205787
		13.225	0.00258	13.225	0.01334	13.225	0.01467	13.225	0.017	13.225	0.0012	13.225	0.0003	13.225	0.00030868
		13.25	0.00515	13.25	0.01067	13.25	0.01067	13.25	0.01933	13.25	0.0009	13.25	0.0003	13.25	0
		13.275	0.00331	13.275	0.01101	13.275	0.016	13.275	0.01733	13.275	0.001	13.275	0.0001	13.275	0.000102893
		13.3	0.0011	13.3	0.01167	13.3	0.014	13.3	0.01433	13.3	0.0016	13.3	0.0005	13.3	--
		13.325	0.00258	13.325	0.01368	13.325	0.01733	13.325	0.013	13.325	0.0013	13.325	0.0005	13.325	0.000102893
		13.35	0.00331	13.35	0.01001	13.35	0.014	13.35	0.014	13.35	0.0016	13.35	0.0007	13.35	0.000411573
		13.375	0.00221	13.375	0.00967	13.375	0.01433	13.375	0.01867	13.375	0.0006	13.375	0.0001	13.375	0.000205787
		13.4	0.00368	13.4	0.01268	13.4	0.01133	13.4	0.013	13.4	0.0008	13.4	0.0003	13.4	0.000102893
		13.425	0.00184	13.425	0.01368	13.425	0.01367	13.425	0.016	13.425	0.0011	13.425	0.0003	13.425	0
		13.45	0.00368	13.45	0.01568	13.45	0.01133	13.45	0.01667	13.45	0.0012	13.45	0.0002	13.45	0.000720253
		13.475	0.00368	13.475	0.00867	13.475	0.015	13.475	0.01133	13.475	0.001	13.475	0.0004	13.475	0
		13.5	0.00515	13.5	0.00967	13.5	0.01467	13.5	0.014	13.5	0.0012	13.5	0.0005	13.5	0.00030868
		13.525	0.00515	13.525	0.01468	13.525	0.019	13.525	0.01567	13.525	0.0001	13.525	0.0004	13.525	0.000205787
		13.55	0.00295	13.55	0.01134	13.55	0.01167	13.55	0.014	13.55	0.001	13.55	0.0005	13.55	--
		13.575	0.00221	13.575	0.01368	13.575	0.017	13.575	0.02233	13.575	0.001	13.575	0.0003	13.575	0.000205787
		13.6	0.00184	13.6	0.01701	13.6	0.015	13.6	0.015	13.6	0.0012	13.6	0.0005	13.6	0.00030868
		13.625	0.00221	13.625	0.01067	13.625	0.01533	13.625	0.017	13.625	0.0007	13.625	0.0006	13.625	--
		13.65	0.00147	13.65	0.00901	13.65	0.01267	13.65	0.01467	13.65	0.001	13.65	0.0003	13.65	0.000102893
		13.675	0.00221	13.675	0.00834	13.675	0.01333	13.675	0.015	13.675	0.0015	13.675	0.0004	13.675	0.000514467
		13.7	0.00184	13.7	0.00867	13.7	0.013	13.7	0.01133	13.7	0.0019	13.7	0.0002	13.7	0
		13.725	0.0011	13.725	0.01268	13.725	0.01433	13.725	0.014	13.725	0.0016	13.725	0	13.725	0.000514467
		13.75	0.00442	13.75	0.01434	13.75	0.01433	13.75	0.014	13.75	0.0008	13.75	0.0002	13.75	0
		13.775	0.00295	13.775	0.01101	13.775	0.013	13.775	0.018	13.775	0.001	13.775	0.0002	13.775	0.000102893
		13.8	0.000736264	13.8	0.01101	13.8	0.014	13.8	0.01267	13.8	0.001	13.8	0.0001	13.8	0.000205787
		13.825	0.00295	13.825	0.01034	13.825	0.017	13.825	0.014	13.825	0.0012	13.825	0.0003	13.825	0.000205787
		13.85	0.00442	13.85	0.01401	13.85	0.01	13.85	0.01333	13.85	0.001	13.85	0.0004	13.85	0.000205787
		13.875	0.00368	13.875	0.01301	13.875	0.01033	13.875	0.01633	13.875	0.0011	13.875	0.0002	13.875	0.000411573
		13.9	0.00515	13.9	0.01301	13.9	0.01167	13.9	0.01467	13.9	0.0015	13.9	0.0002	13.9	0
		13.925	0.00221	13.925	0.01201	13.925	0.015	13.925	0.01367	13.925	0.0009	13.925	0.0006	13.925	0.000102893
		13.95	0.0011	13.95	0.01234	13.95	0.00933	13.95	0.015	13.95	0.0011	13.95	0.0002	13.95	0
		13.975	0.0011	13.975	0.00967	13.975	0.01067	13.975	0.01667	13.975	0.0012	13.975	0.0003	13.975	0
		14	0.00258	14	0.01167	14	0.01467	14	0.015	14	0.0011	14	0.0002	14	0.000411573
		14.025	0.00295	14.025	0.01067	14.025	0.01067	14.025	0.01867	14.025	0.0009	14.025	0.0001	14.025	0.00030868
		14.05	0.00331	14.05	0.00834	14.05	0.012	14.05	0.01433	14.05	0.0011	14.05	0.0003	14.05	0.000102893
		14.075	0.00295	14.075	0.01034	14.075	0.01367	14.075	0.01333	14.075	0.0016	14.075	0.0001	14.075	0
		14.1	0.00368	14.1	0.01301	14.1	0.014	14.1	0.01533	14.1	0.0008	14.1	0.0004	14.1	--
		14.125	0.00147	14.125	0.00901	14.125	0.013	14.125	0.014	14.125	0.001	14.125	0.0001	14.125	0.000102893
		14.15	0.00184	14.15	0.01368	14.15	0.01133	14.15	0.01367	14.15	0.0005	14.15	0.0002	14.15	0
		14.175	0.00295	14.175	0.01067	14.175	0.015	14.175	0.012	14.175	0.0006	14.175	0.0001	14.175	0
		14.2	0.00295	14.2	0.00934	14.2	0.01367	14.2	0.01367	14.2	0.0006	14.2	0.0003	14.2	0.000205787
		14.225	0.00331	14.225	0.01001	14.225	0.00867	14.225	0.017	14.225	0.0014	14.225	0.0001	14.225	0.000102893
		14.25	0.00258	14.25	0.00867	14.25	0.012	14.25	0.01767	14.25	0.001	14.25	0.0002	14.25	0.000102893
		14.275	0.00258	14.275	0.00934	14.275	0.01133	14.275	0.01467	14.275	0.0007	14.275	0.0001	14.275	0.000102893
		14.3	0.00258	14.3	0.00734	14.3	0.01033	14.3	0.01367	14.3	0.0008	14.3	0.0002	14.3	0.000205787
		14.325	0.00405	14.325	0.01167	14.325	0.01333	14.325	0.01067	14.325	0.0011	14.325	0.0001	14.325	0.00030868
		14.35	0.00258	14.35	0.00967	14.35	0.01067	14.35	0.012	14.35	0.0007	14.35	0.0007	14.35	--
		14.375	0.00258	14.375	0.00734	14.375	0.01167	14.375	0.01433	14.375	0.001	14.375	0.0001	14.375	0
		14.4	0.00331	14.4	0.01034	14.4	0.011	14.4	0.013	14.4	0.0015	14.4	0.0002	14.4	0.000102893
		14.425	0.000736264	14.425	0.00834	14.425	0.01267	14.425	0.01333	14.425	0.0009	14.425	0.0001	14.425	--
		14.45	0.00405	14.45	0.00767	14.45	0.01267	14.45	0.01633	14.45	0.0009	14.45	0.0004	14.45	--
		14.475	0.00552	14.475	0.00901	14.475	0.009	14.475	0.015	14.475	0.001	14.475	0	14.475	0.00030868
		14.5	0.00331	14.5	0.01134	14.5	0.01333	14.5	0.015	14.5	0.0014	14.5	0.0001	14.5	--
		14.525	0.00258	14.525	0.00734	14.525	0.019	14.525	0.013	14.525	0.0003	14.525	0.0007	14.525	0
		14.55	0.00331	14.55	0.00867	14.55	0.01333	14.55	0.01	14.55	0.001	14.55	0.0001	14.55	0
		14.575	0.00295	14.575	0.01334	14.575	0.01333	14.575	0.01233	14.575	0.001	14.575	0.0001	14.575	0.000102893
		14.6	0.00295	14.6	0.01134	14.6	0.011	14.6	0.01567	14.6	0.0009	14.6	0.0004	14.6	0.000102893
		14.625	0.00221	14.625	0.01167	14.625	0.00867	14.625	0.01367	14.625	0.001	14.625	0.0001	14.625	--
		14.65	0.00184	14.65	0.01067	14.65	0.01167	14.65	0.01467	14.65	0.001	14.65	0.0005	14.65	0.000102893
		14.675	0.00221	14.675	0.00867	14.675	0.01233	14.675	0.012	14.675	0.0005	14.675	0	14.675	0.000102893
		14.7	0.00368	14.7	0.00801	14.7	0.01167	14.7	0.015	14.7	0.0007	14.7	0	14.7	0.000102893
		14.725	0.00331	14.725	0.01167	14.725	0.01167	14.725	0.01367	14.725	0.0008	14.725	0.0004	14.725	0.000102893
		14.75	0.00442	14.75	0.00834	14.75	0.012	14.75	0.016	14.75	0.0016	14.75	0	14.75	0
		14.775	0.00221	14.775	0.00901	14.775	0.01367	14.775	0.01367	14.775	0.0011	14.775	0.0005	14.775	0.000205787
		14.8	0.00295	14.8	0.01134	14.8	0.01233	14.8	0.012	14.8	0.0005	14.8	0.0004	14.8	0.000102893
		14.825	0.00368	14.825	0.00901	14.825	0.011	14.825	0.012	14.825	0.0011	14.825	0.0002	14.825	--
		14.85	0.00184	14.85	0.00967	14.85	0.01033	14.85	0.011	14.85	0.0011	14.85	0.0002	14.85	--
		14.875	0.00368	14.875	0.00834	14.875	0.011	14.875	0.01433	14.875	0.0009	14.875	0.0001	14.875	--
		14.9	0.000736264	14.9	0.00967	14.9	0.009	14.9	0.01167	14.9	0.0006	14.9	0.0003	14.9	0
		14.925	0.00295	14.925	0.00767	14.925	0.01067	14.925	0.014	14.925	0.0013	14.925	0	14.925	0
		14.95	0.00221	14.95	0.01101	14.95	0.01	14.95	0.01267	14.95	0.0008	14.95	0.0002	14.95	--
		14.975	0.00295	14.975	0.00734	14.975	0.01267	14.975	0.012	14.975	0.0007	14.975	0.0001	14.975	0
		15	0.00221	15	0.00934	15	0.014	15	0.01433	15	0.0009	15	0.0001	15	0.000205787
		15.025	0.00368	15.025	0.01334	15.025	0.00967	15.025	0.01067	15.025	0.001	15.025	0.0004	15.025	0.000205787
		15.05	0.00442	15.05	0.00767	15.05	0.01433	15.05	0.013	15.05	0.0009	15.05	0.0002	15.05	0
		15.075	0	15.075	0.00801	15.075	0.012	15.075	0.01067	15.075	0.0007	15.075	0.0001	15.075	0.00030868
		15.1	0.00442	15.1	0.01167	15.1	0.01167	15.1	0.01133	15.1	0.0011	15.1	0.0002	15.1	0
		15.125	0.00479	15.125	0.00801	15.125	0.00867	15.125	0.01333	15.125	0.001	15.125	0.0006	15.125	0.000102893
		15.15	0.00184	15.15	0.00767	15.15	0.013	15.15	0.015	15.15	0.0005	15.15	0.0001	15.15	0.00030868
		15.175	0.00184	15.175	0.00834	15.175	0.01	15.175	0.01267	15.175	0.0009	15.175	0	15.175	0.000102893
		15.2	0.00258	15.2	0.00901	15.2	0.01267	15.2	0.009	15.2	0.0011	15.2	0	15.2	0
		15.225	0.000736264	15.225	0.004	15.225	0.009	15.225	0.012	15.225	0.0007	15.225	0.0003	15.225	0.000102893
		15.25	0.00368	15.25	0.00667	15.25	0.00833	15.25	0.00867	15.25	0.0009	15.25	0.0002	15.25	0
		15.275	0.000368132	15.275	0.00767	15.275	0.01033	15.275	0.01633	15.275	0.0007	15.275	0.0002	15.275	--
		15.3	0.00258	15.3	0.00534	15.3	0.013	15.3	0.00933	15.3	0.0006	15.3	0.0004	15.3	0
		15.325	0.00221	15.325	0.01401	15.325	0.01433	15.325	0.01167	15.325	0.0007	15.325	0.0002	15.325	--
		15.35	0.0011	15.35	0.00534	15.35	0.01233	15.35	0.01567	15.35	0.001	15.35	0.0005	15.35	0.000102893
		15.375	0.00258	15.375	0.00767	15.375	0.01	15.375	0.00833	15.375	0.0015	15.375	0.0004	15.375	0
		15.4	0.00368	15.4	0.00867	15.4	0.01067	15.4	0.011	15.4	0.0009	15.4	0.0002	15.4	0
		15.425	0.0011	15.425	0.00634	15.425	0.00733	15.425	0.01	15.425	0.0006	15.425	0.0003	15.425	--
		15.45	0.00147	15.45	0.00867	15.45	0.00733	15.45	0.009	15.45	0.001	15.45	0	15.45	0
		15.475	0.00479	15.475	0.006	15.475	0.01033	15.475	0.00967	15.475	0.0008	15.475	0.0001	15.475	0
		15.5	0.000736264	15.5	0.00767	15.5	0.01	15.5	0.01567	15.5	0.0007	15.5	0.0005	15.5	0
		15.525	0.00184	15.525	0.00767	15.525	0.009	15.525	0.00867	15.525	0.0007	15.525	0.0001	15.525	0.000205787
		15.55	0.000368132	15.55	0.00667	15.55	0.01233	15.55	0.01233	15.55	0.0008	15.55	0.0001	15.55	0
		15.575	0.00221	15.575	0.00834	15.575	0.01233	15.575	0.01233	15.575	0.0008	15.575	0.0002	15.575	0.000205787
		15.6	0.00221	15.6	0.00667	15.6	0.008	15.6	0.012	15.6	0.0007	15.6	0.0002	15.6	0
		15.625	0.00331	15.625	0.00767	15.625	0.013	15.625	0.01167	15.625	0.0011	15.625	0.0001	15.625	0
		15.65	0.00221	15.65	0.00434	15.65	0.012	15.65	0.01167	15.65	0.0007	15.65	0.0003	15.65	0
		15.675	0.00368	15.675	0.00867	15.675	0.01167	15.675	0.013	15.675	0.0008	15.675	0.0001	15.675	0.000102893
		15.7	0.00258	15.7	0.00801	15.7	0.011	15.7	0.01233	15.7	0.0005	15.7	0.0004	15.7	0
		15.725	0.00221	15.725	0.00667	15.725	0.01367	15.725	0.01233	15.725	0.0008	15.725	0	15.725	0.000102893
		15.75	0.0011	15.75	0.01301	15.75	0.00967	15.75	0.01233	15.75	0.0004	15.75	0.0003	15.75	0
		15.775	0.00221	15.775	0.00667	15.775	0.00933	15.775	0.00933	15.775	0.0009	15.775	0.0002	15.775	--
		15.8	0.00184	15.8	0.00667	15.8	0.008	15.8	0.00833	15.8	0.001	15.8	0	15.8	0
		15.825	0.00258	15.825	0.00867	15.825	0.00867	15.825	0.01233	15.825	0.0005	15.825	0.0001	15.825	0.000102893
		15.85	0.000368132	15.85	0.00867	15.85	0.01167	15.85	0.00967	15.85	0.001	15.85	0.0003	15.85	--
		15.875	0.00368	15.875	0.00434	15.875	0.00767	15.875	0.009	15.875	0.0013	15.875	0.0001	15.875	--
		15.9	0.00221	15.9	0.00967	15.9	0.01033	15.9	0.01133	15.9	0.0005	15.9	0.0002	15.9	0
		15.925	0.00295	15.925	0.00734	15.925	0.01	15.925	0.00867	15.925	0.0007	15.925	0.0002	15.925	0.000102893
		15.95	0.00147	15.95	0.00834	15.95	0.01033	15.95	0.01267	15.95	0.0008	15.95	0.0003	15.95	0
		15.975	0.00184	15.975	0.00834	15.975	0.00733	15.975	0.01133	15.975	0.0009	15.975	0.0001	15.975	--
		16	0.00515	16	0.00801	16	0.00867	16	0.01033	16	0.0008	16	0.0003	16	--
		16.025	0.0011	16.025	0.007	16.025	0.01167	16.025	0.011	16.025	0.0006	16.025	0.0002	16.025	0
		16.05	0.000368132	16.05	0.00967	16.05	0.00833	16.05	0.01167	16.05	0.0006	16.05	0.0001	16.05	0.000205787
		16.075	0.00184	16.075	0.00834	16.075	0.009	16.075	0.00933	16.075	0.0008	16.075	0	16.075	0.000102893
		16.1	0.00184	16.1	0.007	16.1	0.009	16.1	0.013	16.1	0.0005	16.1	0.0001	16.1	0
		16.125	0.00147	16.125	0.00667	16.125	0.00933	16.125	0.00833	16.125	0.0007	16.125	0.0001	16.125	0
		16.15	0.00368	16.15	0.00667	16.15	0.00767	16.15	0.01133	16.15	0.0008	16.15	0.0004	16.15	0
		16.175	0.00147	16.175	0.006	16.175	0.00733	16.175	0.01233	16.175	0.0006	16.175	0.0003	16.175	0.000102893
		16.2	0.00147	16.2	0.007	16.2	0.01133	16.2	0.01	16.2	0.0009	16.2	0.0001	16.2	0.000205787
		16.225	0.00184	16.225	0.00734	16.225	0.01033	16.225	0.012	16.225	0.001	16.225	0.0002	16.225	--
		16.25	0.00147	16.25	0.004	16.25	0.008	16.25	0.00833	16.25	0.0007	16.25	0.0003	16.25	0
		16.275	0.00184	16.275	0.006	16.275	0.011	16.275	0.00967	16.275	0.0009	16.275	0.0003	16.275	0.000102893
		16.3	0.0011	16.3	0.00567	16.3	0.011	16.3	0.01167	16.3	0.0005	16.3	0	16.3	0
		16.325	0.00147	16.325	0.005	16.325	0.00833	16.325	0.00767	16.325	0.0006	16.325	0.0002	16.325	0
		16.35	0.00147	16.35	0.00667	16.35	0.00833	16.35	0.011	16.35	0.0009	16.35	0.0002	16.35	0
		16.375	0.00184	16.375	0.00867	16.375	0.01033	16.375	0.00867	16.375	0.0007	16.375	0	16.375	--
		16.4	0.00331	16.4	0.007	16.4	0.011	16.4	0.01133	16.4	0.0003	16.4	0	16.4	0
		16.425	0.00295	16.425	0.007	16.425	0.00833	16.425	0.00767	16.425	0.0011	16.425	0.0001	16.425	0.000102893
		16.45	0.00184	16.45	0.00567	16.45	0.00867	16.45	0.012	16.45	0.0009	16.45	0	16.45	--
		16.475	0.00147	16.475	0.00634	16.475	0.007	16.475	0.01167	16.475	0.0009	16.475	0.0003	16.475	0.000102893
		16.5	0.00295	16.5	0.00734	16.5	0.011	16.5	0.01367	16.5	0.0006	16.5	0	16.5	--
		16.525	0.000736264	16.525	0.00467	16.525	0.00867	16.525	0.00933	16.525	0.0004	16.525	0.0002	16.525	0
		16.55	0.00221	16.55	0.00534	16.55	0.00933	16.55	0.00933	16.55	0.0008	16.55	0.0001	16.55	--
		16.575	0.000368132	16.575	0.00634	16.575	0.00967	16.575	0.009	16.575	0.0008	16.575	0.0001	16.575	--
		16.6	0.00147	16.6	0.006	16.6	0.00733	16.6	0.012	16.6	0.001	16.6	0.0002	16.6	0.000102893
		16.625	0.0011	16.625	0.005	16.625	0.00767	16.625	0.01033	16.625	0.0007	16.625	0.0001	16.625	0
		16.65	0.00147	16.65	0.00867	16.65	0.00733	16.65	0.01133	16.65	0.0005	16.65	0.0002	16.65	0.000102893
		16.675	0.00184	16.675	0.01001	16.675	0.007	16.675	0.00733	16.675	0.0011	16.675	0.0001	16.675	0
		16.7	0.00258	16.7	0.00867	16.7	0.01233	16.7	0.01133	16.7	0.0011	16.7	0.0003	16.7	0.000102893
		16.725	0.0011	16.725	0.00434	16.725	0.00733	16.725	0.011	16.725	0.0003	16.725	0.0001	16.725	0
		16.75	0.00184	16.75	0.005	16.75	0.01233	16.75	0.013	16.75	0.0008	16.75	0.0003	16.75	--
		16.775	0.00368	16.775	0.00467	16.775	0.00933	16.775	0.006	16.775	0.0015	16.775	0.0002	16.775	--
		16.8	0.00221	16.8	0.00667	16.8	0.00733	16.8	0.009	16.8	0.0006	16.8	0.0001	16.8	--
		16.825	0.00184	16.825	0.00734	16.825	0.012	16.825	0.01033	16.825	0.0005	16.825	0.0001	16.825	--
		16.85	0.000368132	16.85	0.00767	16.85	0.00767	16.85	0.01067	16.85	0.0005	16.85	0.0002	16.85	--
		16.875	0.00331	16.875	0.007	16.875	0.00767	16.875	0.01333	16.875	0.0005	16.875	0.0004	16.875	0
		16.9	0.00147	16.9	0.007	16.9	0.00733	16.9	0.01067	16.9	0.0002	16.9	0.0002	16.9	0
		16.925	0.00147	16.925	0.00634	16.925	0.00667	16.925	0.016	16.925	0.0004	16.925	0.0002	16.925	--
		16.95	0.0011	16.95	0.00834	16.95	0.01167	16.95	0.011	16.95	0.0006	16.95	0	16.95	0.000102893
		16.975	0.00221	16.975	0.006	16.975	0.00667	16.975	0.01067	16.975	0.0006	16.975	0	16.975	--
		17	0.00184	17	0.00767	17	0.00633	17	0.01133	17	0.0004	17	0	17	--
		17.025	0.00331	17.025	0.00967	17.025	0.00867	17.025	0.00933	17.025	0.0006	17.025	0.0003	17.025	0
		17.05	0.00221	17.05	0.00801	17.05	0.007	17.05	0.009	17.05	0.0009	17.05	0.0001	17.05	--
		17.075	0.000736264	17.075	0.00967	17.075	0.01033	17.075	0.00633	17.075	0.0007	17.075	0.0001	17.075	0
		17.1	0.00331	17.1	0.007	17.1	0.00433	17.1	0.009	17.1	0.0008	17.1	0.0002	17.1	--
		17.125	0.00147	17.125	0.00667	17.125	0.01233	17.125	0.01133	17.125	0.0005	17.125	0	17.125	0
		17.15	0.00147	17.15	0.00334	17.15	0.00567	17.15	0.01167	17.15	0.0005	17.15	0.0003	17.15	--
		17.175	0.000736264	17.175	0.00534	17.175	0.007	17.175	0.01033	17.175	0.0012	17.175	0	17.175	--
		17.2	0.00258	17.2	0.007	17.2	0.008	17.2	0.00867	17.2	0.0004	17.2	0.0001	17.2	0
		17.225	0.00147	17.225	0.006	17.225	0.00767	17.225	0.01133	17.225	0.0004	17.225	0	17.225	0.000102893
		17.25	0.00258	17.25	0.00834	17.25	0.00767	17.25	0.01067	17.25	0.0004	17.25	0.0001	17.25	0.000205787
		17.275	0	17.275	0.006	17.275	0.01133	17.275	0.00667	17.275	0.0013	17.275	0.0001	17.275	0
		17.3	0.00184	17.3	0.00734	17.3	0.00733	17.3	0.00833	17.3	0.0009	17.3	0.0001	17.3	0
		17.325	0.00147	17.325	0.00834	17.325	0.00633	17.325	0.00967	17.325	0.0006	17.325	0.0002	17.325	0.00030868
		17.35	0.00184	17.35	0.00434	17.35	0.00667	17.35	0.00733	17.35	0.0003	17.35	0	17.35	0.000205787
		17.375	0.00295	17.375	0.00734	17.375	0.01033	17.375	0.00933	17.375	0.0007	17.375	0.0001	17.375	0
		17.4	0.00147	17.4	0.00567	17.4	0.00967	17.4	0.00867	17.4	0.0003	17.4	0.0003	17.4	0.000205787
		17.425	0.000368132	17.425	0.00534	17.425	0.00767	17.425	0.00733	17.425	0.0006	17.425	0	17.425	0.000102893
		17.45	0.00221	17.45	0.00434	17.45	0.00733	17.45	0.00733	17.45	0.0006	17.45	0	17.45	--
		17.475	0.00221	17.475	0.000394996	17.475	0.008	17.475	0.012	17.475	0.0003	17.475	0.0002	17.475	--
		17.5	0.0011	17.5	0.00334	17.5	0.00633	17.5	0.011	17.5	0.0005	17.5	0.0001	17.5	--
		17.525	0.000736264	17.525	0.00467	17.525	0.01033	17.525	0.00733	17.525	0.0004	17.525	0.0004	17.525	0.000102893
		17.55	0.00184	17.55	0.00634	17.55	0.008	17.55	0.00867	17.55	0.0011	17.55	0.0001	17.55	0
		17.575	0.00184	17.575	0.00834	17.575	0.01067	17.575	0.011	17.575	0.0004	17.575	0.0002	17.575	0
		17.6	0.000736264	17.6	0.006	17.6	0.00633	17.6	0.00733	17.6	0.0001	17.6	0.0003	17.6	--
		17.625	0.00184	17.625	0.006	17.625	0.008	17.625	0.00867	17.625	0.0007	17.625	0.0002	17.625	0
		17.65	0.000736264	17.65	0.00434	17.65	0.00833	17.65	0.00933	17.65	0.0006	17.65	0	17.65	--
		17.675	0.00184	17.675	0.00801	17.675	0.00833	17.675	0.00633	17.675	0.0006	17.675	0.0003	17.675	0
		17.7	0.00184	17.7	0.00567	17.7	0.00933	17.7	0.00967	17.7	0.0007	17.7	0.0001	17.7	0
		17.725	0.000736264	17.725	0.00734	17.725	0.00767	17.725	0.007	17.725	0.0007	17.725	0.0001	17.725	0.000102893
		17.75	0.00147	17.75	0.00634	17.75	0.006	17.75	0.008	17.75	0.0003	17.75	0.0006	17.75	--
		17.775	0.00258	17.775	0.00767	17.775	0.008	17.775	0.01067	17.775	0.0006	17.775	0	17.775	--
		17.8	0.0011	17.8	0.004	17.8	0.00733	17.8	0.01033	17.8	0.0002	17.8	0.0001	17.8	--
		17.825	0.000368132	17.825	0.000448134	17.825	0.01	17.825	0.00667	17.825	0.0006	17.825	0.0002	17.825	0
		17.85	0.00405	17.85	0.00534	17.85	0.008	17.85	0.009	17.85	0.0004	17.85	0.0002	17.85	0.000102893
		17.875	0.00405	17.875	0.00434	17.875	0.008	17.875	0.00933	17.875	0.0006	17.875	0	17.875	0.000205787
		17.9	0.000368132	17.9	0.00434	17.9	0.00667	17.9	0.00667	17.9	0.0005	17.9	0	17.9	--
		17.925	0.000736264	17.925	0.00734	17.925	0.01	17.925	0.00667	17.925	0.0005	17.925	0	17.925	--
		17.95	0.000368132	17.95	0.00071037	17.95	0.00533	17.95	0.00833	17.95	0.0002	17.95	0	17.95	0
		17.975	0.00258	17.975	0.00467	17.975	0.00667	17.975	0.00567	17.975	0.0006	17.975	0	17.975	0
		18	0.00147	18	0.007	18	0.00733	18	0.01	18	0.000710469	18	0.0002	18	0
		18.025	0.000368132	18.025	0.006	18.025	0.00933	18.025	0.008	18.025	0.0005	18.025	0.0001	18.025	0
		18.05	0.0011	18.05	0.00367	18.05	0.009	18.05	0.00667	18.05	0.0003	18.05	0.0001	18.05	--
		18.075	0.0011	18.075	0.00334	18.075	0.00767	18.075	0.00733	18.075	0.0004	18.075	0.0004	18.075	--
		18.1	0.000736264	18.1	0.007	18.1	0.00733	18.1	0.00967	18.1	0.0004	18.1	0.0002	18.1	--
		18.125	0.00221	18.125	0.005	18.125	0.008	18.125	0.00833	18.125	0.0005	18.125	0.0001	18.125	--
		18.15	0.0011	18.15	0.00534	18.15	0.00733	18.15	0.00733	18.15	0.0005	18.15	0.0002	18.15	0
		18.175	0.0011	18.175	0.00634	18.175	0.00767	18.175	0.00767	18.175	0.0003	18.175	0.0001	18.175	--
		18.2	0.00184	18.2	0.00567	18.2	0.007	18.2	0.00933	18.2	0.0003	18.2	0.0002	18.2	0
		18.225	0.00221	18.225	0.00734	18.225	0.00733	18.225	0.008	18.225	0.0003	18.225	0.0003	18.225	0.000102893
		18.25	0.00258	18.25	0.00667	18.25	0.009	18.25	0.00833	18.25	0.000779071	18.4278	0.0001	18.25	0
		18.275	0.00221	18.275	0.00634	18.275	0.006	18.275	0.006	18.275	0.0006	18.275	0.0001	18.275	--
		18.3	0.0011	18.3	0.00634	18.3	0.00867	18.3	0.00667	18.3	0.0007	18.3	0.0001	18.3	0.000102893
		18.325	0.00184	18.325	0.000463082	18.325	0.006	18.325	0.007	18.325	0.000752602	18.325	0	18.325	0
		18.35	0.000368132	18.35	0.007	18.35	0.00967	18.35	0.009	18.35	0.0001	18.35	0.0001	18.35	0.000205787
		18.375	0.00221	18.375	0.00567	18.375	0.00567	18.375	0.01033	18.375	0.0005	18.375	0.0002	18.375	--
		18.4	0.00147	18.4	0.00467	18.4	0.006	18.4	0.00633	18.4	0.0001	18.4	0.0002	18.4	--
		18.425	0.00147	18.425	0.00534	18.425	0.005	18.425	0.00833	18.425	0.0005	18.425	0.0001	18.425	--
		18.45	0.00184	18.45	0.005	18.45	0.00867	18.45	0.00567	18.45	0.0004	18.45	0.0001	18.45	--
		18.475	0.000736264	18.475	0.00567	18.475	0.00533	18.475	0.00633	18.475	0.0003	18.475	0.0002	18.475	--
		18.5	0.00147	18.5	0.00567	18.5	0.00667	18.5	0.00767	18.5	0.0006	18.5	0.0002	18.5	0
		18.525	0.00368	18.525	0.004	18.525	0.00733	18.525	0.008	18.525	0.000779071	18.525	0.0001	18.525	0
		18.55	0.000736264	18.55	0.00667	18.55	0.00833	18.55	0.005	18.55	0.0004	18.55	0.0001	18.55	0
		18.575	0.0011	18.575	0.00634	18.575	0.00833	18.575	0.00933	18.575	0.0004	18.575	0	18.575	--
		18.6	0.00184	18.6	0.006	18.6	0.00967	18.6	0.00533	18.6	0.0004	18.6	0	18.6	--
		18.625	0.000736264	18.625	0.00534	18.625	0.009	18.625	0.00733	18.625	0.0006	18.625	0.0001	18.625	0
		18.65	0.000736264	18.65	0.005	18.65	0.007	18.65	0.006	18.65	0.0004	18.65	0.0002	18.65	--
		18.675	0.0011	18.675	0.00567	18.675	0.00833	18.675	0.006	18.675	0.0008	18.675	0	18.675	--
		18.7	0.000368132	18.7	0.006	18.7	0.00933	18.7	0.00367	18.7	0.0003	18.7	0	18.7	0
		18.725	0.00147	18.725	0.004	18.725	0.00967	18.725	0.00733	18.725	0.0003	18.725	0.0001	18.725	0
		18.75	0.00147	18.75	0.00567	18.75	0.00633	18.75	0.00867	18.75	0.0001	18.75	0.0002	18.75	0
		18.775	0.0011	18.775	0.00867	18.775	0.00733	18.775	0.00933	18.775	0.0002	18.775	0.0003	18.775	0.000102893
		18.8	0.000368132	18.8	0.00634	18.8	0.00433	18.8	0.00733	18.8	0.0002	18.8	0	18.8	--
		18.825	0.00331	18.825	0.00634	18.825	0.00433	18.825	0.011	18.825	0.0004	18.825	0	18.825	0
		18.85	0.00147	18.85	0.006	18.85	0.00933	18.85	0.006	18.85	0.0004	18.85	0.0001	18.85	0
		18.875	0	18.875	0.00634	18.875	0.00567	18.875	0.00733	18.875	0.0004	18.875	0.0002	18.875	0.000102893
		18.9	0.00184	18.9	0.00434	18.9	0.00833	18.9	0.01133	18.9	0.0005	18.9	0.0001	18.9	--
		18.925	0.00221	18.925	0.00634	18.925	0.00667	18.925	0.00767	18.925	0.0006	18.925	0	18.925	--
		18.95	0.000736264	18.95	0.00534	18.95	0.005	18.95	0.00533	18.95	0.0003	18.95	0	18.95	0
		18.975	0.00295	18.975	0.00534	18.975	0.00667	18.975	0.009	18.975	0.0004	18.975	0.0001	18.975	0
		19	0.000736264	19	0.006	19	0.008	19	0.00867	19	0.0008	19	0.0001	19	0
		19.025	0.000736264	19.025	0.00567	19.025	0.00667	19.025	0.00867	19.025	0.0004	19.025	0.0002	19.025	0
		19.05	--	19.05	0.005	19.05	0.006	19.05	0.00833	19.05	0.0001	19.05	0.0002	19.05	0
		19.075	0.000368132	19.075	0.00334	19.075	0.00867	19.075	0.00833	19.075	0.0004	19.075	0.0001	19.075	0
		19.1	0.000368132	19.1	0.00434	19.1	0.005	19.1	0.00667	19.1	0.0003	19.1	0	19.1	0.000102893
		19.125	0.000736264	19.125	0.00334	19.125	0.007	19.125	0.00767	19.125	0.0005	19.125	0	19.125	--
		19.15	0.000368132	19.15	0.005	19.15	0.009	19.15	0.00433	19.15	0.0003	19.15	0	19.15	--
		19.175	0.00147	19.175	0.00667	19.175	0.00567	19.175	0.009	19.175	0.0006	19.4908	0.0001	19.175	0
		19.2	0.00221	19.2	0.00667	19.2	0.009	19.2	0.006	19.2	0.0002	19.2	0.0006	19.2	0.000102893
		19.225	0.00184	19.225	0.000443196	19.225	0.00833	19.225	0.00833	19.225	0.0008	19.225	0.0004	19.225	0.000205787
		19.25	0.00147	19.25	0.006	19.25	0.006	19.25	0.00767	19.25	0.000779071	19.25	0.0004	19.25	0.000624539
		19.275	0.00258	19.275	0.004	19.275	0.00667	19.275	0.00633	19.275	0.000837244	19.275	0.0003	19.275	0.000624539
		19.3	0	19.3	0.006	19.3	0.00933	19.3	0.005	19.3	0.000854298	19.3	0.0005	19.3	0.000514467
		19.325	0.00331	19.325	0.00667	19.325	0.00633	19.325	0.00767	19.325	0.000837244	19.325	0.000793303	19.325	0.000823147
		19.35	0.00258	19.35	0.00334	19.35	0.009	19.35	0.00867	19.35	0.000854298	19.35	0.000764623	19.35	0.000655332
		19.375	0.00331	19.375	0.00102	19.375	0.008	19.375	0.00633	19.375	0.000832435	19.1625	0.000748119	19.375	0.00061736
		19.4	0.00147	19.4	0.000474425	19.4	0.008	19.4	0.00967	19.4	0.000827653	19.4	0.000808595	19.4	0.000470465
		19.425	0.00295	19.425	0.007	19.425	0.008	19.425	0.01067	19.425	0.000815818	19.425	0.000793303	19.425	0.000828559
		19.45	0.00147	19.45	0.00467	19.45	0.009	19.45	0.008	19.45	0.000704356	19.45	0.000679678	19.45	0.000571814
		19.475	0.0011	19.475	0.00667	19.475	0.004	19.475	0.01033	19.475	0.000854298	19.475	0.000808595	19.475	0.000541438
		19.5	0.00147	19.5	0.00567	19.5	0.00833	19.5	0.00833	19.5	0.0008	19.5	0.000804196	19.5	0.000680782
		19.525	0.00184	19.525	0.00634	19.525	0.007	19.525	0.01667	19.525	0.000832435	19.4135	0.00077618	19.525	0.00060743
		19.55	0.000736264	19.55	0.00767	19.55	0.00633	19.55	0.009	19.55	0.00084939	19.55	0.000774066	19.55	0.000571814
		19.575	0.00479	19.575	0.00534	19.575	0.00833	19.575	0.009	19.575	0.000790373	19.575	0.000804196	19.575	0.000733631
		19.6	0.00221	19.6	0.006	19.6	0.00533	19.6	0.00967	19.6	0.000866691	19.5142	0.000791142	19.6	0.00061736
		19.625	0.00258	19.625	0.00667	19.625	0.00633	19.625	0.00767	19.625	0.00079494	19.6453	0.000766266	19.625	0.000594461
		19.65	0.00442	19.65	0.00534	19.65	0.00633	19.65	0.007	19.65	0.000774596	19.3555	0.0008	19.65	0.000556451
		19.675	0.00147	19.675	0.00467	19.675	0.00733	19.675	0.00733	19.675	0.000844511	19.6841	0.000798731	19.675	0.00061736
		19.7	0.00331	19.7	0.00467	19.7	0.007	19.7	0.00467	19.7	0.000806472	19.4908	0.00077618	19.7	0.000823147
		19.725	0.00368	19.725	0.00667	19.725	0.008	19.725	0.008	19.725	0.0007	22.3059	0.000806392	19.725	0.00030868
		19.75	0.00479	19.75	0.006	19.75	0.00967	19.75	0.006	19.75	0.000806472	21.4626	0.000796555	19.75	0.000205787
		19.775	0.00368	19.775	0.00801	19.775	0.00967	19.775	0.00933	19.775	0.000861712	19.4908	0.0005	19.775	0.000514796
		19.8	0.00479	19.8	0.00534	19.8	0.01	19.8	0.00533	19.8	0.00079494	19.4521	0.000785765	19.8	0.000514467
		19.825	0.00295	19.825	0.00767	19.825	0.007	19.825	0.00533	19.825	0.0006	21.8106	0.0008	19.825	0.00061736
		19.85	0.00405	19.85	0.00334	19.85	0.00733	19.85	0.00867	19.85	0.00079494	20.3994	0	19.85	0.000509131
		19.875	0.00258	19.875	0.00667	19.875	0.01	19.875	0.00867	19.875	0.000871698	19.9354	0.0006	19.875	0.000535039
		19.9	0.00331	19.9	0.006	19.9	0.00833	19.9	0.006	19.9	0.000799533	20.8827	0.0003	19.9	0.000769712
		19.925	0.00368	19.925	0.00534	19.925	0.012	19.925	0.009	19.925	0.00076352	19.7922	0.0008	19.925	0.00030868
		19.95	0.000736264	19.95	0.000443196	19.95	0.01033	19.95	0.00733	19.95	0.000748278	21.6814	0.0005	19.95	0.000680782
		19.975	0.00295	19.975	0.00667	19.975	0.008	19.975	0.008	19.975	0.0007	19.6841	0.0005	19.975	0
		20	0.00368	20	0.00567	20	0.007	20	0.009	20	0.0007	19.9354	0.0008	20	0.000514467
		20.025	0.00405	20.025	0.00734	20.025	0.00833	20.025	0.01	20.025	0.0006	20.3994	0.0007	20.025	0.000535039
		20.05	0.00295	20.05	0.00534	20.05	0.009	20.05	0.00833	20.05	0.0006	20.0321	0.0004	20.05	0.000102893
		20.075	0.00295	20.075	0.006	20.075	0.008	20.075	0.00833	20.075	0.0007	20.317	0.0007	20.075	0.000514467
		20.1	0.00184	20.1	0.00567	20.1	0.00733	20.1	0.008	20.1	0.0008	19.8762	0.0002	20.1	0.00030868
		20.125	0.00184	20.125	0.004	20.125	0.00433	20.125	0.007	20.125	0.000767931	20.125	0.0002	20.125	0.00030868
		20.15	0.00184	20.15	0.00334	20.15	0.00567	20.15	0.00733	20.15	0.0007	20.5154	0.0004	20.15	0.00030868
		20.175	0.00368	20.175	0.00667	20.175	0.00733	20.175	0.00667	20.175	0.000811131	20.844	0.0001	20.175	0.000261593
		20.2	0.0011	20.2	0.00467	20.2	0.00733	20.2	0.00633	20.2	0.0008	20.2	0.0005	20.2	0.00030868
		20.225	0.00184	20.225	0.00567	20.225	0.00967	20.225	0.00433	20.225	0.000783572	20.225	0.0002	20.225	0.000514467
		20.25	0.00184	20.25	0.00467	20.25	0.00633	20.25	0.00767	20.25	0.00079494	20.25	0.0004	20.25	0
		20.275	0.00258	20.275	0.00467	20.275	0.008	20.275	0.00533	20.275	0.000718703	20.275	0.0003	20.275	0.000300138
		20.3	0.00147	20.3	0.00634	20.3	0.005	20.3	0.007	20.3	0.0003	20.3027	0.0001	20.3	0.000102893
		20.325	0.00258	20.325	0.00367	20.325	0.00467	20.325	0.00767	20.325	0.0006	20.325	0.0003	20.325	0
		20.35	0.00258	20.35	0.00334	20.35	0.00533	20.35	0.00533	20.35	0.0004	20.35	0.0004	20.35	0.000102893
		20.375	0.00184	20.375	0.004	20.375	0.00433	20.375	0.00433	20.375	0.000759134	20.375	0.0002	20.375	0.000102893
		20.4	0.000736264	20.4	0.00567	20.4	0.00567	20.4	0.008	20.4	0.0005	20.4	0.0002	20.4	--
		20.425	0.00147	20.425	0.000436645	20.425	0.00567	20.425	0.00833	20.425	0.000783572	20.425	0.0003	20.425	0.000102893
		20.45	0.00258	20.45	0.006	20.45	0.00467	20.45	0.005	20.45	0.000733341	20.45	0.0001	20.45	0.000102893
		20.475	0.000736264	20.475	0.00634	20.475	0.009	20.475	0.01033	20.475	0.00074398	20.475	0.0004	20.475	0.000102893
		20.5	0.00184	20.5	0.004	20.5	0.00533	20.5	0.00633	20.5	0.0003	20.5	0.0003	20.5	0.000205787
		20.525	0.00184	20.525	0.00467	20.525	0.006	20.525	0.00833	20.525	0	20.525	0.0003	20.525	0.000205787
		20.55	0.00295	20.55	0.00367	20.55	0.00633	20.55	0.00567	20.55	0.0007	20.55	0.0001	20.55	0.000205787
		20.575	0.00184	20.575	0.00534	20.575	0.006	20.575	0.00667	20.575	0.000752602	20.575	0.0001	20.575	0.00032644
		20.6	0.00258	20.6	0.000493153	20.6	0.00367	20.6	0.00467	20.6	0.0006	20.6	0.0005	20.6	0
		20.625	0.00295	20.625	0.00634	20.625	0.005	20.625	0.007	20.625	0.0005	20.625	0.0003	20.625	0.000102893
		20.65	0.000736264	20.65	0.007	20.65	0.007	20.65	0.00767	20.65	0.000774596	20.65	0.0003	20.65	0.000307727
		20.675	0.00184	20.675	0.00634	20.675	0.00567	20.675	0.008	20.675	0.0004	20.675	0.0002	20.675	0.000102893
		20.7	0.0011	20.7	0.005	20.7	0.00633	20.7	0.00467	20.7	0.0007	20.7	0.0003	20.7	0.000205787
		20.725	0.00147	20.725	0.00434	20.725	0.00433	20.725	0.00767	20.725	0.0005	20.725	0.0001	20.725	0.00030868
		20.75	0.00295	20.75	0.005	20.75	0.005	20.75	0.00667	20.75	0.0006	20.75	0.0001	20.75	--
		20.775	0.000736264	20.775	0.005	20.775	0.007	20.775	0.00567	20.775	0.0003	20.775	0	20.775	0.00030868
		20.8	0.00184	20.8	0.00434	20.8	0.00567	20.8	0.00467	20.8	0.0004	20.8	0.0004	20.8	0.000102893
		20.825	0.00221	20.825	0.00667	20.825	0.00667	20.825	0.00467	20.825	0.0006	20.825	0.0001	20.825	0
		20.85	0.00258	20.85	0.000505231	20.85	0.005	20.85	0.00733	20.85	0.0003	20.85	0.0003	20.85	0.00030868
		20.875	0.00258	20.875	0.004	20.875	0.00667	20.875	0.01133	20.875	0.0006	20.875	0.0003	20.875	0.000205787
		20.9	0	20.9	0.005	20.9	0.00333	20.9	0.00733	20.9	0.0004	20.9	0.0002	20.9	0.000205787
		20.925	0.000736264	20.925	0.00467	20.925	0.007	20.925	0.004	20.925	0.0004	20.925	0.0003	20.925	0.000102893
		20.95	0.00184	20.95	0.00434	20.95	0.005	20.95	0.00867	20.95	0.0002	20.95	0.0002	20.95	--
		20.975	0.00368	20.975	0.007	20.975	0.00767	20.975	0.008	20.975	0.0004	20.975	0.0001	20.975	0
		21	0.0011	21	0.006	21	0.00733	21	0.00767	21	0.0004	21	0.0003	21	0.000102893
		21.025	0.00184	21.025	0.00534	21.025	0.006	21.025	0.00733	21.025	0.0004	21.025	0.0001	21.025	--
		21.05	0.00147	21.05	0.004	21.05	0.005	21.05	0.00633	21.05	0.0003	21.05	0.0003	21.05	0
		21.075	0.00258	21.075	0.00567	21.075	0.004	21.075	0.005	21.075	0.00070031	21.075	0.0001	21.075	--
		21.1	0.00184	21.1	0.00467	21.1	0.004	21.1	0.00833	21.1	0.00072494	21.1	0.0001	21.1	0.000102893
		21.125	0.00184	21.125	0.00434	21.125	0.00667	21.125	0.00333	21.125	0.0002	21.125	0.0001	21.125	0.000102893
		21.15	0.00147	21.15	0.00434	21.15	0.00533	21.15	0.00667	21.15	0.0003	21.15	0.0002	21.15	0
		21.175	0.00184	21.175	0.00467	21.175	0.00433	21.175	0.00767	21.175	0.0007	21.175	0	21.175	0
		21.2	0.000736264	21.2	0.004	21.2	0.007	21.2	0.006	21.2	0.0007	21.2	0.0001	21.2	0.000205787
		21.225	0.0011	21.225	0.00367	21.225	0.00933	21.225	0.00567	21.225	0.000714574	21.225	0.0002	21.225	0
		21.25	0.000736264	21.25	0.00534	21.25	0.00667	21.25	0.00733	21.25	0.0005	21.25	0.0001	21.25	--
		21.275	0.000368132	21.275	0.00334	21.275	0.00867	21.275	0.00667	21.275	0.0003	21.275	0	21.275	--
		21.3	0.00184	21.3	0.00534	21.3	0.00533	21.3	0.007	21.3	0.0005	21.3	0.0003	21.3	0.000102893
		21.325	0.000736264	21.325	0.000422046	21.325	0.00767	21.325	0.00567	21.325	0.0004	21.325	0.0002	21.325	--
		21.35	0.00147	21.35	0.00434	21.35	0.007	21.35	0.009	21.35	0.0006	21.35	0.0001	21.35	0.000205787
		21.375	0.0011	21.375	0.000436645	21.375	0.00433	21.375	0.00433	21.375	0.0005	21.375	0	21.375	0
		21.4	0.00147	21.4	0.00434	21.4	0.004	21.4	0.00567	21.4	0.0004	21.4	0	21.4	0
		21.425	0.00147	21.425	0.00467	21.425	0.00433	21.425	0.00333	21.425	0.0005	21.425	0	21.425	--
		21.45	0.00147	21.45	0.00334	21.45	0.00633	21.45	0.00567	21.45	0.0005	21.45	0.0002	21.45	0.000205787
		21.475	0.0011	21.475	0.00567	21.475	0.005	21.475	0.00667	21.475	0.0005	21.475	0.0002	21.475	0.000102893
		21.5	0.000736264	21.5	0.00634	21.5	0.00533	21.5	0.00633	21.5	0.0003	21.5	0.0002	21.5	0
		21.525	0.00258	21.525	0.00039972	21.525	0.00533	21.525	0.00633	21.525	0.0002	21.525	0.0001	21.525	0
		21.55	0.000368132	21.55	0.000417223	21.55	0.00767	21.55	0.00467	21.55	0.0003	21.55	0	21.55	0
		21.575	0.0011	21.575	0.00334	21.575	0.00367	21.575	0.007	21.575	0.0007	21.575	0.0002	21.575	--
		21.6	0.000736264	21.6	0.00334	21.6	0.005	21.6	0.004	21.6	0.0003	21.6	0.0001	21.6	0
		21.625	0.0011	21.625	0.000374765	21.625	0.00467	21.625	0.005	21.625	0.0001	21.625	0.0001	21.625	--
		21.65	0.00147	21.65	0.00367	21.65	0.00567	21.65	0.00533	21.65	0.0003	21.65	0.0001	21.65	0
		21.675	0.00147	21.675	0.00534	21.675	0.00533	21.675	0.00767	21.675	0	21.675	0	21.675	--
		21.7	0.00221	21.7	0.00767	21.7	0.005	21.7	0.00367	21.7	0.0006	21.7	0.0003	21.7	0
		21.725	0.00184	21.725	0.000436645	21.725	0.00567	21.725	0.00633	21.725	0.0006	21.725	0.0001	21.725	--
		21.75	0.00147	21.75	0.00467	21.75	0.00667	21.75	0.00567	21.75	0.0004	21.75	0	21.75	0
		21.775	0.000368132	21.775	0.000425274	21.775	0.003	21.775	0.004	21.775	0.0003	21.775	0.0001	21.775	0.000102893
		21.8	0.00147	21.8	0.00434	21.8	0.00467	21.8	0.00667	21.8	0.0005	21.8	0.0002	21.8	0.000102893
		21.825	0.00184	21.825	0.00567	21.825	0.004	21.825	0.00567	21.825	0.0004	21.825	0.0001	21.825	0.000102893
		21.85	0.000736264	21.85	0.00467	21.85	0.00567	21.85	0.00433	21.85	0.0004	21.85	0	21.85	0.000205787
		21.875	0.00221	21.875	0.00634	21.875	0.00433	21.875	0.00833	21.875	0.0004	21.875	0.0003	21.875	--
		21.9	0.0011	21.9	0.00367	21.9	0.00567	21.9	0.00733	21.9	0.0003	21.9	0.0002	21.9	--
		21.925	0.0011	21.925	0.000345887	21.925	0.00567	21.925	0.00633	21.925	0.0005	21.925	0	21.925	0.000102893
		21.95	0.000368132	21.95	0.000332489	21.95	0.00533	21.95	0.00633	21.95	0.0003	21.95	0	21.95	0.000102893
		21.975	0	21.975	0.00467	21.975	0.006	21.975	0.00567	21.975	0.0006	21.975	0.0001	21.975	0.000102893
		22	0.00147	22	0.00434	22	0.002	22	0.004	22	0.0002	22	0	22	0
		22.025	0.0011	22.025	0.00334	22.025	0.00467	22.025	0.00433	22.025	0.0006	22.025	0	22.025	0
		22.05	0.00221	22.05	0.00367	22.05	0.00567	22.05	0.00467	22.05	0.0003	22.05	0	22.05	0.000102893
		22.075	0.00147	22.075	0.00867	22.075	0.00567	22.075	0.00467	22.075	0.0005	22.075	0	22.075	--
		22.1	0.000368132	22.1	0.00334	22.1	0.008	22.1	0.005	22.1	0.0002	22.1	0.0002	22.1	--
		22.125	0.000736264	22.125	0.00334	22.125	0.00333	22.125	0.00833	22.125	0.0002	22.125	0.0001	22.125	--
		22.15	0.0011	22.15	0.004	22.15	0.00733	22.15	0.004	22.15	0.0002	22.15	0.0001	22.15	0.00030868
		22.175	0	22.175	0.00467	22.175	0.00533	22.175	0.00333	22.175	0.0006	22.175	0.0002	22.175	0
		22.2	0.00184	22.2	0.005	22.2	0.00633	22.2	0.00733	22.2	0.0002	22.2	0.0002	22.2	0
		22.225	0.0011	22.225	0.00467	22.225	0.00567	22.225	0.00767	22.225	0.0002	22.225	0.0001	22.225	--
		22.25	0.00221	22.25	0.000391858	22.25	0.00533	22.25	0.00533	22.25	0.0004	22.25	0	22.25	0
		22.275	0.0011	22.275	0.00434	22.275	0.00567	22.275	0.008	22.275	0.0007	22.275	0.0001	22.275	--
		22.3	0.00147	22.3	0.004	22.3	0.004	22.3	0.00567	22.3	0.0001	22.3	0	22.3	--
		22.325	0.000736264	22.325	0.00467	22.325	0.00333	22.325	0.006	22.325	0.0002	22.325	0.0001	22.325	--
		22.35	0.000368132	22.35	0.000417223	22.35	0.00367	22.35	0.00433	22.35	0.0004	22.35	0.0001	22.35	0.000102893
		22.375	0.0011	22.375	0.000448134	22.375	0.00733	22.375	0.00633	22.375	0.0002	22.375	0	22.375	--
		22.4	0	22.4	0.000428511	22.4	0.00267	22.4	0.006	22.4	0.0005	22.4	0	22.4	0
		22.425	0.00147	22.425	0.005	22.425	0.00533	22.425	0.00767	22.425	0.0003	22.425	0	22.425	0.000102893
		22.45	0.00221	22.45	0.00334	22.45	0.004	22.45	0.00533	22.45	0.0003	22.45	0.0002	22.45	0.000102893
		22.475	0.000736264	22.475	0.000428511	22.475	0.00567	22.475	0.005	22.475	0.0001	22.475	0	22.475	--
		22.5	0.000368132	22.5	0.00334	22.5	0.00433	22.5	0.004	22.5	0.0004	22.5	0	22.5	0
		22.525	0.0011	22.525	0.000425274	22.525	0.00567	22.525	0.004	22.525	0.0003	22.525	0	22.525	--
		22.55	0.0011	22.55	0.00434	22.55	0.00333	22.55	0.005	22.55	0.0002	22.55	0.0001	22.55	0
		22.575	0.000736264	22.575	0.00467	22.575	0.00533	22.575	0.00567	22.575	0.0002	22.575	0.0001	22.575	--
		22.6	0.000736264	22.6	0.004	22.6	0.007	22.6	0.00633	22.6	0	22.6	0.0002	22.6	0
		22.625	--	22.625	0.000451439	22.625	0.004	22.625	0.00467	22.625	0.0005	22.625	0.0002	22.625	0.000102893
		22.65	0.0011	22.65	0.000535089	22.65	0.005	22.65	0.00533	22.65	0.0004	22.65	0.0001	22.65	0
		22.675	--	22.675	0.002	22.675	0.004	22.675	0.004	22.675	0.0003	22.675	0	22.675	--
		22.7	0.000368132	22.7	0.003	22.7	0.005	22.7	0.00533	22.7	0.0002	22.7	0.0001	22.7	0
		22.725	0.00258	22.725	0.00233	22.725	0.004	22.725	0.00533	22.725	0.0004	22.725	0.0001	22.725	0
		22.75	0.0011	22.75	0.00233	22.75	0.00667	22.75	0.00367	22.75	0.0004	22.75	0.0002	22.75	0
		22.775	0.000736264	22.775	0.00367	22.775	0.00633	22.775	0.00567	22.775	0.0001	22.775	0.0001	22.775	0
		22.8	0.000368132	22.8	0.003	22.8	0.004	22.8	0.003	22.8	0.0004	22.8	0.0001	22.8	--
		22.825	0.000736264	22.825	0.00367	22.825	0.004	22.825	0.006	22.825	0.0001	22.825	0.0001	22.825	0
		22.85	0.0011	22.85	0.00367	22.85	0.00533	22.85	0.00533	22.85	0.0005	22.85	0	22.85	0
		22.875	0.000736264	22.875	0.003	22.875	0.00533	22.875	0.004	22.875	0.0002	22.875	0.0001	22.875	--
		22.9	0.0011	22.9	0.003	22.9	0.00533	22.9	0.00633	22.9	0.0003	22.9	0	22.9	0
		22.925	0.00147	22.925	0.00267	22.925	0.00433	22.925	0.00533	22.925	0.0004	22.925	0	22.925	0
		22.95	0.00184	22.95	0.00267	22.95	0.00467	22.95	0.007	22.95	0.0002	22.95	0	22.95	--
		22.975	0.000736264	22.975	0.002	22.975	0.004	22.975	0.00433	22.975	0.0004	22.975	0	22.975	0
		23	0.0011	23	0.00334	23	0.00467	23	0.00533	23	0.0003	23	0.0001	23	--
		23.025	0.00184	23.025	0.00367	23.025	0.00467	23.025	0.00367	23.025	0.0001	23.025	0.0001	23.025	--
		23.05	0.000736264	23.05	0.00634	23.05	0.00667	23.05	0.007	23.05	0.0004	23.05	0.0002	23.05	0
		23.075	0.00147	23.075	0.00233	23.075	0.00467	23.075	0.00467	23.075	0.0001	23.075	0.0001	23.075	0
		23.1	0	23.1	0.00133	23.1	0.005	23.1	0.00567	23.1	0.0001	23.1	0	23.1	--
		23.125	0.000368132	23.125	0.00567	23.125	0.005	23.125	0.00367	23.125	0.0004	23.125	0	23.125	--
		23.15	0.000736264	23.15	0.005	23.15	0.00467	23.15	0.00467	23.15	0.0004	23.15	0	23.15	--
		23.175	0.0011	23.175	0.00434	23.175	0.006	23.175	0.006	23.175	0.0001	23.175	0	23.175	0
		23.2	0.000736264	23.2	0.002	23.2	0.00367	23.2	0.00467	23.2	0.0002	23.2	0.0001	23.2	0.000102893
		23.225	0.000368132	23.225	0.00367	23.225	0.006	23.225	0.00233	23.225	0.0002	23.225	0	23.225	--
		23.25	0.000736264	23.25	0.005	23.25	0.00533	23.25	0.004	23.25	0.0005	23.25	0	23.25	0
		23.275	0.000368132	23.275	0.004	23.275	0.00367	23.275	0.004	23.275	0.0004	23.275	0.0001	23.275	0
		23.3	0.000736264	23.3	0.00133	23.3	0.00433	23.3	0.00267	23.3	0.0002	23.3	0	23.3	0
		23.325	0.0011	23.325	0.005	23.325	0.004	23.325	0.00733	23.325	0.0006	23.325	0.0001	23.325	0.000205787
		23.35	0.00147	23.35	0.00367	23.35	0.00333	23.35	0.00267	23.35	0.0004	23.35	0	23.35	--
		23.375	0.000736264	23.375	0.00367	23.375	0.00467	23.375	0.00567	23.375	0.0005	23.375	0	23.375	--
		23.4	0.0011	23.4	0.00267	23.4	0.00433	23.4	0.00433	23.4	0.0006	23.4	0.0003	23.4	--
		23.425	0.0011	23.425	0.00133	23.425	0.00233	23.425	0.007	23.425	0.0002	23.425	0.0001	23.425	0
		23.45	0.000736264	23.45	0.00567	23.45	0.00533	23.45	0.00467	23.45	0.0002	23.45	0.0001	23.45	0.000102893
		23.475	0.000736264	23.475	0.00467	23.475	0.003	23.475	0.006	23.475	0.0003	23.475	0	23.475	0
		23.5	0.000736264	23.5	0.003	23.5	0.00667	23.5	0.00467	23.5	0.0003	23.5	0	23.5	--
		23.525	0	23.525	0.00167	23.525	0.00433	23.525	0.00433	23.525	0.0003	23.525	0	23.525	--
		23.55	0.000736264	23.55	0.00133	23.55	0.006	23.55	0.00633	23.55	0.0003	23.55	0	23.55	0
		23.575	--	23.575	0.00334	23.575	0.00533	23.575	0.006	23.575	0.0005	23.575	0.0001	23.575	--
		23.6	0.000368132	23.6	0.004	23.6	0.00467	23.6	0.005	23.6	0.0003	23.6	0	23.6	0.000102893
		23.625	0.000736264	23.625	0.00367	23.625	0.00567	23.625	0.00333	23.625	0.0003	23.625	0	23.625	0.000102893
		23.65	0.000368132	23.65	0.00267	23.65	0.00433	23.65	0.005	23.65	0.0004	23.65	0	23.65	--
		23.675	0.000736264	23.675	0.00334	23.675	0.006	23.675	0.00367	23.675	0.0002	23.675	0	23.675	0.000102893
		23.7	0.000736264	23.7	0.00434	23.7	0.00467	23.7	0.00467	23.7	0.0003	23.7	0.0001	23.7	0
		23.725	0	23.725	0.002	23.725	0.004	23.725	0.00333	23.725	0.0005	23.725	0.0001	23.725	--
		23.75	0.000368132	23.75	0.00133	23.75	0.004	23.75	0.00333	23.75	0.0002	23.75	0.0001	23.75	0.000205787
		23.775	0.000368132	23.775	0.00267	23.775	0.005	23.775	0.009	23.775	0.0002	23.775	0	23.775	--
		23.8	0.000736264	23.8	0.00367	23.8	0.00567	23.8	0.004	23.8	0.0003	23.8	0	23.8	0
		23.825	0.0011	23.825	0.004	23.825	0.003	23.825	0.007	23.825	0.0003	23.825	0.0002	23.825	0
		23.85	0.0011	23.85	0.003	23.85	0.003	23.85	0.00533	23.85	0.0006	23.85	0.0001	23.85	--
		23.875	0.00184	23.875	0.000667111	23.875	0.005	23.875	0.00433	23.875	0	23.875	0.0002	23.875	0
		23.9	0.000368132	23.9	0.00434	23.9	0.005	23.9	0.00433	23.9	0.0002	23.9	0	23.9	--
		23.925	0.000736264	23.925	0.001	23.925	0.00533	23.925	0.00633	23.925	0.0006	23.925	0.0001	23.925	0.000102893
		23.95	0.000736264	23.95	0.00334	23.95	0.003	23.95	0.00533	23.95	0.0002	23.95	0.0001	23.95	--
		23.975	0.00221	23.975	0.00334	23.975	0.005	23.975	0.00467	23.975	0	23.975	0	23.975	--
		24	0.0011	24	0.00233	24	0.005	24	0.005	24	0	24	0.0001	24	0
		24.025	0.00147	24.025	0.00233	24.025	0.00433	24.025	0.00467	24.025	0.0003	24.025	0.0001	24.025	0
		24.05	0	24.05	0.00334	24.05	0.00367	24.05	0.006	24.05	0.0001	24.05	0.0001	24.05	0
		24.075	0.0011	24.075	0.00133	24.075	0.00467	24.075	0.00367	24.075	0.0003	24.075	0	24.075	0
		24.1	0	24.1	0.004	24.1	0.003	24.1	0.00433	24.1	0.0004	24.1	0.0001	24.1	--
		24.125	0.0011	24.125	0.00467	24.125	0.005	24.125	0.00333	24.125	0.0003	24.125	0.0001	24.125	0
		24.15	0.0011	24.15	0.00233	24.15	0.00367	24.15	0.00433	24.15	0.0005	24.15	0	24.15	0
		24.175	0.000368132	24.175	0.003	24.175	0.00233	24.175	0.00367	24.175	0.0002	24.175	0.0001	24.175	--
		24.2	0.000736264	24.2	0.00334	24.2	0.00467	24.2	0.004	24.2	0.0004	24.2	0	24.2	0
		24.225	0	24.225	0.00233	24.225	0.00567	24.225	0.00667	24.225	0.0002	24.225	0	24.225	0.000102893
		24.25	0.000368132	24.25	0.004	24.25	0.003	24.25	0.004	24.25	0.0003	24.25	0.0001	24.25	0
		24.275	0.00147	24.275	0.00267	24.275	0.00467	24.275	0.00533	24.275	0.0004	24.275	0.0002	24.275	0
		24.3	0.00147	24.3	0.003	24.3	0.004	24.3	0.00467	24.3	0	24.3	0	24.3	--
		24.325	--	24.325	0.00233	24.325	0.00467	24.325	0.004	24.325	0.0002	24.325	0	24.325	0
		24.35	0.000736264	24.35	0.00334	24.35	0.00367	24.35	0.00467	24.35	0.0005	24.35	0.0001	24.35	0.000102893
		24.375	0.0011	24.375	0.002	24.375	0.00467	24.375	0.002	24.375	0.0002	24.375	0	24.375	0
		24.4	0.000736264	24.4	0.00267	24.4	0.00167	24.4	0.002	24.4	0.0003	24.4	0.0001	24.4	0
		24.425	0.000736264	24.425	0.003	24.425	0.00567	24.425	0.004	24.425	0.0004	24.425	0.0004	24.425	0.000102893
		24.45	0.000368132	24.45	0.00334	24.45	0.003	24.45	0.00567	24.45	0.0006	24.45	0.0001	24.45	--
		24.475	--	24.475	0.003	24.475	0.004	24.475	0.00467	24.475	0.0006	24.475	0.0001	24.475	0
		24.5	0.000736264	24.5	0.00334	24.5	0.00433	24.5	0.00267	24.5	0.0004	24.5	0.0003	24.5	0
		24.525	0	24.525	0.004	24.525	0.003	24.525	0.00333	24.525	0.0004	24.525	0.0002	24.525	--
		24.55	0.000736264	24.55	0.000667111	24.55	0.003	24.55	0.00433	24.55	0.0001	24.55	0.0004	24.55	0.000205787
		24.575	0.000368132	24.575	0.00334	24.575	0.004	24.575	0.005	24.575	0.0008	24.575	0.0003	24.575	0.00030868
		24.6	0	24.6	0.00334	24.6	0.005	24.6	0.00433	24.6	0.0003	24.6	0	24.6	0.000102893
		24.625	0.00184	24.625	0.00233	24.625	0.00333	24.625	0.00467	24.625	0.0005	24.625	0.0003	24.625	0.000102893
		24.65	--	24.65	0.00233	24.65	0.00267	24.65	0.00233	24.65	0.0007	24.65	0.0004	24.65	0.000102893
		24.675	--	24.675	0.00233	24.675	0.00533	24.675	0.00367	24.675	0.0004	24.675	0.0001	24.675	0.000102893
		24.7	0.00258	24.7	0.00133	24.7	0.00467	24.7	0.004	24.7	0.0005	24.7	0.0002	24.7	0.000102893
		24.725	0.0011	24.725	0.004	24.725	0.00367	24.725	0.00533	24.725	0.0008	24.725	0.0002	24.725	0
		24.75	0.000736264	24.75	0.00133	24.75	0.00433	24.75	0.00467	24.75	0.0008	24.75	0.0003	24.75	0.00030868
		24.775	0.000736264	24.775	0.003	24.775	0.00267	24.775	0.00567	24.775	0.0002	24.775	0.0003	24.775	--
		24.8	0.00147	24.8	0.00167	24.8	0.00333	24.8	0.00367	24.8	0.0007	24.8	0.0004	24.8	0
		24.825	0	24.825	0.00233	24.825	0.00433	24.825	0.00567	24.825	0.0006	24.825	0.0006	24.825	0.000205787
		24.85	0.000368132	24.85	0.00434	24.85	0.00333	24.85	0.002	24.85	0.0003	24.5309	0.0005	24.85	0.000411573
		24.875	0.000736264	24.875	0.00267	24.875	0.00467	24.875	0.004	24.875	0.0005	24.875	0.0003	24.875	0.000205787
		24.9	0	24.9	0.00267	24.9	0.00367	24.9	0.00533	24.9	0.0007	24.195	0.0002	24.9	0
		24.925	0.000368132	24.925	0.002	24.925	0.00367	24.925	0.00533	24.925	0.0005	24.925	0.0004	24.925	0
		24.95	0.000368132	24.95	0.003	24.95	0.00567	24.95	0.004	24.95	0.0006	24.8248	0.0002	24.95	0
		24.975	0.000368132	24.975	0.00367	24.975	0.00433	24.975	0.00567	24.975	0.0005	24.975	0.0003	24.975	0.000102893
		25	0.000368132	25	0.00334	25	0.00333	25	0.00433	25	0.0006	25	0.0001	25	0
		25.025	0	25.025	0.003	25.025	0.00467	25.025	0.00333	25.025	0.0004	25.3495	0.0001	25.025	0
		25.05	0.0011	25.05	0.00167	25.05	0.00467	25.05	0.00533	25.05	0.0003	25.05	0.0003	25.05	0.000205787
		25.075	0.00147	25.075	0.00467	25.075	0.00467	25.075	0.00333	25.075	0.0003	25.075	0	25.075	0.000102893
		25.1	0.000368132	25.1	0.00267	25.1	0.00167	25.1	0.006	25.1	0.0005	25.1	0.0004	25.1	--
		25.125	0.0011	25.125	0.00233	25.125	0.006	25.125	0.003	25.125	0.0004	25.125	0.0003	25.125	0
		25.15	0.00184	25.15	0.004	25.15	0.003	25.15	0.00333	25.15	0	25.15	0.0001	25.15	0.000102893
		25.175	0.00184	25.175	0.003	25.175	0.00267	25.175	0.00567	25.175	0.0003	25.175	0.0002	25.175	0.00030868
		25.2	0.000368132	25.2	0.004	25.2	0.00267	25.2	0.004	25.2	0.0007	25.2	0.0001	25.2	0
		25.225	--	25.225	0.003	25.225	0.00433	25.225	0.00333	25.225	0.0005	25.225	0.0002	25.225	0.00030868
		25.25	0.000736264	25.25	0.004	25.25	0.005	25.25	0.00233	25.25	0.0004	24.195	0	25.25	0.000102893
		25.275	0.000736264	25.275	0.002	25.275	0.00267	25.275	0.00733	25.275	0.0003	25.275	0.0002	25.275	0.000205787
		25.3	0.000368132	25.3	0.00467	25.3	0.00333	25.3	0.00533	25.3	0.0003	25.3	0.0003	25.3	0
		25.325	0.00147	25.325	0.001	25.325	0.00367	25.325	0.002	25.325	0.0007	25.325	0	25.325	0.000102893
		25.35	0.000368132	25.35	0.00133	25.35	0.005	25.35	0.003	25.35	0.0005	25.35	0	25.35	0
		25.375	0.00147	25.375	0.002	25.375	0.00667	25.375	0.00333	25.375	0.0003	25.375	0.0001	25.375	0.000102893
		25.4	0.00147	25.4	0.00167	25.4	0.00267	25.4	0.00333	25.4	0.0004	25.4	0.0001	25.4	0.000102893
		25.425	--	25.425	0.00434	25.425	0.00467	25.425	0.002	25.425	0.0004	25.425	0.0001	25.425	0.000205787
		25.45	0.00147	25.45	0.00167	25.45	0.004	25.45	0.00433	25.45	0.0003	25.45	0.0001	25.45	0
		25.475	0.000736264	25.475	0.003	25.475	0.006	25.475	0.00567	25.475	0.0003	25.475	0.0001	25.475	0
		25.5	0.0011	25.5	0.00233	25.5	0.00367	25.5	0.004	25.5	0.0001	25.5	0	25.5	0
		25.525	0.0011	25.525	0.000667111	25.525	0.003	25.525	0.00367	25.525	0.0002	25.525	0.0001	25.525	0
		25.55	0.000368132	25.55	0.00233	25.55	0.00333	25.55	0.00333	25.55	0.0003	25.55	0.0001	25.55	--
		25.575	0.00147	25.575	0.00233	25.575	0.00333	25.575	0.00367	25.575	0.0004	25.575	0	25.575	0
		25.6	0.0011	25.6	0.002	25.6	0.00633	25.6	0.00433	25.6	0.0006	25.6	0.0001	25.6	0
		25.625	0	25.625	0.002	25.625	0.003	25.625	0.003	25.625	0.0003	25.625	0.0001	25.625	--
		25.65	0.000368132	25.65	0.00133	25.65	0.004	25.65	0.003	25.65	0.0003	25.65	0.0001	25.65	--
		25.675	--	25.675	0.00133	25.675	0.00433	25.675	0.005	25.675	0.0001	25.675	0	25.675	0
		25.7	0.000368132	25.7	0.00167	25.7	0.004	25.7	0.00233	25.7	0.0002	25.7	0.0002	25.7	--
		25.725	--	25.725	0.00334	25.725	0.005	25.725	0.004	25.725	0.0004	25.725	0	25.725	0
		25.75	0	25.75	0.00133	25.75	0.00267	25.75	0.00233	25.75	0.0002	25.75	0	25.75	0.000102893
		25.775	0.00147	25.775	0.003	25.775	0.00333	25.775	0.00533	25.775	0	25.775	0.0001	25.775	0
		25.8	0.000368132	25.8	0.001	25.8	0.005	25.8	0.00267	25.8	0.0002	25.8	0	25.8	--
		25.825	0.000736264	25.825	0.00133	25.825	0.005	25.825	0.00333	25.825	0.0002	25.825	0	25.825	0
		25.85	0.000368132	25.85	0.00267	25.85	0.00533	25.85	0.00333	25.85	0.0003	25.85	0	25.85	0.000102893
		25.875	0.000368132	25.875	0.003	25.875	0.004	25.875	0.00567	25.875	0.0006	25.875	0.0001	25.875	0
		25.9	0	25.9	0.003	25.9	0.00633	25.9	0.00467	25.9	0.0003	25.9	0.0001	25.9	--
		25.925	0	25.925	0.00267	25.925	0.00167	25.925	0.003	25.925	0.0004	25.925	0	25.925	--
		25.95	0	25.95	0.00167	25.95	0.00267	25.95	0.00233	25.95	0.0004	25.95	0	25.95	0
		25.975	0.000368132	25.975	0.00167	25.975	0.00433	25.975	0.004	25.975	0.0005	25.975	0	25.975	--
		26	0.000368132	26	0.000333556	26	0.00233	26	0.007	26	0.0004	26	0	26	0
		26.025	0.0011	26.025	0.00367	26.025	0.004	26.025	0.00433	26.025	0.0005	26.025	0	26.025	0
		26.05	--	26.05	0.00167	26.05	0.004	26.05	0.003	26.05	0.0002	26.05	0.0002	26.05	0
		26.075	0	26.075	0.00233	26.075	0.006	26.075	0.00133	26.075	0.0002	26.075	0.0001	26.075	0
		26.1	0.000368132	26.1	0.001	26.1	0.003	26.1	0.00433	26.1	0.0002	26.1	0	26.1	--
		26.125	0.000368132	26.125	0.003	26.125	0.003	26.125	0.005	26.125	0.0003	26.125	0	26.125	0
		26.15	0.000368132	26.15	0.003	26.15	0.001	26.15	0.00433	26.15	0.0003	26.15	0	26.15	0.000102893
		26.175	0.0011	26.175	0.00367	26.175	0.00267	26.175	0.00533	26.175	0.0006	26.175	0	26.175	0
		26.2	0.000368132	26.2	0.004	26.2	0.00267	26.2	0.00367	26.2	0.0003	26.2	0.0001	26.2	0
		26.225	0.000368132	26.225	0.003	26.225	0.002	26.225	0.00333	26.225	0.0005	26.225	0.0001	26.225	0
		26.25	0.000368132	26.25	0.00267	26.25	0.00433	26.25	0.003	26.25	0.0001	26.25	0.0001	26.25	--
		26.275	0.000736264	26.275	0.00167	26.275	0.00167	26.275	0.004	26.275	0.0003	26.275	0.0001	26.275	--
		26.3	0	26.3	0.003	26.3	0.003	26.3	0.003	26.3	0.0001	26.3	0.0001	26.3	--
		26.325	0.000368132	26.325	0.004	26.325	0.00367	26.325	0.00467	26.325	0.0007	26.325	0.0001	26.325	0
		26.35	--	26.35	0.002	26.35	0.00333	26.35	0.00367	26.35	0.0005	26.35	0	26.35	0
		26.375	0	26.375	0.002	26.375	0.005	26.375	0.00367	26.375	0.0001	26.375	0.0001	26.375	0
		26.4	0.000736264	26.4	0.00267	26.4	0.00367	26.4	0.00333	26.4	0.0002	26.4	0.0002	26.4	0.000205787
		26.425	0.000368132	26.425	0.002	26.425	0.004	26.425	0.00467	26.425	0.0002	26.425	0	26.425	--
		26.45	0.000368132	26.45	0.003	26.45	0.00233	26.45	0.00333	26.45	0.0002	26.45	0.0001	26.45	--
		26.475	0.000368132	26.475	0.002	26.475	0.00367	26.475	0.00267	26.475	0.0001	26.475	0	26.475	0.000102893
		26.5	0.000736264	26.5	0.003	26.5	0.00233	26.5	0.00433	26.5	0.0004	26.5	0.0003	26.5	0
		26.525	0.0011	26.525	0.00334	26.525	0.00333	26.525	0.003	26.525	0.0003	26.525	0.0001	26.525	--
		26.55	--	26.55	0.003	26.55	0.001	26.55	0.00367	26.55	0.0002	26.55	0	26.55	0
		26.575	0	26.575	0.00133	26.575	0.005	26.575	0.00133	26.575	0.0002	26.575	0.0001	26.575	0
		26.6	0	26.6	0.00434	26.6	0.00433	26.6	0.00667	26.6	0.0003	26.6	0	26.6	0
		26.625	0.00147	26.625	0.003	26.625	0.00267	26.625	0.003	26.625	0.0001	26.625	0	26.625	0
		26.65	0.0011	26.65	0.003	26.65	0.004	26.65	0.004	26.65	0.0001	26.65	0.0004	26.65	0
		26.675	0.000368132	26.675	0.002	26.675	0.00267	26.675	0.00467	26.675	0.0001	26.675	0	26.675	0
		26.7	0.0011	26.7	0.001	26.7	0.00367	26.7	0.00267	26.7	0.0002	26.7	0	26.7	0
		26.725	0.000368132	26.725	0.00233	26.725	0.00467	26.725	0.003	26.725	0.0003	26.725	0.0001	26.725	0
		26.75	0	26.75	0.000667111	26.75	0.00467	26.75	0.00567	26.75	0.0003	26.75	0	26.75	--
		26.775	0	26.775	0.00167	26.775	0.00133	26.775	0.00233	26.775	0	26.775	0	26.775	0
		26.8	0.000368132	26.8	0.003	26.8	0.004	26.8	0.004	26.8	0.0003	26.8	0.0001	26.8	0.000102893
		26.825	0.00147	26.825	0.00567	26.825	0.00267	26.825	0.004	26.825	0.0001	26.825	0.0002	26.825	0
		26.85	0	26.85	0.00267	26.85	0.00567	26.85	0.004	26.85	0	26.85	0.0001	26.85	0
		26.875	0.000736264	26.875	0.00267	26.875	0.00167	26.875	0.00367	26.875	0.0002	26.875	0	26.875	0
		26.9	--	26.9	0.002	26.9	0.003	26.9	0.005	26.9	0.0002	26.9	0	26.9	--
		26.925	0	26.925	0.000333556	26.925	0.00167	26.925	0.00333	26.925	0.0005	26.925	0.0002	26.925	--
		26.95	0	26.95	0.00434	26.95	0.00267	26.95	0.00267	26.95	0.0003	26.95	0	26.95	--
		26.975	0.0011	26.975	0.00367	26.975	0.00167	26.975	0.00533	26.975	0.0002	26.975	0.0001	26.975	0
		27	0	27	0.000333556	27	0.00267	27	0.00433	27	0.0001	27	0	27	0
		27.025	0.000368132	27.025	0.00267	27.025	0.005	27.025	0.00133	27.025	0.0002	27.025	0	27.025	0
		27.05	0.000368132	27.05	0.00167	27.05	0.00433	27.05	0.00433	27.05	0.0004	27.05	0	27.05	--
		27.075	0.00147	27.075	0.00167	27.075	0.00267	27.075	0.00267	27.075	0.0001	27.075	0.0001	27.075	0.000102893
		27.1	0.000368132	27.1	0.00334	27.1	0.00367	27.1	0.00133	27.1	0.0002	27.1	0	27.1	--
		27.125	0.000736264	27.125	0.002	27.125	0.001	27.125	0.003	27.125	0.0001	27.125	0	27.125	--
		27.15	0	27.15	0.002	27.15	0.00167	27.15	0.00567	27.15	0	27.15	0.0001	27.15	--
		27.175	0.000368132	27.175	0.003	27.175	0.002	27.175	0.004	27.175	0.0001	27.175	0.0001	27.175	--
		27.2	0	27.2	0.000667111	27.2	0.004	27.2	0.00233	27.2	0	27.2	0	27.2	--
		27.225	0.000736264	27.225	0.004	27.225	0.002	27.225	0.00467	27.225	0.0001	27.225	0.0001	27.225	0
		27.25	--	27.25	0.00233	27.25	0.003	27.25	0.00267	27.25	0.0003	27.25	0	27.25	0
		27.275	0.000736264	27.275	0.00167	27.275	0.004	27.275	0.00233	27.275	0.0001	27.275	0	27.275	--
		27.3	--	27.3	0.001	27.3	0.002	27.3	0.003	27.3	0.0003	27.3	0.0001	27.3	0.000102893
		27.325	--	27.325	0.00267	27.325	0.00433	27.325	0.00267	27.325	0.0002	27.325	0	27.325	--
		27.35	--	27.35	0.00133	27.35	0.001	27.35	0.00267	27.35	0.0001	27.35	0.0001	27.35	--
		27.375	0.000368132	27.375	0.001	27.375	0.00367	27.375	0.00133	27.375	0.0003	27.375	0.0001	27.375	--
		27.4	0.000736264	27.4	0.00133	27.4	0.00367	27.4	0.00367	27.4	0	27.4	0.0001	27.4	0
		27.425	0.000368132	27.425	0.002	27.425	0.00533	27.425	0.003	27.425	0.0002	27.425	0	27.425	0
		27.45	0.000368132	27.45	0	27.45	0.00267	27.45	0.003	27.45	0	27.45	0	27.45	0.000205787
		27.475	0.000736264	27.475	0.00334	27.475	0.00233	27.475	0.005	27.475	0	27.475	0	27.475	--
		27.5	0.000736264	27.5	0.001	27.5	0.00333	27.5	0.004	27.5	0.0001	27.5	0	27.5	--
		27.525	0.000368132	27.525	0.000333556	27.525	0.00167	27.525	0.003	27.525	0.0001	27.525	0	27.525	--
		27.55	0	27.55	0.002	27.55	0.003	27.55	0.002	27.55	0	27.55	0	27.55	0
		27.575	0.000736264	27.575	0.003	27.575	0.00267	27.575	0.003	27.575	0.0001	27.575	0.0002	27.575	--
		27.6	--	27.6	0.00133	27.6	0.00467	27.6	0.00233	27.6	0.0001	27.6	0	27.6	--
		27.625	0.000736264	27.625	0.00133	27.625	0.00333	27.625	0.003	27.625	0.0001	27.625	0	27.625	--
		27.65	0	27.65	0.000333556	27.65	0.00367	27.65	0.003	27.65	0.0001	27.65	0	27.65	--
		27.675	0.000368132	27.675	0.003	27.675	0.00267	27.675	0.00167	27.675	0.0001	27.675	0.0001	27.675	--
		27.7	0	27.7	0.000333556	27.7	0.00333	27.7	0.00467	27.7	0.0001	27.7	0	27.7	0
		27.725	--	27.725	0.004	27.725	0.00367	27.725	0.002	27.725	0.0003	27.725	0	27.725	--
		27.75	0.000368132	27.75	0.002	27.75	0.00233	27.75	0.003	27.75	0.0005	27.75	0	27.75	--
		27.775	0.000736264	27.775	0.00233	27.775	0.002	27.775	0.00233	27.775	0.0002	27.775	0	27.775	0
		27.8	--	27.8	0.000333556	27.8	0.002	27.8	0.00467	27.8	0.0003	27.8	0.0001	27.8	--
		27.825	0.0011	27.825	0.003	27.825	0.00267	27.825	0.00467	27.825	0.0001	27.825	0	27.825	--
		27.85	--	27.85	0.00267	27.85	0.00367	27.85	0.00367	27.85	0.0001	27.85	0.0001	27.85	--
		27.875	0.000368132	27.875	0.00133	27.875	0.003	27.875	0.004	27.875	0.0001	27.875	0.0001	27.875	0
		27.9	--	27.9	0.00167	27.9	0.004	27.9	0.00333	27.9	0.0001	27.9	0	27.9	--
		27.925	0.000736264	27.925	0.002	27.925	0.001	27.925	0.00367	27.925	0.0001	27.925	0.0002	27.925	--
		27.95	0	27.95	0.001	27.95	0.00133	27.95	0.00233	27.95	0	27.95	0	27.95	--
		27.975	0.00184	27.975	0.00167	27.975	0.00367	27.975	0.00233	27.975	0.0003	27.975	0	27.975	0.000102893
		28	0.000736264	28	0.00167	28	0.00433	28	0.00367	28	0.0003	28	0	28	--
		28.025	0.0011	28.025	0.002	28.025	0.00133	28.025	0.00367	28.025	0.0001	28.025	0	28.025	--
		28.05	0.000736264	28.05	0.00267	28.05	0.00167	28.05	0.00367	28.05	0.0001	28.05	0.0001	28.05	--
		28.075	0.0011	28.075	0.00267	28.075	0.00367	28.075	0.00333	28.075	0.0001	28.075	0	28.075	--
		28.1	0.000368132	28.1	0.00167	28.1	0.00267	28.1	0.00167	28.1	0	28.1	0	28.1	--
		28.125	0.000368132	28.125	0.00133	28.125	0.003	28.125	0.00333	28.125	0.0002	28.125	0	28.125	--
		28.15	0.000368132	28.15	0.000333556	28.15	0.003	28.15	0.00233	28.15	0.0002	28.15	0.0001	28.15	--
		28.175	0	28.175	0.00334	28.175	0.00233	28.175	0.006	28.175	0.0002	28.175	0	28.175	--
		28.2	0.000736264	28.2	0.00167	28.2	0.00367	28.2	0.00367	28.2	0.0003	28.2	0	28.2	0
		28.225	0.000736264	28.225	0.00367	28.225	0.003	28.225	0.00267	28.225	0.0002	28.225	0.0001	28.225	0
		28.25	--	28.25	0.00267	28.25	0.003	28.25	0.00333	28.25	0.0001	28.25	0	28.25	0.000205787
		28.275	0	28.275	0.001	28.275	0.00267	28.275	0.002	28.275	0.0001	28.275	0.0001	28.275	--
		28.3	0.000736264	28.3	0.00167	28.3	0.003	28.3	0.00433	28.3	0.0001	28.3	0	28.3	--
		28.325	0.000368132	28.325	0.00434	28.325	0.00267	28.325	0.00333	28.325	0.0002	28.325	0	28.325	--
		28.35	0.000368132	28.35	0.00434	28.35	0.00467	28.35	0.00333	28.35	0.0001	28.35	0.0001	28.35	0
		28.375	0	28.375	0.00233	28.375	0.00267	28.375	0.00167	28.375	0.0003	28.375	0	28.375	--
		28.4	0.000736264	28.4	0.004	28.4	0.002	28.4	0.00133	28.4	0.0001	28.4	0.0001	28.4	0
		28.425	0	28.425	0.002	28.425	0.001	28.425	0.00367	28.425	0.0001	28.425	0.0001	28.425	0
		28.45	--	28.45	0.000333556	28.45	0.00533	28.45	0.002	28.45	0.0003	28.45	0.0001	28.45	--
		28.475	0.0011	28.475	0.00167	28.475	0.00267	28.475	0.00333	28.475	0.0005	28.475	0	28.475	--
		28.5	0	28.5	0.002	28.5	0.00233	28.5	0.00433	28.5	0.0001	28.5	0	28.5	--
		28.525	0.000736264	28.525	0.002	28.525	0.00167	28.525	0.00267	28.525	0.0002	28.525	0.0001	28.525	0
		28.55	0.000736264	28.55	0.00167	28.55	0.003	28.55	0.004	28.55	0.0004	28.55	0	28.55	0
		28.575	--	28.575	0.001	28.575	0.00233	28.575	0.004	28.575	0.0001	28.575	0	28.575	--
		28.6	0	28.6	0.00167	28.6	0.00433	28.6	0.001	28.6	0.0003	28.6	0.0002	28.6	0
		28.625	0	28.625	0.00334	28.625	0.00267	28.625	0.00233	28.625	0	28.625	0	28.625	0
		28.65	0.000368132	28.65	0.00133	28.65	0.003	28.65	0.00233	28.65	0.0002	28.65	0	28.65	--
		28.675	0	28.675	0.00233	28.675	0.00333	28.675	0.00233	28.675	0.0003	28.675	0	28.675	--
		28.7	0.000736264	28.7	0.001	28.7	0.00267	28.7	0.00333	28.7	0	28.7	0	28.7	0
		28.725	0.000368132	28.725	0.001	28.725	0.003	28.725	0.00333	28.725	0.0002	28.725	0	28.725	0.000205787
		28.75	0	28.75	0.00167	28.75	0.003	28.75	0.000666667	28.75	0	28.75	0	28.75	0
		28.775	0	28.775	0.002	28.775	0.00333	28.775	0.002	28.775	0	28.775	0	28.775	--
		28.8	0	28.8	0.000667111	28.8	0.00167	28.8	0.00333	28.8	0.0001	28.8	0	28.8	0
		28.825	--	28.825	0.00167	28.825	0.002	28.825	0.004	28.825	0	28.825	0	28.825	--
		28.85	0.000368132	28.85	0.000333556	28.85	0.004	28.85	0.004	28.85	0.0002	28.85	0	28.85	0
		28.875	--	28.875	0.002	28.875	0.00367	28.875	0.00367	28.875	0.0001	28.875	0.0001	28.875	--
		28.9	0.0011	28.9	0.00133	28.9	0.00167	28.9	0.003	28.9	0.0001	28.9	0	28.9	--
		28.925	0.000368132	28.925	0.002	28.925	0.00167	28.925	0.00233	28.925	0.0001	28.925	0	28.925	--
		28.95	0	28.95	0.00334	28.95	0.004	28.95	0.003	28.95	0.0002	28.95	0	28.95	0
		28.975	0	28.975	0.002	28.975	0.00467	28.975	0.00233	28.975	0.0001	28.975	0.0001	28.975	--
		29	0.000736264	29	0.002	29	0.00267	29	0.003	29	0.0003	29	0	29	--
		29.025	--	29.025	0.002	29.025	0.003	29.025	0.00233	29.025	0	29.025	0.0001	29.025	--
		29.05	0	29.05	0.002	29.05	0.00233	29.05	0.00433	29.05	0.0002	29.05	0	29.05	--
		29.075	--	29.075	0.001	29.075	0.001	29.075	0.00333	29.075	0.0002	29.075	0.0002	29.075	0.000102893
		29.1	0.000736264	29.1	0.00267	29.1	0.00233	29.1	0.00367	29.1	0.0002	29.1	0	29.1	0
		29.125	0.000368132	29.125	0.00167	29.125	0.00333	29.125	0.00367	29.125	0.0003	29.125	0	29.125	--
		29.15	0	29.15	0.00233	29.15	0.003	29.15	0.00333	29.15	0	29.15	0.0001	29.15	--
		29.175	0.000736264	29.175	0.00133	29.175	0.003	29.175	0.00433	29.175	0.0001	29.175	0	29.175	--
		29.2	0.000736264	29.2	0.000667111	29.2	0.00333	29.2	0.00333	29.2	0.0001	29.2	0.0001	29.2	--
		29.225	0	29.225	0.00167	29.225	0.00233	29.225	0.00267	29.225	0.0002	29.225	0	29.225	--
		29.25	0.000736264	29.25	0.002	29.25	0.003	29.25	0.000333333	29.25	0.0002	29.25	0	29.25	--
		29.275	0.000368132	29.275	0.002	29.275	0.00233	29.275	0.00533	29.275	0.0001	29.275	0	29.275	--
		29.3	0.000368132	29.3	0.000667111	29.3	0.004	29.3	0.00267	29.3	0.0004	29.3	0.0001	29.3	--
		29.325	--	29.325	0.002	29.325	0.003	29.325	0.00433	29.325	0	29.325	0	29.325	--
		29.35	0.000368132	29.35	0.00167	29.35	0.00133	29.35	0.00333	29.35	0.0001	29.35	0.0001	29.35	0
		29.375	--	29.375	0.00233	29.375	0.00267	29.375	0.001	29.375	0.0002	29.375	0.0001	29.375	--
		29.4	0.000736264	29.4	0.00133	29.4	0.00333	29.4	0.00133	29.4	0.0003	29.4	0	29.4	--
		29.425	0	29.425	0.00267	29.425	0.00167	29.425	0.00533	29.425	0.0003	29.425	0.0002	29.425	--
		29.45	0	29.45	0.002	29.45	0.00233	29.45	0.00233	29.45	0	29.45	0.0003	29.45	0
		29.475	0	29.475	0.000333556	29.475	0.00367	29.475	0.00233	29.475	0.0001	29.475	0	29.475	--
		29.5	0.000368132	29.5	0.002	29.5	0.001	29.5	0.00167	29.5	0.0001	29.5	0.0002	29.5	--
		29.525	0.00184	29.525	0.002	29.525	0.00233	29.525	0.004	29.525	0.0002	29.525	0	29.525	--
		29.55	0.0011	29.55	0.00133	29.55	0.00133	29.55	0.004	29.55	0.0001	29.55	0	29.55	--
		29.575	0.000736264	29.575	0.00334	29.575	0.00233	29.575	0.00467	29.575	0.0003	29.575	0	29.575	--
		29.6	0	29.6	0.001	29.6	0.00133	29.6	0.00133	29.6	0.0002	29.6	0	29.6	0
		29.625	0.000368132	29.625	0.003	29.625	0.00367	29.625	0.004	29.625	0.0002	29.625	0.0001	29.625	--
		29.65	0.000736264	29.65	0.00233	29.65	0.00333	29.65	0.00267	29.65	0.0002	29.65	0	29.65	0
		29.675	0.00184	29.675	0.00133	29.675	0.00433	29.675	0.00333	29.675	0.0003	29.675	0	29.675	0
		29.7	--	29.7	0.00233	29.7	0.00533	29.7	0.002	29.7	0.0002	29.7	0.0001	29.7	--
		29.725	--	29.725	0.00133	29.725	0.004	29.725	0.00333	29.725	0.0002	29.725	0	29.725	--
		29.75	0.000736264	29.75	0.001	29.75	0.003	29.75	0.004	29.75	0.0005	29.75	0.0002	29.75	--
		29.775	0	29.775	0.00133	29.775	0.002	29.775	0.005	29.775	0	29.775	0	29.775	--
		29.8	0.000368132	29.8	0.00133	29.8	0.00333	29.8	0.002	29.8	0.0003	29.8	0	29.8	--
		29.825	0	29.825	0	29.825	0.00467	29.825	0.00233	29.825	0.0001	29.825	0	29.825	--
		29.85	0	29.85	0.00233	29.85	0.00167	29.85	0.004	29.85	0	29.85	0	29.85	--
		29.875	0.000736264	29.875	0.000333556	29.875	0.00233	29.875	0.00533	29.875	0.0001	29.875	0.0001	29.875	--
															--
