# Supplementary material for: Pressure encryption toward physically uncopiable anti-counterfeiting
Source: Nat Commun. 2025 Jul 5;16:6203. doi: 10.1038/s41467-025-61509-3 (PMC12228716; doi:10.1038/s41467-025-61509-3)
Supplement: Supplementary file 3 — Source data [file 41467_2025_61509_MOESM3_ESM.zip › Source Data/Supplementary Data 8.xlsx]

## Sheet: Supplementary Fig. 8a
					Wavelength (nm)	Pressure (GPa)	0.1	R-0.5	R-1.1	R-2.1	R-3.1	R-4.2	R-5.1
					300		0.506	2.506	-0.051	1.464	1.14048	0.89568	1.77696
					301		-0.237	2.802	-0.666	0.432	1.06704	-0.71424	1.55664
					302		-0.418	3.142	-0.927	-1.542	1.57104	-0.396	3.46608
					303		-0.046	2.903	-0.287	-1.4844	0.68544	0.06912	2.6712
					304		0.513	3.197	-0.173	-0.5508	1.43712	0.86256	2.58912
					305		-0.412	1.746	-0.329	-1.9176	-0.2736	-1.27296	0.96048
					306		-1.267	1.034	-1.537	-2.1864	-1.67184	-2.62368	-0.77328
					307		-1.253	2.617	0.267	0.1776	-0.252	0.05328	1.2672
					308		-1.335	2.677	0.863	1.9884	0.2664	1.97424	1.64448
					309		-1.677	2.167	-0.069	1.914	0.4104	-0.18288	2.58624
					310		-2.025	0.749	-0.765	2.0988	-1.38816	-0.13104	1.8504
					311		-1.826	1.381	-1.126	2.8572	-0.02304	0.38736	1.39536
					312		-0.722	0.335	-1.588	1.602	0.20448	0.03456	-0.62928
					313		-0.705	-0.832	-1.991	1.3656	-0.19296	-1.80288	-2.232
					314		-1.176	-1.882	-2.352	-0.4632	-0.39888	-3.2544	-2.6496
					315		-1.142	-1.928	-1.786	-0.7704	0.10224	-2.26224	-3.39408
					316		-0.126	-1.537	0.092	-0.5544	1.07568	-1.11312	-1.14912
					317		0.537	-1.138	1.138	-1.038	2.4264	0.58608	2.06784
					318		-0.487	-0.957	0.915	-1.4208	1.45152	-0.04752	2.46816
					319		-0.445	-0.297	0.794	-0.8712	2.81376	1.512	3.15792
					320		-0.335	0.378	0.974	0.0804	2.74608	3.0744	4.72032
					321		0.545	0.637	-0.401	-0.6852	1.57104	2.58048	3.42288
					322		0.133	-0.092	-1.469	-0.0756	0.52992	1.49904	3.11328
					323		0.478	-0.266	-1.196	1.4544	0.38304	1.61712	3.78
					324		1.11	0.078	-1.269	1.41	-0.8424	-0.15552	3.15504
					325		1.648	0.482	-0.66	2.3328	-0.28512	0.75888	2.67408
					326		0.986	1.511	0.728	3.0576	0.2376	0.6696	2.84544
					327		0.767	2.016	1.338	2.7864	-0.13968	0.74592	1.81584
					328		0.177	2.285	1.428	1.1016	1.16496	0.81216	0.0576
					329		-0.093	1.174	0.348	0.8352	0.84096	0.24336	0.26928
					330		-0.914	0.938	0.085	0.4548	1.14624	0.252	0.6336
					331		-1.106	-0.073	-1.073	-1.1592	0.15264	-1.44	-0.15408
					332		-1.019	-1.008	-1.717	-2.3832	-0.81792	-2.2536	-0.79056
					333		-2.122	-1.551	-1.857	-1.5912	-1.0296	-1.96848	0.64512
					334		-2.428	-1.144	-1.065	-2.094	-1.25856	-1.35072	0.20448
					335		-1.841	-1.862	-1.367	-4.0896	-1.1232	-2.81376	-1.65312
					336		-0.336	-1.244	-0.78	-3.8664	-0.58032	-1.04688	-1.88784
					337		-0.857	-1.877	0.458	-2.4732	0.60192	-0.42624	-1.38096
					338		0.035	-1.053	1.464	-1.3704	2.5704	1.79856	-0.0504
					339		0.443	-1.637	1.443	-1.83	2.88	1.89504	-0.3888
					340		0.695	-0.364	2.161	0.7344	2.98512	2.5272	0.98784
					341		-0.695	0.346	2.815	1.812	1.93824	3.37824	1.8504
					342		-0.83	0.954	2.371	0.996	1.66464	3.3912	1.9944
					343		-0.709	1.014	1.457	0.1884	1.8504	2.7072	0.86256
					344		-1.252	1.21	1.05	-0.4524	1.72944	2.50416	0.9792
					345		-1.07	0.563	-0.146	-0.0936	1.53216	2.87568	0.82224
					346		-0.778	-0.727	-0.681	-1.0284	0.88848	2.14992	1.14048
					347		-0.595	-1.142	-0.702	-0.1416	0.37584	2.4408	1.7064
					348		-1.098	-1.053	-0.473	0.4596	-0.4752	1.72224	3.5352
					349		-0.584	-0.774	-0.654	-0.1548	-1.57392	0.96048	3.92688
					350		0.93	0.015	-0.227	-1.3896	-3.13776	-0.25776	3.84624
					351		0.714	1.818	0.675	0	-1.49472	0.972	3.20976
					352		0.993	2.795	1.26	-0.402	-0.00864	1.89504	4.03344
					353		1.334	2.481	0.527	-1.482	1.02528	1.91664	3.09168
					354		1.685	0.944	0.285	-1.2348	0.27504	1.67328	0.756
					355		1.341	1.426	1.227	0.102	3.20544	2.13696	2.59056
					356		1.135	0.789	0.662	-0.414	2.05632	0.96336	2.55456
					357		1.498	-0.135	-0.033	-0.6852	1.59696	-0.252	3.03264
					358		1.006	-1	0.428	-0.3396	1.84464	0.396	4.32288
					359		1.183	-0.591	0.877	-0.024	1.73376	0.14544	5.28912
					360		0.014	-0.446	1.204	-0.2292	1.55088	1.5984	6.39792
					361		-0.783	-1.379	1.399	-1.1112	2.01456	1.23408	5.92992
					362		-0.028	-2.371	1.814	-1.1484	1.8504	2.32416	6.50016
					363		-0.179	-1.22	1.853	0.078	2.23344	3.71952	6.82848
					364		-0.275	0.408	2.479	1.7016	2.61504	5.93568	9.6984
					365		-0.559	1.367	2.167	2.0424	3.22128	6.37632	10.6618
					366		0.678	2.107	1.883	3.6744	2.77632	9.15264	13.3704
					367		0.617	2.243	1.671	5.8008	3.924	13.2595	16.8955
					368		0.418	2.066	0.867	6.2964	5.05728	15.3274	21.0586
					369		1.29	1.438	1.008	5.3208	7.21728	17.0942	24.0941
					370		2.642	3.729	3.079	7.0284	11.8267	22.5461	31.6872
					371		3.257	4.3	4.071	7.3104	15.3144	26.6285	39.2803
					372		3.235	5.957	5.419	9.0948	18.0893	30.0816	47.0448
					373		4.898	7.7	7.035	9.7152	20.5042	36.4824	56.5474
					374		4.969	7.782	8.819	11.3064	22.3373	40.9853	64.4818
					375		4.428	7.132	8.357	12.1704	23.5094	45.4176	71.941
					376		4.559	5.523	7.345	13.2708	25.3526	49.4726	79.1294
					377		5.149	5.829	6.625	15.012	27.095	54.7286	87.251
					378		4.107	5.78	6.857	15.906	30.217	58.1573	93.9442
					379		3.887	6.278	6.857	16.0764	32.5469	61.7731	100.428
					380		5.144	6.719	6.162	17.5068	34.3814	66.5093	107.657
					381		5.244	7.347	8.205	19.494	36.6754	72.2362	115.089
					382		5.543	8.498	10.952	20.9976	38.2075	76.045	123.51
					383		6.693	8.761	12.262	21.7428	41.3539	82.2312	133.187
					384		6.618	9.682	13.285	23.1228	43.609	89.8488	141.46
					385		7.22	10.846	14.759	25.9116	48.0125	96.4066	152.237
					386		8.326	11.285	15.191	26.3412	51.8213	101.196	162.331
					387		8.446	11.151	15.276	26.5596	56.1413	108.582	171.337
					388		8.917	10.662	14.804	27.8532	58.2725	113.72	178.52
					389		9.629	11.278	15.49	29.8848	60.4469	118.643	186.349
					390		10.251	10.917	15.748	31.1592	63.5962	123.578	194.03
					391		10.109	11.022	16.972	32.2812	65.6942	127.773	200.604
					392		9.69	11.931	16.555	34.3008	68.4446	134.608	208.284
					393		9.811	13.811	17.48	36.2328	72.8683	138.95	217.44
					394		9.533	14.943	18.581	37.2576	77.3222	143.15	227.922
					395		9.836	15.266	19.204	38.0316	79.992	146.883	231.257
					396		9.774	16.12	19.451	38.1732	79.6435	151.36	238.355
					397		9.458	16.484	20.48	38.3316	79.979	152.004	243.965
					398		8.45	17.128	21.834	39.8976	81.2304	155.022	249.82
					399		10.857	17.285	22.641	41.0568	82.5955	157.631	254.831
					400		11.134	17.059	21.849	41.586	84.0629	161.155	259.207
					401		11	18.008	22.865	43.8996	86.868	165.332	263.868
					402		12.142	18.571	23.726	45.342	89.6558	168.274	267.062
					403		13.92	18.107	23.135	45.7896	89.1302	170.461	268.116
					404		13.281	16.646	21.218	44.5848	88.079	172.696	268.952
					405		12.976	16.285	21.643	45.8136	87.6341	173.033	269.879
					406		13.007	17.034	21.55	44.9184	87.0322	173.153	270.361
					407		11.789	15.864	20.285	44.8776	85.1328	173.45	271.245
					408		11.606	15.392	20.07	45.2124	86.0918	173.386	271.727
					409		12.87	16.891	20.342	44.934	87.2597	173.205	272.166
					410		13.197	18.22	22.407	45.3876	88.7112	172.751	272.429
					411		13.672	18.378	23.168	45.0144	89.0366	172.061	272.166
					412		15.505	18.514	23.285	45.5316	90.2952	171.803	270.89
					413		15.919	18.672	23.668	43.3956	91.3061	171.04	268.735
					414		16.285	17.759	22.632	43.3236	90.3427	169.684	267.369
					415		16.487	16.051	21.605	42.9072	87.5376	168.529	265.913
					416		16.712	15.573	19.876	42.012	84.5813	168.065	264.373
					417		15.63	15.609	19.752	41.0616	86.9861	167.602	262.551
					418		15	15.48	19.545	41.7804	86.6995	166.89	260.882
					419		14.292	15.403	19.992	42.1704	84.0485	166.082	258.54
					420		13.969	17.165	20.007	43.2984	84.4934	165.285	255.074
					421		13.383	16.142	19.242	42.9492	85.9406	163.017	250.533
					422		13.047	16.618	20.428	43.8276	84.5482	159.908	247.945
					423		13.278	17.127	21.661	42.9204	81.972	160.597	246.971
					424		13.105	17.591	21.636	41.088	81.4723	157.548	245.38
					425		14.064	16.979	21.857	40.5252	81.54	155.078	242.738
					426		13.601	17.211	23.324	40.6836	79.74	153.3	242.048
					427		14.989	16.55	22.418	40.4196	78.7435	153.05	240.625
					428		15.109	15.882	21.831	39.5784	78.3893	150.653	236.534
					429		15.843	14.78	21.272	39.7848	78.9178	146.393	233.508
					430		14.821	14.44	20.642	39.8136	78.6168	144.204	227.93
					431		14.629	15.401	20.228	39.4296	78.8717	142.563	223.57
					432		13.873	14.714	19.587	36.6552	76.9594	139.398	221.625
					433		12.992	13.623	17.834	34.488	75.5338	136.139	218.917
					434		11.817	12.98	17.551	33.7164	72.9245	133.563	213.343
					435		10.765	12.383	17.33	32.2896	69.8875	130.152	208.741
					436		10.111	12.174	18.412	31.6092	67.4626	130.228	206.228
					437		10.638	12.03	17.835	30.4692	65.4062	128.236	200.174
					438		10.933	12.151	18.193	30.978	63.8914	126.611	195.692
					439		11.877	13.448	18.362	31.9368	61.7789	126.197	191.663
					440		12.146	14.886	17.86	32.6544	60.5851	125.389	189.12
					441		13	16.412	17.98	33.4512	63.1814	124.034	187.344
					442		13.133	15.945	17.418	34.2852	64.2456	123.25	184.503
					443		13.683	16.907	18.818	34.8972	65.1226	121.054	182.229
					444		13.606	16.926	20.45	34.7112	65.9837	118.329	180.017
					445		12.83	15.836	19.076	33.204	64.7035	116.649	177.644
					446		12.917	14.36	17.488	31.4436	61.2216	113.201	173.222
					447		12.703	13.466	16.334	30.5592	57.9298	107.883	169.442
					448		12.281	12.835	15.828	29.4936	56.9347	104.458	165.947
					449		12	11.528	13.583	29.6892	53.545	101.704	161.234
					450		12.167	11.177	12.788	28.9704	52.1294	99.2462	157.052
					451		12.285	11.497	13.391	30.4644	53.6587	98.2512	154.623
					452		12.691	11.142	13.843	30.3636	52.2634	95.0515	151.294
					453		12.571	11.521	13.315	29.1588	51.313	94.0104	145.626
					454		12.051	10.856	12.467	28.3308	51.2784	93.263	143.176
					455		11.992	10.148	12.577	27.7848	52.2475	91.9584	141.972
					456		11.941	10.656	13.256	28.5948	51.7378	91.8115	143.528
					457		12.056	11.358	13.104	27.7128	51.8587	91.2355	140.859
					458		9.916	11.589	13.691	28.4736	51.0221	90.851	140.988
					459		8.406	10.917	12.917	28.3392	48.9269	88.9862	140.253
					460		8.031	11.682	13.746	28.3992	47.9304	89.4398	140.206
					461		8.549	10.554	12.802	26.9856	45.2477	86.7874	136.205
					462		6.612	9.709	12.461	25.0584	43.8307	85.5835	134.785
					463		9.205	9.385	14.416	26.5332	45.0778	86.0501	136.898
					464		11.014	9.962	15.221	25.5492	46.4443	85.3416	135.573
					465		12.342	10.805	15.069	25.5012	46.6963	82.764	134.25
					466		13.88	12.428	15.428	25.4568	47.8627	83.6222	133.131
					467		13.415	13.272	15.298	24.6384	49.8571	84.6979	132.928
					468		12.617	14.7	14.93	25.0716	50.4994	85.2048	133.714
					469		11.991	15.588	14.605	26.5812	50.2301	87.3706	138.774
					470		11.396	15.824	15.85	26.6412	52.0819	92.2896	143.551
					471		10.107	15.056	16.056	26.784	53.3606	93.9427	147.853
					472		10.992	14.872	16.511	30.0168	55.4875	95.5699	151.762
					473		11.221	13.231	16.973	29.4048	55.9498	97.2648	154.696
					474		12.313	11.916	16.722	27.7992	54.8784	97.4851	155.667
					475		12.925	11.164	15.701	27.9084	55.2787	98.2325	158.789
					476		13.528	11.192	15.771	28.8504	54.1224	100.264	160.641
					477		12.084	12.288	16.663	29.886	57.9341	102.108	165.136
					478		11.306	13.199	16.644	30.2148	57.24	103.901	167.04
					479		11.571	14.489	17.512	32.2308	59.0933	105.224	171.026
					480		9.369	14.118	18.315	34.0848	58.9421	107.405	173.886
					481		9.356	14.997	18.854	35.3952	62.123	109.433	177.502
					482		10.808	14.528	18.835	35.6304	60.2683	111.159	178.8
					483		12.846	14.439	19.296	34.8792	62.411	114.077	180.756
					484		12.819	14.256	19.27	35.5128	64.2672	116.698	182.251
					485		14.128	13.714	18.811	34.632	68.1293	118.664	182.97
					486		16.205	13.307	19.256	34.2936	68.7398	119.677	183.557
					487		16.279	14.062	20.177	35.8284	70.6003	121.54	183.878
					488		16.562	14.562	21.271	36.1008	70.4002	120.884	184.66
					489		16.428	14.193	21.321	35.7792	69.8688	121.746	186.154
					490		16.539	15.096	20.571	35.8476	70.2605	122.45	186.678
					491		16.227	16.145	20.629	35.7912	69.9466	122.705	188.11
					492		17.236	15.477	19.819	35.0076	70.1294	122.753	188.626
					493		17.432	13.589	19.851	34.6296	68.7226	122.905	189.151
					494		17.674	12.787	18.787	34.5732	70.1726	122.705	189.667
					495		18.224	13.877	20.285	36.4896	70.0589	122.401	190.641
					496		18.961	13.629	20.59	36.9264	70.5974	121.491	191.379
					497		18.558	13.915	20.263	37.8696	70.2115	120.381	191.847
					498		17.137	15.384	20.014	37.164	71.2051	119.471	191.782
					499		15.369	16.492	19.539	37.0344	72.4565	118.604	191.469
					500		15.374	15.542	18.231	35.2488	70.992	117.857	191.255
					501		13.623	14.62	17.088	33.372	71.0496	116.611	190.741
					502		13.142	13.985	17.857	33.15	69.1762	116.091	190.215
					503		12.098	12.67	17.857	33.2412	67.9565	114.985	189.7
					504		11.398	12.689	18.029	32.5704	68.0558	114.221	189.174
					505		11.142	13.285	18.285	33.0864	69.3259	113.47	188.659
					506		11.113	13.201	18.882	33.1908	69.7781	112.76	188.133
					507		11.962	13.168	19.193	33.5196	70.8696	111.601	187.192
					508		11.68	13.975	19.932	34.3908	74.6078	110.989	185.868
					509		11.953	14.083	19.898	34.2852	74.6611	110.395	184.583
					510		12.555	13.991	20.13	35.9508	73.2629	109.643	182.915
					511		13.199	13.142	20.18	35.9196	75.155	108.629	181.247
					512		13.902	13.142	19.324	35.7864	72.6062	107.984	179.893
					513		13.103	12.776	17.471	34.0176	67.0406	107.61	178.752
					514		13.479	12.215	17.207	32.6484	65.0779	106.913	177.698
					515		15.081	13.428	17.635	32.856	66.2832	106.055	176.224
					516		15.608	14.17	17.82	32.4432	62.9294	105.307	175.314
					517		14.825	14.444	18.312	32.2656	64.4486	104.552	174.049
					518		14.095	14.952	19.142	33.3708	66.5122	103.159	172.596
					519		14.555	15.142	19.069	34.1388	66.5683	103.732	169.22
					520		14.582	13.953	18.46	33.6636	63.9403	101.222	165.642
					521		13.397	13.636	17.127	33.0288	62.6054	100.048	162.062
					522		13.285	13.374	16.201	31.7844	60.8472	97.4866	158.378
					523		12.936	13.973	15.275	30.6732	56.9779	97.8955	155.605
					524		12.556	14.127	14.523	29.5608	55.2211	97.5082	152.48
					525		11.111	14.407	15.518	29.8212	55.7856	96.8371	150.696
					526		11.259	14.698	16.561	28.9512	55.1074	95.1379	148.661
					527		11.284	15.855	18.428	30.3396	56.3616	95.0357	148.725
					528		10.556	15.142	18.484	28.5948	55.3752	92.3242	145.132
					529		10.431	14.887	19.37	28.2156	56.6568	90.0302	143.797
					530		10.653	14.075	18.534	27.0588	55.7914	87.7637	141.542
					531		9.807	13.78	18.148	28.0476	55.1779	88.8926	139.402
					532		9.14	12.647	16.941	27.0144	52.799	85.4914	137.231
					533		9.848	12.428	16.285	26.904	50.6923	86.1696	134.722
					534		11.303	10.776	15.465	26.928	46.4098	84.708	130.512
					535		13.055	11.318	16.132	26.7552	47.4077	85.765	131.054
					536		13.728	11.338	16.571	25.5252	46.0584	83.0664	128.454
					537		14	12.972	16.009	24.5256	45.2635	82.8907	126.936
					538		13.33	12.249	15.187	24.1224	44.5291	80.1821	123.852
					539		12.216	11.511	13.824	23.6016	43.2	76.8902	121.424
					540		11.605	10.062	11.023	21.9564	41.027	72.8554	116.82
					541		10.897	10.663	9.223	20.166	39.0845	71.4614	114.529
					542		10.017	10.36	8.354	19.4748	39.1838	70.2374	111.771
					543		9.237	10.396	8.094	18.894	38.0088	69.5981	107.493
					544		10.394	11.154	8.548	19.1856	40.271	68.2474	106.478
					545		9.621	11.502	8.718	19.2228	39.78	67.523	105.142
					546		8.611	11.469	9.622	20.3568	39.7685	66.1507	102.826
					547		8.988	10.585	9.294	21.246	38.6942	65.6222	100.824
					548		10.365	9.428	9.468	20.4	38.4019	64.2974	99.3269
					549		9.99	9.843	9.737	20.2008	38.2147	64.4746	99.8899
					550		9.445	10.142	10.361	20.0568	37.9829	64.5696	99.0691
					551		9.273	10.221	11.142	19.2168	37.0454	61.6939	97.3915
					552		9.649	10.848	11.35	19.392	36.2045	60.0869	95.04
					553		9.54	11.03	10.561	19.4928	33.6182	57.3494	94.8773
					554		9.441	10.502	9.912	18.8628	32.1883	55.5869	91.1822
					555		9.849	8.23	8.666	16.8084	30.4214	53.2555	86.868
					556		10.384	8.833	7.846	16.9956	29.9851	52.8192	85.703
					557		9.719	9	7.43	15.9516	31.6699	53.2786	86.3942
					558		9.074	9.025	7.983	16.3044	32.3107	52.6622	83.2162
					559		8.571	9.77	8.371	16.4544	33.3245	52.2936	82.2442
					560		8.442	11.8	9.071	17.5716	32.7701	53.3419	83.0059
					561		8.29	11.997	9.685	17.346	33.3634	52.4981	83.3098
					562		10.079	11.211	10.149	16.8864	31.5634	52.9747	82.8029
					563		11.176	10.653	8.98	15.168	28.7813	51.6154	81.2765
					564		10.873	10.078	8.667	14.532	27.9994	49.6224	79.2662
					565		11.296	9.333	9.072	14.1564	28.3536	49.2178	77.6578
					566		11.611	8.589	8.263	13.8096	27.7056	47.101	74.7173
					567		9.561	8.003	7.535	13.1724	25.9142	44.3491	69.6614
					568		8.956	8.282	6.747	12.3912	25.848	40.932	66.7814
					569		9.202	8.481	8.375	12.4428	25.7357	40.1803	66.8246
					570		9.304	7.627	7.359	10.3968	22.6224	36.6106	65.6755
					571		8.354	7.062	7.005	9.1812	21.7642	34.0992	62.8402
					572		8.571	7.481	6.571	8.586	21.5424	34.0546	62.9294
					573		9.056	7.406	6.45	9.324	22.0104	34.4966	62.568
					574		8.725	7.208	5.098	10.1004	22.0738	34.3843	62.3621
					575		8.327	7.899	4.922	11.6784	23.1768	37.1995	62.2526
					576		9.041	8.176	5.109	12.9072	24.3821	37.9598	61.2907
					577		8.906	7.478	5.438	14.1324	23.7686	37.885	59.6419
					578		9.41	8.571	5.999	13.0488	19.6704	35.7422	58.4482
					579		8.753	9.091	6.519	12.5544	18.7013	35.159	55.3766
					580		9.698	8.154	4.878	11.4948	16.0762	33.5477	52.0805
					581		8.79	8.47	4.494	11.0712	15.0509	32.3568	50.2531
					582		7.43	8.229	5	10.8	15.3878	31.5173	48.4286
					583		6.339	6.836	4.741	10.4568	17.4571	31.0421	47.4797
					584		5.722	5.615	4.164	8.7588	17.5046	31.225	47.6251
					585		6.359	4.64	4.084	7.8972	16.0445	30.3149	46.597
					586		5.839	3.981	4.428	8.2284	15.3662	29.6222	46.6963
					587		5.598	4.38	3.514	7.578	12.8074	26.6054	44.2973
					588		6.839	5.502	3.331	6.7608	13.2552	25.8034	42.9523
					589		6.466	5.609	3.251	6.7284	12.1406	24.6902	40.6858
					590		5.683	7.15	4.397	8.496	15.4613	23.7614	40.4122
					591		5.091	7.078	3.598	6.6408	16.1194	21.4142	38.4682
					592		5.287	6.139	2.472	4.9668	15.6989	20.2277	38.7432
					593		5.847	5.018	2.701	4.9632	14.0198	20.7634	38.6784
					594		5.633	4.04	3.122	4.7748	13.369	21.335	39.5266
					595		6.822	3.123	2.204	4.0812	9.89424	20.5762	39.2573
					596		6.511	2.557	3.147	4.4064	8.0424	22.2034	39.6029
					597		6.714	2.324	3.632	3.942	7.46064	21.7742	38.2493
					598		6.416	3.446	3.484	4.032	8.96976	21.9931	37.332
					599		5.668	5.161	3.498	4.8252	9.97488	21.9413	35.3549
					600		4.535	5.85	2.202	5.094	12.1594	21.1594	33.7709
					601		3.3	7.315	2.186	5.0304	13.5763	20.4278	31.9694
					602		3.251	7	2.039	5.7036	12.9528	19.4357	29.0347
					603		3.457	6.571	1.847	5.8392	11.4912	18.5702	26.9755
					604		3.965	6.139	0.85	5.676	10.3306	18.1699	27.049
					605		4.437	4.642	0.214	5.0244	7.91856	14.6938	25.5456
					606		5.284	2.289	0.143	3.7728	6.99408	12.551	23.4533
					607		6.649	1.857	-0.395	2.6364	6.44256	13.3402	23.6736
					608		7.142	1.414	0.442	2.5056	8.1792	14.1941	25.6061
					609		6.345	-0.185	1.112	2.5704	7.06608	14.3842	24.0062
					610		7.325	0.103	1.611	0.9456	6.98544	13.3142	23.3438
					611		7.078	0.98	1.049	0.9684	7.27056	15.1445	25.0186
					612		5.909	2.045	1.227	1.3476	7.34832	14.2978	25.2374
					613		3.875	3.467	1.049	1.7736	6.18048	13.3445	22.9579
					614		3.355	5.555	1.771	1.6392	7.39872	14.1941	21.6
					615		2.744	6.37	2.057	1.8828	7.77456	15.8357	21.2717
					616		2.397	6.207	2.967	2.9136	7.28928	16.6867	21.852
					617		2.263	5.691	4.098	3.0588	8.71632	15.5693	20.7446
					618		2.953	5.752	3.904	2.7528	9.81936	15.4411	21.1334
					619		3.455	3.538	3.783	2.0964	7.7976	13.6958	21.3941
					620		4	2.703	2.542	2.9748	7.40448	12.0053	21.2458
					621		4.384	2.428	2.615	2.5092	7.54272	11.9981	19.4616
					622		3.867	2.709	1.162	2.5656	6.79968	12.7411	17.9093
					623		3.328	1.929	0.814	1.1808	2.53296	11.6856	14.8752
					624		3.253	1.777	-0.246	1.3332	2.11392	10.7309	13.3243
					625		2.35	3.585	-0.46	1.2	2.86416	11.2522	14.4965
					626		2.142	2.435	-1.068	0.294	2.52576	9.37296	14.8594
					627		2.3	2.473	-0.733	1.0644	2.62512	8.88768	14.449
					628		2.304	1.99	-1.151	1.5192	5.22288	8.72208	15.4138
					629		2.597	1.754	-0.857	1.3092	5.6304	8.77104	16.439
					630		2.926	0.649	-0.715	1.1124	3.50352	7.92432	14.8176
					631		2.796	1.04	-0.455	1.338	3.37824	7.07184	14.1941
					632		3.178	2.036	-0.178	0.3216	3.57552	7.02288	14.783
					633		3.929	2.1	0.385	0.5472	2.22192	4.95072	15.9552
					634		4.463	2.927	0.782	0.6408	1.64448	6.22368	15.2194
					635		3.753	2.379	0.561	0.1476	2.55312	5.49648	13.811
					636		4.614	1.604	0.538	0.1572	3.78144	5.1264	14.1941
					637		4.443	0.728	0.814	1.4052	3.76416	5.184	12.8981
					638		3.991	0.255	-0.019	1.0176	4.30992	6.34752	11.713
					639		3.286	-1.572	-1.285	0.2856	3.63456	4.5936	10.4933
					640		3	-0.823	-0.915	1.0584	3.49632	5.39568	11.399
					641		3	-0.571	-1.127	1.0464	2.5056	7.14672	10.5581
					642		3.262	-0.823	-2.634	1.2396	1.31616	5.98896	8.83584
					643		3.656	-0.17	-2.258	2.2284	1.68912	5.724	9.50544
					644		3.192	0.366	-2.012	1.758	0.87552	5.14224	8.88048
					645		3.208	0.922	-1.725	1.2924	1.58112	5.8536	9.7488
					646		3.272	1.924	-0.973	1.4964	2.61936	6.5088	9.08928
					647		2.649	2.694	0.89	2.478	3.9744	8.388	10.3507
					648		2.74	1.571	0.051	0.7632	2.89872	8.28432	9.12528
					649		3.284	1.357	0.214	0.5988	2.26224	7.2	9.15408
					650		3.83	1.259	-0.09	1.836	2.46816	5.78016	9.01296
					651		5.486	0.293	-0.324	0.1812	1.73952	4.48128	8.59536
					652		5.727	-0.894	-1.282	-2.1756	0.28224	1.76112	6.52752
					653		4.91	-0.735	-1.702	-3.3744	-0.14112	1.04544	6.12288
					654		4.196	0.375	-0.793	-2.5704	2.1672	3.7728	6.95376
					655		3.227	0.994	-0.259	-3.06	2.78784	5.99472	7.96752
					656		2	1.609	-0.532	-2.7744	2.95344	5.44176	7.1424
					657		0.707	3.026	-0.11	-2.1108	4.3848	6.62976	7.69536
					658		0.779	3.415	0.571	-0.0948	5.2344	7.16112	9.31248
					659		1.142	2.556	-0.601	-1.7952	2.91168	5.53248	7.78464
					660		1.281	1.715	-1.71	-1.5396	2.06352	2.88576	5.5584
					661		0.281	1.769	-0.802	-0.8508	2.97792	4.53168	6.38928
					662		0.479	1.285	-0.826	-0.5376	1.68912	4.24512	6.74352
					663		0.978	1.698	-0.433	-0.336	1.4616	4.716	5.82048
					664		0.121	1.509	-0.493	-0.8112	0.87696	3.05424	6.2568
					665		-0.002	2.49	0.859	0.1704	2.304	3.62016	7.73856
					666		0.506	3	0.482	0.6456	1.70784	2.94192	8.60832
					667		-0.39	2.971	0.758	1.458	3.6144	3.71088	9.94176
					668		-0.391	1.757	-0.024	0.618	1.20672	1.8864	7.72704
					669		0.363	1.191	0.285	0.4752	1.7568	1.98576	5.8104
					670		-0.703	1.088	-0.487	0.2424	0.03456	0.78768	3.98592
					671		0.277	1.504	-0.487	0.9672	-0.28944	2.5272	3.38832
					672		1.6	2.786	0.078	2.1	0.17424	2.97216	3.46608
					673		1.665	2.734	-0.339	2.5704	0.02736	2.22624	4.21344
					674		1.428	2.778	-1.144	3.1644	-0.51696	2.15856	4.4136
					675		2.711	3.078	-0.533	4.7508	1.30464	2.59776	5.81328
					676		2.448	1.881	-0.857	3.6336	1.8288	1.12608	5.2344
					677		1.978	0.484	-0.988	1.4772	-0.3456	-1.20096	4.33584
					678		1.397	0.273	-0.919	0.528	-0.2664	-0.67824	3.63024
					679		1.279	2.307	0.857	2.6076	3.33504	2.1096	5.14224
					680		2.06	1.653	1.163	2.6196	3.43728	1.35216	4.96512
					681		2.538	2.895	2.216	3.2592	2.9304	3.4488	5.50512
					682		2.735	3.582	2.9	5.262	3.33792	5.39424	7.29648
					683		3.399	3.258	3.029	4.0812	3.00528	5.38992	5.8824
					684		3.69	1.539	1.292	2.142	0.45504	2.74176	4.57056
					685		1.843	1.87	0.305	-0.1548	-1.0368	3.71232	3.52512
					686		1.253	1.719	0.661	-0.4632	-1.15776	3.45024	3.4272
					687		0.813	1.694	0.372	1.34884	-0.8856	2.67408	0.83376
					688		0.991	1.84047	-0.808	1.52557	-0.55008	2.91456	0.86112
					689		0.62	2.43379	1.959	-0.6312	0.18865	2.83335	2.5895
					690		1.68883	2.29645	2.11331	0.8604	0.18865	3.08315	2.5895
					691		1.42469	2.15911	2.15791	0.58536	0.38103	3.23185	3.08315
					692		1.85788	1.97781	2.36113	0.93882	-0.61693	2.98204	2.73819
					693		1.06546	2.07121	2.36113	1.34884	-0.22015	3.03557	2.44081
					694		0.80132	2.02176	1.94975	0.58536	-0.41253	2.88688	2.73819
					695		1.95297	1.93386	1.87044	0.46518	0.58543	2.68466	1.99473
					696		1.50921	1.84047	1.9894	0.81864	1.09042	2.73819	2.53597
					697		1.42469	1.70313	1.45411	0.76209	0.88602	2.24453	2.33969
					698		0.89641	1.47789	1.29055	0.99537	-0.31634	1.99473	1.54865
					699		0.98093	1.56579	1.113	0.6516	1.0296	1.31904	1.39996
					700		0.10399	1.2032	0.757	0.8304	0.61632	0.79056	1.54865
					701		0.2836	1.01642	-1.143	-0.0432	-0.36288	-0.30816	1.17936
					702		0.519	1.06586	-1.406	-0.09	-2.05632	-0.2592	0.14976
					703		-1.823	0.55	-2.061	-0.1224	-1.68336	-1.67472	-1.63584
					704		-1.614	0.318	-0.734	-0.8688	-0.12384	-0.12384	-1.05696
					705		-0.965	-0.211	-0.176	-1.206	0.01584	0.01584	-0.59904
					706		-0.714	-1.221	-0.048	-0.70832	-0.98208	-0.252	-0.32112
					707		-0.52	-0.602	0.101	-1.06179	0.61632	-0.3528	1.1736
					708		-0.391	-0.636	0.126	-0.76488	1.06272	-1.3104	0.65232
					709		0.248	-0.944	-0.156	-0.88506	-0.35136	-2.81952	-0.22464
					710		-0.142	-0.457	-0.771	-1.11834	-0.04176	-1.89216	-1.11168
					711		-0.789	-0.646	-0.729	-0.6852	1.1592	-1.01664	0.09648
					712		-0.49	-1.448	-1.611	-0.8316	1.29312	-0.99792	-0.70416
					713		1.555	-1.661	-0.883	0.1656	0.16704	-0.39456	0
					714		0.636	-1.061	-1.146	-1.6356	0.21024	-0.07056	0
					715		0.669	-0.834	-1.526	-2.0292	0.2376	0.16128	-1.21248
					716		1.004	0.502	-1.285	-2.1096	0.504	0.78624	-2.09232
					717		2.072	1.287	-0.497	-1.1124	-0.71856	1.44144	-1.74672
					718		1.478	3.02	0.641	-0.1152	1.98144	3.63024	-0.036
					719		1.834	3.142	0.474	1.8852	2.39472	4.9104	-0.44352
					720		1.784	2.862	0.573	1.9692	2.88288	3.80304	-0.51552
					721		2.326	2.102	0.897	1.9152	1.66032	3.23136	0.26352
					722		1.168	2.419	1.341	2.4672	2.34288	2.86704	1.72656
					723		-0.423	1.158	0.926	1.968	1.54512	1.8432	1.02816
					724		-0.339	1.875	1.58	1.7784	1.60704	2.22336	2.53296
					725		-0.388	2.021	2.02	2.5704	1.76256	3.79008	4.70304
					726		-1.067	2.728	1.871	2.2452	1.62432	2.89008	5.66208
					727		-0.797	1.852	1.456	0.6408	0.73008	2.01024	4.89024
					728		0.733	1.532	0.901	-0.1644	-0.77904	1.06416	3.76704
					729		0.857	0.883	0.084	-1.038	-3.4704	-0.4824	2.2032
					730		1.658	1	-0.257	-0.9936	-3.24864	-0.86256	0.61488
					731		2.867	1.332	0.79	-0.846	-2.89296	0.72576	0.80784
					732		2.199	2.77	1.418	0.8208	-1.1664	1.53504	1.57824
					733		1.745	3.911	2.027	1.644	0.20304	1.80864	1.52064
					734		0.708	3.608	1.894	2.4	1.13472	2.09088	1.23408
					735		-0.682	4.187	2.473	2.7168	1.8504	3.32208	1.23408
					736		-3.188	3.434	2.175	2.9484	2.34144	2.38896	1.23408
					737		-2.612	1.516	0.299	0.8784	0.02592	0.5904	-2.26224
					738		-3.923	0.681	-0.769	0.9492	-0.83808	0.03024	-2.26224
					739		-3.772	0.938	-0.659	1.5384	-1.40256	0.24192	-1.44432
					740		-2.373	-0.092	-1.695	0.558	-2.08944	-1.49184	-1.59264
					741		-0.942	-0.78	-1.505	0.5388	-4.17744	-1.94544	-1.32912
					742		-0.738	-0.174	0.05	0.444	-4.56624	-0.91008	0.19728
					743		-1	-0.459	0.627	-0.7224	-5.35536	-1.64448	0.20448
					744		-0.867	0.019	1.132	-0.546	-2.29104	-1.93248	0.10944
					745		-1.056	0.399	1.971	0.2724	-1.19232	-1.93248	-0.16416
					746		-2.01	-0.398	0.914	-0.1584	0.71424	-1.79568	-0.94464
					747		-2.329	0.379	0.749	1.35	2.96352	-1.9224	-0.60336
					748		-0.422	0.804	0.372	2.1276	4.28256	-1.64016	0.16848
					749		0.408	0.039	-0.531	0.6096	3.11904	-0.09072	0.32544
					750		0.489	0.489	0.121	0.8736	2.15424	1.2024	0.9648
					751		0.83	0.945	1.497	0.792	1.42848	1.68336	2.42928
					752		1.425	0.759	1.693	0.7608	0.50112	1.88496	1.49472
					753		0.433	1.168	1.295	0.9516	0.82944	2.69568	0.31824
					754		0.402	0.311	1.233	0.5448	-0.05472	0.8784	-1.17792
					755		0.483	-0.351	-0.319	0.5532	-0.85392	-0.71136	-1.5192
					756		0.42	-0.784	-1.425	0.1644	-0.92736	-1.13328	-3.08448
					757		1.684	-0.384	-1.571	0.9396	-0.65232	-0.68688	-1.72224
					758		2.379	-0.406	-0.976	-0.4572	-0.85824	-0.79056	-0.44784
					759		2.498	1.001	-0.642	0.4296	1.03104	1.23552	1.0296
					760		2.622	1.93	1.009	0.3096	2.40192	3.09168	1.47312
					761		2.891	2.378	0.874	0.2424	3.12192	2.78208	1.33056
					762		1.273	2.216	0.652	-0.9396	3.18528	3.07872	0.08208
					763		0.735	1.434	1.121	-0.1272	3.26016	2.3544	-0.61632
					764		0.625	2.096	1.409	0.8004	3.10608	2.28384	0.216
					765		0.781	1.587	0.412	0.3708	1.656	0.83376	-0.18288
					766		0.219	0.991	1.008	1.0044	1.49472	1.38384	1.2744
					767		1.886	0.938	1.022	1.5384	1.68192	0.61632	2.50992
					768		2.232	0.142	-0.62	0.9492	0.24624	-0.16416	2.33856
					769		0.916	-1.117	-0.638	0.2724	-0.59184	-1.36656	0.78624
					770		0.619	-0.156	0.033	1.1628	0.75456	-0.01872	1.57824
					771		0.765	-1.154	-1.017	-0.5556	-0.43488	-2.83824	0.38592
					772		1.014	-0.585	-1.142	-1.6272	-2.2824	-3.84624	-0.53424
					773		1.297	-0.496	-1.702	-2.0004	-2.57472	-3.9168	-1.44
					774		1.007	-0.052	-2.488	-2.3184	-1.7856	-3.40992	-0.3672
					775		1.297	-0.359	-2.034	-2.358	-2.00592	-3.30768	0.78912
					776		1.174	-0.005	-1.894	-1.7964	-2.3688	-2.41488	-0.5256
					777		0.343	-0.171	-1.743	-0.72	-1.81008	-1.27584	-0.82224
					778		-0.537	0.671	-1.437	0.15	-0.84672	-0.80928	0.7488
					779		-1.308	0.857	-1.428	-0.24	-3.13488	-1.29888	-0.84672
					780		-1	0.945	-1.872	-0.324	-3.6792	-1.30608	-1.44
					781		-0.587	1.825	-1.73	0.99	-2.1024	-1.65312	-0.05328
					782		-0.211	1.441	-2.217	0.5064	-1.91376	-2.1456	-0.72288
					783		-0.451	0.681	-2.529	-1.2384	-2.05632	-3.15792	-1.83744
					784		0.975	0.569	-0.877	-1.3728	-0.02592	-2.47536	-0.02592
					785		0.907	0.473	-1.287	-0.6264	0.61632	-2.60928	-1.30176
					786		0.045	0.665	-0.904	-0.5112	1.16784	-1.64304	-1.44
					787		-0.3	0.007	-1.127	-1.014	0.81936	-1.21536	-0.20304
					788		-1.174	0.571	0.152	0.1212	0.54288	-0.01296	0.14544
					789		-1.113	0.471	0.129	0.1032	-0.01872	-0.4104	0.12384
					790		-2.256	-0.017	0.314	-0.6648	0.13824	0.22176	-0.0072
					791		-1.133	-0.099	1.328	-0.2364	-1.3608	0.85248	-0.28368
					792		-0.013	1.259	2.48	0.2796	-1.08432	0.93456	-0.56016
					793		0.448	0.531	1.461	-0.5376	-0.99936	0.07056	-1.8648
					794		0.95	-0.118	-0.118	-0.5736	-0.36144	0.77328	-2.14128
					795		1.826	-0.718	-0.826	-0.4308	-0.7776	-0.83376	-1.79424
					796		2.014	-1.515	-2.028	-0.9432	-0.144	-1.41984	-1.58256

## Sheet: Supplementary Fig.8b
Wavelength (nm)	Pressure (GPa)	0.6	R-0.6	R-1.2	R-2.1	R-3.1	R-4.2	R-5.1
300		-0.04	0.54924	0.57891	0.465	-1.6524	0.87696	-0.63818
301		-0.428	0.92298	0.48485	0.83833	-0.7752	1.40976	0.72273
302		0	1.51326	0.80097	1.19	0.5136	3.02688	2.90727
303		0.287	1.47348	0.48485	1.70833	1.4316	4.79808	3.05318
304		0.6	1.62437	0.4577	2.7375	3.462	3.17232	3.23455
305		0.182	1.13194	0.048	2.635	3.894	1.908	2.58545
306		0.928	1.45455	0.85721	3.08083	5.358	2.39184	3.26455
307		1.317	0.86679	0.44655	2.00417	3.8592	1.37232	0.95455
308		1.607	1.39836	0.81794	2.3275	3.1368	0.34848	0.88636
309		1.726	1.13573	0.98133	1.31167	1.5312	-0.35856	1.54091
310		1.505	1.32008	0.57842	1.35167	1.9152	1.512	2.79545
311		1.857	0.93245	0.50861	1.23083	1.7532	1.66896	2.16818
312		1.049	0.50379	0.66812	1.50583	1.3704	0.7128	1.38682
313		0.298	0.36301	0.36024	1.90083	0.2064	0.01152	1.74682
314		-1.142	-0.92803	-0.39515	-0.0275	-1.32	-2.63808	-0.42273
315		-0.571	-0.76641	-0.44994	-0.05917	-1.9704	-2.15856	-1.16864
316		-0.327	-0.46654	-0.34618	-0.2725	-2.2284	-1.83888	-1.31727
317		-1.101	-0.14836	-0.36024	-0.82583	-2.556	-1.77264	-0.73227
318		0.159	0.76894	-0.76994	-0.805	-1.7544	0.88272	0.66409
319		-0.302	0.65215	-0.42958	-0.84333	-1.0284	1.48752	0.60682
320		-0.781	0.3649	-0.39127	-0.96667	-0.3216	1.17216	1.90364
321		-2.454	-0.14646	-0.64824	-1.46	-0.606	-0.59616	-0.06955
322		-2.257	-0.68939	-0.87564	-1.2775	-1.3596	-2.02896	-0.08591
323		-2.227	-1.02336	-0.74473	-0.505	-1.56	-2.89584	0.19909
324		-2.334	-0.70202	-0.50812	-0.38333	-1.1244	-3.72528	-0.38864
325		-1.329	-0.11111	-0.32485	0.10917	-0.5004	-2.49984	0.46364
326		-0.972	0.53472	-0.03345	0.81333	-0.7236	-1.55232	0.62182
327		0.053	0.96338	0.39758	1.27833	0.5232	0.2808	1.485
328		0.278	1.24937	1.01236	1.42833	2.154	0.21456	1.92
329		0.107	0.84217	0.53867	0.725	1.0872	0.1152	0.94909
330		1.069	0.32449	0.38352	1.01667	0.6852	-1.10448	1.55727
331		1.895	0.20328	0.69382	1.01167	1.4592	-0.50832	2.29091
332		1.294	-0.34091	0.76558	0.23083	-0.1608	-2.64096	1.39364
333		1.386	0.50189	0.79079	-0.18667	-0.1968	-1.3824	2.36318
334		1.046	0.17992	0.49939	-0.0925	-1.2576	-1.57824	1.72909
335		0.489	-0.19003	0.73697	-0.27167	-1.1688	-1.02816	2.33727
336		0.104	-0.03157	0.73067	0.25917	-0.8232	-0.18288	2.18045
337		-0.285	-0.1351	0.36606	0.81583	-1.9224	-1.39536	0.72273
338		-0.553	-0.06755	0.2337	1.8	-1.4784	0.17856	0.60818
339		-0.714	-0.02841	0.26958	1.49167	-1.6956	1.32912	1.08409
340		-0.958	0.70076	0.46206	1.54333	-0.0048	0.4104	2.50091
341		0.122	1.41667	0.16776	1.73333	0.2676	1.11744	2.42045
342		0.584	1.07323	-0.06885	0.8575	0.084	2.91744	2.94
343		0.576	0.64331	-0.20315	-0.55083	0.0108	3.48912	3.68182
344		0.235	-0.24874	-0.81455	-1.82	-0.534	0.88272	3.105
345		1.432	0.04672	-0.51685	-1.30667	0.6864	0.72144	3.40636
346		1.194	-0.28725	-0.1697	-1.62333	-0.0708	1.5048	2.96591
347		0.702	-0.23169	-0.2017	-0.92667	0.714	0.6336	1.61591
348		0.562	0.6029	0.03879	-0.09667	1.3704	1.02816	2.92091
349		1.106	0.75063	0.55903	1.03	1.47	1.2672	3.94091
350		0.799	0.90152	0.7617	1.7325	0.8124	1.61424	3.51273
351		0.073	0.51641	0.62303	1.77083	0.1032	1.93104	3.41182
352		-0.372	0.99179	0.78594	1.66667	0.8568	0.94752	3.03136
353		-0.569	0.57386	0.94691	1.43	1.4232	0.82224	2.99045
354		-0.314	0.36048	0.77091	1.86417	2.1924	-0.32688	2.72727
355		0.886	0.88447	0.83103	2.4275	2.6748	-0.16272	2.30182
356		1.067	1.3851	0.73261	1.97333	3.1656	-0.1944	3.885
357		2.099	1.3548	0.67442	1.87417	3.6396	1.88208	4.815
358		1.722	0.53535	0.62012	1.06417	3.7536	3.46608	4.46864
359		1.959	0.17992	0.37576	0.425	2.4732	1.90944	3.58909
360		1.62	0.2803	0.35394	-0.1325	3.1824	4.23072	3.96136
361		1.526	-0.38573	0.12848	-0.13917	3.516	5.82336	4.15773
362		0.814	-1.17235	-0.28364	-0.60667	2.3136	5.472	1.84909
363		0.587	-0.9375	-0.34618	0.40083	1.4148	4.80672	3.01636
364		0.03	-0.48295	-0.30158	0.935	0.648	5.46624	4.63364
365		0.878	-0.36806	0.03976	1.62583	0.8124	6.13584	7.39773
366		-0.705	-0.10669	0.07758	1.95667	1.392	8.88336	8.67955
367		-0.629	-0.05556	0.51103	2.10417	3.7248	10.3738	11.5718
368		-0.275	0.41982	1.07927	2.61833	7.4928	13.4366	16.9814
369		0.148	1.26641	2.22061	4.52917	10.302	16.8898	23.1995
370		1.388	2.46402	3.35855	6.06417	14.8164	22.7736	29.0005
371		1.521	2.99811	3.77115	6.99333	17.46	25.416	36.0777
372		2.654	3.61174	4.19588	9.12333	19.9752	30.2486	44.2732
373		2.359	4.32891	5.09867	10.6975	22.4832	35.0813	50.0414
374		1.978	4.42866	4.92509	12.15	25.6092	39.1205	57.6996
375		2.704	4.71528	5.14521	13.3583	29.3136	43.5816	66.2618
376		3.249	4.77967	5.3217	14.4442	32.37	49.199	72.1582
377		3.652	5.60859	6.79758	16.5358	37.0188	55.512	79.9977
378		4.53	6.14205	7.52	18.4392	41.8212	60.3029	89.1355
379		6.513	7.33965	9.08994	20.8417	45.3504	66.1378	98.7764
380		6.292	7.7601	10.1227	22.0517	48.7188	71.8445	107.04
381		6.693	7.96149	11.0827	24.5242	52.2636	76.6742	116.362
382		6.045	7.57576	11.584	25.6533	56.3628	80.7768	125.628
383		6.573	8.40467	12.4	26.9667	59.6616	86.1019	135.312
384		6.19	8.43687	12.5828	28.3592	64.3224	90.9691	143.72
385		6.846	9.15088	13.1927	30.35	69.222	99.0504	150.682
386		6.908	9.9476	13.9418	32.4533	74.4372	105.648	158.345
387		6.981	11.3668	14.5833	35.42	77.5248	112.157	167.606
388		7.662	12.3226	14.8664	37.6575	80.5644	117.877	175.953
389		7.721	12.404	15.1651	39.3283	83.4588	122.963	181.493
390		7.21	11.8523	15.6771	41.18	86.868	127.584	188.4
391		7.005	12.0088	15.936	41.9408	88.2204	127.567	195.39
392		7.232	12.4407	16.2652	43.3817	92.4756	134.078	201.424
393		7.681	12.7323	17.1428	45.2267	97.3164	137.593	206.148
394		7.733	12.9627	18.5954	46.7467	100.756	142.068	213.068
395		8.756	14.2633	19.7008	47.6708	103.568	146.5	221.723
396		10.277	15.4217	20.3151	49.4408	106.708	151.476	231.025
397		11.255	15.9874	21.2553	51.14	110.987	155.127	238.714
398		11.846	16.673	22.2119	51.4283	110.448	158.52	246.47
399		11.106	17.4514	22.0776	51.965	111.046	160.924	251.789
400		11.075	17.3958	22.0989	53.2342	114.511	164.92	255.65
401		10.567	17.1528	22.3316	53.2833	116.299	167.423	258.961
402		10.464	17.8043	22.1411	53.5508	117.528	171.564	261.205
403		11.166	17.2254	22.849	54.9433	118.598	174.2	263.231
404		12.535	17.0524	23.5573	55.9325	120.647	176.508	272
405		13.392	17.3687	24.1382	56.4083	121.885	178.327	274.625
406		13.797	18.7386	25.1544	57.825	122.21	180.138	276.297
407		14.21	19.3283	25.6858	59.5042	120.242	181.635	278.143
408		13.641	19.6604	25.5922	59.2542	122.719	182.852	279.479
409		12.852	19.2974	25.2873	58.7083	122.099	185.18	280.593
410		12.405	18.9028	25.4245	59.0642	122.392	186.603	281.714
411		11.546	17.7405	25.281	58.2208	122.856	188.932	282.493
412		11.18	17.5625	25.5215	57.0467	123.06	193.243	283.164
413		10.919	17.1509	25.3217	56.9742	123.667	190.915	284.171
414		11.711	18.0354	25.5287	57.7858	123.195	196.111	283.554
415		12.587	18.0802	25.2446	57.6608	123.82	197.9	282.607
416		13.839	19.0133	25.2107	58.5533	123.528	196.477	281.264
417		13.941	18.7532	24.3113	58.7533	122.018	194.321	280.096
418		14.882	18.3901	24.4247	58.6683	120.343	191.236	278.807
419		15.849	18.4564	24.7476	59.1392	118.637	187.928	277.243
420		15.954	18.3744	24.7234	57.8317	116.174	184.234	275.907
421		15.295	18.8346	25.0943	57.1592	114.854	180.227	274.343
422		14.952	18.8491	24.7961	56.19	112.457	177.532	272.611
423		14.052	18.8535	23.8778	55.5075	110.806	175.426	270.94
424		12.967	18.5574	23.0769	54.3	110.742	173.621	264.891
425		12.857	18.7178	22.7549	52.6167	110.044	170.721	262.864
426		13.195	18.7967	22.8567	52.8758	108.016	168.362	257.734
427		14.244	18.7008	23.0696	52.8483	106.016	166.027	250.537
428		13.966	17.7241	23.2562	52.6533	106.608	163.131	247.549
429		15.154	17.2014	23.4802	52.1975	104.963	159.044	243.498
430		15.571	16.226	23.2262	52.3508	102.042	156.709	235.226
431		13.029	14.4293	21.9986	51.5725	100.252	153.395	226.6
432		12.296	14.7039	21.5767	50.4275	99.3456	150.127	224.632
433		12.218	14.7475	21.1181	49.21	97.5552	146.464	222.687
434		10.96	14.7045	20.2909	47.1367	95.1036	147.809	218.703
435		9.955	14.8498	20.0882	46.8283	93.666	144.726	216.826
436		10.793	14.971	19.9365	46.6467	91.6656	144.146	215.291
437		10.805	13.6806	19.088	45.1892	89.2068	142.802	210.536
438		11.227	13.7083	18.1634	44.6	87.3564	141.458	207.386
439		12.351	13.584	18.3394	44.8425	86.3064	139.363	205.207
440		12.322	13.1692	17.6654	44.1175	86.4	138.096	202.561
441		12.274	13.3744	18.0049	43.6675	86.8104	136.076	198.241
442		11.857	14.536	17.9127	43.0792	82.8228	131.57	194.87
443		11.347	14.1124	17.967	43.0042	82.2156	126.217	190.886
444		10.874	13.2898	17.5738	42.5142	80.628	121.825	185.435
445		10.784	13.2885	17.3852	41.6667	77.6916	119.902	182.191
446		11.462	12.7847	17.137	40.8675	75.96	118.328	178.441
447		11.229	12.3377	16.5774	39.8808	77.904	118.175	179.725
448		11.302	12.6288	16.6866	39.5017	78.6432	117.688	178.201
449		12.156	12.8333	16.4087	37.8908	75.9072	118.034	175.636
450		11.689	12.791	16.432	36.445	75.3276	115.298	174.31
451		10.575	12.5587	16.4669	35.33	72.4188	113.712	171.824
452		9.915	12.4653	16.065	34.3183	69.9096	111.561	166.788
453		11.189	12.0448	16.2012	32.9508	68.2644	111.181	163.916
454		10.285	11.8636	15.6785	32.705	67.8696	108.167	162.041
455		9.156	11.4634	14.353	32.6217	66.0132	107.994	157.979
456		10.228	12.1477	15.3493	32.5358	67.4892	106.726	157.169
457		10.344	12.0322	15.1229	31.6458	68.1696	104.468	155.711
458		9.165	11.916	14.3927	31.4433	67.2876	102.145	152.857
459		8.022	10.9691	13.9108	29.8992	64.4292	99.4349	150.554
460		8.206	11.4735	13.9447	29.4708	64.5132	98.5594	150.908
461		8.076	11.2626	13.4022	28.5483	64.0476	96.2251	150.277
462		7.566	11.2664	12.7394	28.0867	62.5644	96.7104	147.307
463		7.198	10.9672	12.4461	27.6908	62.8032	97.9992	148.685
464		7.761	11.4129	12.5619	29.1958	65.7372	99.2966	147.582
465		8.788	11.4754	12.8577	29.805	67.9116	102.377	150.573
466		9.809	11.6641	12.975	31.1108	69.2856	104.399	152.824
467		10.155	11.8965	13.2165	32.9317	68.8044	106.97	155.966
468		11.175	12.3295	13.6247	34.4317	69.594	108.815	158.131
469		11.718	12.0846	13.7202	33.6683	68.9136	109.295	160.925
470		11.811	11.9987	14.0979	33.0892	68.7504	111.552	161.555
471		11.367	11.8144	14.8121	33.7658	68.4	113.236	163.223
472		10.631	11.6528	14.8441	33.7275	70.086	116.358	165.963
473		9.985	11.5183	15.1249	33.96	72.6708	118.361	170.528
474		9.959	11.471	15.728	34.245	75.2316	120.93	174.803
475		10.062	12.6806	16.5401	35.5433	78.2268	126.871	179.791
476		10.892	13.7487	17.6344	37.785	82.9704	132.036	185.512
477		11.958	14.642	18.5648	39.0133	87.042	136.197	188.605
478		14.06	15.334	19.536	40.9142	90.0288	140.802	194.547
479		17.348	17.1749	20.6473	45.0533	92.43	148.224	200.427
480		17.32	17.0417	20.7152	45.8917	90.9696	151.851	204.151
481		18.213	17.1332	21.1258	47.2008	91.6308	152.018	209.31
482		18.091	17.4444	20.6594	47.6617	90.7944	154.303	213.571
483		17.757	17.899	20.9813	48.0025	91.5024	155.758	216.01
484		15.888	18.0328	20.6119	46.8167	91.2804	155.758	216.918
485		14.526	17.4059	19.904	47.0583	93.1812	155.65	217.92
486		14.428	17.577	19.8749	47.4875	93.6168	156.907	218.54
487		13.628	17.0234	20.4073	46.5425	92.4408	156.892	219.049
488		15.169	17.0025	21.0972	47.0942	92.844	158.97	219.691
489		14.397	16.7487	20.6255	46.9683	92.9448	159.84	221.044
490		13.364	17.2954	21.2417	45.1342	93.6744	158.357	222.328
491		12.857	17.2449	21.4982	45.9975	93.33	159.716	223.68
492		13.751	17.7197	21.4778	46.3767	95.8512	160.841	224.177
493		12.59	17.5006	20.5833	46.1958	96.1776	161.069	225.606
494		12.542	17.3592	20.7374	47.0233	95.7732	160.308	225.675
495		13.489	16.5171	21.0264	47.5	96.2196	161.397	226.113
496		14.539	17.0246	21.2354	47.7542	97.332	161.559	226.115
497		14.593	17.44	21.1471	49.2033	99.3204	162.485	226.385
498		14.137	16.8523	21.2015	48.7633	98.5116	161.868	226.385
499		13.004	16.3037	20.9712	47.7992	97.5924	161.292	226.103
500		11.886	16.1711	20.9915	48.0367	97.3596	160.536	226.103
501		12.901	17.0732	21.3067	49.8008	96.5796	159.918	226.599
502		12.842	16.7001	21.5074	48.625	94.0608	158.821	225.743
503		11.005	15.7468	20.6429	47.6392	93.8688	158.386	225.743
504		12.724	16.3984	20.8339	48.9242	94.4628	158.11	225.893
505		14.286	17.1812	20.8136	48.75	95.6568	157.901	225.033
506		14.714	17.1749	20.5731	47.8175	96.1704	157.255	224.819
507		12.761	16.3636	19.5753	46.7717	95.6256	156.803	223.038
508		14.768	16.947	20.017	47.6742	94.5264	156.756	223.894
509		14.47	17.4085	20.3922	47.3808	94.0692	155.851	222.687
510		14.008	17.3207	20.975	47.0333	93.2904	153.945	221.831
511		13.761	16.5701	21.0191	46.6742	92.7204	152.68	220.975
512		14.926	16.2008	21.5389	46.89	91.9056	152.343	219.049
513		14.695	15.8857	22.1445	45.8683	92.2032	151.026	216.6
514		16.007	16.2967	22.0635	45.635	92.1672	152.372	214.213
515		16.474	15.9823	21.7328	44.5233	91.1628	151.472	213.357
516		16.317	15.916	21.1816	44.435	90.78	150.178	211.904
517		15.391	15.9962	20.9712	44.2808	91.8852	149.721	211.32
518		14.381	16.8649	20.2948	44.1267	90.858	148.114	209.805
519		13.836	16.2412	19.5224	42.9992	88.584	145.198	207.188
520		13.042	15.5391	19.2015	42.7108	87.6636	141.732	204.481
521		12.779	15.1818	19.2858	42.0125	85.8312	141.987	201
522		12.517	15.3908	19.967	40.4675	84.1824	141.722	197.411
523		14.046	15.4154	20.3326	39.4625	82.9788	140.488	196.752
524		15.142	16.173	21.1481	40.0517	84.5904	141.257	197.078
525		14.851	16.5979	21.1355	40.8458	82.9896	140.875	196.241
526		14.629	17.0556	20.7021	39.8317	81.5292	139.09	195.367
527		14.571	17.4047	20.3617	40.5942	81.0804	136.179	194.022
528		14.372	16.334	19.0347	40.2142	78.0168	133.387	191.107
529		12.804	14.9198	17.5694	39.0283	76.3272	127.852	185.587
530		11.391	14.3586	16.7292	36.855	74.202	123.624	180.042
531		11.912	13.6351	16.7321	37.545	75.2172	122.423	177.916
532		12.282	13.4874	16.7985	37.6208	75.6864	123.847	175.237
533		11.865	12.9015	16.1464	36.8425	74.5188	120.996	173.204
534		12.546	13.4735	16.3341	36.475	72.8868	119.402	171.885
535		12.45	12.827	16.1275	35.5767	73.332	119.471	171.847
536		12.616	12.9009	16.0946	35.3567	73.542	116.11	168.385
537		12.15	12.9867	15.3896	34.5383	70.6788	112.369	165.806
538		12.04	13.0373	15.0303	33.7608	69.99	109.999	160.421
539		12.059	13.5335	15.0701	33.4708	69.7152	109.372	157.503
540		11.874	14.3542	15.4652	33.99	68.6736	109.028	154.784
541		10.831	14.0044	15.2078	32.7283	66.0348	105.589	153.596
542		10.098	13.4489	14.6866	31.5725	65.0388	103.14	152.557
543		9.539	12.6054	14.6143	29.3758	63.8832	99.6091	149.975
544		8.319	11.5915	14.7423	28.8092	61.3032	97.4592	147.97
545		8.443	10.7172	14.3782	28.6742	59.994	95.7989	143.485
546		9.746	10.9583	14.5086	29.9883	60.54	96.5261	142.354
547		9.451	11.5398	14.4815	30.2475	59.688	96.5045	139.739
548		9.262	10.8838	13.7833	29.89	55.4256	94.3978	134.671
549		9.986	11.221	13.6625	30.6258	54.8844	93.5654	132.811
550		9.025	10.7058	13.0259	29.2158	55.0284	92.4869	131.562
551		9.14	10.6319	13.1084	27.6275	54.5568	92.9592	130.407
552		8.548	9.46654	12.1925	26.3017	52.5396	89.4053	125.296
553		9.622	9.7721	12.2298	27.3892	52.8972	89.6314	124.549
554		8.558	9.3125	11.9011	26.915	51.636	89.1	123.209
555		8.484	9.70013	11.8284	27.255	50.7612	86.8219	121.156
556		9.163	10.1073	11.5782	27.6183	49.9416	84.6302	118.398
557		9.286	10.3699	11.0846	27.855	48.0072	82.0915	116.696
558		9.253	10.1168	11.0613	27.3592	47.142	81.5702	114.634
559		9.857	10.2633	10.847	27.0233	47.142	80.3534	111.822
560		10.114	10.1098	10.3617	26.38	47.4504	79.6522	109.46
561		10.424	10.0088	9.97285	25.6858	44.0568	77.2157	106.784
562		9.502	9.78662	9.76679	24.3417	44.2296	74.5646	105.102
563		9.367	9.33649	9.61115	23.4692	44.1216	73.224	104.639
564		8.826	8.92929	9.55055	21.9433	42.666	70.1683	101.081
565		9.654	9.6875	9.48897	21.3583	42.4428	68.5368	99.9368
566		9.468	9.48043	9.38909	20.7433	43.3284	68.148	97.17
567		10.256	9.27652	9.27952	20.9467	43.6788	68.4979	95.355
568		8.953	8.77715	9.16655	20.7142	41.778	67.4222	90.5945
569		9.397	9.17929	9.02982	21.54	41.1876	65.7518	90.5209
570		9.046	9.29482	9.65188	22.8025	42.276	64.8662	89.8923
571		8.189	9.24179	9.68	22.4375	40.65	63.1296	87.1405
572		7.117	9.0846	9.70279	22.9425	38.3388	60.5362	85.0432
573		7.463	8.99116	9.472	23.1125	36.9864	59.7182	85.4782
574		7.835	8.74116	9.4943	21.9225	37.6212	60.0998	84.3954
575		7.517	7.95833	8.79321	20.1675	35.07	57.1608	80.2664
576		7.176	7.18308	8.16921	19.1592	32.592	55.0584	78.0027
577		7.98	6.8851	8.02958	18.9808	31.98	54.059	76.0268
578		8.089	7.10227	8.06885	18.095	33.4488	52.8682	75.1459
579		8.325	6.88636	8.19491	17.2842	32.8368	51.4195	71.0086
580		8.142	6.49937	8.3777	16.9042	32.7372	52.0344	69.1705
581		8.303	6.55682	7.86376	16.9683	33.0852	52.6277	70.3241
582		7.572	6.16919	7.70182	16.5475	32.5716	51.6758	71.1409
583		8.19	5.78851	7.56945	15.9008	31.452	49.752	69.5714
584		6.843	5.79104	6.85673	14.945	28.2756	47.6251	68.8064
585		7.412	5.90846	6.78497	16.0092	26.9772	45.6379	68.7586
586		6.882	5.95202	6.83248	15.4608	25.4088	43.1467	65.6768
587		6.638	5.55556	6.816	14.6442	24.2736	39.9917	62.1968
588		5.828	5.24116	6.18618	13.1992	22.7724	37.6704	59.1423
589		5.001	4.93813	6.30303	13.6	22.1964	37.1318	57.9055
590		2.753	4.36301	5.81818	12.3742	21.4368	35.1432	56.4177
591		3.221	4.99242	5.86812	12.305	21.3504	35.3045	55.4114
592		2.378	4.62689	5.81721	12.3008	19.9944	36.0648	54.7336
593		2.562	4.41919	5.88412	12.8442	19.71	37.0008	52.8218
594		2.286	4.25189	5.2737	12.1933	19.7868	35.5003	50.0346
595		3.594	4.34785	5.24897	12.3067	19.236	37.0166	47.4627
596		3.096	3.34217	5.2703	11.9617	18.0984	36.7358	46.5764
597		2.783	2.46465	5.03079	11.36	18.1188	32.1034	44.8991
598		3.496	3.19949	5.12242	11.3608	18.306	33.1286	45.5673
599		3.665	2.93182	5.1137	11.2892	17.3424	34.1784	46.8109
600		3.265	2.52273	4.8	10.6283	16.3332	31.2163	46.1959
601		3.206	2.90404	4.40873	10.8333	16.6284	29.8066	45.5768
602		3.719	2.97917	4.03152	10.3817	15.8484	30.8131	43.8709
603		4.551	3.66667	4.06739	10.3242	15.0732	30.9226	41.5814
604		3.907	3.34848	3.67855	9.61083	14.7192	27.8395	39.0982
605		2.597	3.88952	3.60582	9.82167	14.5176	26.9093	37.2682
606		2.57	4.05808	3.60145	9.7625	14.4	27.5645	36.6232
607		2.164	4.72412	3.75612	10.2658	14.2812	27.9605	36.9668
608		1.482	3.98485	3.51903	10.2258	14.0808	27.6235	36.5482
609		1.561	3.69129	2.99733	9.55667	14.3628	26.771	36.2604
610		3.098	3.74747	3.42691	10.275	15.0852	29.0045	37.1536
611		3.857	3.33649	3.79976	9.38	15.18	29.4595	37.0596
612		3.857	3.49242	3.8977	9.06333	15.4044	29.6496	35.7818
613		5.396	3.45833	3.93891	8.58583	15.3384	29.2464	35.445
614		4.71	3.60732	4.66279	8.32667	14.7468	29.6165	35.1423
615		4.287	3.53535	5.07006	8.19083	14.0232	29.1715	34.9104
616		4.475	4.58965	5.34061	8.12083	15.2748	28.2528	33.6368
617		4.194	4.0524	5.16848	7.83083	14.7768	25.8509	32.3768
618		2.027	3.09596	4.64485	6.705	13.2552	23.161	30.6477
619		0.883	2.92803	4.33406	6.55833	13.0356	21.3739	28.2368
620		1.531	3.9173	3.56606	6.7425	13.1376	20.4653	28.1209
621		1.714	3.6029	3.30182	6.98667	12.3372	20.0952	28.1154
622		-0.677	2.62626	2.64242	6.55583	10.6488	18.7445	26.7082
623		1.17	3.17361	3.06182	7.05917	11.6892	20.1989	27.6041
624		2.008	3.37184	2.68558	7.43333	12.276	20.399	28.3009
625		1.757	2.83586	3.08024	7.72833	12.1836	19.7784	27.75
626		1.891	2.16414	3.46618	7.17667	11.3952	19.3651	25.2396
627		2.631	2.5625	3.3697	6.51	11.94	17.5982	24.4582
628		2.647	3.04167	3.10303	6.39667	12.1704	16.799	24.2073
629		2.765	3.78788	3.10982	5.8	11.1588	14.6995	23.3605
630		2.646	3.69823	3.01673	5.83667	9.948	14.0918	21.4377
631		1.823	3.75316	2.51976	5.66833	9.9828	13.9882	20.6114
632		0.714	3.61932	2.24242	5.41583	9.4932	13.32	20.2827
633		1.027	2.98674	1.96945	5.9375	8.442	13.5	20.0264
634		1.536	2.54609	2.37382	6.51917	8.5728	15.2784	19.4795
635		1.458	2.62121	2.28073	5.9925	9.4992	16.2648	20.4941
636		1.747	2.80934	2.18958	6.5475	10.2588	16.7731	21.3382
637		1.571	2.84975	2.14691	6.63083	9.2232	17.7106	21.6818
638		1.837	2.79545	1.86861	6.76917	8.9112	17.8934	21.0177
639		0.666	2.70581	1.80073	5.7925	8.9688	17.1461	20.0618
640		1.134	2.40846	1.98012	6.10583	9.4284	16.4448	20.5909
641		1.973	2.69192	2.61139	6.075	9.4284	16.861	21.0164
642		1.691	1.95833	2.19685	4.52333	8.4192	14.6866	18.2796
643		1.403	1.73232	2.31224	4.16833	8.8116	13.8341	17.4232
644		2.173	2.11679	2.74036	3.92833	9.0552	11.8152	18.6914
645		1.417	1.69255	2.18424	3.3425	7.002	10.8245	16.1236
646		0.997	0.88321	1.69891	2.65	5.6856	8.86176	15.1214
647		1.273	0.65972	1.744	3.82083	6.624	9.08928	16.4346
648		2.376	0.91793	1.97091	4.53417	6.5136	8.52624	16.575
649		1.857	0.81187	1.45503	5.29667	6.4284	9.7704	16.6568
650		1.921	1.07323	1.39103	4.99	6.9024	11.5157	16.5736
651		1.019	1.42551	1.312	4.80083	7.2	10.463	15.4418
652		0.819	1.68939	1.60582	3.8	6.3456	9.6336	15.1609
653		-0.672	1.30366	1.29406	2.84667	5.5776	9.32112	13.0636
654		-1.089	1.55871	0.97552	1.95917	5.3172	8.95824	10.9636
655		-1.708	0.82828	1.06715	1.84333	4.3692	7.77024	9.465
656		-1.285	0.65593	1.00752	2.5325	5.2356	8.00352	10.0582
657		0.032	1.09848	0.90958	4.07417	5.1504	8.65872	9.98727
658		0.662	1.57449	0.98182	4.38167	5.0016	8.676	11.4586
659		1.157	1.8649	0.80921	3.84667	4.1052	8.30304	12.6109
660		2.427	1.80556	0.832	4.52333	5.3076	8.22672	13.8314
661		2.142	2.19886	1.06521	4.3275	3.2064	7.81632	13.6473
662		2.418	2.00947	1.00897	3.86	3.0732	8.21376	13.3568
663		2.158	1.72664	0.70788	3.91917	4.7424	8.63136	12.3232
664		2.633	1.16162	0.91976	4.6425	4.0164	8.9064	10.8573
665		2.083	0.77715	1.01139	4.49917	4.2876	8.14608	9.27
666		1.461	0.49179	0.39903	3.85417	4.1532	8.41824	6.80045
667		1.717	1.01578	0.88339	4.07917	5.9124	8.69472	6.96409
668		1.124	0.7601	0.8703	3.6075	5.4924	8.3448	7.25864
669		0.366	0.32134	1.08461	3.45167	6.186	7.33968	8.28682
670		1.315	0.9577	1.46861	4.24	7.2996	8.73216	11.265
671		1.201	1.07702	1.63345	4.27167	6.9372	9.11232	12.3982
672		1.486	0.37816	1.67224	3.54083	6.4188	9.13392	12.0286
673		0.857	0.10543	1.45455	2.935	4.8588	8.32752	9.96136
674		0.927	0.35859	1.18061	2.56083	4.1256	8.32464	9.05864
675		0.416	0.46717	0.84364	1.895	3.2256	8.17344	7.53
676		-0.083	-0.07765	0.67539	1.00167	2.3232	5.96448	7.04591
677		-0.306	0	-0.11636	1.41917	2.598	5.112	6.03818
678		-1.223	-0.56503	-0.84945	0.89417	1.8252	4.11408	5.58
679		-0.48	-0.58333	-0.40388	1.0275	1.5348	3.79872	6.07909
680		0.101	-0.14141	0.27685	1.66667	2.8404	3.14352	6.59455
681		0.394	0.31629	0.27685	2.02417	3.6444	4.5792	5.79136
682		-0.296	0.38763	0.85721	1.68417	3.732	5.1264	6.21818
683		-0.428	0.8649	1.37067	2.14167	3.8724	4.93632	6.11591
684		-1.667	0.69066	1.41188	2.06917	4.5516	5.53104	5.10682
685		-2.279	0.36048	1.24315	1.29833	4.0896	6.1416	4.28455
686		-2.354	0.05997	1.17721	1.02667	3.4092	5.2488	4.57364
687		-2.019	-0.45076	0.98473	0.78667	2.6088	4.01616	4.65818
688		-1.574	-0.53409	0.48582	-0.3525	1.3776	4.94352	5.28545
689		-0.978	0.03598	0.74424	0.37083	2.3028	5.41872	6.03414
690		0.619	0.69192	0.96921	2.18417	4.4592	5.69088	6.50272
691		1.707	1.16982	1.31297	3.32833	4.9704	6.50272	7.24599
692		3.928	2.74621	1.76921	5.1675	5.5164	6.56736	6.90667
693		5.275	3.8971	2.45867	7.61917	7.5672	6.43809	6.03414
694		5.705	3.79609	2.29624	7.98333	6.894	6.43809	5.96951
695		5.857	3.80871	1.4623	6.68667	4.8288	6.23612	6.30075
696		5.325	2.92361	0.80048	5.00417	2.406	6.64007	5.63019
697		4.189	2.10354	0.5503	4.07917	2.3712	6.17148	5.36359
698		2.753	0.57386	0.18861	2.51083	1.2	4.35744	3.61227
699		3.199	0.55808	0.38691	1.97583	1.404	4.64688	5.17773
700		2.9	0.4779	0.93818	2.35333	2.4936	4.572	5.83217
701		3.035	0.51894	0.91782	2.38083	3.3864	6.06816	6.30075
702		3.06	0.83523	0.9697	2.25583	3.474	6.2568	6.30075
703		3	1.04798	1.22036	2.12	4.188	4.8672	6.7047
704		3.186	1.35859	1.59758	2.84	5.1024	4.80816	5.42822
705		2.617	0.98106	1.34642	3.17083	4.1076	3.58704	5.8968
706		1.668	0.58144	1.50012	2.85667	2.6676	2.94912	6.45
707		1.652	0.41856	1.90933	3.35833	2.5344	3.6288	4.82229
708		1.118	0.43497	1.72558	3.25833	1.8408	4.11408	5.28136
709		-0.262	-0.04356	0.99879	2.26583	0.624	2.85984	3.46227
710		-0.657	-0.37879	0.34618	0.92833	0.0672	2.63232	2.84318
711		0.475	0.48043	0.49212	1.39833	1.1556	2.9016	3.045
712		0.551	1.06881	0.56388	0.885	2.6184	3.2904	2.83909
713		0.18	1.17929	0.43879	1.29583	2.8956	3.1392	3.00818
714		0.301	1.22854	0.07273	0.59167	2.3208	3.10176	2.53227
715		1.218	1.47096	0.73309	0.67667	3.582	3.52944	3.02455
716		-0.245	0.92992	0.29624	-0.12667	2.5056	1.50336	1.29
717		-0.998	0.81187	-0.17261	-0.77167	1.5432	0.61632	0.09682
718		-0.571	0.31692	-0.41455	-1.12833	1.2864	-0.27216	-0.77591
719		0.096	1.08207	0.0577	0.2525	3.0912	1.57824	0.38864
720		0.418	1.61364	0.03394	1.36083	2.4804	1.84032	0.86727
721		1.821	2.16414	0.35345	2.37167	3.7272	3.9888	2.32227
722		1.735	1.45076	0.75539	2.83833	3.8388	4.61808	3.67091
723		2.063	1.38321	1.2417	2.91	3.504	5.34096	4.63364
724		2.517	2.09659	1.4977	3.19167	3.9096	5.38704	5.685
725		3.284	1.54545	1.57285	3.2975	3.8436	6.28704	5.45318
726		2.428	1.1673	1.48703	2.43667	3.012	6.05232	4.65545
727		2.428	1.48043	1.57964	2.7875	3.2952	6.54192	5.535
728		1.571	1.8529	0.62303	2.39667	3.7944	6.228	5.37409
729		1.772	2.07955	0.65552	2.33167	3.54	6.48576	4.68682
730		0.855	1.69508	0.58133	1.66583	3.7716	4.72896	4.16727
731		0.838	1.37626	0.60945	1.88833	3.108	3.41424	3.07773
732		0.382	1.28093	0.10133	1.56417	2.9376	2.40048	0.83318
733		-0.455	0.27273	0.02764	1.02417	1.2036	0.86688	-0.93136
734		-0.844	-0.56755	-0.03588	1.55833	-0.3264	0.50976	-2.29364
735		-1.582	-1.26894	-0.30885	0.94333	-1.212	-0.0144	-2.95091
736		-2.337	-1.31566	-0.78691	0.40833	-1.3008	0.5328	-2.99727
737		-2.244	-0.78788	-0.24339	0.68333	-0.8124	1.28592	-1.06773
738		-0.142	-0.38131	-0.32485	0.80583	0.3564	2.21472	0.42
739		0.857	0.05303	0.02667	1.00083	2.052	2.55168	2.29227
740		0.765	0.10164	0.33018	0.54917	2.1396	1.20672	2.94
741		0.142	0.17992	0.85285	0.3475	2.0976	1.21824	2.56364
742		-0.426	-0.32197	0.81794	0.00167	2.196	0.29232	2.41909
743		-1.646	-0.16856	0.63224	-0.49167	1.6836	-0.5184	1.45636
744		-2.009	-0.21591	0.56339	-0.92667	-0.6132	-1.1376	0.23455
745		-1.286	0.14394	0.19394	-0.6425	-1.302	0.28656	0.23318
746		-0.486	0.04167	-0.63224	-0.47583	-2.0232	0.65664	-0.03955
747		-0.857	-0.3971	-0.78982	-0.755	-3.3156	-0.60336	-1.46591
748		-0.742	-0.32323	-0.84461	-0.87917	-3.6324	-0.15984	-1.05
749		-1.877	-0.30808	-0.91927	-1.37583	-2.8464	-0.11376	-1.30909
750		-1.864	-0.49811	-0.90715	-1.55917	-0.72	-1.01808	-0.97364
751		-1.83	-0.59659	-0.70545	-1.695	0.2772	-2.0664	-0.50045
752		-1.672	-0.38699	-0.4543	-1.32417	-0.1452	-1.70496	0.97364
753		-1.153	-0.75821	-0.11006	-0.1975	0.1644	-1.75824	1.25455
754		-0.506	-1.21338	0.01212	0.55167	1.1832	-1.944	2.19545
755		-1.912	-2.08144	-0.21333	0.34667	0.1836	-3.22704	0.37364
756		-3	-2.43813	-0.38497	0.22667	-0.6012	-2.27376	-0.01364
757		-1.581	-1.80682	0.09067	1.22667	1.0464	-1.47456	1.42364
758		-1.213	-1.36869	0.17261	1.21083	2.0844	-1.40544	1.46182
759		-0.926	-0.72033	0.27636	0.59417	1.4544	-0.30528	1.26682
760		0.433	0.45644	0.6143	0.67583	0.6852	1.99728	2.37409
761		0.285	0.40278	0.50521	0.175	-0.2916	0.2664	1.99364
762		-0.007	-0.00442	0.06352	-0.3025	-1.6488	-0.30528	-0.00955
763		0.079	-0.02652	0.15612	-0.67833	-1.6692	0.6696	1.26818
764		-0.162	-0.64836	-0.37236	-0.36333	-2.0652	-0.51696	1.02
765		-0.631	-0.86364	-0.704	-0.00583	-1.3704	-2.17584	0.59455
766		0.437	-0.67929	-0.78012	0.2925	-1.074	-1.5768	0.94773
767		0.454	-0.8649	-1.20388	-0.0725	-1.0596	-2.13984	0.69955
768		-0.077	-0.81944	-1.18933	-0.42167	-1.4448	-2.24496	-1.09091
769		0.487	-0.3447	-1.01042	-0.26583	-1.926	-1.69344	-1.99364
770		1.556	-0.03977	-0.71564	-0.47583	-2.2656	-0.96048	-2.35909
771		1	-0.02841	-0.04945	0.12333	-2.3028	0.2304	-1.09773
772		1.771	0.65783	1.28097	1.02333	-1.1484	1.52064	0.81682
773		2.04	0.51515	1.14133	1.07083	-1.8924	1.99872	0.825
774		0.804	0.46023	0.84558	0.24417	-1.7676	1.75248	0.07091
775		-1.301	0.02146	0.5537	-0.46583	-2.6868	1.23408	-0.58364
776		-0.354	0.13005	0.47952	-0.09667	-1.2372	1.9656	-0.91636
777		-0.742	-0.5404	-0.01358	-1.1425	-1.2672	2.88	-0.54409
778		-1.277	-0.38194	0.38642	-0.98083	-0.7368	2.88	-0.96136
779		-1.736	-0.61995	-0.07127	-1.46583	-0.7608	1.11744	-0.615
780		-1.517	-0.52841	0.19055	-1.1	0.1248	0.69408	-0.315
781		-2.121	-0.54419	0.27152	-1.53417	-0.3108	-0.57024	0.17182
782		-2.099	-0.50568	-0.00873	-1.67667	-1.4748	-3.04848	-1.46455
783		-1.262	-0.80556	-0.5697	-1.73583	-1.4928	-3.90816	-1.51364
784		0.27	-0.8125	-0.21382	-0.96417	-0.3552	-3.70512	-0.39955
785		1.279	-0.51263	-0.09455	-0.595	0.1668	-1.99152	0.51409
786		2.238	-0.45202	0.09115	-0.435	0.8568	-1.02528	1.03773
787		1.567	-0.26641	-0.13818	-0.23583	1.026	0	0.78136
788		1.082	-0.03157	-0.13818	-0.03417	0.8568	0.072	0.97364
789		0.813	-0.08965	-0.09018	0.20167	0.7368	0.20448	1.10864
790		-0.451	-0.83712	-0.06885	-0.70417	-0.3696	-1.0368	0.6
791		-1.328	-1.40783	-0.30836	-0.97833	-1.2252	-1.944	0.30136
792		-1.857	-1.28725	-0.89358	-2.2175	-1.7916	-3.68352	-1.77
793		-2.315	-0.59343	-0.75685	-1.61667	-0.5976	-2.70288	-1.18227
794		-2.773	0.05871	-0.69236	-0.85333	-1.572	-2.91456	-1.44409
795		-1.451	0.74811	-0.53527	0.09667	-0.3324	-2.05056	-0.67227
796		-1.213	1.46086	-0.15855	0.2025	-0.444	-1.31472	0.15682

## Sheet: Supplementary Fig.8c
Wavelength (nm)	Silicone oil	Ethanol/methanol
300	4.493	3.50579
301	4.891	4.17851
302	3.041	3.52452
303	2.901	3.04187
304	1.571	2.75372
305	1.079	2.16639
306	1.5	1.18072
307	1.442	0.78182
308	1.77	0.86942
309	2.224	1.00275
310	1.724	1.10744
311	2.681	1.56474
312	3	1.59725
313	2.445	1.1157
314	2.546	2.1157
315	1.928	2.59725
316	2.184	2.95813
317	1.852	2.36309
318	1.63	2.62479
319	1.029	2.80496
320	0.36	2.33774
321	0.858	2.13994
322	-0.876	1.85895
323	-1.339	2.66501
324	-0.778	2.33554
325	0.692	2.23967
326	0.751	2.47273
327	1.881	2.41047
328	3.781	2.06116
329	3.602	1.64298
330	3.159	1.96529
331	3.001	2.04628
332	2.26	2.05675
333	0.836	2.77741
334	0.824	3.27052
335	1.025	2.72342
336	1.803	2.20386
337	3.071	2.11956
338	4.785	1.67218
339	5.556	0.44077
340	5.811	0.7438
341	5.264	1.50689
342	5.056	1.67658
343	5.004	2.26116
344	3.747	3.01873
345	3.064	3.46171
346	2.285	3.73168
347	2.099	4.65014
348	1.589	4.8011
349	2.488	4.61763
350	2.428	3.88264
351	2.536	4.09477
352	2.565	3.44904
353	3.189	3.04518
354	2.22	3.0584
355	3.683	2.97686
356	3.878	3.50468
357	5.069	3.58017
358	6.426	3.5427
359	6.081	3.50799
360	5.253	3.66501
361	6.419	4.60055
362	6.056	5.3438
363	6.253	6.04022
364	5.714	6.5438
365	8.721	7.63306
366	9.767	7.50634
367	10.328	8.06832
368	12.596	9.50083
369	16.297	11.3405
370	19.316	13.1129
371	21.242	15.1945
372	24.141	17.005
373	27.39	18.6176
374	30.136	20.2209
375	32.418	22.2804
376	36.166	25.4353
377	41.726	28.2408
378	48.147	32.4981
379	54.66	36.778
380	62.356	41.6094
381	69.761	46.5543
382	77.751	51.362
383	85.109	56.8518
384	93.426	62.0909
385	102.063	68.1306
386	113.228	73.1785
387	123.659	79.9058
388	134.002	86.2589
389	146.175	94.2143
390	157.11	101.926
391	167.446	110.727
392	177.562	120.174
393	189.896	129.526
394	201.385	139.424
395	213.254	149.476
396	227.052	159.87
397	239.403	169.39
398	252.853	181.559
399	264.55	192.768
400	278.914	204.083
401	291.601	214.272
402	305.452	228.624
403	319.757	241.013
404	332.353	253.183
405	345.99	267.154
406	360.581	282.188
407	372.748	297.43
408	384.802	312.103
409	399.278	328.207
410	410.572	344.311
411	420.452	359.537
412	432.367	375.439
413	446.492	391.644
414	461.236	410.309
415	473.692	426.291
416	490.077	443.942
417	504.585	463.916
418	520.136	482.614
419	532.332	500.527
420	544.721	520.591
421	555.434	539.719
422	566.853	557.099
423	580.734	574.171
424	594.528	593.77
425	610.408	610.188
426	626.935	628.236
427	643.553	645.526
428	656.961	664.555
429	667.811	681.026
430	679.382	697.115
431	693.329	716.142
432	708.326	733.803
433	725.467	751.754
434	737.276	759.213
435	754.251	768.122
436	761.912	775.427
437	773.18	788.79
438	784.55	800.727
439	793.848	818.544
440	803.169	836.183
441	816.053	851.149
442	830.364	858.454
443	839.534	874.846
444	849.71	886.605
445	862.991	896.939
446	874.311	910.302
447	885.976	928.119
448	896.433	938.453
449	907.91	945.936
450	919.359	957.695
451	933.598	969.633
452	945.1	985.846
453	956.17	1000.81
454	964.767	1005.09
455	974.67	1018.45
456	984.008	1031.81
457	993.479	1045.18
458	1004.33	1052.66
459	1014.41	1071.9
460	1029.57	1087.21
461	1041.24	1101.48
462	1054.64	1117.69
463	1069.04	1129.63
464	1083.54	1135.51
465	1100.1	1150.3
466	1114.4	1163.66
467	1128.57	1174.66
468	1140.07	1182.56
469	1153.07	1193.46
470	1163.36	1206.06
471	1177.67	1220.17
472	1192.64	1231.07
473	1207.96	1243.48
474	1222.65	1263.79
475	1240.15	1279.59
476	1252.98	1295.2
477	1266.48	1307.61
478	1281.23	1320.21
479	1297.05	1335.82
480	1318.47	1346.73
481	1333.9	1362.33
482	1350.22	1381.14
483	1371.4	1399.94
484	1390.44	1415.55
485	1406.77	1432.85
486	1420.58	1448.46
487	1443.17	1464.07
488	1461.49	1484.38
489	1478.8	1499.99
490	1497.7	1514.09
491	1516.54	1526.56
492	1537	1536.52
493	1553.56	1546.85
494	1567.58	1560.57
495	1587.84	1573.87
496	1608.33	1588.28
497	1626.53	1600.95
498	1641.86	1609.17
499	1656.56	1615.9
500	1667.47	1623.33
501	1675.04	1632.27
502	1682.56	1637.33
503	1691.42	1644.47
504	1701.07	1653.51
505	1713.87	1664.11
506	1727.1	1671.22
507	1742.61	1678.65
508	1752.71	1688.9
509	1760.28	1698.92
510	1767.4	1708.11
511	1771.93	1720.95
512	1776.93	1729.31
513	1782.2	1732.59
514	1786.93	1737.69
515	1793.05	1741.07
516	1797.85	1744.86
517	1801.13	1747.47
518	1805.15	1750.4
519	1807.61	1754.9
520	1811.33	1758.46
521	1814.34	1761.38
522	1817.29	1764.31
523	1818.94	1766.56
524	1818.54	1764.62
525	1816.84	1761.07
526	1813.94	1755.57
527	1809.39	1750.41
528	1803.29	1746.79
529	1795.84	1739.23
530	1789.02	1732.29
531	1781.91	1726.59
532	1776.66	1721.63
533	1770.14	1714.92
534	1764.84	1707.04
535	1759.57	1702.57
536	1751.9	1695.85
537	1745.24	1687.87
538	1740.76	1682.72
539	1735.36	1675.83
540	1720.99	1668.07
541	1715.52	1660.95
542	1708.73	1656.08
543	1699.66	1647.41
544	1680.9	1639.22
545	1673.31	1630.91
546	1664.01	1621.56
547	1647.42	1606.24
548	1639.03	1592.95
549	1629.82	1583.1
550	1620.58	1569.41
551	1612.17	1555.84
552	1601.59	1544.2
553	1588.65	1535.27
554	1574.37	1522.18
555	1561.45	1510.5
556	1543.98	1498.2
557	1525.67	1485.15
558	1513.78	1471.53
559	1497.48	1458.74
560	1480.17	1441.71
561	1463.57	1424.68
562	1447.7	1411.4
563	1432.45	1395.22
564	1421.14	1382.02
565	1406.43	1368.81
566	1392.29	1356.32
567	1377.26	1348
568	1365.56	1333.56
569	1347.14	1321.37
570	1330.63	1308.11
571	1315.02	1291.62
572	1299.35	1271.58
573	1283.59	1256.47
574	1268.44	1239.57
575	1256.71	1223.41
576	1241.87	1209.13
577	1226.69	1196.87
578	1210.04	1181.57
579	1193.64	1164.75
580	1176.89	1149.23
581	1161.52	1135.77
582	1150.24	1122.85
583	1137.21	1110.29
584	1123.9	1099.47
585	1110.85	1086.92
586	1095.57	1073.57
587	1081.63	1059.15
588	1069.96	1043.28
589	1054.56	1026.51
590	1039.87	1013.41
591	1028.68	1000.81
592	1013.82	985.681
593	991.273	973.646
594	979.644	960.232
595	964.317	946.592
596	951.182	928.961
597	938.9	914.371
598	927.445	902.63
599	916.033	889.369
600	904.134	879.55
601	890.95	865.3
602	877.205	852.41
603	860.657	841.361
604	850.76	829.336
605	840.514	818.3
606	830.299	808.906
607	817.465	800.84
608	811.19	790.261
609	800.066	779.322
610	788.522	767.923
611	777.56	755.855
612	770.314	742.096
613	758.929	730.82
614	745.322	717.328
615	733.876	705.127
616	721.395	694.679
617	706.012	684.149
618	693.697	674.042
619	680.646	662.166
620	671.221	650.245
621	663.157	636.277
622	653.544	623.669
623	643.131	616.458
624	633.744	606.456
625	624.986	596.504
626	616.501	587.036
627	608.242	578.539
628	599.488	568.095
629	590.388	557.283
630	581.311	550.091
631	571.112	540.659
632	564.202	531.986
633	557.441	521.466
634	550.3	512.31
635	544.469	501.218
636	533.993	493.147
637	522.118	484.323
638	510.713	476.71
639	499.158	468.093
640	490.226	461.934
641	480.426	454.45
642	474.636	447.439
643	465.708	437.182
644	458.33	428.096
645	448.524	418.89
646	438.549	410.057
647	430.387	401.558
648	422.483	395.558
649	416.074	391.188
650	412.121	384.696
651	405.576	376.309
652	399.817	370.236
653	393.279	362.931
654	387.246	354.882
655	376.599	345.912
656	368.652	338.745
657	363.323	331.833
658	355.485	324.618
659	346.166	317.695
660	340.413	311.594
661	334.527	305.833
662	325.08	299.448
663	318.55	293.282
664	312.989	287.741
665	307.411	280.342
666	300.545	273.928
667	294.278	267.063
668	287.297	261.241
669	281.58	255.84
670	276.74	250.403
671	271.228	244.579
672	265.497	239.423
673	261.365	232.901
674	257.235	227.061
675	250.298	222.06
676	241.652	217.284
677	236.397	213.08
678	231.163	207.802
679	224.168	203.347
680	218.345	197.873
681	216.176	193.991
682	211.401	189.227
683	206.431	185.645
684	202.03	180.377
685	197.594	175.031
686	193.396	169.999
687	189.436	164.619
688	185.517	158.694
689	181.291	155.315
690	176.471	153.479
691	171.314	149.1
692	165.863	146.506
693	161.498	144.053
694	156.83	140.282
695	156.856	135.787
696	153.548	132.998
697	150.949	129.853
698	147.002	126.165
699	142.748	122.68
700	135.747	119.871
701	130.53	116.051
702	127.113	111.657
703	123.855	108.932
704	119.468	107.059
705	116.914	104.447
706	114.638	101.765
707	112.384	99.1383
708	108.106	95.832
709	106.594	92.2094
710	104.174	89.3052
711	101.246	86.8143
712	98.125	85.0298
713	96.091	83.1262
714	91.98	81.1317
715	89.479	78.6617
716	88.512	76.3642
717	85.782	73.7466
718	83.289	71.3917
719	81.244	68.8937
720	79.864	66.8722
721	77.668	65.1234
722	75.081	62.595
723	72.454	60.7857
724	71.482	59.238
725	70.692	57.5455
726	68.628	55.4639
727	66.046	54.2231
728	64.803	53.3598
729	62.968	51.7504
730	60.569	49.1906
731	58.629	47.4149
732	56.611	45.2061
733	55.202	43.3416
734	54.647	41.6815
735	51.294	41.0011
736	48.665	40.8353
737	48.204	39.3196
738	45.186	37.3984
739	42.98	36.1146
740	42.226	34.627
741	40.46	33.1658
742	38.975	32.8683
743	38.26	32.6127
744	36.345	31.7212
745	35.2	30.5234
746	34.151	29.4678
747	32.682	28.022
748	31.77	26.5521
749	31.916	26.1422
750	31.743	26.0231
751	31.605	25.6248
752	30.791	24.5669
753	29.089	23.746
754	27.051	23.2975
755	25.746	21.8865
756	23.88	20.9851
757	21.743	20.2689
758	20.929	19.3879
759	20.643	18.6512
760	19.755	17.854
761	19.89	17.2694
762	21.081	16.9691
763	21.915	17.5052
764	22.667	17.0116
765	21.329	17.1455
766	19.867	15.968
767	19.11	15.9598
768	18.195	15.3278
769	16.866	14.6953
770	16.348	13.8705
771	16.171	13.5565
772	15.343	13.8369
773	14.366	13.0689
774	13.879	12.3735
775	14.656	12.0424
776	14.497	11.4881
777	14.285	10.9251
778	13.748	10.3344
779	13.496	9.41047
780	12.216	8.83857
781	12	8.42149
782	10.826	7.60055
783	10.059	7.11129
784	9.152	7.70523
785	9.571	7.42204
786	9.092	7.89752
787	10.013	9.05344
788	11.152	9.18072
789	11.528	8.69036
790	11.816	9.05455
791	11.021	8.91846
792	10.974	7.77851
793	9.611	6.8584
794	10.201	7.06997
795	9.636	6.80496
796	8.571	6.17851
