# Supplementary material for: Pressure encryption toward physically uncopiable anti-counterfeiting
Source: Nat Commun. 2025 Jul 5;16:6203. doi: 10.1038/s41467-025-61509-3 (PMC12228716; doi:10.1038/s41467-025-61509-3)
Supplement: Supplementary file 3 — Source data [file 41467_2025_61509_MOESM3_ESM.zip › Source Data/Supplementary Data 9.xlsx]

## Sheet: Supplementary Fig. 9
					Wavelength (nm)	Pressure (GPa)	GPa/5min	GPa/3min	GPa/1min	GPa/0.5min
					300		2.99306	2.97895	3.9138	2.47729
					301		2.27087	2.26016	3.3891	2.6723
					302		1.61792	1.61029	2.233	2.63087
					303		1.50223	1.49514	2.3551	2.0394
					304		0.97811	0.9735	1.0703	1.0622
					305		-0.12796	-0.12736	0.0869	0.81576
					306		0.17178	0.17097	0.2178	0.58646
					307		0.74323	0.73972	-1.3882	0.36859
					308		0.8002	0.79642	-1.3035	0.37216
					309		0.51097	0.50856	-0.8393	0.78147
					310		1.39881	1.39221	-0.2299	1.98583
					311		1.44701	1.44019	0.1562	1.32793
					312		2.08419	2.07436	0.6006	1.0322
					313		2.25685	2.24621	0.6325	1.02292
					314		2.17972	2.16944	0.3509	0.36574
					315		0.68801	0.68477	0.3927	-0.50932
					316		1.39881	1.39221	1.3948	-0.2943
					317		2.23494	2.2244	2.5366	0.92434
					318		1.66437	1.65652	3.3	1.24221
					319		1.89225	1.88332	3.3869	1.41651
					320		2.41549	2.4041	2.42	1.32651
					321		3.85987	3.84167	2.7731	1.95726
					322		2.06666	2.05691	0.5159	1.99726
					323		1.34622	1.33987	0.1188	1.79796
					324		1.36287	1.35645	-0.5566	2.01726
					325		2.16658	2.15636	0.8096	3.51592
					326		2.01057	2.00109	0.7447	3.77522
					327		1.8458	1.83709	2.4101	3.63521
					328		2.59866	2.58641	3.7488	4.25167
					329		2.62934	2.61694	4.8026	3.81022
					330		2.44616	2.43463	4.4803	3.37305
					331		2.81865	2.80536	4.6354	2.93303
					332		3.76346	3.74571	4.994	2.43514
					333		4.20344	4.18361	3.3	1.76367
					334		4.31212	4.29178	2.9513	2.06298
					335		3.3305	3.31479	2.6708	1.9094
					336		3.16309	3.14818	2.6994	2.29013
					337		3.50579	3.48925	2.7049	2.93731
					338		3.50579	3.48925	2.8864	3.83879
					339		3.61709	3.60004	3.0184	3.54592
					340		4.33315	4.31272	2.1692	2.498
					341		5.6522	5.62555	2.8952	2.448
					342		5.66009	5.6334	2.8754	1.89797
					343		4.90372	4.88059	3.8918	1.34293
					344		4.81607	4.79336	3.4474	1.03792
					345		4.5023	4.48107	3.8489	1.68581
					346		4.10265	4.0833	3.7708	1.93868
					347		2.98868	2.97459	2.8215	2.14727
					348		2.90279	2.8891	2.7687	2.40371
					349		3.06844	3.05397	2.9854	2.33942
					350		3.18062	3.16562	3.52	2.30156
					351		4.6513	4.62937	4.6948	2.7673
					352		4.02815	4.00915	4.741	2.8966
					353		4.50493	4.48369	5.236	3.16161
					354		4.86515	4.84221	4.6101	3.36019
					355		6.1062	6.07741	5.1194	5.12172
					356		5.00801	4.9844	4.5397	4.69956
					357		5.56631	5.54006	4.2867	4.59169
					358		6.51024	6.47954	4.8752	5.20387
					359		6.33145	6.30159	5.3196	5.29173
					360		5.88446	5.85671	5.5693	5.11244
					361		7.44015	7.40507	6.6704	5.64104
					362		7.67504	7.63885	6.9762	6.60181
					363		7.73376	7.69729	7.601	7.2447
					364		7.66452	7.62838	7.3964	7.17899
					365		9.49191	9.44715	8.3787	8.26333
					366		10.2816	10.2331	10.5083	10.0513
					367		11.6401	11.5852	12.0736	11.4178
					368		14.2615	14.1943	14.9435	13.8137
					369		18.4159	18.329	18.2446	16.9524
					370		21.2906	21.1902	22.5654	20.3233
					371		24.0769	23.9633	24.9931	22.4956
					372		26.6755	26.5497	27.0644	25.2157
					373		29.8009	29.6604	31.0409	27.6859
					374		33.0105	32.8548	34.3585	30.8039
					375		36.1219	35.9515	37.6574	34.317
					376		40.1588	39.9694	42.1003	39.0573
					377		44.9415	44.7296	48.1591	43.5532
					378		52.0311	51.7858	54.6007	49.4514
					379		58.5975	58.3211	61.3349	55.8904
					380		65.9333	65.6224	68.2836	62.2107
					381		73.448	73.1016	76.4885	68.6382
					382		80.6804	80.2999	83.2986	74.8765
					383		88.8094	88.3906	90.3716	82.3676
					384		97.2829	96.8242	100.236	89.6745
					385		105.952	105.452	109.174	97.3849
					386		115.891	115.344	118.287	107.543
					387		127.143	126.543	128.335	117.573
					388		138.413	137.76	140.337	127.721
					389		148.202	147.503	150.691	137.001
					390		158.68	157.931	159.91	148.088
					391		170.143	169.34	169.48	157.487
					392		181.968	181.11	182.316	165.908
					393		193.312	192.401	193.157	175.26
					394		206.179	205.206	204.427	185.73
					395		219.119	218.086	216.236	195.396
					396		230.953	229.864	227.14	205.725
					397		240.079	238.947	236.167	217.12
					398		249.948	248.769	245.877	226.965
					399		259.219	257.997	258.745	238.798
					400		271.931	270.648	270.969	250.106
					401		284.6	283.258	284.776	261.839
					402		298.648	297.24	299.252	271.146
					403		312.883	311.407	313.32	282.376
					404		329.922	328.367	324.063	294.047
					405		344.143	342.52	335.658	304.475
					406		355.384	353.708	347.189	314.798
					407		369.54	367.797	358.504	325.075
					408		383.401	381.593	372.249	337.614
					409		394.28	392.421	385.601	349.142
					410		405.434	403.522	397.56	360.398
					411		417.776	415.806	408.293	372.643
					412		429.947	427.919	420.665	384.156
					413		440.673	438.595	432.215	395.281
					414		454.447	452.304	442.937	405.203
					415		467.2	464.997	456.816	416.891
					416		478.527	476.271	469.251	428.161
					417		490.705	488.391	482.347	439.084
					418		504.77	502.39	495.022	450.428
					419		517.272	514.832	508.317	460.745
					420		528.516	526.024	522.657	472.395
					421		538.791	536.25	534.429	479.908
					422		551.28	548.681	547.639	490.229
					423		562.413	559.761	559.591	498.147
					424		573.597	570.892	570.606	507.308
					425		587.494	584.724	582.528	516.931
					426		603.112	600.268	593.602	527.374
					427		621.367	618.437	605.283	538.975
					428		635.61	632.613	619.331	549.351
					429		649.077	646.016	633.144	561.414
					430		660.674	657.558	642.779	572.704
					431		673.125	669.951	653.201	583.938
					432		685.546	682.313	664.685	597.3
					433		697.668	694.378	674.899	608.899
					434		710.721	707.369	685.172	620.919
					435		725.028	721.609	695.002	633.667
					436		735.498	732.03	705.667	644.974
					437		745.52	742.004	716.192	652.886
					438		755.03	748.433	725.673	661.278
					439		765.386	761.776	737.718	669.199
					440		774.805	771.151	744.043	677.9
					441		788.635	790.698	756.742	686.69
					442		803.958	798.302	768.748	692.957
					443		815.336	811.491	782.88	702.486
					444		825.457	821.565	792.371	711.609
					445		839.037	835.08	802.871	721.903
					446		849.865	842.372	817.266	731.266
					447		861.321	849.829	826.663	743.394
					448		871.826	863.63	836.198	756.389
					449		883.132	871.978	841.085	766.382
					450		893.815	883.998	852.12	775.851
					451		904.427	896.018	860.749	787.962
					452		918.553	908.039	869.08	798.923
					453		927.857	914.605	878.776	808.277
					454		940.099	926.626	890.646	815.744
					455		950.423	936.754	901.964	824.289
					456		959.704	945.992	913.824	836.995
					457		966.584	957.122	927.164	842.867
					458		976.611	969.142	937.06	849.573
					459		988.61	982.164	947.447	861.02
					460		1000.69	994.184	955.793	870.876
					461		1015.34	1006.2	966.054	879.384
					462		1031.03	1023.79	978.516	891.516
					463		1044.5	1035.81	989.225	902.056
					464		1054.8	1047.83	999.063	914.766
					465		1065.39	1060.85	1012.4	925.48
					466		1078.95	1072.87	1023.73	937.979
					467		1088.26	1081.22	1032.04	947.595
					468		1099.76	1100.56	1041.79	955.678
					469		1112.6	1107.29	1055.59	967.229
					470		1129.01	1121.97	1070.78	978.454
					471		1143.3	1136.23	1081.72	991.995
					472		1155.54	1149.72	1097.1	1003.44
					473		1171.96	1165.98	1111.83	1022.46
					474		1183.04	1178.66	1127.55	1034.63
					475		1197.7	1192.05	1139.32	1045.36
					476		1212.72	1207	1154.57	1057.18
					477		1228.52	1222.73	1174.24	1070.44
					478		1246.26	1240.38	1189.93	1083.01
					479		1265.13	1252.67	1206.28	1095.42
					480		1283.18	1273.82	1223.34	1107.88
					481		1294.42	1287.43	1242.89	1123.51
					482		1309.13	1302.95	1254.12	1137.12
					483		1324.44	1318.2	1267.15	1150.85
					484		1341.52	1335.19	1285.26	1169.1
					485		1356.66	1348.39	1298.13	1182.52
					486		1375.91	1362.05	1310.85	1197.83
					487		1395.95	1380.55	1328.52	1215.22
					488		1414.14	1401.57	1345.17	1225.01
					489		1429.13	1415.23	1355.68	1236.8
					490		1443.76	1428.11	1366.92	1253.53
					491		1462.04	1443.91	1382.28	1259.05
					492		1475.47	1458.38	1394.22	1273.68
					493		1492.04	1472.15	1406.3	1285.48
					494		1507.49	1485.92	1426.57	1293.17
					495		1519.13	1499.8	1439.14	1301.45
					496		1531.59	1512.06	1454.32	1309.81
					497		1546.14	1522.87	1464.6	1318.85
					498		1556.7	1531.58	1476.4	1330.28
					499		1560.97	1540.3	1482.48	1338.62
					500		1572.51	1551.89	1491.21	1343.19
					501		1582.94	1562.08	1499.58	1350.79
					502		1591.94	1572.89	1504.15	1356.1
					503		1601.26	1583.09	1510.65	1363.79
					504		1617.28	1596.07	1519.21	1370.14
					505		1626.06	1606.27	1534.1	1375.82
					506		1634.75	1617.16	1543.42	1381.94
					507		1646.21	1623.61	1551.97	1388.9
					508		1653.47	1633.02	1560.44	1396.2
					509		1663.01	1643.41	1570.15	1402.71
					510		1673.87	1650.05	1579.3	1411.28
					511		1683.99	1658.63	1585.02	1416.97
					512		1692.88	1665.58	1589.56	1423.48
					513		1697.46	1670.99	1595.27	1431.54
					514		1702.48	1675.39	1599.33	1436.12
					515		1707.96	1680.3	1603.32	1442.47
					516		1711.37	1684.58	1610.2	1447.64
					517		1715.33	1688.42	1617.01	1451.64
					518		1718.58	1692.97	1623.34	1456.81
					519		1720.97	1698.88	1629.61	1461.35
					520		1724.06	1701.66	1635.16	1465.35
					521		1725.53	1705.43	1637.05	1469.42
					522		1727.35	1707.17	1639.29	1473.42
					523		1728.81	1707.03	1641.13	1476.86
					524		1728.1	1707.29	1640.77	1479.14
					525		1726.59	1704.87	1640.41	1479.21
					526		1723.66	1701.66	1638.17	1480.53
					527		1718.86	1698.88	1636.69	1481.19
					528		1715.16	1696.85	1633.43	1480.53
					529		1712.4	1693.37	1630.01	1480.29
					530		1707.96	1689.99	1626.92	1479.62
					531		1703.84	1683.05	1621.93	1478.03
					532		1699.39	1677.98	1618.84	1475.26
					533		1695.87	1672.09	1613.48	1471.39
					534		1689.79	1668.17	1607.95	1467.25
					535		1685.35	1662.28	1602.88	1461.97
					536		1679.86	1653.18	1593.67	1457.71
					537		1674.72	1651.21	1587.65	1451.41
					538		1668.16	1643.25	1579.13	1448.85
					539		1659.05	1635.83	1573.14	1441.25
					540		1649.19	1626.76	1565.76	1436.61
					541		1644.6	1621.36	1559.14	1430.02
					542		1634.38	1614.76	1553.07	1421.71
					543		1627.32	1610.09	1543.31	1414.46
					544		1615.69	1600.52	1531.95	1403.01
					545		1607.69	1587.34	1516.84	1396.89
					546		1597.14	1573.09	1510.93	1387.91
					547		1589.61	1566.5	1502.74	1378.27
					548		1578.82	1557.67	1495.5	1369.66
					549		1567.99	1548.96	1486.04	1363.72
					550		1556.56	1540.13	1480.55	1357.01
					551		1546.39	1529.18	1469.36	1346.66
					552		1533.41	1519.29	1458.85	1339.11
					553		1521.7	1506.24	1443.63	1329.6
					554		1510.11	1494.1	1431.9	1318.02
					555		1498.07	1478.81	1421.77	1305.83
					556		1484.22	1467.73	1409.61	1293.86
					557		1473.36	1456.78	1393.17	1283.9
					558		1459.91	1442.54	1381.1	1276.18
					559		1445.71	1431.6	1370.52	1267.11
					560		1431.57	1420.65	1359.19	1257.72
					561		1423.44	1409.71	1343.69	1248.19
					562		1409	1397.58	1329.53	1237.26
					563		1391.14	1380.21	1315.72	1222.39
					564		1376.63	1365.79	1300.25	1208.48
					565		1360.41	1350.58	1282.62	1193.51
					566		1347.55	1338.06	1270.37	1180.44
					567		1334.37	1318.66	1260.57	1171.32
					568		1323.23	1305	1249.86	1161.14
					569		1312.67	1296.53	1241.28	1151.18
					570		1300.03	1282.15	1232.78	1139.11
					571		1284	1273.69	1218.38	1128.73
					572		1268.31	1251.67	1205.84	1117.99
					573		1256.02	1244.83	1194.51	1106.05
					574		1240.95	1228.72	1181.02	1094.6
					575		1227.33	1213.43	1160.95	1082.51
					576		1213.13	1197.31	1147.21	1073.54
					577		1200.41	1188.04	1128.95	1062.16
					578		1185.55	1176.1	1113.55	1046.85
					579		1168.13	1159.18	1096.8	1034.98
					580		1151.08	1145.65	1085.95	1023.95
					581		1140.96	1135.58	1072.52	1012.71
					582		1129.22	1123.9	1063.01	1000.17
					583		1115.34	1110.08	1055.5	992.845
					584		1105.77	1100.56	1043.77	985.082
					585		1096.6	1091.43	1032.08	973.072
					586		1084.07	1078.96	1022.54	962.08
					587		1069.25	1064.21	1004.8	952.388
					588		1054.2	1049.23	988.288	939.953
					589		1038.25	1033.36	970.708	925.106
					590		1023.26	1018.43	960.959	917.576
					591		1006.89	1002.14	943.273	908.755
					592		998.458	993.75	930.102	896.17
					593		983.779	979.139	918.39	882.021
					594		970.756	966.179	904.864	871.719
					595		959.334	954.81	888.022	857.967
					596		949.331	944.854	874.548	842.702
					597		933.115	928.714	864.418	829.355
					598		918.378	914.047	852.157	818.604
					599		906.841	902.565	839.464	809.697
					600		896.58	892.352	832.475	798.59
					601		884.018	879.849	823.956	786.649
					602		871.246	867.138	813.656	777.063
					603		865.184	861.104	803.197	768.397
					604		855.246	851.213	792.351	755.287
					605		842.016	838.045	782.783	745.301
					606		830.134	826.219	773.312	737.807
					607		822.022	818.145	765.629	730.804
					608		809.321	805.505	757.301	722.684
					609		792.386	788.65	748.224	715.734
					610		781.789	778.103	738.678	705.495
					611		772.579	768.935	727.954	695.474
					612		762.784	759.187	711.863	685.752
					613		753.029	749.478	702.024	675.267
					614		744.219	740.709	688.865	664.006
					615		736.53	733.056	678.809	656.09
					616		727.794	724.362	666.837	647.088
					617		715.207	711.835	657.058	636.027
					618		703.906	700.587	645.858	625.56
					619		695.265	691.986	637.995	618.886
					620		681.506	678.292	626.902	610.352
					621		670.693	667.53	621.634	603.782
					622		662.309	659.186	613.587	597.854
					623		654.199	651.114	605.373	592.625
					624		641.535	638.51	595.786	584.748
					625		631.461	628.483	586.324	576.12
					626		626.101	623.148	574.412	566.278
					627		614.335	611.438	561.651	557.572
					628		605.576	602.72	553.04	547.702
					629		597.925	595.105	544.651	538.788
					630		592.434	589.64	536.596	530.826
					631		582.596	579.848	527.269	523.613
					632		571.574	568.878	521.859	516.632
					633		564.11	561.45	514.284	507.464
					634		553.192	550.583	506.011	499.012
					635		543.579	541.016	497.964	489.709
					636		533.768	531.251	492.221	481.459
					637		525.907	523.427	485.888	471.092
					638		516.726	514.29	479.632	464.065
					639		507.055	504.664	470.181	459.527
					640		499.013	496.66	463.275	453.339
					641		490.891	488.577	456.515	446.554
					642		480.9	478.632	447.205	439.365
					643		473.377	471.144	438.419	433.127
					644		464.637	462.446	431.481	426.099
					645		458.34	456.179	422.718	419.048
					646		449.187	447.068	415.533	411.175
					647		441.044	438.964	406.211	403.643
					648		434.709	432.659	398.331	398.189
					649		427.147	425.132	390.347	390.639
					650		420.406	418.423	384.42	384.677
					651		413.475	411.525	378.814	379.505
					652		407.451	405.53	374.418	373.776
					653		399.684	397.799	370.669	366.147
					654		391.084	389.24	364.812	358.464
					655		383.624	381.815	355.733	349.794
					656		375.52	373.749	348.831	343.463
					657		368.539	366.801	343.491	339.953
					658		363.014	361.303	333.806	332.779
					659		358.157	356.468	326.204	328.236
					660		350.81	349.156	323.854	322.66
					661		344.109	342.487	317.578	317.826
					662		338.173	336.579	311.165	308.858
					663		329.678	328.123	304.414	301.117
					664		323.71	322.184	301.121	295.9
					665		317.06	315.565	293.361	290.838
					666		312.86	311.384	287.653	283.63
					667		306.007	304.564	279.277	278.913
					668		298.682	297.273	272.129	274.638
					669		291.287	289.913	266.245	270.59
					670		286.063	284.714	261.998	264.84
					671		280.14	278.819	257.096	259.176
					672		273.272	271.984	250.986	251.776
					673		267.67	266.408	247.846	244.888
					674		263.324	262.082	243.122	239.222
					675		259.4	258.177	237.366	231.89
					676		254.404	253.205	231.172	226.36
					677		248.566	247.394	227.894	224.323
					678		243.855	242.705	223.568	221.279
					679		238.521	237.397	218.465	217.399
					680		232.594	231.497	212.926	213.334
					681		224.638	223.579	207.694	209.75
					682		218.825	217.793	202.346	204.295
					683		215.309	214.293	196.714	199.422
					684		210.533	209.54	191.039	193.563
					685		204.71	203.744	186.276	188.032
					686		200.738	199.791	183.048	183.827
					687		196.452	195.526	179.78	178.595
					688		192.007	191.102	177.84	173.34
					689		187.087	186.205	174.988	170.912
					690		181.461	180.605	171.962	167.794
					691		178.806	177.962	167.85	164.819
					692		174.748	173.924	162.914	162.523
					693		170.046	169.244	156.691	159.556
					694		165.496	164.715	150.979	155.42
					695		163.475	162.704	148.841	153.117
					696		159.015	158.265	145.451	149.912
					697		156.568	155.83	142.175	145.871
					698		152.492	151.773	138.245	142.338
					699		148.774	148.073	133.639	139.217
					700		145.437	144.751	128.827	135.049
					701		141.134	140.469	124.688	132.479
					702		137.01	136.364	121.299	129.198
					703		133.129	132.501	117.81	125.001
					704		129.824	129.212	116.15	120.954
					705		125.468	124.876	114.041	118.273
					706		122.482	121.904	111.47	113.528
					707		120.124	119.558	110.278	110.776
					708		116.549	115.999	107.746	108.152
					709		113.837	113.3	104.982	106.632
					710		111.836	111.309	100.888	103.967
					711		109.006	108.492	97.5909	101.636
					712		105.177	104.681	94.0412	98.6236
					713		100.908	100.432	90.1362	96.0156
					714		97.8903	97.4287	87.8251	92.1167
					715		94.3109	93.8661	85.0949	88.273
					716		92.3468	91.9113	82.5385	86.1871
					717		89.7087	89.2856	78.9591	84.032
					718		88.2099	87.794	77.7326	82.3869
					719		85.3624	84.9598	75.1498	80.7618
					720		82.9548	82.5636	73.5449	79.1917
					721		81.1966	80.8137	72.2238	76.8887
					722		78.8451	78.4733	69.9039	73.9957
					723		76.5278	76.1669	68.1802	71.1698
					724		75.6478	75.2911	66.088	69.2383
					725		74.7092	74.3568	64.6272	67.6396
					726		71.5899	71.2523	60.951	65.4752
					727		70.362	70.0302	59.84	64.4673
					728		67.0289	66.7128	56.463	62.5615
					729		64.1471	63.8446	54.4577	60.037
					730		60.246	59.9619	51.5724	58.0841
					731		58.0874	57.8134	50.8508	56.5476
					732		56.2293	55.9641	49.1271	54.3124
					733		54.791	54.5327	47.8643	52.678
					734		53.9584	53.704	48.2152	52.053
					735		52.7393	52.4906	46.9128	50.6758
					736		52.1363	51.8904	46.453	48.9864
					737		50.5631	50.3246	45.5664	47.5113
					738		48.8295	48.5992	43.5996	45.7319
					739		46.7593	46.5388	41.5855	43.6618
					740		44.8644	44.6528	40.3953	41.8717
					741		42.5778	42.377	37.4704	39.3944
					742		40.2718	40.0819	36.2065	37.3715
					743		38.0194	37.8401	36.3748	37.2336
					744		37.7477	37.5697	34.6588	36.48
					745		36.3094	36.1382	33.9416	34.982
					746		35.9001	35.7308	33.3982	33.7848
					747		35.6836	35.5154	33.5005	33.8212
					748		36.1867	36.0161	31.8626	32.8169
					749		34.6442	34.4808	31.0882	32.099
					750		35.064	34.8986	31.3775	32.499
					751		33.8159	33.6565	29.9079	32.3047
					752		31.9736	31.8229	28.1435	31.2811
					753		29.6265	29.4868	26.4	29.5238
					754		28.4556	28.3214	25.8852	27.6545
					755		26.4082	26.2837	24.6224	25.9972
					756		25.2364	25.1174	24.4332	24.6557
					757		23.9612	23.8482	23.4729	23.7271
					758		23.8332	23.7208	23.6269	23.2842
					759		22.5992	22.4926	22.4719	22.8585
					760		22.4116	22.3059	21.5732	22.8585
					761		21.6009	21.499	21.3158	22.4677
					762		21.9112	21.8078	21.2179	22.6042
					763		21.1644	21.0646	20.4347	22.1327
					764		20.6009	20.5037	20.7966	21.9998
					765		18.8191	18.7303	19.0971	19.919
					766		18.188	18.1022	17.2656	18.1511
					767		17.3747	17.2927	16.1535	17.9532
					768		17.1854	17.1043	16.6254	16.846
					769		16.8663	16.7868	16.0193	15.7695
					770		17.0977	17.0171	15.2427	16.1231
					771		16.3413	16.2643	14.8896	15.7231
					772		15.1126	15.0413	15.0381	14.3073
					773		14.5639	14.4952	14.0811	13.8337
					774		14.1879	14.121	13.1582	13.4858
					775		14.1677	14.1009	14.223	13.1965
					776		13.7164	13.6517	13.1175	12.23
					777		14.3483	14.2806	12.32	13.1843
					778		14.3983	14.3304	11.7942	13.0736
					779		13.9565	13.8907	11.7216	12.3221
					780		12.8347	12.7742	10.8636	11.6714
					781		12.2834	12.2255	10.5336	12.0257
					782		11.7961	11.7405	10.0903	11.5
					783		11.7409	11.6855	10.021	11.0992
					784		11.2711	11.218	9.4325	10.7171
					785		11.3509	11.2973	9.6415	10.4449
					786		11.6024	11.5477	9.1135	9.897
					787		11.7759	11.7204	9.7339	9.18553
					788		12.3141	12.256	9.3929	9.28625
					789		12.4824	12.4235	9.57	9.07195
					790		12.4	12.3415	8.6482	9.17553
					791		12.5682	12.509	8.7395	9.01909
					792		12.3728	12.3145	8.8704	9.60055
					793		10.6243	10.5742	8.8792	8.8848
					794		9.92575	9.87895	7.9211	9.19053
					795		8.88541	8.84351	8.2522	9.10338
					796		7.81264	7.7758	8.0773	9.02124
