# Supplementary material for: Pressure encryption toward physically uncopiable anti-counterfeiting
Source: Nat Commun. 2025 Jul 5;16:6203. doi: 10.1038/s41467-025-61509-3 (PMC12228716; doi:10.1038/s41467-025-61509-3)
Supplement: Supplementary file 3 — Source data [file 41467_2025_61509_MOESM3_ESM.zip › Source Data/Supplementary Date 17/Structures of electronic structure calculations-Fig. 4a-b/1atm.txt]

#======================================================================
# CRYSTAL DATA
#----------------------------------------------------------------------
data_VESTA_phase_1atm

_chemical_name_common                  '2115746-1atm-f2                       '
_cell_length_a                         7.964660
_cell_length_b                         7.964660
_cell_length_c                         16.714516
_cell_angle_alpha                      98.383751
_cell_angle_beta                       98.383751
_cell_angle_gamma                      99.363274
_cell_volume                           1019.264866
_space_group_name_H-M_alt              'P 1'
_space_group_IT_number                 1

loop_
_space_group_symop_operation_xyz
   'x, y, z'

loop_
   _atom_site_label
   _atom_site_occupancy
   _atom_site_fract_x
   _atom_site_fract_y
   _atom_site_fract_z
   _atom_site_adp_type
   _atom_site_B_iso_or_equiv
   _atom_site_type_symbol
   Br1         1.0     0.074933     0.185211     0.180855    Biso  1.000000 Br
   Br2         1.0     0.814789     0.925067     0.319145    Biso  1.000000 Br
   Br3         1.0     0.925067     0.814789     0.819145    Biso  1.000000 Br
   Br4         1.0     0.185211     0.074933     0.680855    Biso  1.000000 Br
   Br5         1.0     0.882977     0.445639     0.345122    Biso  1.000000 Br
   Br6         1.0     0.554361     0.117023     0.154878    Biso  1.000000 Br
   Br7         1.0     0.117023     0.554361     0.654878    Biso  1.000000 Br
   Br8         1.0     0.445639     0.882977     0.845122    Biso  1.000000 Br
   N1          1.0     0.255977     0.283629     0.389745    Biso  1.000000 N
   N2          1.0     0.716371     0.744023     0.110255    Biso  1.000000 N
   N3          1.0     0.744023     0.716371     0.610255    Biso  1.000000 N
   N4          1.0     0.283629     0.255977     0.889745    Biso  1.000000 N
   N5          1.0     0.662830     0.227435     0.560725    Biso  1.000000 N
   N6          1.0     0.772565     0.337170     0.939275    Biso  1.000000 N
   N7          1.0     0.337170     0.772565     0.439275    Biso  1.000000 N
   N8          1.0     0.227435     0.662830     0.060725    Biso  1.000000 N
   H1          1.0     0.154959     0.298868     0.347221    Biso  1.000000 H
   H2          1.0     0.701132     0.845041     0.152779    Biso  1.000000 H
   H3          1.0     0.845041     0.701132     0.652779    Biso  1.000000 H
   H4          1.0     0.298868     0.154959     0.847221    Biso  1.000000 H
   H5          1.0     0.624201     0.132808     0.396465    Biso  1.000000 H
   H6          1.0     0.867192     0.375799     0.103535    Biso  1.000000 H
   H7          1.0     0.375799     0.867192     0.603535    Biso  1.000000 H
   H8          1.0     0.132808     0.624201     0.896465    Biso  1.000000 H
   H9          1.0     0.376227     0.174733     0.297837    Biso  1.000000 H
   H10         1.0     0.825267     0.623773     0.202163    Biso  1.000000 H
   H11         1.0     0.623773     0.825267     0.702163    Biso  1.000000 H
   H12         1.0     0.174733     0.376227     0.797837    Biso  1.000000 H
   H13         1.0     0.378669     0.357940     0.593377    Biso  1.000000 H
   H14         1.0     0.642060     0.621331     0.906623    Biso  1.000000 H
   H15         1.0     0.621331     0.642060     0.406623    Biso  1.000000 H
   H16         1.0     0.357940     0.378669     0.093377    Biso  1.000000 H
   H17         1.0     0.145578     0.391090     0.485512    Biso  1.000000 H
   H18         1.0     0.608910     0.854422     0.014488    Biso  1.000000 H
   H19         1.0     0.854422     0.608910     0.514488    Biso  1.000000 H
   H20         1.0     0.391090     0.145578     0.985512    Biso  1.000000 H
   H21         1.0     0.772821     0.027028     0.502359    Biso  1.000000 H
   H22         1.0     0.972972     0.227179     0.997641    Biso  1.000000 H
   H23         1.0     0.227179     0.972972     0.497641    Biso  1.000000 H
   H24         1.0     0.027028     0.772821     0.002359    Biso  1.000000 H
   H25         1.0     0.911602     0.172835     0.585982    Biso  1.000000 H
   H26         1.0     0.827165     0.088398     0.914018    Biso  1.000000 H
   H27         1.0     0.088398     0.827165     0.414018    Biso  1.000000 H
   H28         1.0     0.172835     0.911602     0.085982    Biso  1.000000 H
   H29         1.0     0.860708     0.238838     0.489071    Biso  1.000000 H
   H30         1.0     0.761162     0.139292     0.010929    Biso  1.000000 H
   H31         1.0     0.139292     0.761162     0.510929    Biso  1.000000 H
   H32         1.0     0.238838     0.860708     0.989071    Biso  1.000000 H
   H33         1.0     0.665408     0.409918     0.667281    Biso  1.000000 H
   H34         1.0     0.590082     0.334592     0.832719    Biso  1.000000 H
   H35         1.0     0.334592     0.590082     0.332719    Biso  1.000000 H
   H36         1.0     0.409918     0.665408     0.167281    Biso  1.000000 H
   H37         1.0     0.780016     0.240119     0.681478    Biso  1.000000 H
   H38         1.0     0.759881     0.219984     0.818522    Biso  1.000000 H
   H39         1.0     0.219984     0.759881     0.318522    Biso  1.000000 H
   H40         1.0     0.240119     0.780016     0.181478    Biso  1.000000 H
   H41         1.0     0.548691     0.197478     0.665866    Biso  1.000000 H
   H42         1.0     0.802522     0.451309     0.834134    Biso  1.000000 H
   H43         1.0     0.451309     0.802522     0.334134    Biso  1.000000 H
   H44         1.0     0.197478     0.548691     0.165866    Biso  1.000000 H
   C1          1.0     0.528274     0.243780     0.505475    Biso  1.000000 C
   C2          1.0     0.756220     0.471726     0.994525    Biso  1.000000 C
   C3          1.0     0.471726     0.756220     0.494525    Biso  1.000000 C
   C4          1.0     0.243780     0.528274     0.005475    Biso  1.000000 C
   C5          1.0     0.522256     0.190765     0.419596    Biso  1.000000 C
   C6          1.0     0.809235     0.477744     0.080404    Biso  1.000000 C
   C7          1.0     0.477744     0.809235     0.580404    Biso  1.000000 C
   C8          1.0     0.190765     0.522256     0.919596    Biso  1.000000 C
   C9          1.0     0.386400     0.211949     0.364039    Biso  1.000000 C
   C10         1.0     0.788051     0.613600     0.135961    Biso  1.000000 C
   C11         1.0     0.613600     0.788051     0.635961    Biso  1.000000 C
   C12         1.0     0.211949     0.386400     0.864039    Biso  1.000000 C
   C13         1.0     0.386423     0.315518     0.529426    Biso  1.000000 C
   C14         1.0     0.684482     0.613577     0.970574    Biso  1.000000 C
   C15         1.0     0.613577     0.684482     0.470574    Biso  1.000000 C
   C16         1.0     0.315518     0.386423     0.029426    Biso  1.000000 C
   C17         1.0     0.254998     0.334359     0.470638    Biso  1.000000 C
   C18         1.0     0.665641     0.745002     0.029362    Biso  1.000000 C
   C19         1.0     0.745002     0.665641     0.529362    Biso  1.000000 C
   C20         1.0     0.334359     0.254998     0.970638    Biso  1.000000 C
   C21         1.0     0.809814     0.162768     0.533054    Biso  1.000000 C
   C22         1.0     0.837232     0.190186     0.966946    Biso  1.000000 C
   C23         1.0     0.190186     0.837232     0.466946    Biso  1.000000 C
   C24         1.0     0.162768     0.809814     0.033054    Biso  1.000000 C
   C25         1.0     0.663206     0.271117     0.648572    Biso  1.000000 C
   C26         1.0     0.728883     0.336794     0.851428    Biso  1.000000 C
   C27         1.0     0.336794     0.728883     0.351428    Biso  1.000000 C
   C28         1.0     0.271117     0.663206     0.148572    Biso  1.000000 C
   Zn1         1.0     0.825644     0.174356     0.250000    Biso  1.000000 Zn
   Zn2         1.0     0.174356     0.825644     0.750000    Biso  1.000000 Zn
