# Supplementary material for: Pressure encryption toward physically uncopiable anti-counterfeiting
Source: Nat Commun. 2025 Jul 5;16:6203. doi: 10.1038/s41467-025-61509-3 (PMC12228716; doi:10.1038/s41467-025-61509-3)
Supplement: Supplementary file 3 — Source data [file 41467_2025_61509_MOESM3_ESM.zip › Source Data/Supplementary Date 17/Structures of electronic structure calculations-Fig. 4a-b/7GPa.txt]

#======================================================================
# CRYSTAL DATA
#----------------------------------------------------------------------
data_VESTA_phase_7GPa

_chemical_name_common                  '2115746-1atm-f2                       '
_cell_length_a                         7.210804
_cell_length_b                         7.210804
_cell_length_c                         15.592234
_cell_angle_alpha                      95.825409
_cell_angle_beta                       95.825409
_cell_angle_gamma                      102.319412
_cell_volume                           781.618958
_space_group_name_H-M_alt              'P 1'
_space_group_IT_number                 1

loop_
_space_group_symop_operation_xyz
   'x, y, z'

loop_
   _atom_site_label
   _atom_site_occupancy
   _atom_site_fract_x
   _atom_site_fract_y
   _atom_site_fract_z
   _atom_site_adp_type
   _atom_site_B_iso_or_equiv
   _atom_site_type_symbol
   Br1         1.0     0.100353     0.196038     0.182971    Biso  1.000000 Br
   Br2         1.0     0.803962     0.899647     0.317029    Biso  1.000000 Br
   Br3         1.0     0.899647     0.803962     0.817029    Biso  1.000000 Br
   Br4         1.0     0.196038     0.100353     0.682971    Biso  1.000000 Br
   Br5         1.0     0.876724     0.464278     0.346068    Biso  1.000000 Br
   Br6         1.0     0.535722     0.123276     0.153932    Biso  1.000000 Br
   Br7         1.0     0.123276     0.535722     0.653932    Biso  1.000000 Br
   Br8         1.0     0.464278     0.876724     0.846068    Biso  1.000000 Br
   N1          1.0     0.244976     0.286686     0.391824    Biso  1.000000 N
   N2          1.0     0.713314     0.755024     0.108176    Biso  1.000000 N
   N3          1.0     0.755024     0.713314     0.608176    Biso  1.000000 N
   N4          1.0     0.286686     0.244976     0.891824    Biso  1.000000 N
   N5          1.0     0.691295     0.223136     0.561856    Biso  1.000000 N
   N6          1.0     0.776864     0.308705     0.938144    Biso  1.000000 N
   N7          1.0     0.308705     0.776864     0.438144    Biso  1.000000 N
   N8          1.0     0.223136     0.691295     0.061856    Biso  1.000000 N
   H1          1.0     0.135643     0.307898     0.349049    Biso  1.000000 H
   H2          1.0     0.692102     0.864357     0.150951    Biso  1.000000 H
   H3          1.0     0.864357     0.692102     0.650951    Biso  1.000000 H
   H4          1.0     0.307898     0.135643     0.849049    Biso  1.000000 H
   H5          1.0     0.626310     0.097535     0.393086    Biso  1.000000 H
   H6          1.0     0.902465     0.373691     0.106914    Biso  1.000000 H
   H7          1.0     0.373691     0.902465     0.606914    Biso  1.000000 H
   H8          1.0     0.097535     0.626310     0.893086    Biso  1.000000 H
   H9          1.0     0.357820     0.149028     0.293128    Biso  1.000000 H
   H10         1.0     0.850972     0.642180     0.206872    Biso  1.000000 H
   H11         1.0     0.642180     0.850972     0.706872    Biso  1.000000 H
   H12         1.0     0.149028     0.357820     0.793128    Biso  1.000000 H
   H13         1.0     0.401471     0.387790     0.603350    Biso  1.000000 H
   H14         1.0     0.612210     0.598529     0.896650    Biso  1.000000 H
   H15         1.0     0.598529     0.612210     0.396650    Biso  1.000000 H
   H16         1.0     0.387790     0.401471     0.103350    Biso  1.000000 H
   H17         1.0     0.145367     0.427689     0.493546    Biso  1.000000 H
   H18         1.0     0.572311     0.854633     0.006454    Biso  1.000000 H
   H19         1.0     0.854633     0.572311     0.506454    Biso  1.000000 H
   H20         1.0     0.427689     0.145367     0.993546    Biso  1.000000 H
   H21         1.0     0.789854    -0.006447     0.500608    Biso  1.000000 H
   H22         1.0     0.006447     0.210146     0.999392    Biso  1.000000 H
   H23         1.0     0.210146     0.006447     0.499392    Biso  1.000000 H
   H24         1.0    -0.006447     0.789854     0.000608    Biso  1.000000 H
   H25         1.0     0.961032     0.162178     0.575873    Biso  1.000000 H
   H26         1.0     0.837822     0.038968     0.924127    Biso  1.000000 H
   H27         1.0     0.038968     0.837822     0.424127    Biso  1.000000 H
   H28         1.0     0.162178     0.961032     0.075873    Biso  1.000000 H
   H29         1.0     0.885758     0.220896     0.471249    Biso  1.000000 H
   H30         1.0     0.779104     0.114242     0.028751    Biso  1.000000 H
   H31         1.0     0.114242     0.779104     0.528751    Biso  1.000000 H
   H32         1.0     0.220896     0.885758     0.971249    Biso  1.000000 H
   H33         1.0     0.710205     0.411076     0.677639    Biso  1.000000 H
   H34         1.0     0.588924     0.289795     0.822361    Biso  1.000000 H
   H35         1.0     0.289795     0.588924     0.322361    Biso  1.000000 H
   H36         1.0     0.411076     0.710205     0.177639    Biso  1.000000 H
   H37         1.0     0.819855     0.214640     0.685216    Biso  1.000000 H
   H38         1.0     0.785360     0.180145     0.814784    Biso  1.000000 H
   H39         1.0     0.180145     0.785360     0.314784    Biso  1.000000 H
   H40         1.0     0.214640     0.819855     0.185216    Biso  1.000000 H
   H41         1.0     0.564619     0.178161     0.675820    Biso  1.000000 H
   H42         1.0     0.821839     0.435381     0.824180    Biso  1.000000 H
   H43         1.0     0.435381     0.821839     0.324180    Biso  1.000000 H
   H44         1.0     0.178161     0.564619     0.175820    Biso  1.000000 H
   C1          1.0     0.540675     0.239922     0.507829    Biso  1.000000 C
   C2          1.0     0.760078     0.459325     0.992171    Biso  1.000000 C
   C3          1.0     0.459325     0.760078     0.492171    Biso  1.000000 C
   C4          1.0     0.239922     0.540675     0.007829    Biso  1.000000 C
   C5          1.0     0.524254     0.172504     0.418363    Biso  1.000000 C
   C6          1.0     0.827496     0.475746     0.081637    Biso  1.000000 C
   C7          1.0     0.475746     0.827496     0.581637    Biso  1.000000 C
   C8          1.0     0.172504     0.524254     0.918363    Biso  1.000000 C
   C9          1.0     0.376602     0.196885     0.362388    Biso  1.000000 C
   C10         1.0     0.803115     0.623398     0.137612    Biso  1.000000 C
   C11         1.0     0.623398     0.803115     0.637612    Biso  1.000000 C
   C12         1.0     0.196885     0.376602     0.862388    Biso  1.000000 C
   C13         1.0     0.396849     0.329007     0.536211    Biso  1.000000 C
   C14         1.0     0.670993     0.603151     0.963789    Biso  1.000000 C
   C15         1.0     0.603151     0.670993     0.463789    Biso  1.000000 C
   C16         1.0     0.329007     0.396849     0.036211    Biso  1.000000 C
   C17         1.0     0.254051     0.352525     0.476574    Biso  1.000000 C
   C18         1.0     0.647475     0.745949     0.023426    Biso  1.000000 C
   C19         1.0     0.745949     0.647475     0.523426    Biso  1.000000 C
   C20         1.0     0.352525     0.254051     0.976574    Biso  1.000000 C
   C21         1.0     0.840232     0.145470     0.525696    Biso  1.000000 C
   C22         1.0     0.854530     0.159768     0.974304    Biso  1.000000 C
   C23         1.0     0.159768     0.854530     0.474304    Biso  1.000000 C
   C24         1.0     0.145470     0.840232     0.025696    Biso  1.000000 C
   C25         1.0     0.695741     0.258860     0.655177    Biso  1.000000 C
   C26         1.0     0.741140     0.304259     0.844823    Biso  1.000000 C
   C27         1.0     0.304259     0.741140     0.344823    Biso  1.000000 C
   C28         1.0     0.258860     0.695741     0.155177    Biso  1.000000 C
   Zn1         1.0     0.818721     0.181279     0.250000    Biso  1.000000 Zn
   Zn2         1.0     0.181279     0.818721     0.750000    Biso  1.000000 Zn
