# Supplementary material for: Pressure encryption toward physically uncopiable anti-counterfeiting
Source: Nat Commun. 2025 Jul 5;16:6203. doi: 10.1038/s41467-025-61509-3 (PMC12228716; doi:10.1038/s41467-025-61509-3)
Supplement: Supplementary file 3 — Source data [file 41467_2025_61509_MOESM3_ESM.zip › Source Data/Figure 1.xlsx]

## Sheet: Fig. 1a
	R-Pressure (GPa)	R-7.1	R-12.2	R-15.1	R-18.1	R-21.5	R-25.4	R-30.1	R-35.6
Wavelength (nm)	Normalized
300		0.00408	0.00405	0.00248	0.0043	0.00017457	0.00137	0.0013	0.00263
301		0.00423	0.00393	0.00246	0.00389	0.000179101	0.00142	0.00128	0.0026
302		0.00433	0.00375	0.00244	0.00349	0.000214992	0.00147	0.00125	0.00257
303		0.00438	0.00349	0.00242	0.00308	0.000283434	0.00152	0.00122	0.00254
304		0.00437	0.00318	0.00239	0.00267	0.000382525	0.00156	0.00119	0.00252
305		0.00431	0.00285	0.00238	0.00228	0.00050738	0.00161	0.00117	0.00251
306		0.00421	0.00252	0.00236	0.00195	0.000652833	0.00165	0.00115	0.0025
307		0.00412	0.00219	0.00233	0.00167	0.000813971	0.0017	0.00116	0.00249
308		0.00406	0.0019	0.00228	0.00143	0.000984993	0.00175	0.00111	0.00248
309		0.00407	0.00165	0.00222	0.00126	0.00116	0.00178	0.00101	0.00248
310		0.00414	0.00147	0.00212	0.00115	0.00133	0.0018	0.00102	0.00247
311		0.00422	0.00136	0.00199	0.00114	0.0015	0.00181	0.00115	0.00247
312		0.0043	0.00133	0.00184	0.00121	0.00165	0.00181	0.00117	0.00248
313		0.00435	0.00135	0.00169	0.00138	0.00178	0.0018	0.00123	0.00248
314		0.00438	0.00143	0.00154	0.00161	0.00188	0.00178	0.00131	0.00247
315		0.00443	0.00157	0.0014	0.00189	0.00194	0.00177	0.00138	0.00245
316		0.00452	0.00176	0.00127	0.00217	0.00195	0.00175	0.00141	0.0024
317		0.00466	0.00197	0.00115	0.00243	0.00192	0.00172	0.00137	0.00235
318		0.00482	0.00219	0.00107	0.00265	0.00185	0.0017	0.00132	0.00228
319		0.00497	0.00239	0.00102	0.00282	0.00172	0.00168	0.00128	0.00221
320		0.00508	0.00257	0.00101	0.00292	0.00157	0.00168	0.0013	0.00216
321		0.00513	0.00272	0.00104	0.00298	0.00139	0.00168	0.00127	0.00212
322		0.00515	0.00282	0.00111	0.00301	0.0012	0.00168	0.00121	0.00208
323		0.00514	0.00288	0.00122	0.00301	0.00102	0.00168	0.00122	0.00206
324		0.00512	0.00292	0.00133	0.003	0.000844834	0.00169	0.00117	0.00205
325		0.00511	0.00296	0.00146	0.003	0.000699527	0.0017	0.00113	0.00205
326		0.00511	0.003	0.00159	0.00303	0.000590662	0.0017	0.00116	0.00208
327		0.00514	0.00303	0.00174	0.00309	0.000526972	0.00171	0.00125	0.00213
328		0.00517	0.00305	0.00187	0.00319	0.000513037	0.00172	0.0014	0.00218
329		0.00517	0.00307	0.002	0.00332	0.000547927	0.00172	0.00156	0.00225
330		0.00516	0.00311	0.00212	0.00347	0.000626292	0.00172	0.0017	0.00231
331		0.00512	0.00317	0.00223	0.00364	0.000739524	0.00172	0.00181	0.00237
332		0.00511	0.00326	0.00234	0.00382	0.000877033	0.00173	0.00187	0.00242
333		0.00514	0.00338	0.00247	0.004	0.00103	0.00176	0.00192	0.00246
334		0.00524	0.00355	0.00262	0.00418	0.00119	0.00179	0.00194	0.0025
335		0.0054	0.00375	0.00278	0.00433	0.00135	0.00185	0.00204	0.00252
336		0.0056	0.00396	0.00298	0.00445	0.00152	0.00192	0.00215	0.00253
337		0.00581	0.00418	0.00321	0.00452	0.00167	0.00201	0.00223	0.00253
338		0.006	0.0044	0.00346	0.00455	0.00182	0.0021	0.00231	0.00251
339		0.00616	0.0046	0.00372	0.00455	0.00194	0.00219	0.00238	0.00249
340		0.0063	0.00477	0.00401	0.00453	0.00204	0.00228	0.00244	0.00248
341		0.00646	0.00492	0.00431	0.00453	0.00213	0.00238	0.00248	0.00248
342		0.00666	0.00508	0.00463	0.00455	0.00219	0.00246	0.00253	0.00249
343		0.00691	0.00529	0.00495	0.00459	0.00224	0.00253	0.00261	0.00252
344		0.0072	0.00555	0.00527	0.00467	0.00228	0.00258	0.00273	0.00257
345		0.0075	0.00586	0.00558	0.00476	0.00231	0.0026	0.00288	0.00261
346		0.0078	0.00622	0.00588	0.00485	0.00233	0.00261	0.00295	0.00266
347		0.0081	0.00663	0.00618	0.00492	0.00234	0.00259	0.00305	0.00271
348		0.00841	0.00708	0.00647	0.00499	0.00235	0.00257	0.00319	0.00277
349		0.00874	0.00755	0.00678	0.00505	0.00236	0.00253	0.0033	0.00284
350		0.00915	0.00806	0.00711	0.00513	0.00239	0.0025	0.00336	0.0029
351		0.0097	0.00861	0.00748	0.00522	0.00244	0.00247	0.00343	0.00297
352		0.01044	0.00919	0.00793	0.00535	0.00252	0.00244	0.00356	0.00302
353		0.01142	0.00985	0.00846	0.0055	0.00266	0.00244	0.0037	0.00305
354		0.01266	0.0106	0.00912	0.00567	0.00284	0.00245	0.00378	0.00307
355		0.01419	0.01147	0.00995	0.00585	0.00308	0.00249	0.00384	0.00308
356		0.01602	0.01247	0.01097	0.00604	0.00339	0.00257	0.00386	0.00309
357		0.0182	0.01367	0.0122	0.00626	0.00376	0.00268	0.00396	0.00311
358		0.02081	0.01515	0.01371	0.00653	0.0042	0.00284	0.00402	0.00316
359		0.02395	0.017	0.0155	0.00689	0.00473	0.00304	0.00415	0.00326
360		0.02775	0.01932	0.01762	0.00738	0.00536	0.00332	0.00443	0.00341
361		0.03231	0.02223	0.02008	0.00801	0.00608	0.00366	0.00485	0.00363
362		0.03768	0.02581	0.02293	0.00881	0.0069	0.0041	0.0054	0.00394
363		0.0439	0.03013	0.02619	0.00981	0.00784	0.00464	0.00607	0.00434
364		0.05096	0.03514	0.02989	0.01101	0.0089	0.0053	0.0069	0.00484
365		0.05882	0.04078	0.03406	0.01243	0.01009	0.00609	0.00797	0.00544
366		0.06746	0.04703	0.03874	0.01412	0.01143	0.00702	0.00922	0.00615
367		0.07683	0.0539	0.04394	0.01608	0.01293	0.0081	0.01059	0.00697
368		0.08686	0.06139	0.0497	0.01836	0.01463	0.00937	0.01206	0.00789
369		0.09747	0.06946	0.05604	0.02097	0.01652	0.01082	0.0136	0.00892
370		0.10861	0.07811	0.06299	0.02394	0.01854	0.01247	0.01511	0.01003
371		0.12019	0.08737	0.0706	0.02727	0.02065	0.0143	0.01662	0.01122
372		0.13214	0.09726	0.07888	0.03097	0.02267	0.01632	0.01817	0.01252
373		0.14443	0.10776	0.08786	0.03507	0.02455	0.01853	0.01981	0.01391
374		0.157	0.11884	0.09756	0.03959	0.02671	0.02094	0.02152	0.0154
375		0.16985	0.13052	0.10797	0.04455	0.02968	0.02356	0.02337	0.01702
376		0.18299	0.14282	0.11908	0.04997	0.03332	0.02638	0.02536	0.01877
377		0.19641	0.15574	0.13086	0.05588	0.03703	0.02942	0.0275	0.02068
378		0.21011	0.16922	0.14329	0.06233	0.04068	0.03267	0.02989	0.02273
379		0.22405	0.18322	0.15632	0.06935	0.04474	0.03614	0.03247	0.02496
380		0.23818	0.19769	0.16991	0.07697	0.04957	0.03979	0.03538	0.02736
381		0.25241	0.21254	0.18401	0.08522	0.05511	0.04364	0.0386	0.02997
382		0.26672	0.22764	0.19856	0.09411	0.06106	0.04769	0.04199	0.03274
383		0.28119	0.2429	0.2135	0.1036	0.06697	0.05194	0.04567	0.03569
384		0.29592	0.25822	0.22874	0.11365	0.07244	0.05638	0.04951	0.03877
385		0.31088	0.27353	0.24422	0.12422	0.07744	0.061	0.05353	0.042
386		0.32576	0.28878	0.25986	0.13524	0.08239	0.06577	0.05761	0.04534
387		0.34018	0.30396	0.27561	0.1467	0.08788	0.07067	0.06172	0.04882
388		0.35397	0.31908	0.2914	0.15855	0.09408	0.07568	0.06587	0.05241
389		0.36745	0.3342	0.30723	0.17077	0.10072	0.08081	0.07008	0.05612
390		0.38116	0.34929	0.32302	0.18331	0.10741	0.08602	0.0743	0.05993
391		0.3954	0.36436	0.33873	0.19612	0.11384	0.09133	0.07854	0.06383
392		0.41001	0.37944	0.35434	0.20913	0.11967	0.09673	0.08284	0.06781
393		0.4245	0.39461	0.36978	0.22228	0.12524	0.10223	0.08732	0.07186
394		0.43859	0.40988	0.38503	0.23555	0.13092	0.10783	0.09171	0.07602
395		0.45239	0.42518	0.40005	0.24891	0.13721	0.11352	0.09615	0.08027
396		0.4663	0.44042	0.41483	0.26234	0.14385	0.1193	0.10065	0.0846
397		0.48061	0.4556	0.42936	0.27583	0.15079	0.12518	0.1052	0.08901
398		0.49535	0.47071	0.4436	0.28936	0.1573	0.13116	0.10982	0.09348
399		0.51042	0.48577	0.45754	0.3029	0.16355	0.13723	0.11449	0.09801
400		0.52575	0.5008	0.47115	0.31643	0.16983	0.14338	0.1193	0.10259
401		0.54147	0.51585	0.48445	0.32992	0.1767	0.14964	0.12419	0.1072
402		0.55773	0.53102	0.49745	0.34337	0.18387	0.15598	0.1292	0.11184
403		0.57463	0.54632	0.51018	0.35673	0.1911	0.16238	0.13423	0.1165
404		0.59207	0.56169	0.52265	0.37001	0.19789	0.16883	0.13918	0.12118
405		0.60978	0.57713	0.53488	0.38316	0.20424	0.1753	0.14427	0.12585
406		0.62745	0.59267	0.54689	0.39617	0.2106	0.18176	0.14936	0.13051
407		0.64493	0.60834	0.55864	0.409	0.21759	0.1882	0.15442	0.13517
408		0.66229	0.62406	0.57012	0.42161	0.22531	0.19464	0.15939	0.13983
409		0.67972	0.63961	0.58134	0.43398	0.23339	0.20101	0.16447	0.14447
410		0.69732	0.65474	0.5923	0.44609	0.24128	0.20735	0.16952	0.14909
411		0.71495	0.66933	0.60302	0.45791	0.2486	0.21364	0.17449	0.15366
412		0.73237	0.68356	0.61346	0.46942	0.25565	0.2199	0.17941	0.15819
413		0.74937	0.69778	0.62358	0.48056	0.26297	0.22607	0.18436	0.16268
414		0.76587	0.71231	0.63333	0.49131	0.27058	0.23219	0.18942	0.16715
415		0.78184	0.72708	0.64269	0.50168	0.2779	0.23826	0.19459	0.1716
416		0.79721	0.74162	0.65162	0.51169	0.28476	0.24433	0.19974	0.17603
417		0.81185	0.75527	0.66014	0.52136	0.29184	0.25039	0.20503	0.18048
418		0.82577	0.76772	0.66827	0.53074	0.29972	0.25646	0.21026	0.18493
419		0.83924	0.77914	0.67609	0.53988	0.30819	0.26256	0.21566	0.18939
420		0.85258	0.7899	0.68361	0.54877	0.31644	0.26868	0.22099	0.19386
421		0.86592	0.80026	0.69085	0.5574	0.32372	0.27482	0.22647	0.19835
422		0.87898	0.81049	0.69778	0.56574	0.33031	0.28096	0.23201	0.20291
423		0.89129	0.82104	0.70443	0.57378	0.3372	0.28713	0.23754	0.20752
424		0.90256	0.83221	0.71082	0.58152	0.34463	0.29331	0.24298	0.2122
425		0.91289	0.84385	0.71696	0.589	0.35157	0.29947	0.24836	0.21694
426		0.92263	0.85538	0.7229	0.59622	0.35781	0.30564	0.25365	0.22174
427		0.9321	0.86615	0.72863	0.60323	0.36436	0.31178	0.25902	0.22657
428		0.94139	0.87592	0.73416	0.60999	0.37189	0.31787	0.26434	0.23139
429		0.95043	0.885	0.73945	0.61647	0.37968	0.32392	0.2699	0.23621
430		0.95904	0.89402	0.74448	0.62264	0.38704	0.32997	0.27563	0.24103
431		0.96708	0.9033	0.74922	0.62851	0.39399	0.33601	0.28145	0.24584
432		0.97452	0.91256	0.75366	0.63408	0.40087	0.34205	0.28707	0.25065
433		0.98145	0.92117	0.75778	0.63942	0.40771	0.3481	0.29269	0.25544
434		0.98786	0.92883	0.76158	0.64454	0.41461	0.35415	0.29837	0.26021
435		0.99351	0.93568	0.76507	0.64949	0.42168	0.3602	0.30398	0.26494
436		0.99782	0.94179	0.76825	0.65427	0.4286	0.36626	0.30974	0.26963
437		1	0.9468	0.77115	0.65884	0.43489	0.37233	0.31565	0.27426
438		0.99933	0.95019	0.77378	0.66317	0.44062	0.37845	0.32177	0.27886
439		0.99565	0.95171	0.77618	0.66725	0.44621	0.38461	0.32797	0.28347
440		0.98957	0.95157	0.77836	0.6711	0.45176	0.3908	0.33412	0.2881
441		0.98222	0.95026	0.78035	0.67472	0.45715	0.397	0.34002	0.29273
442		0.97455	0.94832	0.78216	0.67815	0.46263	0.40321	0.34577	0.29742
443		0.96686	0.94609	0.78383	0.68141	0.46851	0.40941	0.35161	0.30217
444		0.95889	0.94365	0.7854	0.6845	0.4749	0.41563	0.35739	0.30696
445		0.9504	0.941	0.78692	0.68745	0.48143	0.4219	0.36348	0.31181
446		0.94167	0.93823	0.78837	0.69025	0.48762	0.42823	0.36995	0.31674
447		0.93328	0.93545	0.78976	0.69293	0.49299	0.43463	0.37646	0.32176
448		0.92552	0.93269	0.79112	0.69552	0.49772	0.44111	0.38303	0.32689
449		0.91857	0.92988	0.79245	0.69805	0.50247	0.44767	0.38959	0.33215
450		0.91289	0.92699	0.79375	0.70054	0.50777	0.45429	0.39607	0.33752
451		0.9095	0.92417	0.79501	0.70301	0.51333	0.46099	0.40265	0.34301
452		0.90878	0.92177	0.79624	0.70548	0.51853	0.4678	0.40959	0.3486
453		0.91015	0.9202	0.79747	0.70799	0.52328	0.47471	0.41677	0.35427
454		0.91251	0.91972	0.79872	0.71056	0.52804	0.48172	0.4241	0.36003
455		0.91564	0.91748	0.8	0.71325	0.53296	0.48881	0.43181	0.36586
456		0.9196	0.91748	0.80134	0.71611	0.53771	0.49595	0.43942	0.37178
457		0.92449	0.91838	0.80278	0.71917	0.5422	0.50314	0.44694	0.37779
458		0.92964	0.91998	0.80437	0.72243	0.54675	0.51034	0.45441	0.38391
459		0.93512	0.92167	0.80611	0.7259	0.55179	0.51757	0.46207	0.3901
460		0.93968	0.92416	0.80807	0.72955	0.55741	0.52479	0.46979	0.39637
461		0.94417	0.92666	0.81027	0.73337	0.5635	0.53202	0.47762	0.40275
462		0.94932	0.92915	0.81282	0.73735	0.56973	0.53929	0.48562	0.40923
463		0.95339	0.93164	0.81573	0.7415	0.57596	0.54654	0.49379	0.41581
464		0.95873	0.93324	0.81901	0.74581	0.58195	0.55379	0.50234	0.42251
465		0.96333	0.93663	0.82263	0.75026	0.58823	0.5611	0.51108	0.42933
466		0.96637	0.94072	0.82661	0.75483	0.59458	0.56844	0.51983	0.43632
467		0.97024	0.94321	0.83096	0.75949	0.60118	0.57587	0.52863	0.44346
468		0.97327	0.9465	0.83568	0.76422	0.60762	0.58341	0.53764	0.45075
469		0.97512	0.94899	0.84075	0.76902	0.61462	0.59109	0.5467	0.45817
470		0.97705	0.95214	0.84613	0.77391	0.622	0.5989	0.55581	0.46575
471		0.97705	0.95691	0.85177	0.77889	0.62948	0.60688	0.56485	0.47346
472		0.97593	0.96094	0.85762	0.78401	0.63678	0.61498	0.57416	0.48127
473		0.97512	0.96425	0.86359	0.78926	0.64413	0.62321	0.58362	0.48917
474		0.9743	0.96809	0.86968	0.79463	0.6521	0.63159	0.59313	0.49714
475		0.97176	0.97086	0.87587	0.80014	0.66019	0.64009	0.60228	0.50517
476		0.96921	0.97268	0.88216	0.80579	0.66829	0.6487	0.6114	0.51325
477		0.96667	0.97572	0.8885	0.81158	0.67634	0.65741	0.62055	0.52136
478		0.96331	0.97791	0.89483	0.8175	0.68479	0.66618	0.62981	0.52949
479		0.96025	0.98059	0.90112	0.82355	0.69349	0.67498	0.63925	0.53761
480		0.95649	0.98344	0.90735	0.82973	0.70247	0.68378	0.64898	0.54572
481		0.95369	0.98621	0.9135	0.83604	0.71172	0.69255	0.65876	0.55383
482		0.94911	0.98965	0.91955	0.8425	0.72122	0.70132	0.6688	0.56197
483		0.9439	0.99251	0.9255	0.8491	0.73095	0.71006	0.67872	0.57016
484		0.93914	0.99528	0.93132	0.85587	0.74089	0.71881	0.68853	0.57844
485		0.93421	0.99738	0.93683	0.8628	0.75099	0.72753	0.69799	0.58683
486		0.92938	0.9988	0.94277	0.86983	0.76123	0.73621	0.70739	0.59532
487		0.92468	0.99947	0.94786	0.8769	0.77156	0.74481	0.71754	0.6039
488		0.91923	0.99911	0.95375	0.88393	0.78195	0.7533	0.726	0.61253
489		0.91352	0.99994	0.95965	0.89084	0.79233	0.76175	0.73491	0.62123
490		0.90762	0.99911	0.96473	0.89757	0.80265	0.77012	0.7436	0.62998
491		0.90182	1	0.96983	0.90409	0.81288	0.7784	0.75149	0.63879
492		0.89597	0.9981	0.97236	0.90929	0.82294	0.78661	0.75873	0.6476
493		0.89042	0.99679	0.97663	0.91389	0.83279	0.7947	0.76742	0.65638
494		0.88478	0.99548	0.9808	0.91973	0.84238	0.80263	0.77321	0.66509
495		0.87873	0.99331	0.98425	0.92544	0.8517	0.81038	0.78268	0.6737
496		0.87199	0.98965	0.98862	0.92892	0.86076	0.81793	0.79137	0.68219
497		0.86511	0.986	0.99016	0.93477	0.86932	0.82534	0.79861	0.69057
498		0.85883	0.98307	0.9935	0.93936	0.87767	0.83267	0.80506	0.69885
499		0.85246	0.97955	0.99468	0.94395	0.88583	0.83989	0.81309	0.70709
500		0.84611	0.97635	0.99674	0.94869	0.89379	0.84703	0.82019	0.71529
501		0.83928	0.97244	0.99802	0.95439	0.90125	0.85414	0.82856	0.72348
502		0.83261	0.96856	0.99924	0.95913	0.90847	0.86121	0.83662	0.73172
503		0.82557	0.96438	0.99944	0.96442	0.91544	0.86827	0.84185	0.74006
504		0.8189	0.95979	1	0.96805	0.9222	0.87536	0.85221	0.74852
505		0.81211	0.95393	0.99985	0.97159	0.92874	0.88245	0.85912	0.75713
506		0.80528	0.94757	0.99945	0.97426	0.93498	0.88956	0.86539	0.7659
507		0.79895	0.94133	0.99868	0.97779	0.94144	0.89666	0.87282	0.77484
508		0.79291	0.93533	0.99714	0.98132	0.94738	0.90369	0.88088	0.78391
509		0.78689	0.92941	0.99493	0.98582	0.95293	0.91058	0.8873	0.79313
510		0.78052	0.92332	0.99309	0.98935	0.95756	0.91735	0.89388	0.80246
511		0.77416	0.91728	0.99129	0.99117	0.96234	0.92393	0.9002	0.81185
512		0.76779	0.911	0.98934	0.99288	0.9665	0.93027	0.9039	0.82125
513		0.76134	0.90431	0.98545	0.99457	0.97382	0.93636	0.9108	0.8306
514		0.75475	0.89707	0.98134	0.99707	0.97813	0.94217	0.91697	0.83979
515		0.74803	0.88941	0.97727	0.99904	0.9817	0.94771	0.92209	0.84878
516		0.74119	0.8815	0.97159	1	0.98517	0.95298	0.9272	0.85756
517		0.73425	0.87319	0.96431	0.99982	0.98864	0.95801	0.93246	0.8661
518		0.72725	0.86423	0.95735	0.99951	0.99043	0.96281	0.93778	0.87437
519		0.7202	0.85471	0.95179	0.99894	0.99306	0.96739	0.94307	0.88238
520		0.71311	0.84521	0.94563	0.99726	0.99569	0.97174	0.94831	0.8901
521		0.706	0.83616	0.93921	0.99522	0.99737	0.97584	0.95323	0.89752
522		0.69891	0.82751	0.93247	0.99227	0.99832	0.97966	0.95799	0.90464
523		0.69186	0.81904	0.92595	0.98896	1	0.98327	0.96259	0.91147
524		0.68484	0.81068	0.91916	0.98439	0.99862	0.98655	0.96708	0.91798
525		0.67784	0.8023	0.91094	0.97989	0.99897	0.98957	0.9714	0.92421
526		0.6708	0.79369	0.90327	0.9755	0.99897	0.99228	0.9754	0.93018
527		0.66368	0.78501	0.89577	0.97137	0.99875	0.99463	0.97895	0.93586
528		0.65646	0.77661	0.88734	0.96687	0.99706	0.99655	0.98207	0.94129
529		0.64914	0.76858	0.87774	0.96205	0.99499	0.99807	0.98491	0.94644
530		0.64171	0.76081	0.86919	0.95693	0.99269	0.99918	0.98739	0.95133
531		0.6342	0.75317	0.85957	0.95147	0.9903	0.9998	0.98967	0.95598
532		0.62661	0.74537	0.84997	0.94566	0.98677	1	0.99178	0.96041
533		0.61896	0.73698	0.84161	0.93949	0.98209	0.99978	0.99366	0.96458
534		0.61128	0.72808	0.83442	0.93299	0.97726	0.99915	0.99537	0.96847
535		0.60363	0.71908	0.82539	0.92611	0.97321	0.99817	0.99684	0.9722
536		0.59607	0.71021	0.81609	0.91881	0.96827	0.99675	0.99804	0.97579
537		0.58866	0.70137	0.80685	0.91112	0.96288	0.99494	0.99899	0.97915
538		0.58143	0.69267	0.79717	0.90317	0.9575	0.99282	0.99961	0.98236
539		0.57436	0.68405	0.78726	0.89469	0.95318	0.99038	0.99993	0.98535
540		0.56742	0.67529	0.77802	0.88508	0.94775	0.9876	1	0.98816
541		0.56055	0.66625	0.7693	0.8761	0.94257	0.98464	0.99987	0.99072
542		0.55368	0.65737	0.75963	0.86634	0.93555	0.98149	0.99937	0.99298
543		0.54675	0.64908	0.75042	0.8574	0.92753	0.97812	0.99856	0.99496
544		0.53972	0.64147	0.74045	0.84808	0.92046	0.97457	0.9975	0.99664
545		0.53259	0.63397	0.73087	0.83938	0.91454	0.97081	0.99602	0.99806
546		0.52537	0.62588	0.72145	0.82911	0.90796	0.96688	0.99438	0.9991
547		0.51809	0.61672	0.71228	0.81961	0.90088	0.96285	0.99252	0.99973
548		0.51078	0.60681	0.70248	0.80978	0.8937	0.95877	0.99039	1
549		0.50344	0.59691	0.69303	0.7991	0.88587	0.9545	0.98813	0.99988
550		0.49611	0.58783	0.68393	0.78855	0.87736	0.95012	0.98567	0.99935
551		0.4888	0.57977	0.67471	0.77746	0.86966	0.94565	0.98293	0.99845
552		0.48157	0.57247	0.6655	0.76735	0.86221	0.94076	0.97992	0.99722
553		0.47445	0.56536	0.65598	0.75745	0.85437	0.93566	0.97672	0.99569
554		0.46747	0.55818	0.64639	0.74897	0.84636	0.93038	0.97335	0.99389
555		0.4606	0.55085	0.63813	0.73897	0.83877	0.92491	0.96979	0.99183
556		0.45381	0.54345	0.62979	0.72919	0.83103	0.91919	0.96606	0.98957
557		0.44705	0.53574	0.62079	0.71929	0.82259	0.91328	0.96203	0.98713
558		0.4403	0.52761	0.61288	0.71034	0.81394	0.90714	0.95785	0.98455
559		0.43358	0.51918	0.60528	0.70034	0.80519	0.90072	0.95349	0.98187
560		0.42694	0.51096	0.59796	0.69003	0.79651	0.89416	0.94895	0.97911
561		0.42043	0.5031	0.59028	0.67996	0.78805	0.88745	0.94431	0.97626
562		0.4141	0.49552	0.58279	0.67217	0.77985	0.8806	0.93954	0.97334
563		0.40793	0.4879	0.57458	0.66456	0.77134	0.87383	0.93466	0.97031
564		0.40191	0.48026	0.56687	0.65671	0.76294	0.86704	0.92963	0.96719
565		0.39599	0.47247	0.55883	0.64802	0.75452	0.86016	0.92442	0.96396
566		0.39016	0.46447	0.55006	0.63975	0.74593	0.85326	0.91909	0.96063
567		0.38441	0.45635	0.54203	0.63154	0.73792	0.84632	0.91361	0.95717
568		0.37873	0.44878	0.53418	0.62338	0.72949	0.83935	0.90814	0.95355
569		0.37311	0.44198	0.52669	0.6153	0.72072	0.83231	0.90257	0.94979
570		0.36753	0.43551	0.51969	0.6073	0.71163	0.82519	0.89693	0.94586
571		0.36199	0.42876	0.5121	0.5994	0.70336	0.81796	0.89123	0.94177
572		0.35645	0.42202	0.50386	0.59168	0.69415	0.81059	0.88541	0.93754
573		0.35091	0.41569	0.49607	0.58421	0.68529	0.80305	0.87957	0.93319
574		0.34538	0.40976	0.48839	0.57686	0.67679	0.7954	0.87363	0.92871
575		0.33986	0.40369	0.48178	0.56945	0.66871	0.78764	0.86766	0.92409
576		0.33437	0.39727	0.47578	0.56194	0.6599	0.7798	0.86163	0.91933
577		0.32896	0.39061	0.4695	0.55439	0.65142	0.77187	0.85551	0.91442
578		0.32364	0.38382	0.46113	0.54678	0.64242	0.76388	0.84941	0.90937
579		0.31846	0.37699	0.45332	0.53909	0.63381	0.75588	0.84331	0.90419
580		0.31345	0.37065	0.4448	0.53132	0.62555	0.74789	0.83714	0.89885
581		0.30861	0.36523	0.43824	0.52355	0.61768	0.73992	0.831	0.89335
582		0.30392	0.36031	0.43211	0.51574	0.60926	0.73202	0.82475	0.88771
583		0.29935	0.355	0.42561	0.50781	0.601	0.72422	0.81839	0.88191
584		0.29483	0.34926	0.41804	0.49987	0.59279	0.71648	0.81197	0.87597
585		0.29031	0.34363	0.41212	0.49201	0.58462	0.70878	0.80557	0.86993
586		0.28577	0.33822	0.40658	0.48429	0.57649	0.70113	0.79903	0.8638
587		0.2812	0.33263	0.40003	0.47658	0.56838	0.69349	0.79231	0.8576
588		0.2766	0.32705	0.39274	0.46878	0.56028	0.68587	0.7856	0.85129
589		0.27193	0.32204	0.38624	0.46095	0.55221	0.67824	0.77888	0.84488
590		0.2672	0.31758	0.38024	0.45322	0.5442	0.67053	0.77196	0.83841
591		0.26237	0.31296	0.37347	0.44562	0.53625	0.66276	0.76481	0.83192
592		0.25747	0.30778	0.36617	0.4381	0.52837	0.65496	0.75761	0.8254
593		0.25253	0.30213	0.35849	0.43062	0.52057	0.64708	0.75039	0.81888
594		0.2476	0.29632	0.35109	0.4232	0.51287	0.63917	0.74305	0.81232
595		0.24275	0.29049	0.34331	0.41581	0.50527	0.63126	0.73566	0.80573
596		0.23804	0.28485	0.33707	0.4085	0.49774	0.62343	0.72838	0.79903
597		0.2335	0.27949	0.33005	0.40128	0.49028	0.61561	0.72118	0.79224
598		0.22915	0.27455	0.32325	0.39423	0.48295	0.6078	0.71416	0.78548
599		0.225	0.27005	0.31679	0.3874	0.47577	0.60007	0.70718	0.7786
600		0.22106	0.26584	0.31213	0.38078	0.46874	0.59238	0.70016	0.77186
601		0.21735	0.26153	0.30628	0.37434	0.46182	0.58471	0.69314	0.76502
602		0.21387	0.25694	0.30027	0.36801	0.45498	0.57717	0.68632	0.75828
603		0.21057	0.25221	0.29422	0.36187	0.44822	0.56973	0.67954	0.7516
604		0.2074	0.24749	0.28925	0.35593	0.44151	0.56235	0.67283	0.74491
605		0.2043	0.2428	0.28392	0.3502	0.43482	0.55501	0.66645	0.73812
606		0.20122	0.23808	0.27893	0.3446	0.42816	0.54774	0.66013	0.73135
607		0.19815	0.23331	0.27364	0.3391	0.42157	0.54041	0.65362	0.72459
608		0.1951	0.22854	0.26797	0.3337	0.41506	0.53302	0.6472	0.71776
609		0.19205	0.22387	0.2623	0.32848	0.40859	0.52575	0.64083	0.71237
610		0.189	0.21919	0.25789	0.32349	0.40212	0.51842	0.6344	0.70451
611		0.18591	0.21451	0.25317	0.31866	0.39565	0.51118	0.62789	0.69716
612		0.18278	0.21009	0.24807	0.31388	0.38919	0.50406	0.62149	0.68993
613		0.17961	0.2062	0.24349	0.30914	0.38276	0.49686	0.61509	0.68394
614		0.17641	0.20274	0.23914	0.30447	0.37637	0.48974	0.60861	0.67679
615		0.17322	0.19968	0.2348	0.29988	0.37001	0.48271	0.602	0.67158
616		0.17004	0.19703	0.23104	0.29539	0.3637	0.47571	0.59528	0.66565
617		0.1669	0.19458	0.22739	0.29092	0.35745	0.46887	0.58841	0.65517
618		0.16379	0.19191	0.22367	0.28639	0.35124	0.46208	0.58155	0.65137
619		0.16073	0.18883	0.22003	0.28176	0.3451	0.45549	0.57467	0.64321
620		0.15774	0.18534	0.21612	0.27707	0.33902	0.44894	0.5678	0.63375
621		0.15484	0.18165	0.21188	0.27231	0.33301	0.44247	0.56088	0.62645
622		0.15202	0.17811	0.20836	0.26753	0.32707	0.43604	0.55408	0.61934
623		0.14929	0.17501	0.20468	0.2628	0.32123	0.42971	0.54729	0.61243
624		0.14662	0.17211	0.19997	0.25817	0.31549	0.42345	0.54051	0.6056
625		0.14402	0.16881	0.1961	0.25357	0.30986	0.4172	0.53385	0.59887
626		0.14147	0.16488	0.19249	0.24894	0.30436	0.41091	0.52736	0.5922
627		0.13898	0.16099	0.18949	0.24431	0.29898	0.40481	0.52096	0.58558
628		0.13654	0.15787	0.1859	0.23978	0.29374	0.3987	0.51465	0.57898
629		0.13415	0.15538	0.18224	0.23538	0.28862	0.39264	0.50836	0.57242
630		0.1318	0.15275	0.17857	0.23109	0.28362	0.38668	0.50199	0.56585
631		0.1295	0.14969	0.1751	0.22684	0.27873	0.3808	0.49564	0.55927
632		0.12722	0.14668	0.17206	0.22266	0.27392	0.37501	0.48935	0.55264
633		0.12497	0.14418	0.16858	0.21858	0.26919	0.36921	0.48298	0.54595
634		0.12275	0.14214	0.165	0.21452	0.2645	0.3634	0.47657	0.53923
635		0.12053	0.14026	0.16122	0.21037	0.25985	0.3577	0.4701	0.53247
636		0.11833	0.13838	0.15837	0.20615	0.25523	0.3521	0.46365	0.52572
637		0.11615	0.13648	0.15549	0.20196	0.25063	0.34663	0.4571	0.51897
638		0.11399	0.13455	0.15162	0.19781	0.24605	0.34113	0.45029	0.51221
639		0.11185	0.13253	0.14727	0.19367	0.24147	0.33543	0.44357	0.50547
640		0.10974	0.13034	0.14384	0.18956	0.23692	0.32985	0.43679	0.49868
641		0.10763	0.12791	0.14099	0.1855	0.2324	0.32433	0.43017	0.49186
642		0.1055	0.12531	0.13772	0.18155	0.22792	0.3188	0.42356	0.48503
643		0.10335	0.12267	0.13433	0.17768	0.22348	0.31334	0.41707	0.47818
644		0.10118	0.12007	0.13201	0.17387	0.21909	0.30802	0.41069	0.47134
645		0.09901	0.11755	0.13042	0.17015	0.21475	0.30275	0.4044	0.46453
646		0.09685	0.11509	0.12798	0.16656	0.21046	0.29755	0.39815	0.4577
647		0.09472	0.11271	0.12474	0.16309	0.20622	0.29247	0.3919	0.4509
648		0.09263	0.11043	0.12367	0.15972	0.20204	0.28742	0.38564	0.44412
649		0.09057	0.10823	0.12185	0.15643	0.19792	0.28237	0.37966	0.43739
650		0.08856	0.10609	0.11913	0.15321	0.19386	0.27766	0.37368	0.43069
651		0.08659	0.104	0.11609	0.15007	0.18987	0.27294	0.36783	0.42403
652		0.08466	0.10193	0.11498	0.14699	0.18593	0.26817	0.36194	0.41742
653		0.08279	0.09987	0.11295	0.14394	0.18203	0.26345	0.35597	0.41086
654		0.08099	0.09783	0.11046	0.14091	0.17818	0.25873	0.34988	0.40437
655		0.07926	0.09582	0.10796	0.13789	0.17438	0.25403	0.34367	0.39794
656		0.07761	0.09383	0.10536	0.13488	0.17063	0.2494	0.33743	0.39156
657		0.07605	0.09184	0.10288	0.13194	0.16692	0.2448	0.3313	0.38525
658		0.07456	0.08985	0.10037	0.12908	0.16324	0.24007	0.32522	0.37899
659		0.07313	0.08787	0.09789	0.12624	0.15958	0.23541	0.31931	0.37277
660		0.07177	0.0859	0.09544	0.12343	0.15595	0.23082	0.3134	0.36658
661		0.07046	0.08394	0.09305	0.12067	0.15237	0.22617	0.30761	0.36048
662		0.0692	0.08201	0.09072	0.11799	0.14885	0.22158	0.30201	0.35445
663		0.06798	0.08012	0.0885	0.11536	0.14542	0.21703	0.29645	0.34852
664		0.06678	0.07828	0.08639	0.11278	0.14206	0.21253	0.29097	0.34265
665		0.06559	0.07651	0.08441	0.11025	0.13877	0.20812	0.28557	0.33683
666		0.0644	0.07481	0.08251	0.10777	0.13552	0.20378	0.28037	0.33105
667		0.06319	0.07316	0.08069	0.10535	0.13232	0.19951	0.27536	0.32529
668		0.06196	0.07157	0.07894	0.10296	0.12917	0.19533	0.27043	0.31954
669		0.06072	0.07002	0.07723	0.10062	0.12609	0.19122	0.26561	0.31379
670		0.05947	0.06848	0.07556	0.09834	0.12308	0.18719	0.26079	0.30806
671		0.0582	0.06696	0.07397	0.09612	0.12013	0.18325	0.25615	0.30237
672		0.05694	0.06544	0.07245	0.09394	0.11724	0.17939	0.25145	0.29666
673		0.05569	0.06395	0.07093	0.09177	0.11439	0.17561	0.2467	0.29092
674		0.05445	0.06246	0.06939	0.08965	0.11156	0.1719	0.24199	0.28516
675		0.05324	0.061	0.06785	0.08759	0.1088	0.16825	0.23731	0.27937
676		0.05207	0.05955	0.06635	0.08561	0.10612	0.16461	0.23278	0.27357
677		0.05095	0.05814	0.06495	0.08369	0.10353	0.16102	0.2283	0.26779
678		0.04986	0.05677	0.06362	0.08185	0.10102	0.15745	0.22382	0.26206
679		0.04882	0.05545	0.06232	0.08008	0.09857	0.1539	0.21938	0.25641
680		0.04783	0.05417	0.06107	0.07834	0.09619	0.15038	0.21487	0.25083
681		0.04689	0.05293	0.05987	0.07662	0.09388	0.14691	0.21046	0.24528
682		0.04601	0.05173	0.0587	0.07492	0.09164	0.14353	0.20602	0.23982
683		0.04517	0.05058	0.05754	0.07327	0.08947	0.1402	0.20158	0.23446
684		0.04437	0.04948	0.05643	0.07165	0.08735	0.13691	0.19722	0.22922
685		0.0436	0.04842	0.05537	0.07004	0.08525	0.1337	0.19295	0.22405
686		0.04283	0.04737	0.05437	0.06842	0.08314	0.13056	0.18876	0.21904
687		0.04207	0.04634	0.05337	0.06682	0.08102	0.12752	0.18462	0.21408
688		0.04129	0.04532	0.05235	0.06523	0.07891	0.12452	0.18059	0.2092
689		0.0405	0.04431	0.0513	0.06361	0.07683	0.12162	0.17647	0.20446
690		0.03971	0.0433	0.05025	0.06198	0.07481	0.11878	0.17242	0.19978
691		0.0389	0.04231	0.04921	0.06036	0.07282	0.11599	0.16853	0.19526
692		0.03807	0.04133	0.04808	0.05879	0.07084	0.11321	0.16471	0.19081
693		0.03723	0.04034	0.04699	0.05728	0.06886	0.11047	0.16098	0.18645
694		0.03635	0.03933	0.04596	0.05578	0.06691	0.1077	0.15737	0.1822
695		0.03546	0.03831	0.04497	0.0543	0.06499	0.10496	0.15374	0.17799
696		0.03456	0.0373	0.04393	0.05282	0.06311	0.10224	0.15017	0.17384
697		0.03367	0.0363	0.04291	0.05138	0.06129	0.09951	0.14665	0.1697
698		0.03279	0.03531	0.0419	0.04997	0.05952	0.09685	0.14316	0.16568
699		0.03194	0.03435	0.04089	0.0486	0.05779	0.09415	0.1397	0.1617
700		0.0311	0.0334	0.0399	0.04729	0.05609	0.09149	0.13643	0.15772
701		0.03029	0.03245	0.03896	0.04604	0.05442	0.0889	0.13316	0.15387
702		0.02948	0.0315	0.03804	0.04485	0.05279	0.08636	0.12994	0.15001
703		0.02868	0.03055	0.03719	0.04369	0.05124	0.08391	0.12669	0.1462
704		0.02788	0.02963	0.03633	0.04259	0.04975	0.0815	0.12339	0.14241
705		0.02709	0.02873	0.03544	0.04151	0.0483	0.07918	0.12011	0.13861
706		0.02631	0.02787	0.03454	0.04047	0.04687	0.07699	0.11692	0.13488
707		0.02554	0.02703	0.0337	0.03949	0.04547	0.07482	0.11381	0.13125
708		0.0248	0.02621	0.03283	0.03855	0.04411	0.07274	0.11078	0.12771
709		0.02408	0.02539	0.03197	0.03763	0.0428	0.07072	0.10785	0.12426
710		0.02338	0.02457	0.03113	0.03672	0.04153	0.06881	0.10496	0.12094
711		0.02271	0.02377	0.03031	0.03584	0.0403	0.06693	0.10209	0.11769
712		0.02207	0.02298	0.02951	0.03498	0.03909	0.06508	0.09924	0.11447
713		0.02146	0.02221	0.02873	0.03413	0.0379	0.06328	0.09644	0.11133
714		0.02089	0.02145	0.02798	0.03326	0.03672	0.06154	0.09374	0.1083
715		0.02036	0.0207	0.02725	0.0324	0.03554	0.05983	0.09116	0.10534
716		0.01987	0.01996	0.02656	0.03154	0.03439	0.05815	0.08868	0.10247
717		0.01941	0.01922	0.02587	0.0307	0.03327	0.05647	0.0863	0.09968
718		0.01898	0.01848	0.0252	0.02987	0.03218	0.05487	0.08399	0.09698
719		0.01858	0.01775	0.02456	0.02906	0.03111	0.0533	0.08173	0.09433
720		0.01821	0.01705	0.02394	0.02828	0.03006	0.05172	0.07951	0.09175
721		0.01787	0.01638	0.02333	0.02751	0.02904	0.05023	0.07728	0.08923
722		0.01756	0.01574	0.02275	0.02675	0.02804	0.04881	0.07516	0.08678
723		0.01727	0.01513	0.02219	0.02601	0.02709	0.0474	0.07312	0.08441
724		0.01699	0.01453	0.02165	0.02529	0.02619	0.04603	0.07112	0.08211
725		0.01673	0.01397	0.02114	0.02457	0.02534	0.04465	0.06914	0.07989
726		0.01648	0.01344	0.02064	0.02386	0.02453	0.04333	0.06725	0.07771
727		0.01626	0.01295	0.02017	0.02316	0.02376	0.04207	0.06533	0.07559
728		0.01604	0.01251	0.01974	0.02247	0.02303	0.04083	0.06348	0.0735
729		0.01584	0.01211	0.01932	0.02179	0.02233	0.03958	0.06171	0.07147
730		0.01565	0.01174	0.0189	0.0211	0.02167	0.03838	0.05994	0.06947
731		0.01545	0.01141	0.01848	0.02042	0.02104	0.03721	0.05823	0.06753
732		0.01524	0.01111	0.01808	0.01977	0.02044	0.03604	0.05663	0.06563
733		0.01502	0.01083	0.01767	0.01915	0.01986	0.03491	0.05504	0.06377
734		0.0148	0.01057	0.01726	0.01854	0.01929	0.03382	0.05349	0.06195
735		0.01456	0.01033	0.01684	0.01797	0.01873	0.03279	0.05197	0.06016
736		0.01432	0.0101	0.01643	0.01742	0.01818	0.03178	0.05053	0.05843
737		0.01408	0.0099	0.01602	0.01692	0.01766	0.03079	0.04911	0.0567
738		0.01382	0.00971	0.0156	0.01644	0.01716	0.02983	0.04782	0.05505
739		0.01356	0.00954	0.01517	0.01601	0.01667	0.02893	0.04648	0.05341
740		0.01328	0.00938	0.01477	0.01562	0.0162	0.02807	0.04515	0.05186
741		0.013	0.00922	0.01438	0.01528	0.01573	0.02724	0.04388	0.05034
742		0.01272	0.00906	0.01401	0.01496	0.01526	0.02646	0.04265	0.04884
743		0.01243	0.0089	0.01366	0.01468	0.0148	0.02573	0.04143	0.0474
744		0.01215	0.00875	0.01335	0.01442	0.01436	0.02502	0.04022	0.04597
745		0.01187	0.00861	0.01306	0.0142	0.01394	0.02435	0.03905	0.0445
746		0.01157	0.00847	0.01278	0.01402	0.01355	0.02368	0.03793	0.04306
747		0.01124	0.00833	0.01252	0.01386	0.01318	0.02307	0.03683	0.04165
748		0.01087	0.0082	0.01226	0.01372	0.01284	0.0225	0.03578	0.04028
749		0.01047	0.00805	0.01201	0.01362	0.01251	0.02195	0.03477	0.03895
750		0.01006	0.0079	0.01177	0.01353	0.0122	0.0214	0.0338	0.03769
751		0.00967	0.00775	0.01154	0.01345	0.01193	0.02087	0.03287	0.0364
752		0.00933	0.00759	0.01131	0.01338	0.0117	0.02034	0.03194	0.03518
753		0.00905	0.00744	0.01107	0.01331	0.0115	0.01981	0.03104	0.03398
754		0.00883	0.00729	0.01082	0.01324	0.01132	0.01927	0.03019	0.03279
755		0.00866	0.00714	0.01056	0.01318	0.01112	0.01875	0.02934	0.03169
756		0.00852	0.00699	0.01028	0.0131	0.01091	0.01822	0.02852	0.03068
757		0.00839	0.00683	0.01	0.01303	0.01066	0.0177	0.02769	0.02975
758		0.00826	0.00667	0.00971	0.01297	0.01038	0.01717	0.02692	0.02886
759		0.0081	0.00651	0.00943	0.01289	0.01008	0.01664	0.02622	0.02801
760		0.00792	0.00636	0.00914	0.0128	0.00975	0.01612	0.02559	0.02722
761		0.00771	0.00619	0.00886	0.01269	0.0094	0.01562	0.02496	0.02645
762		0.00749	0.00603	0.0086	0.01258	0.009	0.01514	0.02439	0.02574
763		0.00725	0.00586	0.00834	0.01246	0.00858	0.01467	0.02383	0.02509
764		0.00702	0.00569	0.00811	0.01234	0.00814	0.01422	0.02331	0.02448
765		0.0068	0.00553	0.00788	0.01221	0.0077	0.01377	0.02273	0.02392
766		0.00662	0.00537	0.00768	0.01205	0.0073	0.01334	0.02214	0.02338
767		0.00647	0.00523	0.00749	0.01189	0.00695	0.01292	0.02154	0.02285
768		0.00637	0.00509	0.00731	0.01171	0.00665	0.01252	0.02099	0.02233
769		0.0063	0.00495	0.00716	0.0115	0.0064	0.01214	0.02037	0.02181
770		0.00628	0.00481	0.00703	0.01128	0.0062	0.01177	0.01969	0.0213
771		0.00628	0.00467	0.00691	0.01102	0.00604	0.01143	0.01899	0.02079
772		0.00631	0.00453	0.00679	0.01074	0.00592	0.01108	0.01838	0.0203
773		0.00631	0.00442	0.00667	0.01042	0.00583	0.01074	0.01775	0.01983
774		0.00627	0.00432	0.00655	0.01007	0.00575	0.01041	0.01712	0.01933
775		0.00614	0.00424	0.00643	0.0097	0.00568	0.01008	0.01648	0.01882
776		0.00591	0.00416	0.0063	0.00933	0.0056	0.00975	0.01589	0.01831
777		0.00559	0.00408	0.00618	0.00897	0.00552	0.00943	0.01529	0.0178
778		0.00522	0.004	0.00606	0.00862	0.00541	0.00911	0.01472	0.0173
779		0.00482	0.00392	0.00595	0.00827	0.00526	0.00879	0.0142	0.0168
780		0.00444	0.00385	0.00583	0.00792	0.0051	0.00847	0.01377	0.01631
781		0.00413	0.00381	0.00571	0.00759	0.00491	0.00816	0.01342	0.01584
782		0.0039	0.00379	0.00558	0.0073	0.00471	0.00785	0.0131	0.01538
783		0.00377	0.00379	0.00544	0.00705	0.00452	0.00755	0.01272	0.01491
784		0.00373	0.00382	0.00529	0.00684	0.00434	0.00725	0.01234	0.01446
785		0.00378	0.00389	0.00513	0.00668	0.00417	0.00698	0.01197	0.01401
786		0.0039	0.00398	0.00496	0.00654	0.00402	0.00672	0.01162	0.01356
787		0.00407	0.00414	0.00479	0.00642	0.00388	0.00647	0.01131	0.01311
788		0.00427	0.00438	0.00461	0.00631	0.00373	0.00623	0.01111	0.01269
789		0.00447	0.00468	0.00442	0.00623	0.00359	0.00602	0.01092	0.0123
790		0.00466	0.00501	0.00421	0.00616	0.00345	0.00582	0.01072	0.01189
791		0.0048	0.00531	0.00398	0.00612	0.0033	0.00563	0.01046	0.01152
792		0.0049	0.00556	0.00374	0.0061	0.00315	0.00545	0.01023	0.01118
793		0.00492	0.00574	0.00349	0.00609	0.00299	0.00528	0.00995	0.01087
794		0.00487	0.00583	0.00327	0.00608	0.00282	0.00514	0.0097	0.0106
795		0.00474	0.00586	0.00306	0.00604	0.00265	0.00502	0.00944	0.01033
796		0.00453	0.00584	0.00289	0.00596	0.00248	0.00491	0.00926	0.0101
797		0.00426	0.00577	0.00273	0.00583	0.00229	0.0048	0.00901	0.00993
798		0.00394	0.00566	0.00258	0.00567	0.00212	0.0047	0.00879	0.00979
799		0.0036	0.0055	0.00245	0.00548	0.00196	0.00461	0.00857	0.00963
800		0.00326	0.00526	0.00234	0.00526	0.00182	0.00452	0.0083	0.00946
801		0.00293	0.00498	0.00227	0.00502	0.0017	0.00442	0.00802	0.00933
802		0.00265	0.00469	0.00224	0.00478	0.00161	0.00433	0.00772	0.0092
803		0.00243	0.00442	0.00225	0.00453	0.00155	0.00425	0.00738	0.00904
804		0.00228	0.0042	0.00229	0.00429	0.00151	0.00416	0.00705	0.00888
805		0.00223	0.004	0.00234	0.00408	0.00149	0.00405	0.00677	0.0087
806		0.00227	0.0038	0.00238	0.00392	0.00149	0.00394	0.0065	0.00853
807		0.00239	0.0036	0.00242	0.00384	0.0015	0.00383	0.00625	0.00834
808		0.00259	0.00338	0.00246	0.00382	0.00153	0.00371	0.00609	0.00813
809		0.00285	0.00314	0.0025	0.00387	0.00157	0.0036	0.00598	0.00789
810		0.00314	0.00287	0.00254	0.00395	0.00162	0.00351	0.00586	0.00767
811		0.00343	0.0026	0.00258	0.00405	0.00166	0.00342	0.00582	0.00746
812		0.00369	0.00234	0.00261	0.00413	0.00168	0.00333	0.0058	0.00724
813		0.0039	0.00212	0.00261	0.00417	0.00169	0.00325	0.00579	0.00701
814		0.00404	0.00192	0.00259	0.00417	0.00168	0.00316	0.00571	0.00679
815		0.00411	0.00174	0.00254	0.00413	0.00164	0.00308	0.0056	0.00658
816		0.00411	0.00158	0.00246	0.00407	0.00158	0.00302	0.00547	0.00636
817		0.00403	0.00147	0.00238	0.00398	0.0015	0.00298	0.00533	0.00614
818		0.0039	0.00142	0.00229	0.00388	0.0014	0.00296	0.00519	0.00593
819		0.00371	0.00141	0.00221	0.00377	0.00128	0.00295	0.00505	0.00573
820		0.00348	0.00145	0.00212	0.00366	0.00115	0.00294	0.00491	0.00554
821		0.00322	0.00151	0.00202	0.00356	0.000992204	0.00293	0.00476	0.00536
822		0.00294	0.00159	0.00192	0.00348	0.000831611	0.00291	0.00456	0.00519
823		0.00267	0.00166	0.00184	0.00344	0.000672543	0.00289	0.00435	0.00503
824		0.00241	0.00169	0.00177	0.00345	0.000519513	0.00287	0.00415	0.00488
825		0.00219	0.00169	0.00172	0.00348	0.000375923	0.00284	0.00406	0.00474
826		0.00201	0.00167	0.0017	0.00353	0.00024842	0.00278	0.004	0.00462
827		0.00188	0.00163	0.0017	0.00359	0.000145082	0.00271	0.00396	0.00451
828		0.00181	0.00155	0.00173	0.00363	6.99398e-05	0.0026	0.00394	0.00443
829		0.00178	0.00139	0.00178	0.00364	2.19751e-05	0.00247	0.00394	0.00436
830		0.00177	0.00118	0.00185	0.00362	0	0.00231	0.00392	0.0043
831		0.00178	0.000940629	0.00194	0.00356	6.20457e-06	0.00215	0.00389	0.00425
832		0.0018	0.000732443	0.00204	0.00345	4.36587e-05	0.00199	0.0038	0.00421
833		0.00183	0.000571273	0.00215	0.0033	0.000112243	0.00184	0.00371	0.00416
834		0.00186	0.000473821	0.00224	0.00313	0.000209232	0.00171	0.00361	0.00409
835		0.00189	0.000461547	0.00232	0.00293	0.000332679	0.00161	0.0035	0.004
836		0.00188	0.000538173	0.00238	0.00272	0.000480598	0.00153	0.00334	0.0039
837		0.00183	0.000676409	0.00242	0.00252	0.000646064	0.00147	0.0032	0.00379
838		0.00171	0.000840104	0.00243	0.00234	0.000816505	0.00144	0.00308	0.00367
839		0.00151	0.00102	0.00244	0.0022	0.000979873	0.00144	0.00298	0.00354
840		0.00124	0.00121	0.00242	0.00209	0.00113	0.00146	0.00283	0.00342
841		0.000936647	0.00141	0.00237	0.00202	0.00126	0.00149	0.0027	0.00329
842		0.000634406	0.0016	0.0023	0.00197	0.00137	0.00152	0.0026	0.00316
843		0.000368532	0.00175	0.00222	0.00196	0.00146	0.00155	0.00255	0.00304
844		0.000163533	0.00183	0.00214	0.00197	0.00152	0.00157	0.00249	0.00296
845		3.59962e-05	0.00183	0.00207	0.00199	0.00155	0.00158	0.00244	0.00291
846		0	0.00176	0.00201	0.00201	0.00156	0.00157	0.00239	0.00289
847		6.91219e-05	0.00162	0.00197	0.00203	0.00153	0.00155	0.00235	0.00288
848		0.000254153	0.00145	0.00194	0.00204	0.00148	0.00151	0.00233	0.00288
849		0.000558522	0.0013	0.00193	0.00205	0.0014	0.00147	0.00227	0.00289
850		0.000973119	0.00118	0.00194	0.00206	0.00131	0.00143	0.00222	0.0029
851		0.00147	0.0011	0.00194	0.00209	0.00123	0.0014	0.0022	0.00292
852		0.00202	0.00109	0.00195	0.00214	0.00116	0.00139	0.00224	0.00294
853		0.00256	0.00112	0.00197	0.00221	0.0011	0.0014	0.00216	0.00297
854		0.00305	0.0012	0.00199	0.0023	0.00107	0.00141	0.00214	0.00299
855		0.00346	0.0013	0.002	0.0024	0.00106	0.00143	0.00215	0.003
856		0.00376	0.00141	0.00201	0.00252	0.00107	0.00146	0.00214	0.003
857		0.00395	0.00155	0.00202	0.00264	0.00111	0.00149	0.00214	0.00299
858		0.00404	0.00169	0.00202	0.00276	0.00116	0.00151	0.00217	0.00299
859		0.00402	0.00182	0.00201	0.00286	0.00123	0.00154	0.00216	0.003
860		0.00392	0.0019	0.00201	0.00294	0.00131	0.00157	0.00214	0.00301
861		0.00378	0.00195	0.00203	0.003	0.00141	0.0016	0.00212	0.00301
862		0.00361	0.00198	0.00207	0.00301	0.00149	0.00161	0.00203	0.00301
863		0.00345	0.00199	0.00212	0.00299	0.00156	0.0016	0.00185	0.00301
864		0.00331	0.00201	0.00218	0.00295	0.00161	0.00157	0.00178	0.003
865		0.00321	0.00204	0.00225	0.00289	0.00162	0.00154	0.00167	0.00298
866		0.00316	0.0021	0.00232	0.00282	0.0016	0.00151	0.00151	0.00294
867		0.00315	0.00216	0.00241	0.00274	0.00155	0.00149	0.00138	0.0029
868		0.00318	0.00222	0.00251	0.00267	0.00147	0.00149	0.00132	0.00283
869		0.00321	0.00224	0.00261	0.0026	0.00137	0.0015	0.00123	0.00274
870		0.00322	0.00224	0.00272	0.00253	0.00125	0.00151	0.00115	0.00263
871		0.00321	0.00223	0.00282	0.00247	0.00111	0.00151	0.00111	0.00251
872		0.00315	0.00222	0.00288	0.0024	0.000970087	0.0015	0.00106	0.0024
873		0.00307	0.00221	0.00292	0.00233	0.000830146	0.00149	0.00099748	0.00228
874		0.00295	0.00217	0.00293	0.00225	0.000698771	0.00148	0.000947587	0.00217
875		0.00284	0.00209	0.00291	0.00217	0.000583288	0.00147	0.000877736	0.00207
876		0.00275	0.00197	0.00286	0.00209	0.000491422	0.00145	0.000817864	0.00199
877		0.0027	0.00185	0.00279	0.00201	0.0004305	0.00144	0.000767971	0.00193
878		0.0027	0.00174	0.00268	0.00191	0.000406372	0.0014	0.000728056	0.00187
879		0.00276	0.00166	0.00252	0.0018	0.000421516	0.00135	0.000648227	0.00184
880		0.00288	0.00162	0.00233	0.00167	0.000473574	0.00128	0.000558419	0.00184
881		0.00305	0.00163	0.0021	0.00151	0.000556164	0.0012	0.000463573	0.00186
882		0.00327	0.00168	0.00185	0.00134	0.000662934	0.00113	0.000387049	0.0019
883		0.00351	0.00177	0.00159	0.00114	0.000789712	0.00107	0.000286696	0.00195
884		0.00375	0.00186	0.00134	0.000939849	0.000933226	0.00104	0.000223764	0.00201
885		0.00398	0.00193	0.00111	0.000734444	0.00109	0.00104	0.000203762	0.00207
886		0.00418	0.00198	0.000905645	0.000539295	0.00125	0.00105	0.000151843	0.00213
887		0.00434	0.00199	0.0007306	0.000356396	0.0014	0.00107	7.27813e-05	0.0022
888		0.00444	0.00199	0.000593433	0.000199422	0.00155	0.00111	4.45207e-05	0.00226
889		0.00448	0.00196	0.000488693	7.89143e-05	0.00166	0.00115	2.89062e-05	0.00233
890		0.00447	0.00194	0.000424414	9.11645e-06	0.00175	0.0012	1.97877e-06	0.00239
891		0.00441	0.00193	0.000397439	0	0.00181	0.00127	0	0.00244
892		0.00432	0.00191	0.000416092	6.1536e-05	0.00183	0.00136	7.69114e-05	0.00249
893		0.00419	0.00186	0.000466884	0.000186887	0.00182	0.00145	0.000154898	0.00251
894		0.00404	0.00179	0.000544076	0.000359815	0.00179	0.00153	0.00024652	0.00252
895		0.00388	0.00172	0.000631025	0.000556673	0.00173	0.00159	0.000327129	0.00252
896		0.00371	0.00166	0.000721417	0.000756096	0.00165	0.00162	0.000439699	0.00251
897		0.00355	0.00162	0.000803487	0.000933866	0.00156	0.00163	0.000528483	0.00248
898		0.00339	0.00158	0.000870349	0.00109	0.00147	0.00162	0.000638248	0.00245

## Sheet: Fig. 1b
	R-7.1	R-12.2	R-15.1	R-18.1	R-21.5	R-25.4	R-30.1	R-35.6
Emission energy (GPa)	2.84	2.54	2.45	2.39	2.36	2.31	2.28	2.26

## Sheet: Fig.1c
Pressure (GPa)	Low emission	High emission
R-7.1	1500	1450
R-12.2	1896	2005
R-15.1	2304	2996
R-18.1	2453	3598
R-21.5	2162	4300
R-25.4	1511	3482
R-30.1	808	2420
R-35.6	345	1162

## Sheet: Fig. 1d
Wavelength (nm)	0h	800h
300	10.6035	4.95421
301	11.5428	7.43806
302	7.17676	6.33451
303	6.84636	6.58425
304	3.70756	5.01495
305	2.54644	3.57393
306	3.54	3.80002
307	3.40312	0.18563
308	4.1772	-1.08669
309	5.24864	-0.6041
310	4.06864	2.75384
311	6.32716	3.27019
312	7.08	2.94958
313	5.7702	4.77872
314	6.00856	7.00272
315	4.55008	4.57962
316	5.15424	3.26006
317	4.37072	4.39399
318	3.8468	5.69666
319	2.42844	5.41657
320	0.8496	5.07234
321	2.02488	11.309
322	-2.06736	8.67662
323	-3.16004	7.77893
324	-1.83608	9.36844
325	1.63312	8.56863
326	1.77236	3.28031
327	4.43916	2.13287
328	8.92316	3.81016
329	8.50072	5.78441
330	7.45524	4.84621
331	7.08236	7.48194
332	5.3336	8.66649
333	1.97296	8.05566
334	1.94464	7.71143
335	2.419	6.5235
336	4.25508	8.10966
337	7.24756	7.74518
338	11.2926	10.1818
339	13.1122	7.21196
340	13.714	4.56948
341	12.423	5.57517
342	11.9322	3.95527
343	11.8094	3.84052
344	8.84292	3.1487
345	7.23104	6.24338
346	5.3926	5.7203
347	4.95364	5.76416
348	3.75004	5.45368
349	5.87168	5.78441
350	5.73008	2.08901
351	5.98496	6.70235
352	6.0534	2.70323
353	7.52604	4.64036
354	5.2392	5.78441
355	8.69188	10.2256
356	9.15208	13.4452
357	11.9628	14.1033
358	15.1654	17.8662
359	14.3512	19.9012
360	12.3971	19.1722
361	15.1488	17.5186
362	14.2922	18.3657
363	14.7571	22.4222
364	13.485	21.8316
365	20.5816	24.3829
366	23.0501	25.0376
367	24.3741	27.2178
368	29.7266	29.2427
369	38.4609	39.0633
370	45.5858	43.626
371	50.1311	50.4769
372	56.9728	58.276
373	64.6404	71.6571
374	71.121	80.489
375	76.5065	86.9517
376	85.3518	94.9331
377	98.4734	107.508
378	113.627	117.72
379	128.998	127.52
380	147.16	144.313
381	164.636	162.007
382	183.492	179.185
383	200.857	196.501
384	220.485	216.946
385	240.869	237.4
386	267.218	258.459
387	291.835	279.153
388	316.245	305.197
389	344.973	329.738
390	370.78	357.29
391	395.173	386.121
392	419.046	414.749
393	448.155	442.446
394	475.269	475.28
395	503.279	508.785
396	535.843	536.273
397	564.991	559.208
398	596.733	590.826
399	624.338	619.053
400	658.237	645.805
401	688.178	676.344
402	720.867	705.532
403	754.627	736.962
404	784.353	764.993
405	816.536	798.464
406	850.971	818.652
407	879.685	841.179
408	908.133	874.606
409	942.296	902.695
410	968.95	929.693
411	992.267	952.939
412	1020.39	987.062
413	1053.72	1015.69
414	1088.52	1045.08
415	1117.91	1078.59
416	1156.58	1110.9
417	1190.82	1144.85
418	1227.52	1177.78
419	1256.3	1202.61
420	1285.54	1224.04
421	1310.82	1240.17
422	1337.77	1274.38
423	1370.53	1313.14
424	1403.09	1334.96
425	1440.56	1376.47
426	1479.57	1418.81
427	1518.79	1450.65
428	1550.43	1473.94
429	1576.03	1499.51
430	1603.34	1527.58
431	1636.26	1560.95
432	1671.65	1594.87
433	1712.1	1626.39
434	1739.97	1660.6
435	1780.03	1680.72
436	1798.11	1706.26
437	1824.7	1731.69
438	1851.54	1759.13
439	1873.48	1778.94
440	1895.48	1815.78
441	1925.89	1850.29
442	1959.66	1870.84
443	1981.3	1895.75
444	2005.32	1927.23
445	2036.66	1952.29
446	2063.37	1970.21
447	2090.9	2002.15
448	2115.58	2031.64
449	2142.67	2067.14
450	2169.69	2093.72
451	2203.29	2114.36
452	2230.44	2133.11
453	2256.56	2154.81
454	2276.85	2171.18
455	2300.22	2187.97
456	2322.26	2203.49
457	2344.61	2224.07
458	2370.21	2254.1
459	2394.01	2281.9
460	2429.78	2309.16
461	2457.32	2342.97
462	2488.95	2376.27
463	2522.93	2403.41
464	2557.15	2421.74
465	2596.25	2460.93
466	2629.99	2482.56
467	2663.42	2509.22
468	2690.55	2538.22
469	2721.25	2570.75
470	2745.53	2613.65
471	2779.31	2642.11
472	2814.63	2666.52
473	2850.79	2707.98
474	2885.45	2735.38
475	2926.76	2769.46
476	2957.03	2801.13
477	2988.89	2839.66
478	3023.69	2870.32
479	3061.04	2908.19
480	3111.59	2943.25
481	3148.01	2978.15
482	3186.51	3029.12
483	3236.51	3077.95
484	3281.44	3123.08
485	3319.99	3169.95
486	3352.57	3213.93
487	3405.89	3234.42
488	3449.13	3271.66
489	3489.97	3315.29
490	3534.58	3360.31
491	3579.03	3406.81
492	3627.33	3442.14
493	3666.39	3470.08
494	3699.49	3505.4
495	3747.3	3544.53
496	3795.65	3576.05
497	3838.62	3598.41
498	3874.8	3622.55
499	3909.48	3644.91
500	3935.22	3669.05
501	3953.1	3689.39
502	3970.85	3711.75
503	3991.75	3737.96
504	4014.52	3759.63
505	4044.72	3781.5
506	4075.97	3806.39
507	4112.55	3829.86
508	4136.39	3849.93
509	4154.25	3866.59
510	4171.07	3884.85
511	4181.75	3906.69
512	4193.56	3919.29
513	4205.99	3934.97
514	4217.16	3947.66
515	4231.59	3961.03
516	4242.93	3977.57
517	4250.66	3990.94
518	4260.16	4002.77
519	4265.96	4012.96
520	4274.75	4016.91
521	4281.85	4028.74
522	4288.81	4034.31
523	4292.7	4034.5
524	4291.76	4033.88
525	4287.75	4025.96
526	4280.9	4021.72
527	4270.16	4014.6
528	4255.76	4002.84
529	4238.18	3983.87
530	4222.1	3966.42
531	4205.31	3948.37
532	4192.92	3924.46
533	4177.53	3909.61
534	4165.02	3894.75
535	4152.58	3877
536	4134.49	3867.95
537	4118.78	3847.3
538	4108.2	3823.39
539	4095.46	3820.49
540	4061.53	3794.05
541	4048.63	3770.14
542	4032.6	3755.29
543	4011.2	3740.44
544	3966.92	3725.59
545	3949	3707.84
546	3927.07	3683.93
547	3887.91	3660.38
548	3868.12	3633.58
549	3846.37	3615.83
550	3824.58	3597.15
551	3804.73	3563.98
552	3779.75	3523.05
553	3749.22	3490.47
554	3715.51	3466.6
555	3685.02	3439
556	3643.8	3406.99
557	3600.58	3385.5
558	3572.52	3360.58
559	3534.05	3324.61
560	3493.19	3285.98
561	3454.01	3249.83
562	3416.58	3210.98
563	3380.57	3174.35
564	3353.9	3142.11
565	3319.17	3100.58
566	3285.81	3072.71
567	3250.33	3053.87
568	3222.73	3015.23
569	3179.26	2990.95
570	3140.28	2948.06
571	3103.45	2918.25
572	3066.47	2870.03
573	3029.28	2826.48
574	2993.52	2787.4
575	2965.83	2754.55
576	2930.8	2724.53
577	2894.99	2705.02
578	2855.68	2679.41
579	2816.98	2651.86
580	2777.46	2618.69
581	2741.19	2585.78
582	2714.57	2556.39
583	2683.81	2520.34
584	2652.4	2475.11
585	2621.6	2439.55
586	2585.54	2409.31
587	2552.66	2368.91
588	2525.1	2328.83
589	2488.77	2297.95
590	2454.1	2276.11
591	2427.68	2246.19
592	2392.61	2219.57
593	2339.4	2188.35
594	2311.96	2160.2
595	2275.79	2130.04
596	2244.79	2096.15
597	2215.8	2054.14
598	2188.77	2022.06
599	2161.84	1996.42
600	2133.76	1958.41
601	2102.64	1937.39
602	2070.2	1918.82
603	2031.15	1897.15
604	2007.79	1869.64
605	1983.61	1847.84
606	1959.51	1819.54
607	1929.22	1791.34
608	1914.41	1778.86
609	1888.16	1756.38
610	1860.91	1728.52
611	1835.04	1710.95
612	1817.94	1688.72
613	1791.07	1652.72
614	1758.96	1613.2
615	1731.95	1596.01
616	1702.49	1571.4
617	1666.19	1536.3
618	1637.12	1508.26
619	1606.32	1492.22
620	1584.08	1456.21
621	1565.05	1430.66
622	1542.36	1404.71
623	1517.79	1386.65
624	1495.64	1360.01
625	1474.97	1347.42
626	1454.94	1324.24
627	1435.45	1302.07
628	1414.79	1278.51
629	1393.32	1262.38
630	1371.89	1238.39
631	1347.82	1214.45
632	1331.52	1190.79
633	1315.56	1163.11
634	1298.71	1140.01
635	1284.95	1125.64
636	1260.22	1107.94
637	1232.2	1094.16
638	1205.28	1084.61
639	1178.01	1070.65
640	1156.93	1048.51
641	1133.81	1034.4
642	1120.14	1019.19
643	1099.07	1006.49
644	1081.66	988.796
645	1058.52	969.614
646	1034.98	950.215
647	1015.71	928.941
648	997.06	907.17
649	981.935	882.52
650	972.606	863.007
651	957.159	848.418
652	943.568	838.769
653	928.138	823.468
654	913.901	813.246
655	888.774	806.361
656	870.019	795.187
657	857.442	775.475
658	838.945	755.192
659	816.952	737.077
660	803.375	718.292
661	789.484	698.698
662	767.189	681.878
663	751.778	673.171
664	738.654	662.031
665	725.49	650.047
666	709.286	637.567
667	694.496	622.354
668	678.021	605.888
669	664.529	593.82
670	653.106	577.88
671	640.098	562.461
672	626.573	550.136
673	616.821	539.121
674	607.075	528.207
675	590.703	521.606
676	570.299	510.557
677	557.897	506.557
678	545.545	498.104
679	529.036	485.553
680	515.294	467.71
681	510.175	455.463
682	498.906	441.215
683	487.177	432.079
684	476.791	417.345
685	466.322	407.274
686	456.415	401.044
687	447.069	390.35
688	437.82	385.051
689	427.847	375.355
690	416.472	370.901
691	404.301	365.474
692	391.437	355.228
693	381.135	345.428
694	370.119	339.95
695	370.18	335.04
696	362.373	328.473
697	356.24	323.171
698	346.925	313.202
699	336.885	302.396
700	320.363	294.006
701	308.051	281.296
702	299.987	271.685
703	292.298	270.028
704	281.944	263.896
705	275.917	258.874
706	270.546	250.12
707	265.226	247.076
708	255.13	235.726
709	251.562	231.181
710	245.851	223.898
711	238.941	219.133
712	231.575	210.692
713	226.775	198.739
714	217.073	189.377
715	211.17	181.217
716	208.888	170.951
717	202.446	163.914
718	196.562	167.279
719	191.736	164.417
720	188.479	163.408
721	183.296	163.296
722	177.191	160.397
723	170.991	157.951
724	168.698	151.502
725	166.833	150.823
726	161.962	144.175
727	155.869	144.057
728	152.935	140.328
729	148.604	133.149
730	142.943	125.823
731	138.364	119.468
732	133.602	111.895
733	130.277	102.513
734	128.967	103.465
735	121.054	102.877
736	114.849	105.186
737	113.761	104.43
738	106.639	102.503
739	101.433	97.8894
740	99.6534	91.9903
741	95.4856	82.6185
742	91.981	76.9556
743	90.2936	72.3557
744	85.7742	68.5253
745	83.072	67.1079
746	80.5964	67.6512
747	77.1295	67.3745
748	74.9772	69.8111
749	75.3218	72.7978
750	74.9135	72.7978
751	74.5878	70.0642
752	72.6668	66.7805
753	68.65	57.9217
754	63.8404	52.7684
755	60.7606	49.8391
756	56.3568	44.895
757	51.3135	40.663
758	49.3924	42.3436
759	48.7175	43.3932
760	46.6218	42.4077
761	46.9404	43.4438
762	49.7512	49.2012
763	51.7194	48.4959
764	53.4941	45.6678
765	50.3364	38.9418
766	46.8861	30.8592
767	45.0996	28.9052
768	42.9402	25.5911
769	39.8038	25.608
770	38.5813	26.7284
771	38.1636	27.7476
772	36.2095	27.0929
773	33.9038	28.9659
774	32.7544	24.9162
775	34.5882	22.7732
776	34.2129	24.3897
777	33.7126	27.3831
778	32.4453	25.1828
779	31.8506	29.138
780	28.8298	27.5451
781	28.32	26.067
782	25.5494	21.3591
783	23.7392	18.5816
784	21.5987	13.0639
785	22.5876	16.0607
786	21.4571	16.7086
787	23.6307	17.8426
788	26.3187	19.8607
789	27.2061	22.9925
790	27.8858	21.6527
791	26.0096	20.9137
792	25.8986	20.512
793	22.682	16.4589
794	24.0744	16.7559
795	22.741	16.6378
796	20.2276	12.9187
797	19.3284	12.2674
798	17.9384	13.6747
799	14.4503	9.80042
800	14.6414	6.56061
801	18.5	9.27059
802	16.1849	8.91622
803	17.6953	7.71143
804	18.3986	12.264
805	17.1242	14.6568
806	16.4846	15.4262
807	17.6906	18.4467
808	15.2621	18.9326
809	13.1074	13.0166
810	12.7652	13.2461
811	11.472	14.1303
812	8.93024	10.2358
813	9.41404	10.0974
814	10.2967	12.0177
815	13.0366	11.7207
816	14.5305	8.2109
817	17.1336	9.15921
818	17.2422	6.75299
819	16.4775	5.30182
820	14.7406	5.1027
821	11.1038	5.18369
822	5.55072	2.46024
823	3.73824	3.98901
824	2.28448	4.1375
825	-1.11392	-0.70196
826	-1.3452	-0.7121
827	1.00064	2.53785
828	2.36236	4.72136
829	5.38552	6.20288
830	7.96028	12.9356
831	10.3698	16.9887
832	11.328	15.9088
833	10.4949	12.2269
834	9.49428	11.1267
835	8.31192	8.53824
836	8.75324	5.27819
837	6.68824	1.19468
838	5.15424	0.06413
839	4.08752	1.41405
840	4.99848	0.36112
841	2.54408	-1.58954
842	-0.21476	-2.23412
843	0.83308	-1.87639
844	0.17464	-7.27271
845	0	-7.3672
846	1.7936	-5.27144
847	3.07272	-4.81921
848	3.70756	-3.73928
849	5.10704	-1.37017
850	2.87448	-3.19595
851	1.27676	-4.0464
852	0.7788	-2.42311
853	0.32568	-2.40286
854	-1.53636	-1.22168
855	-1.57648	1.38706
856	-2.56768	4.33663
857	-0.57348	3.09132
858	-1.85496	1.06644
859	-0.7198	1.5153
860	-2.52992	-0.96183
861	-0.29264	-4.259
862	-2.714	-5.93629
863	-3.2804	-3.16556
864	-3.00664	-3.3748
865	3.0208	0.67496
866	4.72	4.56273
867	5.72536	5.30519
868	7.67236	6.29401
869	9.7232	6.88798
870	7.8824	7.06683
871	3.61788	3.58742
872	0.09676	1.54905
873	-2.4544	-1.58279
874	-4.72472	-2.16662
875	-7.5638	-5.24444
876	-5.51768	-5.41993
877	-1.77236	-1.57266
878	1.18	-2.3185
879	0	-3.2297
880	1.10684	-1.30606
881	-2.3954	-1.93377
882	-2.98068	-1.49841
883	-0.92276	2.4906
884	-0.20296	4.91371
885	1.475	5.33893
886	4.23384	4.42438
887	4.99612	1.88314
888	1.86676	-1.26556
889	4.4604	-0.6176
890	4.35892	-2.40961
891	4.21732	-2.40961
892	4.05212	-2.88547
893	5.96844	-1.44441
894	5.68052	-1.78864
895	5.41856	-2.40961
896	5.87876	-0.49611
897	6.88176	1.92702
898	4.4368	3.45243

## Sheet: Fig.1e
Wavelength (nm)	R-21.5	Cycle 5
300	10.6035	4.72902
301	11.5428	7.09997
302	7.17676	6.04658
303	6.84636	6.28496
304	3.70756	4.787
305	2.54644	3.41147
306	3.54	3.6273
307	3.40312	0.17719
308	4.1772	-1.03729
309	5.24864	-0.57664
310	4.06864	2.62866
311	6.32716	3.12155
312	7.08	2.8155
313	5.7702	4.5615
314	6.00856	6.68442
315	4.55008	4.37145
316	5.15424	3.11187
317	4.37072	4.19426
318	3.8468	5.43772
319	2.42844	5.17036
320	0.8496	4.84178
321	2.02488	10.7949
322	-2.06736	8.28223
323	-3.16004	7.42534
324	-1.83608	8.94261
325	1.63312	8.17915
326	1.77236	3.1312
327	4.43916	2.03592
328	8.92316	3.63697
329	8.50072	5.52148
330	7.45524	4.62593
331	7.08236	7.14186
332	5.3336	8.27256
333	1.97296	7.68949
334	1.94464	7.36091
335	2.419	6.22698
336	4.25508	7.74104
337	7.24756	7.39312
338	11.2926	9.71898
339	13.1122	6.88414
340	13.714	4.36178
341	12.423	5.32175
342	11.9322	3.77548
343	11.8094	3.66595
344	8.84292	3.00558
345	7.23104	5.95959
346	5.3926	5.46028
347	4.95364	5.50215
348	3.75004	5.20578
349	5.87168	5.52148
350	5.73008	1.99406
351	5.98496	6.3977
352	6.0534	2.58035
353	7.52604	4.42944
354	5.2392	5.52148
355	8.69188	9.76084
356	9.15208	12.8341
357	11.9628	13.4622
358	15.1654	17.0541
359	14.3512	18.9966
360	12.3971	18.3008
361	15.1488	16.7223
362	14.2922	17.5309
363	14.7571	21.403
364	13.485	20.8392
365	20.5816	23.2746
366	23.0501	23.8996
367	24.3741	25.9806
368	29.7266	27.9134
369	38.4609	37.2877
370	45.5858	41.6431
371	50.1311	48.1825
372	56.9728	55.6271
373	64.6404	68.4
374	71.121	76.8304
375	76.5065	82.9994
376	85.3518	90.618
377	98.4734	102.621
378	113.627	112.369
379	128.998	121.724
380	147.16	137.754
381	164.636	154.643
382	183.492	171.04
383	200.857	187.569
384	220.485	207.084
385	240.869	226.609
386	267.218	246.711
387	291.835	266.465
388	316.245	291.324
389	344.973	314.75
390	370.78	341.05
391	395.173	368.57
392	419.046	395.897
393	448.155	422.335
394	475.269	453.676
395	503.279	485.658
396	535.843	511.897
397	564.991	533.789
398	596.733	563.971
399	624.338	590.914
400	658.237	616.45
401	688.178	645.601
402	720.867	673.463
403	754.627	703.464
404	784.353	730.221
405	816.536	762.17
406	850.971	781.441
407	879.685	802.944
408	908.133	834.852
409	942.296	861.663
410	968.95	887.435
411	992.267	909.624
412	1020.39	942.195
413	1053.72	969.519
414	1088.52	997.581
415	1117.91	1029.56
416	1156.58	1060.41
417	1190.82	1092.81
418	1227.52	1124.25
419	1256.3	1147.94
420	1285.54	1168.4
421	1310.82	1183.8
422	1337.77	1216.45
423	1370.53	1253.45
424	1403.09	1274.28
425	1440.56	1313.9
426	1479.57	1354.32
427	1518.79	1384.71
428	1550.43	1406.94
429	1576.03	1431.35
430	1603.34	1458.14
431	1636.26	1490
432	1671.65	1522.38
433	1712.1	1552.46
434	1739.97	1585.12
435	1780.03	1604.32
436	1798.11	1628.7
437	1824.7	1652.97
438	1851.54	1679.17
439	1873.48	1698.08
440	1895.48	1733.25
441	1925.89	1766.19
442	1959.66	1785.81
443	1981.3	1809.58
444	2005.32	1839.63
445	2036.66	1863.55
446	2063.37	1880.65
447	2090.9	1911.14
448	2115.58	1939.29
449	2142.67	1973.18
450	2169.69	1998.55
451	2203.29	2018.25
452	2230.44	2036.15
453	2256.56	2056.86
454	2276.85	2072.49
455	2300.22	2088.52
456	2322.26	2103.33
457	2344.61	2122.98
458	2370.21	2151.64
459	2394.01	2178.18
460	2429.78	2204.2
461	2457.32	2236.47
462	2488.95	2268.26
463	2522.93	2294.16
464	2557.15	2311.66
465	2596.25	2349.07
466	2629.99	2369.72
467	2663.42	2395.17
468	2690.55	2422.85
469	2721.25	2453.9
470	2745.53	2494.85
471	2779.31	2522.01
472	2814.63	2545.32
473	2850.79	2584.89
474	2885.45	2611.04
475	2926.76	2643.58
476	2957.03	2673.8
477	2988.89	2710.59
478	3023.69	2739.86
479	3061.04	2776
480	3111.59	2809.47
481	3148.01	2842.78
482	3186.51	2891.43
483	3236.51	2938.04
484	3281.44	2981.13
485	3319.99	3025.86
486	3352.57	3067.84
487	3405.89	3087.4
488	3449.13	3122.94
489	3489.97	3164.59
490	3534.58	3207.57
491	3579.03	3251.96
492	3627.33	3285.68
493	3666.39	3312.35
494	3699.49	3346.07
495	3747.3	3383.41
496	3795.65	3413.5
497	3838.62	3434.84
498	3874.8	3457.89
499	3909.48	3479.23
500	3935.22	3502.28
501	3953.1	3521.69
502	3970.85	3543.03
503	3991.75	3568.05
504	4014.52	3588.74
505	4044.72	3609.62
506	4075.97	3633.37
507	4112.55	3655.78
508	4136.39	3674.93
509	4154.25	3690.83
510	4171.07	3708.26
511	4181.75	3722.63
512	4193.56	3737
513	4205.99	3749.64
514	4217.16	3762.47
515	4231.59	3779.12
516	4242.93	3794.02
517	4250.66	3809.95
518	4260.16	3828.18
519	4265.96	3837.36
520	4274.75	3844.08
521	4281.85	3849.83
522	4288.81	3855.59
523	4292.7	3856.69
524	4291.76	3853.26
525	4287.75	3847.5
526	4280.9	3838.46
527	4270.16	3833.94
528	4255.76	3825.85
529	4238.18	3823.89
530	4222.1	3810.68
531	4205.31	3798.65
532	4192.92	3785.5
533	4177.53	3770.09
534	4165.02	3754.17
535	4152.58	3742.66
536	4134.49	3733.61
537	4118.78	3722.24
538	4108.2	3707.44
539	4095.46	3685.78
540	4061.53	3673.18
541	4048.63	3659.47
542	4032.6	3639.17
543	4011.2	3615
544	3966.92	3595.75
545	3949	3566.73
546	3927.07	3528.25
547	3887.91	3515.51
548	3868.12	3490.23
549	3846.37	3467.85
550	3824.58	3433.65
551	3804.73	3401.98
552	3779.75	3362.91
553	3749.22	3331.81
554	3715.51	3309.03
555	3685.02	3282.68
556	3643.8	3252.12
557	3600.58	3231.62
558	3572.52	3207.83
559	3534.05	3173.49
560	3493.19	3136.62
561	3454.01	3102.11
562	3416.58	3065.03
563	3380.57	3030.06
564	3353.9	2999.29
565	3319.17	2959.65
566	3285.81	2933.05
567	3250.33	2915.05
568	3222.73	2878.17
569	3179.26	2855
570	3140.28	2814.06
571	3103.45	2785.61
572	3066.47	2739.58
573	3029.28	2698
574	2993.52	2660.7
575	2965.83	2629.34
576	2930.8	2600.69
577	2894.99	2582.06
578	2855.68	2557.62
579	2816.98	2531.32
580	2777.46	2499.66
581	2741.19	2468.24
582	2714.57	2440.19
583	2683.81	2405.78
584	2652.4	2362.61
585	2621.6	2328.66
586	2585.54	2299.79
587	2552.66	2261.24
588	2525.1	2222.98
589	2488.77	2193.49
590	2454.1	2172.65
591	2427.68	2144.09
592	2392.61	2118.68
593	2339.4	2088.88
594	2311.96	2062.01
595	2275.79	2033.22
596	2244.79	2000.87
597	2215.8	1960.77
598	2188.77	1930.15
599	2161.84	1905.67
600	2133.76	1869.39
601	2102.64	1849.33
602	2070.2	1831.6
603	2031.15	1810.92
604	2007.79	1784.65
605	1983.61	1763.85
606	1959.51	1736.83
607	1929.22	1709.91
608	1914.41	1698
609	1888.16	1676.55
610	1860.91	1649.95
611	1835.04	1633.18
612	1817.94	1611.96
613	1791.07	1577.6
614	1758.96	1539.87
615	1731.95	1523.46
616	1702.49	1499.98
617	1666.19	1466.47
618	1637.12	1439.7
619	1606.32	1424.39
620	1584.08	1390.02
621	1565.05	1365.63
622	1542.36	1340.86
623	1517.79	1323.62
624	1495.64	1298.19
625	1474.97	1286.18
626	1454.94	1264.05
627	1435.45	1242.88
628	1414.79	1220.4
629	1393.32	1205
630	1371.89	1182.1
631	1347.82	1159.25
632	1331.52	1136.66
633	1315.56	1110.24
634	1298.71	1088.19
635	1284.95	1074.47
636	1260.22	1057.58
637	1232.2	1044.43
638	1205.28	1035.31
639	1178.01	1021.98
640	1156.93	1000.85
641	1133.81	987.382
642	1120.14	972.866
643	1099.07	960.737
644	1081.66	943.851
645	1058.52	925.54
646	1034.98	907.024
647	1015.71	886.716
648	997.06	865.935
649	981.935	842.406
650	972.606	823.78
651	957.159	809.854
652	943.568	800.644
653	928.138	786.038
654	913.901	776.28
655	888.774	769.708
656	870.019	759.042
657	857.442	740.226
658	838.945	720.866
659	816.952	703.573
660	803.375	685.643
661	789.484	666.939
662	767.189	650.884
663	751.778	642.573
664	738.654	631.939
665	725.49	620.5
666	709.286	608.587
667	694.496	594.065
668	678.021	578.348
669	664.529	566.828
670	653.106	551.613
671	640.098	536.895
672	626.573	525.13
673	616.821	514.615
674	607.075	504.197
675	590.703	497.896
676	570.299	487.35
677	557.897	483.532
678	545.545	475.463
679	529.036	463.482
680	515.294	446.451
681	510.175	434.76
682	498.906	421.159
683	487.177	412.439
684	476.791	398.374
685	466.322	388.762
686	456.415	382.815
687	447.069	372.606
688	437.82	367.549
689	427.847	358.294
690	416.472	354.042
691	404.301	348.862
692	391.437	339.081
693	381.135	329.726
694	370.119	324.498
695	370.18	319.811
696	362.373	313.542
697	356.24	308.481
698	346.925	298.965
699	336.885	288.65
700	320.363	280.642
701	308.051	268.51
702	299.987	259.336
703	292.298	257.754
704	281.944	251.901
705	275.917	247.107
706	270.546	238.751
707	265.226	235.845
708	255.13	225.012
709	251.562	220.672
710	245.851	213.721
711	238.941	209.172
712	231.575	201.115
713	226.775	189.705
714	217.073	180.769
715	211.17	172.98
716	208.888	163.18
717	202.446	156.463
718	196.562	159.675
719	191.736	156.943
720	188.479	155.98
721	183.296	155.874
722	177.191	153.107
723	170.991	150.771
724	168.698	144.615
725	166.833	143.968
726	161.962	137.621
727	155.869	137.509
728	152.935	133.949
729	148.604	127.097
730	142.943	120.103
731	138.364	114.038
732	133.602	106.809
733	130.277	97.8533
734	128.967	98.7617
735	121.054	98.2012
736	114.849	100.405
737	113.761	99.683
738	106.639	97.8436
739	101.433	93.4399
740	99.6534	87.8089
741	95.4856	78.8631
742	91.981	73.4576
743	90.2936	69.0668
744	85.7742	65.4105
745	83.072	64.0576
746	80.5964	64.5762
747	77.1295	64.312
748	74.9772	66.6379
749	75.3218	69.4888
750	74.9135	69.4888
751	74.5878	66.8795
752	72.6668	63.7451
753	68.65	55.2889
754	63.8404	50.3698
755	60.7606	47.5736
756	56.3568	42.8543
757	51.3135	38.8147
758	49.3924	40.4189
759	48.7175	41.4208
760	46.6218	40.4801
761	46.9404	41.4691
762	49.7512	46.9648
763	51.7194	46.2915
764	53.4941	43.592
765	50.3364	37.1718
766	46.8861	29.4565
767	45.0996	27.5913
768	42.9402	24.4279
769	39.8038	24.444
770	38.5813	25.5135
771	38.1636	26.4864
772	36.2095	25.8614
773	33.9038	27.6493
774	32.7544	23.7836
775	34.5882	21.738
776	34.2129	23.2811
777	33.7126	26.1384
778	32.4453	24.0381
779	31.8506	27.8136
780	28.8298	26.2931
781	28.32	24.8821
782	25.5494	20.3882
783	23.7392	17.737
784	21.5987	12.4701
785	22.5876	15.3307
786	21.4571	15.9492
787	23.6307	17.0315
788	26.3187	18.958
789	27.2061	21.9474
790	27.8858	20.6685
791	26.0096	19.963
792	25.8986	19.5797
793	22.682	15.7108
794	24.0744	15.9943
795	22.741	15.8815
796	20.2276	12.3315
797	19.3284	11.7098
798	17.9384	13.0531
799	14.4503	9.35495
800	14.6414	6.2624
801	18.5	8.8492
802	16.1849	8.51094
803	17.6953	7.36091
804	18.3986	11.7066
805	17.1242	13.9906
806	16.4846	14.725
807	17.6906	17.6082
808	15.2621	18.0721
809	13.1074	12.425
810	12.7652	12.644
811	11.472	13.488
812	8.93024	9.77052
813	9.41404	9.63843
814	10.2967	11.4714
815	13.0366	11.1879
816	14.5305	7.83768
817	17.1336	8.74288
818	17.2422	6.44603
819	16.4775	5.06083
820	14.7406	4.87076
821	11.1038	4.94807
822	5.55072	2.34841
823	3.73824	3.80769
824	2.28448	3.94944
825	-1.11392	-0.67005
826	-1.3452	-0.67973
827	1.00064	2.42249
828	2.36236	4.50675
829	5.38552	5.92093
830	7.96028	12.3476
831	10.3698	16.2165
832	11.328	15.1857
833	10.4949	11.6711
834	9.49428	10.621
835	8.31192	8.15014
836	8.75324	5.03827
837	6.68824	1.14038
838	5.15424	0.06122
839	4.08752	1.34978
840	4.99848	0.3447
841	2.54408	-1.51729
842	-0.21476	-2.13257
843	0.83308	-1.7911
844	0.17464	-6.94213
845	0	-7.03233
846	1.7936	-5.03183
847	3.07272	-4.60016
848	3.70756	-3.56931
849	5.10704	-1.30789
850	2.87448	-3.05068
851	1.27676	-3.86247
852	0.7788	-2.31297
853	0.32568	-2.29364
854	-1.53636	-1.16615
855	-1.57648	1.32401
856	-2.56768	4.13951
857	-0.57348	2.9508
858	-1.85496	1.01796
859	-0.7198	1.44642
860	-2.52992	-0.91811
861	-0.29264	-4.06541
862	-2.714	-5.66645
863	-3.2804	-3.02167
864	-3.00664	-3.2214
865	3.0208	0.64428
866	4.72	4.35533
867	5.72536	5.06404
868	7.67236	6.00792
869	9.7232	6.57489
870	7.8824	6.74561
871	3.61788	3.42436
872	0.09676	1.47863
873	-2.4544	-1.51085
874	-4.72472	-2.06814
875	-7.5638	-5.00606
876	-5.51768	-5.17357
877	-1.77236	-1.50117
878	1.18	-2.21311
879	0	-3.08289
880	1.10684	-1.24669
881	-2.3954	-1.84587
882	-2.98068	-1.4303
883	-0.92276	2.37739
884	-0.20296	4.69036
885	1.475	5.09625
886	4.23384	4.22327
887	4.99612	1.79754
888	1.86676	-1.20804
889	4.4604	-0.58953
890	4.35892	-2.30008
891	4.21732	-2.30008
892	4.05212	-2.75431
893	5.96844	-1.37876
894	5.68052	-1.70734
895	5.41856	-2.30008
896	5.87876	-0.47356
897	6.88176	1.83943
898	4.4368	3.2955
