# Supplementary material for: Pressure encryption toward physically uncopiable anti-counterfeiting
Source: Nat Commun. 2025 Jul 5;16:6203. doi: 10.1038/s41467-025-61509-3 (PMC12228716; doi:10.1038/s41467-025-61509-3)
Supplement: Supplementary file 3 — Source data [file 41467_2025_61509_MOESM3_ESM.zip › Source Data/Supplementary Date 18/Structures of molecular dynamics trajectories-Fig.5c and Fig. 5e-l/R-20 GPa.txt]

#======================================================================
# CRYSTAL DATA
#----------------------------------------------------------------------
data_VESTA_phase_R-20 GPa

_chemical_name_common                  'POSCAR file written by OVITO Basic 3.4'
_cell_length_a                         14.725441
_cell_length_b                         14.849926
_cell_length_c                         15.873835
_cell_angle_alpha                      96.400719
_cell_angle_beta                       94.935600
_cell_angle_gamma                      100.712067
_cell_volume                           3369.090012
_space_group_name_H-M_alt              'P 1'
_space_group_IT_number                 1

loop_
_space_group_symop_operation_xyz
   'x, y, z'

loop_
   _atom_site_label
   _atom_site_occupancy
   _atom_site_fract_x
   _atom_site_fract_y
   _atom_site_fract_z
   _atom_site_adp_type
   _atom_site_B_iso_or_equiv
   _atom_site_type_symbol
   Br1         1.0     0.050863     0.116769     0.189583    Biso  1.000000 Br
   Br2         1.0     0.404533     0.463860     0.315493    Biso  1.000000 Br
   Br3         1.0     0.439650     0.391355     0.825082    Biso  1.000000 Br
   Br4         1.0     0.088710     0.050533     0.693985    Biso  1.000000 Br
   Br5         1.0     0.434527     0.239185     0.349555    Biso  1.000000 Br
   Br6         1.0     0.265621     0.067288     0.156249    Biso  1.000000 Br
   Br7         1.0     0.063272     0.279623     0.662034    Biso  1.000000 Br
   Br8         1.0     0.228489     0.444459     0.862733    Biso  1.000000 Br
   Br9         1.0     0.045806     0.611985     0.193059    Biso  1.000000 Br
   Br10        1.0     0.401095     0.961830     0.316456    Biso  1.000000 Br
   Br11        1.0     0.441538     0.900152     0.816870    Biso  1.000000 Br
   Br12        1.0     0.084596     0.547488     0.698587    Biso  1.000000 Br
   Br13        1.0     0.433548     0.739571     0.345435    Biso  1.000000 Br
   Br14        1.0     0.272627     0.570931     0.160052    Biso  1.000000 Br
   Br15        1.0     0.052371     0.767935     0.663998    Biso  1.000000 Br
   Br16        1.0     0.222473     0.941329     0.848578    Biso  1.000000 Br
   Br17        1.0     0.548393     0.107046     0.191511    Biso  1.000000 Br
   Br18        1.0     0.895841     0.455050     0.321415    Biso  1.000000 Br
   Br19        1.0     0.943611     0.398225     0.827175    Biso  1.000000 Br
   Br20        1.0     0.589649     0.056385     0.695837    Biso  1.000000 Br
   Br21        1.0     0.937945     0.244502     0.359087    Biso  1.000000 Br
   Br22        1.0     0.767848     0.070548     0.160144    Biso  1.000000 Br
   Br23        1.0     0.552290     0.272374     0.653338    Biso  1.000000 Br
   Br24        1.0     0.718038     0.441719     0.846315    Biso  1.000000 Br
   Br25        1.0     0.561287     0.620999     0.191454    Biso  1.000000 Br
   Br26        1.0     0.910841     0.974427     0.318730    Biso  1.000000 Br
   Br27        1.0     0.939992     0.895039     0.819654    Biso  1.000000 Br
   Br28        1.0     0.566138     0.545729     0.691383    Biso  1.000000 Br
   Br29        1.0     0.927342     0.739340     0.349334    Biso  1.000000 Br
   Br30        1.0     0.773549     0.569148     0.157095    Biso  1.000000 Br
   Br31        1.0     0.553193     0.776001     0.661028    Biso  1.000000 Br
   Br32        1.0     0.726243     0.945609     0.852649    Biso  1.000000 Br
   N1          1.0     0.131693     0.158701     0.389119    Biso  1.000000 N
   N2          1.0     0.370522     0.383037     0.115296    Biso  1.000000 N
   N3          1.0     0.364990     0.358209     0.610939    Biso  1.000000 N
   N4          1.0     0.131908     0.129601     0.895049    Biso  1.000000 N
   N5          1.0     0.339069     0.119185     0.569024    Biso  1.000000 N
   N6          1.0     0.379688     0.149939     0.948119    Biso  1.000000 N
   N7          1.0     0.153255     0.409403     0.444816    Biso  1.000000 N
   N8          1.0     0.120360     0.355958     0.070781    Biso  1.000000 N
   N9          1.0     0.117646     0.662821     0.398732    Biso  1.000000 N
   N10         1.0     0.350360     0.881749     0.108834    Biso  1.000000 N
   N11         1.0     0.365517     0.859241     0.602861    Biso  1.000000 N
   N12         1.0     0.142812     0.630804     0.903035    Biso  1.000000 N
   N13         1.0     0.336945     0.618951     0.560343    Biso  1.000000 N
   N14         1.0     0.388339     0.656714     0.943958    Biso  1.000000 N
   N15         1.0     0.145468     0.902922     0.440883    Biso  1.000000 N
   N16         1.0     0.112390     0.859293     0.066067    Biso  1.000000 N
   N17         1.0     0.622504     0.148025     0.392726    Biso  1.000000 N
   N18         1.0     0.865545     0.389198     0.104151    Biso  1.000000 N
   N19         1.0     0.876086     0.379024     0.624872    Biso  1.000000 N
   N20         1.0     0.633215     0.129897     0.901592    Biso  1.000000 N
   N21         1.0     0.843970     0.128799     0.566997    Biso  1.000000 N
   N22         1.0     0.885054     0.153772     0.944388    Biso  1.000000 N
   N23         1.0     0.650609     0.394712     0.453914    Biso  1.000000 N
   N24         1.0     0.617990     0.356011     0.076926    Biso  1.000000 N
   N25         1.0     0.617900     0.650001     0.403356    Biso  1.000000 N
   N26         1.0     0.854123     0.882816     0.120440    Biso  1.000000 N
   N27         1.0     0.867217     0.864819     0.616290    Biso  1.000000 N
   N28         1.0     0.637913     0.631322     0.895772    Biso  1.000000 N
   N29         1.0     0.840395     0.620475     0.569900    Biso  1.000000 N
   N30         1.0     0.891215     0.661436     0.949875    Biso  1.000000 N
   N31         1.0     0.647806     0.894235     0.445978    Biso  1.000000 N
   N32         1.0     0.607926     0.856272     0.063837    Biso  1.000000 N
   H1          1.0     0.083115     0.169772     0.342231    Biso  1.000000 H
   H2          1.0     0.367109     0.440257     0.159008    Biso  1.000000 H
   H3          1.0     0.418096     0.342787     0.652288    Biso  1.000000 H
   H4          1.0     0.133821     0.073640     0.849286    Biso  1.000000 H
   H5          1.0     0.313788     0.055532     0.401968    Biso  1.000000 H
   H6          1.0     0.446539     0.185871     0.113447    Biso  1.000000 H
   H7          1.0     0.185956     0.463858     0.615423    Biso  1.000000 H
   H8          1.0     0.050539     0.325397     0.907295    Biso  1.000000 H
   H9          1.0     0.186573     0.078530     0.298714    Biso  1.000000 H
   H10         1.0     0.431965     0.323156     0.211935    Biso  1.000000 H
   H11         1.0     0.309807     0.423882     0.710990    Biso  1.000000 H
   H12         1.0     0.068582     0.193869     0.802481    Biso  1.000000 H
   H13         1.0     0.187764     0.202335     0.600391    Biso  1.000000 H
   H14         1.0     0.295319     0.295611     0.913498    Biso  1.000000 H
   H15         1.0     0.298272     0.328135     0.401266    Biso  1.000000 H
   H16         1.0     0.203041     0.208478     0.100412    Biso  1.000000 H
   H17         1.0     0.082420     0.236950     0.483428    Biso  1.000000 H
   H18         1.0     0.299943     0.433240     0.018412    Biso  1.000000 H
   H19         1.0     0.412860     0.289135     0.508368    Biso  1.000000 H
   H20         1.0     0.200518     0.074890     0.989850    Biso  1.000000 H
   H21         1.0     0.382469     0.007062     0.499867    Biso  1.000000 H
   H22         1.0     0.493810     0.101813     0.008520    Biso  1.000000 H
   H23         1.0     0.095104     0.519433     0.502765    Biso  1.000000 H
   H24         1.0     0.002363     0.405904     0.017334    Biso  1.000000 H
   H25         1.0     0.464530     0.068445     0.586384    Biso  1.000000 H
   H26         1.0     0.414714     0.017020     0.937713    Biso  1.000000 H
   H27         1.0     0.012847     0.427874     0.440712    Biso  1.000000 H
   H28         1.0     0.080519     0.485779     0.094106    Biso  1.000000 H
   H29         1.0     0.447511     0.115364     0.489418    Biso  1.000000 H
   H30         1.0     0.384249     0.056619     0.039783    Biso  1.000000 H
   H31         1.0     0.065340     0.412866     0.543208    Biso  1.000000 H
   H32         1.0     0.110951     0.459593     0.989692    Biso  1.000000 H
   H33         1.0     0.287917     0.080668     0.685522    Biso  1.000000 H
   H34         1.0     0.296753     0.146441     0.828240    Biso  1.000000 H
   H35         1.0     0.138658     0.317194     0.328674    Biso  1.000000 H
   H36         1.0     0.217730     0.359675     0.180413    Biso  1.000000 H
   H37         1.0     0.313279     0.201139     0.680941    Biso  1.000000 H
   H38         1.0     0.390088     0.087763     0.824529    Biso  1.000000 H
   H39         1.0     0.088521     0.415862     0.323190    Biso  1.000000 H
   H40         1.0     0.129301     0.422933     0.195664    Biso  1.000000 H
   H41         1.0     0.406223     0.142532     0.693978    Biso  1.000000 H
   H42         1.0     0.412495     0.211546     0.838032    Biso  1.000000 H
   H43         1.0     0.212073     0.426581     0.327496    Biso  1.000000 H
   H44         1.0     0.101845     0.299397     0.187199    Biso  1.000000 H
   H45         1.0     0.063270     0.675982     0.357939    Biso  1.000000 H
   H46         1.0     0.339157     0.936816     0.150073    Biso  1.000000 H
   H47         1.0     0.420219     0.846255     0.643126    Biso  1.000000 H
   H48         1.0     0.149597     0.573454     0.862107    Biso  1.000000 H
   H49         1.0     0.300238     0.561198     0.389720    Biso  1.000000 H
   H50         1.0     0.453630     0.701039     0.109103    Biso  1.000000 H
   H51         1.0     0.180795     0.957329     0.610987    Biso  1.000000 H
   H52         1.0     0.038765     0.811400     0.904429    Biso  1.000000 H
   H53         1.0     0.170087     0.593960     0.298882    Biso  1.000000 H
   H54         1.0     0.418041     0.828566     0.206167    Biso  1.000000 H
   H55         1.0     0.313130     0.926688     0.704475    Biso  1.000000 H
   H56         1.0     0.068935     0.679883     0.806338    Biso  1.000000 H
   H57         1.0     0.191627     0.697351     0.606631    Biso  1.000000 H
   H58         1.0     0.298602     0.798752     0.901816    Biso  1.000000 H
   H59         1.0     0.288695     0.818371     0.394576    Biso  1.000000 H
   H60         1.0     0.200208     0.717578     0.108351    Biso  1.000000 H
   H61         1.0     0.071470     0.730677     0.502443    Biso  1.000000 H
   H62         1.0     0.281119     0.927007     0.007777    Biso  1.000000 H
   H63         1.0     0.410129     0.789473     0.499560    Biso  1.000000 H
   H64         1.0     0.216383     0.587735     0.003366    Biso  1.000000 H
   H65         1.0     0.389456     0.505013     0.503479    Biso  1.000000 H
   H66         1.0     0.503632     0.620449     0.013841    Biso  1.000000 H
   H67         1.0     0.087080     0.014915     0.493654    Biso  1.000000 H
   H68         1.0     0.990803     0.900008     0.013728    Biso  1.000000 H
   H69         1.0     0.473942     0.590783     0.567034    Biso  1.000000 H
   H70         1.0     0.438661     0.532264     0.936570    Biso  1.000000 H
   H71         1.0     0.005894     0.921444     0.436100    Biso  1.000000 H
   H72         1.0     0.074020     0.990416     0.073664    Biso  1.000000 H
   H73         1.0     0.428770     0.611353     0.464784    Biso  1.000000 H
   H74         1.0     0.393775     0.562694     0.036398    Biso  1.000000 H
   H75         1.0     0.056331     0.910508     0.538503    Biso  1.000000 H
   H76         1.0     0.093503     0.946150     0.969455    Biso  1.000000 H
   H77         1.0     0.272099     0.605612     0.674264    Biso  1.000000 H
   H78         1.0     0.296917     0.627100     0.826348    Biso  1.000000 H
   H79         1.0     0.121186     0.812628     0.322153    Biso  1.000000 H
   H80         1.0     0.197092     0.870366     0.185313    Biso  1.000000 H
   H81         1.0     0.356398     0.708945     0.679868    Biso  1.000000 H
   H82         1.0     0.402368     0.587456     0.824220    Biso  1.000000 H
   H83         1.0     0.091196     0.921498     0.318333    Biso  1.000000 H
   H84         1.0     0.099492     0.922622     0.187551    Biso  1.000000 H
   H85         1.0     0.391864     0.602622     0.685091    Biso  1.000000 H
   H86         1.0     0.400838     0.707303     0.824054    Biso  1.000000 H
   H87         1.0     0.210717     0.912395     0.326028    Biso  1.000000 H
   H88         1.0     0.084861     0.798744     0.176860    Biso  1.000000 H
   H89         1.0     0.571134     0.158715     0.347137    Biso  1.000000 H
   H90         1.0     0.858247     0.447704     0.143796    Biso  1.000000 H
   H91         1.0     0.930136     0.372843     0.668716    Biso  1.000000 H
   H92         1.0     0.639522     0.075720     0.856070    Biso  1.000000 H
   H93         1.0     0.811989     0.055362     0.399759    Biso  1.000000 H
   H94         1.0     0.960343     0.203363     0.107376    Biso  1.000000 H
   H95         1.0     0.688043     0.473195     0.619546    Biso  1.000000 H
   H96         1.0     0.554535     0.326225     0.910960    Biso  1.000000 H
   H97         1.0     0.674672     0.067079     0.301723    Biso  1.000000 H
   H98         1.0     0.947259     0.346149     0.198236    Biso  1.000000 H
   H99         1.0     0.818950     0.450264     0.719146    Biso  1.000000 H
   H100        1.0     0.556225     0.184717     0.812089    Biso  1.000000 H
   H101        1.0     0.693865     0.207391     0.600767    Biso  1.000000 H
   H102        1.0     0.795536     0.293988     0.903296    Biso  1.000000 H
   H103        1.0     0.793683     0.305521     0.421635    Biso  1.000000 H
   H104        1.0     0.698935     0.206383     0.107794    Biso  1.000000 H
   H105        1.0     0.571198     0.222486     0.489632    Biso  1.000000 H
   H106        1.0     0.788691     0.429606     0.004639    Biso  1.000000 H
   H107        1.0     0.929008     0.308065     0.527032    Biso  1.000000 H
   H108        1.0     0.709465     0.080343     0.995576    Biso  1.000000 H
   H109        1.0     0.972581     0.136821     0.509302    Biso  1.000000 H
   H110        1.0     0.003283     0.112147     0.004205    Biso  1.000000 H
   H111        1.0     0.596783     0.511112     0.505887    Biso  1.000000 H
   H112        1.0     0.516733     0.414163     0.008902    Biso  1.000000 H
   H113        1.0     0.896153     0.027966     0.488235    Biso  1.000000 H
   H114        1.0     0.925167     0.022717     0.935079    Biso  1.000000 H
   H115        1.0     0.517437     0.427094     0.433628    Biso  1.000000 H
   H116        1.0     0.584356     0.488498     0.094993    Biso  1.000000 H
   H117        1.0     0.959794     0.067022     0.591508    Biso  1.000000 H
   H118        1.0     0.897150     0.062166     0.038164    Biso  1.000000 H
   H119        1.0     0.546760     0.403566     0.538792    Biso  1.000000 H
   H120        1.0     0.633104     0.464912     0.999095    Biso  1.000000 H
   H121        1.0     0.870088     0.216850     0.689382    Biso  1.000000 H
   H122        1.0     0.800367     0.151261     0.826155    Biso  1.000000 H
   H123        1.0     0.643333     0.303487     0.336228    Biso  1.000000 H
   H124        1.0     0.706686     0.370658     0.194664    Biso  1.000000 H
   H125        1.0     0.886008     0.102907     0.689103    Biso  1.000000 H
   H126        1.0     0.888193     0.085016     0.821421    Biso  1.000000 H
   H127        1.0     0.593210     0.400747     0.329313    Biso  1.000000 H
   H128        1.0     0.602033     0.411116     0.200786    Biso  1.000000 H
   H129        1.0     0.771344     0.123771     0.677064    Biso  1.000000 H
   H130        1.0     0.917792     0.208192     0.830688    Biso  1.000000 H
   H131        1.0     0.717185     0.414544     0.342644    Biso  1.000000 H
   H132        1.0     0.599701     0.290833     0.188838    Biso  1.000000 H
   H133        1.0     0.563388     0.660545     0.360768    Biso  1.000000 H
   H134        1.0     0.845279     0.936157     0.166387    Biso  1.000000 H
   H135        1.0     0.916295     0.848270     0.660487    Biso  1.000000 H
   H136        1.0     0.642898     0.573834     0.853051    Biso  1.000000 H
   H137        1.0     0.808639     0.559955     0.400167    Biso  1.000000 H
   H138        1.0     0.955508     0.699982     0.114739    Biso  1.000000 H
   H139        1.0     0.683617     0.964793     0.614356    Biso  1.000000 H
   H140        1.0     0.550615     0.822418     0.896692    Biso  1.000000 H
   H141        1.0     0.673976     0.578893     0.305002    Biso  1.000000 H
   H142        1.0     0.924571     0.826984     0.215334    Biso  1.000000 H
   H143        1.0     0.818688     0.945138     0.710524    Biso  1.000000 H
   H144        1.0     0.566007     0.685450     0.800426    Biso  1.000000 H
   H145        1.0     0.691397     0.697410     0.611076    Biso  1.000000 H
   H146        1.0     0.804713     0.809221     0.912128    Biso  1.000000 H
   H147        1.0     0.800345     0.823810     0.406790    Biso  1.000000 H
   H148        1.0     0.700992     0.716397     0.100107    Biso  1.000000 H
   H149        1.0     0.566386     0.716844     0.504372    Biso  1.000000 H
   H150        1.0     0.782991     0.930760     0.023134    Biso  1.000000 H
   H151        1.0     0.916632     0.792037     0.516061    Biso  1.000000 H
   H152        1.0     0.721192     0.591869     0.990621    Biso  1.000000 H
   H153        1.0     0.891074     0.507167     0.508086    Biso  1.000000 H
   H154        1.0     0.000901     0.613168     0.019293    Biso  1.000000 H
   H155        1.0     0.595192     0.013087     0.491912    Biso  1.000000 H
   H156        1.0     0.493944     0.903747     0.000319    Biso  1.000000 H
   H157        1.0     0.975493     0.588038     0.578323    Biso  1.000000 H
   H158        1.0     0.933274     0.531086     0.938111    Biso  1.000000 H
   H159        1.0     0.510952     0.920544     0.431165    Biso  1.000000 H
   H160        1.0     0.572769     0.989649     0.072808    Biso  1.000000 H
   H161        1.0     0.936859     0.615335     0.478060    Biso  1.000000 H
   H162        1.0     0.887725     0.560852     0.035354    Biso  1.000000 H
   H163        1.0     0.552517     0.912675     0.538241    Biso  1.000000 H
   H164        1.0     0.604564     0.948658     0.971644    Biso  1.000000 H
   H165        1.0     0.768007     0.606132     0.679698    Biso  1.000000 H
   H166        1.0     0.797679     0.649201     0.835186    Biso  1.000000 H
   H167        1.0     0.594531     0.909983     0.323027    Biso  1.000000 H
   H168        1.0     0.697299     0.876755     0.182813    Biso  1.000000 H
   H169        1.0     0.848851     0.712133     0.686788    Biso  1.000000 H
   H170        1.0     0.890029     0.587985     0.828097    Biso  1.000000 H
   H171        1.0     0.716554     0.913442     0.334083    Biso  1.000000 H
   H172        1.0     0.590254     0.915718     0.187055    Biso  1.000000 H
   H173        1.0     0.890348     0.610053     0.695571    Biso  1.000000 H
   H174        1.0     0.912322     0.710032     0.829014    Biso  1.000000 H
   H175        1.0     0.636039     0.806087     0.325136    Biso  1.000000 H
   H176        1.0     0.590497     0.793913     0.177962    Biso  1.000000 H
   C1          1.0     0.267753     0.129145     0.513109    Biso  1.000000 C
   C2          1.0     0.376538     0.227275     0.001650    Biso  1.000000 C
   C3          1.0     0.226498     0.397502     0.497011    Biso  1.000000 C
   C4          1.0     0.123278     0.280980     0.014970    Biso  1.000000 C
   C5          1.0     0.263951     0.095621     0.425104    Biso  1.000000 C
   C6          1.0     0.413143     0.238262     0.088474    Biso  1.000000 C
   C7          1.0     0.233934     0.425822     0.586491    Biso  1.000000 C
   C8          1.0     0.086345     0.273033     0.928458    Biso  1.000000 C
   C9          1.0     0.195501     0.108588     0.366042    Biso  1.000000 C
   C10         1.0     0.408622     0.314872     0.143888    Biso  1.000000 C
   C11         1.0     0.302747     0.406874     0.641671    Biso  1.000000 C
   C12         1.0     0.092459     0.199253     0.870722    Biso  1.000000 C
   C13         1.0     0.195102     0.175578     0.535158    Biso  1.000000 C
   C14         1.0     0.333044     0.299723     0.976313    Biso  1.000000 C
   C15         1.0     0.296938     0.352169     0.468227    Biso  1.000000 C
   C16         1.0     0.167993     0.208128     0.036650    Biso  1.000000 C
   C17         1.0     0.132640     0.192708     0.472054    Biso  1.000000 C
   C18         1.0     0.333332     0.376189     0.033786    Biso  1.000000 C
   C19         1.0     0.362515     0.331794     0.525845    Biso  1.000000 C
   C20         1.0     0.169159     0.133929     0.976647    Biso  1.000000 C
   C21         1.0     0.411514     0.075619     0.535391    Biso  1.000000 C
   C22         1.0     0.419388     0.077912     0.984336    Biso  1.000000 C
   C23         1.0     0.077460     0.443147     0.483988    Biso  1.000000 C
   C24         1.0     0.077012     0.429279     0.042256    Biso  1.000000 C
   C25         1.0     0.336172     0.135886     0.660886    Biso  1.000000 C
   C26         1.0     0.368865     0.149267     0.855644    Biso  1.000000 C
   C27         1.0     0.148630     0.391083     0.352163    Biso  1.000000 C
   C28         1.0     0.143673     0.358874     0.162252    Biso  1.000000 C
   C29         1.0     0.263698     0.630049     0.508292    Biso  1.000000 C
   C30         1.0     0.378739     0.733927     0.994562    Biso  1.000000 C
   C31         1.0     0.219405     0.890952     0.491742    Biso  1.000000 C
   C32         1.0     0.118913     0.781189     0.015201    Biso  1.000000 C
   C33         1.0     0.253812     0.600806     0.419043    Biso  1.000000 C
   C34         1.0     0.412667     0.747198     0.082600    Biso  1.000000 C
   C35         1.0     0.229952     0.919900     0.581820    Biso  1.000000 C
   C36         1.0     0.081696     0.766321     0.928790    Biso  1.000000 C
   C37         1.0     0.180583     0.616720     0.366573    Biso  1.000000 C
   C38         1.0     0.397568     0.819164     0.137421    Biso  1.000000 C
   C39         1.0     0.301846     0.904573     0.634853    Biso  1.000000 C
   C40         1.0     0.093530     0.692683     0.874285    Biso  1.000000 C
   C41         1.0     0.191646     0.672474     0.539468    Biso  1.000000 C
   C42         1.0     0.330942     0.802222     0.967173    Biso  1.000000 C
   C43         1.0     0.289671     0.845658     0.461798    Biso  1.000000 C
   C44         1.0     0.166227     0.712733     0.043603    Biso  1.000000 C
   C45         1.0     0.122933     0.690400     0.483358    Biso  1.000000 C
   C46         1.0     0.320487     0.875090     0.024622    Biso  1.000000 C
   C47         1.0     0.358940     0.830658     0.518131    Biso  1.000000 C
   C48         1.0     0.176926     0.639935     0.986162    Biso  1.000000 C
   C49         1.0     0.411139     0.580483     0.522580    Biso  1.000000 C
   C50         1.0     0.432345     0.589773     0.984377    Biso  1.000000 C
   C51         1.0     0.070809     0.938802     0.479121    Biso  1.000000 C
   C52         1.0     0.065642     0.927146     0.028983    Biso  1.000000 C
   C53         1.0     0.338918     0.635484     0.654369    Biso  1.000000 C
   C54         1.0     0.371163     0.645015     0.850702    Biso  1.000000 C
   C55         1.0     0.142467     0.886353     0.347642    Biso  1.000000 C
   C56         1.0     0.124383     0.863002     0.158249    Biso  1.000000 C
   C57         1.0     0.770245     0.133244     0.511629    Biso  1.000000 C
   C58         1.0     0.878034     0.231535     0.995736    Biso  1.000000 C
   C59         1.0     0.724502     0.390210     0.509385    Biso  1.000000 C
   C60         1.0     0.622970     0.280645     0.021735    Biso  1.000000 C
   C61         1.0     0.761349     0.093737     0.424642    Biso  1.000000 C
   C62         1.0     0.919624     0.249630     0.081348    Biso  1.000000 C
   C63         1.0     0.736368     0.432397     0.595409    Biso  1.000000 C
   C64         1.0     0.586922     0.273012     0.935025    Biso  1.000000 C
   C65         1.0     0.687460     0.099500     0.368188    Biso  1.000000 C
   C66         1.0     0.913091     0.327404     0.133396    Biso  1.000000 C
   C67         1.0     0.809895     0.423315     0.652075    Biso  1.000000 C
   C68         1.0     0.588866     0.197158     0.877787    Biso  1.000000 C
   C69         1.0     0.695908     0.176397     0.535785    Biso  1.000000 C
   C70         1.0     0.831770     0.299838     0.966881    Biso  1.000000 C
   C71         1.0     0.796045     0.343474     0.485068    Biso  1.000000 C
   C72         1.0     0.665240     0.207248     0.044258    Biso  1.000000 C
   C73         1.0     0.626305     0.184190     0.475277    Biso  1.000000 C
   C74         1.0     0.825435     0.375581     0.022698    Biso  1.000000 C
   C75         1.0     0.870645     0.340571     0.542971    Biso  1.000000 C
   C76         1.0     0.671177     0.135514     0.983529    Biso  1.000000 C
   C77         1.0     0.920650     0.088253     0.537437    Biso  1.000000 C
   C78         1.0     0.930032     0.085114     0.981431    Biso  1.000000 C
   C79         1.0     0.574679     0.436026     0.484651    Biso  1.000000 C
   C80         1.0     0.586786     0.434342     0.043464    Biso  1.000000 C
   C81         1.0     0.842543     0.145242     0.659656    Biso  1.000000 C
   C82         1.0     0.871929     0.149283     0.850927    Biso  1.000000 C
   C83         1.0     0.652026     0.376939     0.361275    Biso  1.000000 C
   C84         1.0     0.632445     0.356972     0.168963    Biso  1.000000 C
   C85         1.0     0.766533     0.628637     0.516235    Biso  1.000000 C
   C86         1.0     0.881531     0.736853     0.002320    Biso  1.000000 C
   C87         1.0     0.723222     0.889940     0.499726    Biso  1.000000 C
   C88         1.0     0.618695     0.781764     0.010224    Biso  1.000000 C
   C89         1.0     0.757552     0.596244     0.427414    Biso  1.000000 C
   C90         1.0     0.915314     0.747626     0.090234    Biso  1.000000 C
   C91         1.0     0.732621     0.926262     0.587660    Biso  1.000000 C
   C92         1.0     0.586958     0.772608     0.922375    Biso  1.000000 C
   C93         1.0     0.683782     0.606443     0.373271    Biso  1.000000 C
   C94         1.0     0.900979     0.818940     0.146728    Biso  1.000000 C
   C95         1.0     0.804957     0.915222     0.643158    Biso  1.000000 C
   C96         1.0     0.593542     0.696716     0.867973    Biso  1.000000 C
   C97         1.0     0.692638     0.670488     0.544366    Biso  1.000000 C
   C98         1.0     0.834405     0.807401     0.977186    Biso  1.000000 C
   C99         1.0     0.796723     0.847986     0.473496    Biso  1.000000 C
   C100        1.0     0.666511     0.713295     0.036202    Biso  1.000000 C
   C101        1.0     0.622092     0.680924     0.486735    Biso  1.000000 C
   C102        1.0     0.822295     0.877266     0.037075    Biso  1.000000 C
   C103        1.0     0.863871     0.832317     0.532736    Biso  1.000000 C
   C104        1.0     0.676597     0.641282     0.977926    Biso  1.000000 C
   C105        1.0     0.914495     0.581078     0.532992    Biso  1.000000 C
   C106        1.0     0.929794     0.588783     0.986996    Biso  1.000000 C
   C107        1.0     0.573357     0.936882     0.478425    Biso  1.000000 C
   C108        1.0     0.567273     0.928037     0.026084    Biso  1.000000 C
   C109        1.0     0.836254     0.638464     0.661636    Biso  1.000000 C
   C110        1.0     0.871988     0.652614     0.857241    Biso  1.000000 C
   C111        1.0     0.649605     0.879532     0.353206    Biso  1.000000 C
   C112        1.0     0.622723     0.860666     0.156735    Biso  1.000000 C
   Zn1         1.0     0.404508     0.100902     0.252969    Biso  1.000000 Zn
   Zn2         1.0     0.088873     0.410892     0.767306    Biso  1.000000 Zn
   Zn3         1.0     0.415474     0.601159     0.247644    Biso  1.000000 Zn
   Zn4         1.0     0.083273     0.910108     0.755818    Biso  1.000000 Zn
   Zn5         1.0     0.908426     0.115401     0.253618    Biso  1.000000 Zn
   Zn6         1.0     0.576013     0.406992     0.753224    Biso  1.000000 Zn
   Zn7         1.0     0.905463     0.593598     0.261012    Biso  1.000000 Zn
   Zn8         1.0     0.587245     0.916140     0.757733    Biso  1.000000 Zn
