# Supplementary material for: Pressure encryption toward physically uncopiable anti-counterfeiting
Source: Nat Commun. 2025 Jul 5;16:6203. doi: 10.1038/s41467-025-61509-3 (PMC12228716; doi:10.1038/s41467-025-61509-3)
Supplement: Supplementary file 3 — Source data [file 41467_2025_61509_MOESM3_ESM.zip › Source Data/Supplementary Date 18/Structures of molecular dynamics trajectories-Fig.5c and Fig. 5e-l/R-30 GPa.txt]

#======================================================================
# CRYSTAL DATA
#----------------------------------------------------------------------
data_VESTA_phase_R-30 GPa

_chemical_name_common                  'POSCAR file written by OVITO Basic 3.4'
_cell_length_a                         14.711718
_cell_length_b                         14.563664
_cell_length_c                         15.354759
_cell_angle_alpha                      93.658249
_cell_angle_beta                       93.063683
_cell_angle_gamma                      101.557198
_cell_volume                           3209.200501
_space_group_name_H-M_alt              'P 1'
_space_group_IT_number                 1

loop_
_space_group_symop_operation_xyz
   'x, y, z'

loop_
   _atom_site_label
   _atom_site_occupancy
   _atom_site_fract_x
   _atom_site_fract_y
   _atom_site_fract_z
   _atom_site_adp_type
   _atom_site_B_iso_or_equiv
   _atom_site_type_symbol
   Br1         1.0     0.057836     0.085064     0.186538    Biso  1.000000 Br
   Br2         1.0     0.417600     0.452094     0.318703    Biso  1.000000 Br
   Br3         1.0     0.460062     0.381470     0.816932    Biso  1.000000 Br
   Br4         1.0     0.077790     0.054271     0.683024    Biso  1.000000 Br
   Br5         1.0     0.444537     0.225382     0.344074    Biso  1.000000 Br
   Br6         1.0     0.273231     0.051200     0.151481    Biso  1.000000 Br
   Br7         1.0     0.066026     0.278153     0.647615    Biso  1.000000 Br
   Br8         1.0     0.246020     0.432355     0.841852    Biso  1.000000 Br
   Br9         1.0     0.054154     0.562861     0.180823    Biso  1.000000 Br
   Br10        1.0     0.383276     0.936886     0.313186    Biso  1.000000 Br
   Br11        1.0     0.454366     0.893856     0.817974    Biso  1.000000 Br
   Br12        1.0     0.089653     0.541641     0.681445    Biso  1.000000 Br
   Br13        1.0     0.450870     0.733466     0.331863    Biso  1.000000 Br
   Br14        1.0     0.286261     0.550207     0.148108    Biso  1.000000 Br
   Br15        1.0     0.063535     0.771837     0.653884    Biso  1.000000 Br
   Br16        1.0     0.231767     0.921938     0.834127    Biso  1.000000 Br
   Br17        1.0     0.545547     0.064008     0.185294    Biso  1.000000 Br
   Br18        1.0     0.903380     0.445583     0.323976    Biso  1.000000 Br
   Br19        1.0     0.954163     0.380106     0.817481    Biso  1.000000 Br
   Br20        1.0     0.591192     0.041159     0.680996    Biso  1.000000 Br
   Br21        1.0     0.954944     0.233375     0.350994    Biso  1.000000 Br
   Br22        1.0     0.783789     0.054711     0.156956    Biso  1.000000 Br
   Br23        1.0     0.561599     0.264677     0.648582    Biso  1.000000 Br
   Br24        1.0     0.743089     0.433565     0.837409    Biso  1.000000 Br
   Br25        1.0     0.563504     0.582984     0.172288    Biso  1.000000 Br
   Br26        1.0     0.908455     0.949137     0.322136    Biso  1.000000 Br
   Br27        1.0     0.954022     0.893984     0.819308    Biso  1.000000 Br
   Br28        1.0     0.582954     0.538640     0.678450    Biso  1.000000 Br
   Br29        1.0     0.939146     0.723502     0.338715    Biso  1.000000 Br
   Br30        1.0     0.781903     0.548353     0.145692    Biso  1.000000 Br
   Br31        1.0     0.555475     0.763691     0.645703    Biso  1.000000 Br
   Br32        1.0     0.731379     0.913425     0.837327    Biso  1.000000 Br
   N1          1.0     0.128814     0.141630     0.393982    Biso  1.000000 N
   N2          1.0     0.380757     0.370963     0.114082    Biso  1.000000 N
   N3          1.0     0.386886     0.368761     0.610145    Biso  1.000000 N
   N4          1.0     0.190776     0.128738     0.871782    Biso  1.000000 N
   N5          1.0     0.350230     0.113754     0.560330    Biso  1.000000 N
   N6          1.0     0.411725     0.146663     0.942632    Biso  1.000000 N
   N7          1.0     0.167247     0.396307     0.436304    Biso  1.000000 N
   N8          1.0     0.122104     0.324536     0.050592    Biso  1.000000 N
   N9          1.0     0.130415     0.648212     0.373499    Biso  1.000000 N
   N10         1.0     0.362278     0.870870     0.098763    Biso  1.000000 N
   N11         1.0     0.382410     0.860794     0.607532    Biso  1.000000 N
   N12         1.0     0.155640     0.616180     0.879960    Biso  1.000000 N
   N13         1.0     0.338111     0.613326     0.555202    Biso  1.000000 N
   N14         1.0     0.399281     0.644251     0.934541    Biso  1.000000 N
   N15         1.0     0.152966     0.893965     0.450057    Biso  1.000000 N
   N16         1.0     0.121009     0.827792     0.062027    Biso  1.000000 N
   N17         1.0     0.624237     0.139947     0.384928    Biso  1.000000 N
   N18         1.0     0.865352     0.358838     0.117743    Biso  1.000000 N
   N19         1.0     0.886866     0.367980     0.605605    Biso  1.000000 N
   N20         1.0     0.673387     0.117806     0.876002    Biso  1.000000 N
   N21         1.0     0.842185     0.109363     0.555743    Biso  1.000000 N
   N22         1.0     0.906391     0.143258     0.941018    Biso  1.000000 N
   N23         1.0     0.657601     0.386741     0.440834    Biso  1.000000 N
   N24         1.0     0.621475     0.321333     0.057793    Biso  1.000000 N
   N25         1.0     0.634462     0.642042     0.374876    Biso  1.000000 N
   N26         1.0     0.877004     0.873538     0.114298    Biso  1.000000 N
   N27         1.0     0.879268     0.858519     0.607288    Biso  1.000000 N
   N28         1.0     0.656106     0.619166     0.878471    Biso  1.000000 N
   N29         1.0     0.834271     0.623216     0.570061    Biso  1.000000 N
   N30         1.0     0.903103     0.644495     0.948832    Biso  1.000000 N
   N31         1.0     0.655339     0.887932     0.440579    Biso  1.000000 N
   N32         1.0     0.623652     0.833235     0.058112    Biso  1.000000 N
   H1          1.0     0.071379     0.145886     0.352167    Biso  1.000000 H
   H2          1.0     0.380054     0.429800     0.156012    Biso  1.000000 H
   H3          1.0     0.441161     0.363193     0.654910    Biso  1.000000 H
   H4          1.0     0.213814     0.082642     0.826782    Biso  1.000000 H
   H5          1.0     0.316615     0.047761     0.393866    Biso  1.000000 H
   H6          1.0     0.475818     0.182209     0.111824    Biso  1.000000 H
   H7          1.0     0.198275     0.462110     0.607347    Biso  1.000000 H
   H8          1.0     0.071261     0.299161     0.877794    Biso  1.000000 H
   H9          1.0     0.182690     0.067215     0.296477    Biso  1.000000 H
   H10         1.0     0.454666     0.318989     0.210487    Biso  1.000000 H
   H11         1.0     0.334768     0.447233     0.703890    Biso  1.000000 H
   H12         1.0     0.150785     0.208919     0.774961    Biso  1.000000 H
   H13         1.0     0.215915     0.216659     0.596719    Biso  1.000000 H
   H14         1.0     0.312064     0.285632     0.911108    Biso  1.000000 H
   H15         1.0     0.305632     0.298405     0.405064    Biso  1.000000 H
   H16         1.0     0.196580     0.169692     0.088286    Biso  1.000000 H
   H17         1.0     0.088348     0.228006     0.489100    Biso  1.000000 H
   H18         1.0     0.301449     0.416900     0.017617    Biso  1.000000 H
   H19         1.0     0.431291     0.286147     0.513993    Biso  1.000000 H
   H20         1.0     0.232674     0.057599     0.974088    Biso  1.000000 H
   H21         1.0     0.471499     0.053652     0.570604    Biso  1.000000 H
   H22         1.0     0.513417     0.067876     0.982999    Biso  1.000000 H
   H23         1.0     0.064731     0.477791     0.414724    Biso  1.000000 H
   H24         1.0     0.109159     0.418442     0.951188    Biso  1.000000 H
   H25         1.0     0.448957     0.095525     0.467820    Biso  1.000000 H
   H26         1.0     0.409116     0.003020     0.930807    Biso  1.000000 H
   H27         1.0     0.026878     0.380267     0.474005    Biso  1.000000 H
   H28         1.0     0.008000     0.384996     0.007407    Biso  1.000000 H
   H29         1.0     0.380947     0.990762     0.494957    Biso  1.000000 H
   H30         1.0     0.411017     0.050332     0.040782    Biso  1.000000 H
   H31         1.0     0.103476     0.479032     0.527100    Biso  1.000000 H
   H32         1.0     0.104446     0.465666     0.059775    Biso  1.000000 H
   H33         1.0     0.412591     0.119965     0.688764    Biso  1.000000 H
   H34         1.0     0.468715     0.151929     0.817112    Biso  1.000000 H
   H35         1.0     0.182748     0.308925     0.321699    Biso  1.000000 H
   H36         1.0     0.209233     0.327160     0.169183    Biso  1.000000 H
   H37         1.0     0.287484     0.089453     0.681755    Biso  1.000000 H
   H38         1.0     0.367274     0.197583     0.822610    Biso  1.000000 H
   H39         1.0     0.107808     0.388784     0.306350    Biso  1.000000 H
   H40         1.0     0.123474     0.394960     0.173655    Biso  1.000000 H
   H41         1.0     0.346884     0.207014     0.673138    Biso  1.000000 H
   H42         1.0     0.362801     0.072727     0.822924    Biso  1.000000 H
   H43         1.0     0.230694     0.429530     0.316723    Biso  1.000000 H
   H44         1.0     0.091602     0.271659     0.176652    Biso  1.000000 H
   H45         1.0     0.078122     0.653620     0.327218    Biso  1.000000 H
   H46         1.0     0.352289     0.928681     0.139615    Biso  1.000000 H
   H47         1.0     0.440810     0.854487     0.646365    Biso  1.000000 H
   H48         1.0     0.164906     0.565193     0.832486    Biso  1.000000 H
   H49         1.0     0.322408     0.560724     0.383526    Biso  1.000000 H
   H50         1.0     0.470740     0.691538     0.103330    Biso  1.000000 H
   H51         1.0     0.198118     0.960272     0.619582    Biso  1.000000 H
   H52         1.0     0.053675     0.799806     0.894091    Biso  1.000000 H
   H53         1.0     0.203825     0.594606     0.276589    Biso  1.000000 H
   H54         1.0     0.442948     0.829603     0.196705    Biso  1.000000 H
   H55         1.0     0.340064     0.941337     0.705716    Biso  1.000000 H
   H56         1.0     0.085756     0.679588     0.786409    Biso  1.000000 H
   H57         1.0     0.189894     0.696917     0.586665    Biso  1.000000 H
   H58         1.0     0.305097     0.779834     0.893780    Biso  1.000000 H
   H59         1.0     0.286735     0.792489     0.406220    Biso  1.000000 H
   H60         1.0     0.206237     0.678691     0.091958    Biso  1.000000 H
   H61         1.0     0.072661     0.717315     0.471399    Biso  1.000000 H
   H62         1.0     0.282959     0.909904     0.997773    Biso  1.000000 H
   H63         1.0     0.419627     0.779257     0.505093    Biso  1.000000 H
   H64         1.0     0.222516     0.557003     0.976352    Biso  1.000000 H
   H65         1.0     0.400367     0.504689     0.497843    Biso  1.000000 H
   H66         1.0     0.519982     0.601491     0.988388    Biso  1.000000 H
   H67         1.0     0.118402     0.006399     0.529245    Biso  1.000000 H
   H68         1.0     0.006020     0.878198     0.006154    Biso  1.000000 H
   H69         1.0     0.476790     0.591099     0.567134    Biso  1.000000 H
   H70         1.0     0.443524     0.514773     0.917817    Biso  1.000000 H
   H71         1.0     0.035094     0.958562     0.442256    Biso  1.000000 H
   H72         1.0     0.084762     0.962930     0.075703    Biso  1.000000 H
   H73         1.0     0.439982     0.616666     0.461209    Biso  1.000000 H
   H74         1.0     0.414707     0.543188     0.025391    Biso  1.000000 H
   H75         1.0     0.045069     0.896797     0.537371    Biso  1.000000 H
   H76         1.0     0.112754     0.929767     0.968637    Biso  1.000000 H
   H77         1.0     0.275361     0.579369     0.675809    Biso  1.000000 H
   H78         1.0     0.311083     0.646635     0.819342    Biso  1.000000 H
   H79         1.0     0.142608     0.806203     0.330705    Biso  1.000000 H
   H80         1.0     0.215648     0.837713     0.176978    Biso  1.000000 H
   H81         1.0     0.325017     0.699378     0.670949    Biso  1.000000 H
   H82         1.0     0.396212     0.578044     0.808564    Biso  1.000000 H
   H83         1.0     0.082834     0.898744     0.327279    Biso  1.000000 H
   H84         1.0     0.113752     0.880461     0.191825    Biso  1.000000 H
   H85         1.0     0.398566     0.618610     0.681603    Biso  1.000000 H
   H86         1.0     0.427707     0.702813     0.811609    Biso  1.000000 H
   H87         1.0     0.207103     0.921265     0.325050    Biso  1.000000 H
   H88         1.0     0.109087     0.756730     0.179970    Biso  1.000000 H
   H89         1.0     0.569583     0.147779     0.342155    Biso  1.000000 H
   H90         1.0     0.854964     0.410227     0.163937    Biso  1.000000 H
   H91         1.0     0.947704     0.368976     0.643256    Biso  1.000000 H
   H92         1.0     0.684399     0.066718     0.828651    Biso  1.000000 H
   H93         1.0     0.812901     0.048728     0.385218    Biso  1.000000 H
   H94         1.0     0.982402     0.185864     0.103245    Biso  1.000000 H
   H95         1.0     0.697961     0.462232     0.608139    Biso  1.000000 H
   H96         1.0     0.567228     0.298852     0.887822    Biso  1.000000 H
   H97         1.0     0.684879     0.074550     0.286763    Biso  1.000000 H
   H98         1.0     0.943196     0.306219     0.210074    Biso  1.000000 H
   H99         1.0     0.841796     0.452952     0.698974    Biso  1.000000 H
   H100        1.0     0.617401     0.189717     0.780754    Biso  1.000000 H
   H101        1.0     0.695828     0.191832     0.595357    Biso  1.000000 H
   H102        1.0     0.807428     0.286148     0.907659    Biso  1.000000 H
   H103        1.0     0.794830     0.290269     0.404094    Biso  1.000000 H
   H104        1.0     0.691738     0.163247     0.092849    Biso  1.000000 H
   H105        1.0     0.571814     0.209548     0.486378    Biso  1.000000 H
   H106        1.0     0.790192     0.407995     0.020860    Biso  1.000000 H
   H107        1.0     0.922999     0.276616     0.511853    Biso  1.000000 H
   H108        1.0     0.729884     0.054152     0.975811    Biso  1.000000 H
   H109        1.0     0.929312     0.008721     0.538010    Biso  1.000000 H
   H110        1.0     0.010864     0.059874     0.960011    Biso  1.000000 H
   H111        1.0     0.604822     0.506156     0.484934    Biso  1.000000 H
   H112        1.0     0.620597     0.420405     0.961402    Biso  1.000000 H
   H113        1.0     0.988463     0.126511     0.551015    Biso  1.000000 H
   H114        1.0     0.895308     0.997692     0.944362    Biso  1.000000 H
   H115        1.0     0.520680     0.412123     0.436466    Biso  1.000000 H
   H116        1.0     0.512082     0.384196     0.004742    Biso  1.000000 H
   H117        1.0     0.925313     0.081718     0.450778    Biso  1.000000 H
   H118        1.0     0.934371     0.060466     0.047055    Biso  1.000000 H
   H119        1.0     0.570651     0.405963     0.542109    Biso  1.000000 H
   H120        1.0     0.602291     0.462343     0.068472    Biso  1.000000 H
   H121        1.0     0.907966     0.103608     0.679740    Biso  1.000000 H
   H122        1.0     0.956865     0.161336     0.813008    Biso  1.000000 H
   H123        1.0     0.652389     0.299357     0.321312    Biso  1.000000 H
   H124        1.0     0.611078     0.384016     0.182304    Biso  1.000000 H
   H125        1.0     0.784864     0.081973     0.680020    Biso  1.000000 H
   H126        1.0     0.840618     0.175746     0.823006    Biso  1.000000 H
   H127        1.0     0.597620     0.395582     0.315500    Biso  1.000000 H
   H128        1.0     0.602969     0.260807     0.181344    Biso  1.000000 H
   H129        1.0     0.849868     0.198446     0.674841    Biso  1.000000 H
   H130        1.0     0.866831     0.061650     0.822665    Biso  1.000000 H
   H131        1.0     0.720791     0.413378     0.320247    Biso  1.000000 H
   H132        1.0     0.711503     0.336418     0.174656    Biso  1.000000 H
   H133        1.0     0.588097     0.652728     0.324384    Biso  1.000000 H
   H134        1.0     0.873643     0.932817     0.156230    Biso  1.000000 H
   H135        1.0     0.931693     0.848020     0.651879    Biso  1.000000 H
   H136        1.0     0.666486     0.566336     0.832604    Biso  1.000000 H
   H137        1.0     0.817028     0.541635     0.401815    Biso  1.000000 H
   H138        1.0     0.975477     0.686329     0.117572    Biso  1.000000 H
   H139        1.0     0.694143     0.959032     0.606264    Biso  1.000000 H
   H140        1.0     0.547133     0.797040     0.890767    Biso  1.000000 H
   H141        1.0     0.694465     0.560138     0.289633    Biso  1.000000 H
   H142        1.0     0.959229     0.828582     0.209696    Biso  1.000000 H
   H143        1.0     0.830474     0.938120     0.703123    Biso  1.000000 H
   H144        1.0     0.581963     0.675413     0.785599    Biso  1.000000 H
   H145        1.0     0.680702     0.695459     0.588372    Biso  1.000000 H
   H146        1.0     0.811649     0.783671     0.911621    Biso  1.000000 H
   H147        1.0     0.797204     0.793419     0.401615    Biso  1.000000 H
   H148        1.0     0.713335     0.690721     0.088677    Biso  1.000000 H
   H149        1.0     0.573072     0.716541     0.465998    Biso  1.000000 H
   H150        1.0     0.793027     0.912080     0.017929    Biso  1.000000 H
   H151        1.0     0.927532     0.784619     0.506502    Biso  1.000000 H
   H152        1.0     0.732356     0.568432     0.975890    Biso  1.000000 H
   H153        1.0     0.898561     0.510775     0.525122    Biso  1.000000 H
   H154        1.0     0.949468     0.562326     0.046733    Biso  1.000000 H
   H155        1.0     0.550926     0.893128     0.531759    Biso  1.000000 H
   H156        1.0     0.504946     0.890073     0.017601    Biso  1.000000 H
   H157        1.0     0.972866     0.600492     0.592353    Biso  1.000000 H
   H158        1.0     0.009999     0.565514     0.950255    Biso  1.000000 H
   H159        1.0     0.606791     0.003140     0.502211    Biso  1.000000 H
   H160        1.0     0.599953     0.973023     0.069941    Biso  1.000000 H
   H161        1.0     0.941376     0.619751     0.483079    Biso  1.000000 H
   H162        1.0     0.899404     0.496218     0.949919    Biso  1.000000 H
   H163        1.0     0.524193     0.928768     0.427114    Biso  1.000000 H
   H164        1.0     0.605841     0.927519     0.960536    Biso  1.000000 H
   H165        1.0     0.780444     0.703896     0.669900    Biso  1.000000 H
   H166        1.0     0.817785     0.637729     0.829110    Biso  1.000000 H
   H167        1.0     0.656597     0.811961     0.315544    Biso  1.000000 H
   H168        1.0     0.708173     0.815249     0.172352    Biso  1.000000 H
   H169        1.0     0.890242     0.680798     0.697975    Biso  1.000000 H
   H170        1.0     0.923124     0.599011     0.818234    Biso  1.000000 H
   H171        1.0     0.600862     0.908385     0.315641    Biso  1.000000 H
   H172        1.0     0.639518     0.900530     0.185214    Biso  1.000000 H
   H173        1.0     0.787271     0.591330     0.697769    Biso  1.000000 H
   H174        1.0     0.925595     0.721520     0.836140    Biso  1.000000 H
   H175        1.0     0.725537     0.927346     0.326153    Biso  1.000000 H
   H176        1.0     0.587256     0.778392     0.181801    Biso  1.000000 H
   C1          1.0     0.277028     0.124448     0.507186    Biso  1.000000 C
   C2          1.0     0.399729     0.219872     0.997783    Biso  1.000000 C
   C3          1.0     0.238554     0.386857     0.492949    Biso  1.000000 C
   C4          1.0     0.134837     0.252798     0.994732    Biso  1.000000 C
   C5          1.0     0.267444     0.087403     0.419501    Biso  1.000000 C
   C6          1.0     0.434818     0.230224     0.086709    Biso  1.000000 C
   C7          1.0     0.247805     0.422997     0.581931    Biso  1.000000 C
   C8          1.0     0.113122     0.252359     0.903962    Biso  1.000000 C
   C9          1.0     0.194164     0.096194     0.364815    Biso  1.000000 C
   C10         1.0     0.426358     0.306045     0.142178    Biso  1.000000 C
   C11         1.0     0.322275     0.416424     0.636800    Biso  1.000000 C
   C12         1.0     0.149197     0.197241     0.844519    Biso  1.000000 C
   C13         1.0     0.210822     0.176417     0.534259    Biso  1.000000 C
   C14         1.0     0.348873     0.289058     0.974152    Biso  1.000000 C
   C15         1.0     0.308415     0.337255     0.468764    Biso  1.000000 C
   C16         1.0     0.177219     0.178678     0.020488    Biso  1.000000 C
   C17         1.0     0.139631     0.185055     0.475790    Biso  1.000000 C
   C18         1.0     0.341554     0.362738     0.031888    Biso  1.000000 C
   C19         1.0     0.379181     0.328682     0.527755    Biso  1.000000 C
   C20         1.0     0.199769     0.116037     0.958275    Biso  1.000000 C
   C21         1.0     0.415798     0.061601     0.523169    Biso  1.000000 C
   C22         1.0     0.438006     0.063896     0.976494    Biso  1.000000 C
   C23         1.0     0.088653     0.435124     0.464889    Biso  1.000000 C
   C24         1.0     0.083959     0.401209     0.015892    Biso  1.000000 C
   C25         1.0     0.349085     0.132929     0.654802    Biso  1.000000 C
   C26         1.0     0.401264     0.143026     0.847923    Biso  1.000000 C
   C27         1.0     0.172513     0.379809     0.341598    Biso  1.000000 C
   C28         1.0     0.137346     0.328375     0.145742    Biso  1.000000 C
   C29         1.0     0.267252     0.620813     0.497682    Biso  1.000000 C
   C30         1.0     0.389631     0.719103     0.988344    Biso  1.000000 C
   C31         1.0     0.228097     0.881967     0.500299    Biso  1.000000 C
   C32         1.0     0.128249     0.754580     0.004850    Biso  1.000000 C
   C33         1.0     0.268102     0.594666     0.407789    Biso  1.000000 C
   C34         1.0     0.425371     0.734666     0.076755    Biso  1.000000 C
   C35         1.0     0.243814     0.918750     0.588868    Biso  1.000000 C
   C36         1.0     0.093694     0.750388     0.916861    Biso  1.000000 C
   C37         1.0     0.202034     0.610589     0.347341    Biso  1.000000 C
   C38         1.0     0.413771     0.811030     0.129046    Biso  1.000000 C
   C39         1.0     0.321043     0.910158     0.638991    Biso  1.000000 C
   C40         1.0     0.107994     0.682417     0.856690    Biso  1.000000 C
   C41         1.0     0.192939     0.664349     0.521079    Biso  1.000000 C
   C42         1.0     0.337875     0.785346     0.959641    Biso  1.000000 C
   C43         1.0     0.294302     0.829672     0.470680    Biso  1.000000 C
   C44         1.0     0.173590     0.681485     0.027044    Biso  1.000000 C
   C45         1.0     0.126537     0.676765     0.458574    Biso  1.000000 C
   C46         1.0     0.325035     0.858709     0.015315    Biso  1.000000 C
   C47         1.0     0.368472     0.820033     0.524827    Biso  1.000000 C
   C48         1.0     0.185562     0.613785     0.964725    Biso  1.000000 C
   C49         1.0     0.416642     0.580368     0.520500    Biso  1.000000 C
   C50         1.0     0.446313     0.572991     0.967460    Biso  1.000000 C
   C51         1.0     0.084696     0.940365     0.490524    Biso  1.000000 C
   C52         1.0     0.079819     0.902677     0.027544    Biso  1.000000 C
   C53         1.0     0.333058     0.628419     0.649296    Biso  1.000000 C
   C54         1.0     0.382920     0.643835     0.839428    Biso  1.000000 C
   C55         1.0     0.147053     0.880015     0.354815    Biso  1.000000 C
   C56         1.0     0.140735     0.825224     0.156484    Biso  1.000000 C
   C57         1.0     0.769459     0.117870     0.501919    Biso  1.000000 C
   C58         1.0     0.896249     0.218242     0.995275    Biso  1.000000 C
   C59         1.0     0.731392     0.378369     0.494597    Biso  1.000000 C
   C60         1.0     0.631129     0.248702     0.001362    Biso  1.000000 C
   C61         1.0     0.763527     0.087017     0.412328    Biso  1.000000 C
   C62         1.0     0.934449     0.229562     0.082782    Biso  1.000000 C
   C63         1.0     0.745383     0.419733     0.582048    Biso  1.000000 C
   C64         1.0     0.606414     0.249199     0.911434    Biso  1.000000 C
   C65         1.0     0.692750     0.098713     0.356464    Biso  1.000000 C
   C66         1.0     0.917586     0.298027     0.141532    Biso  1.000000 C
   C67         1.0     0.823982     0.417511     0.633517    Biso  1.000000 C
   C68         1.0     0.629951     0.186456     0.850777    Biso  1.000000 C
   C69         1.0     0.696710     0.160916     0.529266    Biso  1.000000 C
   C70         1.0     0.843109     0.286240     0.972305    Biso  1.000000 C
   C71         1.0     0.799649     0.327612     0.468462    Biso  1.000000 C
   C72         1.0     0.671526     0.172495     0.025546    Biso  1.000000 C
   C73         1.0     0.627388     0.172305     0.470242    Biso  1.000000 C
   C74         1.0     0.830506     0.354766     0.034503    Biso  1.000000 C
   C75         1.0     0.873100     0.320866     0.525470    Biso  1.000000 C
   C76         1.0     0.692917     0.110432     0.962391    Biso  1.000000 C
   C77         1.0     0.924002     0.079879     0.522344    Biso  1.000000 C
   C78         1.0     0.938703     0.063160     0.975287    Biso  1.000000 C
   C79         1.0     0.585400     0.428943     0.477782    Biso  1.000000 C
   C80         1.0     0.588443     0.400163     0.021959    Biso  1.000000 C
   C81         1.0     0.845294     0.124171     0.651273    Biso  1.000000 C
   C82         1.0     0.891931     0.135709     0.845799    Biso  1.000000 C
   C83         1.0     0.657659     0.372841     0.345946    Biso  1.000000 C
   C84         1.0     0.637779     0.324452     0.152742    Biso  1.000000 C
   C85         1.0     0.765423     0.622764     0.507460    Biso  1.000000 C
   C86         1.0     0.895547     0.718714     0.003578    Biso  1.000000 C
   C87         1.0     0.729792     0.878674     0.493295    Biso  1.000000 C
   C88         1.0     0.629921     0.759870     0.001296    Biso  1.000000 C
   C89         1.0     0.766200     0.583124     0.420907    Biso  1.000000 C
   C90         1.0     0.934214     0.733893     0.091413    Biso  1.000000 C
   C91         1.0     0.741717     0.916273     0.581416    Biso  1.000000 C
   C92         1.0     0.591611     0.751864     0.914129    Biso  1.000000 C
   C93         1.0     0.700093     0.591918     0.357160    Biso  1.000000 C
   C94         1.0     0.926138     0.811461     0.143224    Biso  1.000000 C
   C95         1.0     0.816247     0.907070     0.635426    Biso  1.000000 C
   C96         1.0     0.606302     0.682734     0.854497    Biso  1.000000 C
   C97         1.0     0.689079     0.664942     0.524186    Biso  1.000000 C
   C98         1.0     0.846215     0.787907     0.975986    Biso  1.000000 C
   C99         1.0     0.799921     0.830407     0.466222    Biso  1.000000 C
   C100        1.0     0.679231     0.689794     0.023913    Biso  1.000000 C
   C101        1.0     0.626925     0.676208     0.457485    Biso  1.000000 C
   C102        1.0     0.836287     0.861849     0.033371    Biso  1.000000 C
   C103        1.0     0.872061     0.821430     0.523710    Biso  1.000000 C
   C104        1.0     0.691507     0.621523     0.961809    Biso  1.000000 C
   C105        1.0     0.914819     0.587044     0.542219    Biso  1.000000 C
   C106        1.0     0.941909     0.564683     0.975894    Biso  1.000000 C
   C107        1.0     0.581377     0.930325     0.476211    Biso  1.000000 C
   C108        1.0     0.582135     0.908852     0.026053    Biso  1.000000 C
   C109        1.0     0.823059     0.650347     0.661454    Biso  1.000000 C
   C110        1.0     0.891468     0.650972     0.854212    Biso  1.000000 C
   C111        1.0     0.660247     0.883256     0.345229    Biso  1.000000 C
   C112        1.0     0.640153     0.831034     0.152619    Biso  1.000000 C
   Zn1         1.0     0.405998     0.085276     0.250469    Biso  1.000000 Zn
   Zn2         1.0     0.101662     0.405342     0.756960    Biso  1.000000 Zn
   Zn3         1.0     0.424329     0.591305     0.242983    Biso  1.000000 Zn
   Zn4         1.0     0.093272     0.915001     0.746056    Biso  1.000000 Zn
   Zn5         1.0     0.917223     0.095524     0.254908    Biso  1.000000 Zn
   Zn6         1.0     0.605318     0.400264     0.746895    Biso  1.000000 Zn
   Zn7         1.0     0.914720     0.584103     0.246902    Biso  1.000000 Zn
   Zn8         1.0     0.593478     0.897612     0.746421    Biso  1.000000 Zn
