# Supplementary material for: Pressure encryption toward physically uncopiable anti-counterfeiting
Source: Nat Commun. 2025 Jul 5;16:6203. doi: 10.1038/s41467-025-61509-3 (PMC12228716; doi:10.1038/s41467-025-61509-3)
Supplement: Supplementary file 3 — Source data [file 41467_2025_61509_MOESM3_ESM.zip › Source Data/Supplementary Date 18/Structures of molecular dynamics trajectories-Fig.5c and Fig. 5e-l/40 GPa.txt]

#======================================================================
# CRYSTAL DATA
#----------------------------------------------------------------------
data_VESTA_phase_40 GPa

_chemical_name_common                  'POSCAR file written by OVITO Basic 3.9'
_cell_length_a                         13.167583
_cell_length_b                         13.160762
_cell_length_c                         13.496463
_cell_angle_alpha                      92.316116
_cell_angle_beta                       91.838547
_cell_angle_gamma                      102.291824
_cell_volume                           2281.407993
_space_group_name_H-M_alt              'P 1'
_space_group_IT_number                 1

loop_
_space_group_symop_operation_xyz
   'x, y, z'

loop_
   _atom_site_label
   _atom_site_occupancy
   _atom_site_fract_x
   _atom_site_fract_y
   _atom_site_fract_z
   _atom_site_adp_type
   _atom_site_B_iso_or_equiv
   _atom_site_type_symbol
   Br1         1.0     0.082057     0.062747     0.221767    Biso  1.000000 Br
   Br2         1.0     0.385880     0.447343     0.334934    Biso  1.000000 Br
   Br3         1.0     0.450955     0.377072     0.833721    Biso  1.000000 Br
   Br4         1.0     0.074237     0.066670     0.706807    Biso  1.000000 Br
   Br5         1.0     0.433126     0.252224     0.359880    Biso  1.000000 Br
   Br6         1.0     0.294361     0.043830     0.161142    Biso  1.000000 Br
   Br7         1.0     0.054703     0.288715     0.670342    Biso  1.000000 Br
   Br8         1.0     0.257720     0.419560     0.846530    Biso  1.000000 Br
   Br9         1.0     0.069406     0.555219     0.201640    Biso  1.000000 Br
   Br10        1.0     0.405489     0.959117     0.356202    Biso  1.000000 Br
   Br11        1.0     0.453259     0.890211     0.849259    Biso  1.000000 Br
   Br12        1.0     0.049607     0.568075     0.717508    Biso  1.000000 Br
   Br13        1.0     0.432584     0.760006     0.349538    Biso  1.000000 Br
   Br14        1.0     0.305867     0.573135     0.163081    Biso  1.000000 Br
   Br15        1.0     0.084075     0.800947     0.672478    Biso  1.000000 Br
   Br16        1.0     0.264776     0.927970     0.854002    Biso  1.000000 Br
   Br17        1.0     0.578514     0.055105     0.217899    Biso  1.000000 Br
   Br18        1.0     0.891719     0.459723     0.347066    Biso  1.000000 Br
   Br19        1.0     0.965037     0.398506     0.856716    Biso  1.000000 Br
   Br20        1.0     0.558851     0.079614     0.705464    Biso  1.000000 Br
   Br21        1.0     0.946426     0.262902     0.364063    Biso  1.000000 Br
   Br22        1.0     0.797956     0.089196     0.166540    Biso  1.000000 Br
   Br23        1.0     0.591005     0.316181     0.654260    Biso  1.000000 Br
   Br24        1.0     0.758760     0.422809     0.846883    Biso  1.000000 Br
   Br25        1.0     0.581912     0.550059     0.218865    Biso  1.000000 Br
   Br26        1.0     0.885515     0.960771     0.351963    Biso  1.000000 Br
   Br27        1.0     0.950849     0.891281     0.839641    Biso  1.000000 Br
   Br28        1.0     0.556485     0.572216     0.701349    Biso  1.000000 Br
   Br29        1.0     0.933732     0.763221     0.364422    Biso  1.000000 Br
   Br30        1.0     0.799210     0.576014     0.172227    Biso  1.000000 Br
   Br31        1.0     0.562230     0.799145     0.673033    Biso  1.000000 Br
   Br32        1.0     0.751813     0.928196     0.851154    Biso  1.000000 Br
   N1          1.0     0.135470     0.216946     0.385635    Biso  1.000000 N
   N2          1.0     0.396783     0.392871     0.129369    Biso  1.000000 N
   N3          1.0     0.402041     0.404521     0.633983    Biso  1.000000 N
   N4          1.0     0.202664     0.124136     0.883683    Biso  1.000000 N
   N5          1.0     0.342516     0.151798     0.583879    Biso  1.000000 N
   N6          1.0     0.414134     0.132918     0.972300    Biso  1.000000 N
   N7          1.0     0.148446     0.429191     0.462287    Biso  1.000000 N
   N8          1.0     0.147195     0.336457     0.077975    Biso  1.000000 N
   N9          1.0     0.126814     0.706018     0.377236    Biso  1.000000 N
   N10         1.0     0.385624     0.868844     0.144699    Biso  1.000000 N
   N11         1.0     0.393042     0.898165     0.632585    Biso  1.000000 N
   N12         1.0     0.230517     0.632755     0.865582    Biso  1.000000 N
   N13         1.0     0.336227     0.641357     0.557404    Biso  1.000000 N
   N14         1.0     0.439801     0.647398     0.952326    Biso  1.000000 N
   N15         1.0     0.158170     0.925889     0.452358    Biso  1.000000 N
   N16         1.0     0.117145     0.814023     0.063717    Biso  1.000000 N
   N17         1.0     0.637679     0.210680     0.373124    Biso  1.000000 N
   N18         1.0     0.893727     0.390295     0.139655    Biso  1.000000 N
   N19         1.0     0.888382     0.402937     0.642899    Biso  1.000000 N
   N20         1.0     0.724056     0.138345     0.868464    Biso  1.000000 N
   N21         1.0     0.840643     0.141325     0.572326    Biso  1.000000 N
   N22         1.0     0.936598     0.148528     0.959502    Biso  1.000000 N
   N23         1.0     0.649767     0.422652     0.453832    Biso  1.000000 N
   N24         1.0     0.631383     0.314740     0.062992    Biso  1.000000 N
   N25         1.0     0.627735     0.707820     0.377763    Biso  1.000000 N
   N26         1.0     0.896665     0.908029     0.136158    Biso  1.000000 N
   N27         1.0     0.905098     0.899874     0.635834    Biso  1.000000 N
   N28         1.0     0.712850     0.625568     0.876263    Biso  1.000000 N
   N29         1.0     0.839893     0.645214     0.566824    Biso  1.000000 N
   N30         1.0     0.929496     0.668833     0.964555    Biso  1.000000 N
   N31         1.0     0.666011     0.934272     0.455596    Biso  1.000000 N
   N32         1.0     0.639188     0.830814     0.070776    Biso  1.000000 N
   H1          1.0     0.089271     0.252245     0.342536    Biso  1.000000 H
   H2          1.0     0.401669     0.463653     0.169028    Biso  1.000000 H
   H3          1.0     0.472931     0.414485     0.667393    Biso  1.000000 H
   H4          1.0     0.227338     0.080151     0.827487    Biso  1.000000 H
   H5          1.0     0.321988     0.085067     0.386144    Biso  1.000000 H
   H6          1.0     0.508268     0.183719     0.138885    Biso  1.000000 H
   H7          1.0     0.197681     0.512666     0.651177    Biso  1.000000 H
   H8          1.0     0.076620     0.314405     0.893138    Biso  1.000000 H
   H9          1.0     0.238527     0.180884     0.275277    Biso  1.000000 H
   H10         1.0     0.501732     0.360020     0.232102    Biso  1.000000 H
   H11         1.0     0.376928     0.512278     0.728483    Biso  1.000000 H
   H12         1.0     0.149708     0.205442     0.776276    Biso  1.000000 H
   H13         1.0     0.191405     0.226220     0.623584    Biso  1.000000 H
   H14         1.0     0.309135     0.273660     0.917912    Biso  1.000000 H
   H15         1.0     0.281900     0.310765     0.419438    Biso  1.000000 H
   H16         1.0     0.214621     0.159846     0.117099    Biso  1.000000 H
   H17         1.0     0.075744     0.271513     0.513059    Biso  1.000000 H
   H18         1.0     0.297328     0.433706     0.025157    Biso  1.000000 H
   H19         1.0     0.433919     0.307192     0.521074    Biso  1.000000 H
   H20         1.0     0.261718     0.047016     0.990710    Biso  1.000000 H
   H21         1.0     0.423239     0.028609     0.542643    Biso  1.000000 H
   H22         1.0     0.527085     0.042761     0.952810    Biso  1.000000 H
   H23         1.0    -0.003237     0.410120     0.478371    Biso  1.000000 H
   H24         1.0     0.035085     0.424014     0.036565    Biso  1.000000 H
   H25         1.0     0.493393     0.148030     0.587191    Biso  1.000000 H
   H26         1.0     0.408257    -0.018750     0.995009    Biso  1.000000 H
   H27         1.0     0.068005     0.474903     0.578978    Biso  1.000000 H
   H28         1.0     0.153660     0.489069     0.090015    Biso  1.000000 H
   H29         1.0     0.427875     0.129912     0.470851    Biso  1.000000 H
   H30         1.0     0.493079     0.055054     0.075453    Biso  1.000000 H
   H31         1.0     0.051508     0.538877     0.462171    Biso  1.000000 H
   H32         1.0     0.138861     0.427784     0.964352    Biso  1.000000 H
   H33         1.0     0.306255     0.254929     0.688105    Biso  1.000000 H
   H34         1.0     0.382870     0.062617     0.827026    Biso  1.000000 H
   H35         1.0     0.075173     0.391733     0.323375    Biso  1.000000 H
   H36         1.0     0.203704     0.410888     0.214584    Biso  1.000000 H
   H37         1.0     0.418328     0.210515     0.716555    Biso  1.000000 H
   H38         1.0     0.490487     0.166219     0.836983    Biso  1.000000 H
   H39         1.0     0.194084     0.493682     0.325572    Biso  1.000000 H
   H40         1.0     0.118108     0.280305     0.219275    Biso  1.000000 H
   H41         1.0     0.282744     0.121051     0.715284    Biso  1.000000 H
   H42         1.0     0.367099     0.197698     0.849075    Biso  1.000000 H
   H43         1.0     0.200039     0.363862     0.348446    Biso  1.000000 H
   H44         1.0     0.249625     0.298289     0.189091    Biso  1.000000 H
   H45         1.0     0.084744     0.749154     0.334014    Biso  1.000000 H
   H46         1.0     0.368590     0.908362     0.206379    Biso  1.000000 H
   H47         1.0     0.467016     0.901646     0.669649    Biso  1.000000 H
   H48         1.0     0.265318     0.584235     0.821506    Biso  1.000000 H
   H49         1.0     0.322124     0.584731     0.376876    Biso  1.000000 H
   H50         1.0     0.519671     0.684321     0.127597    Biso  1.000000 H
   H51         1.0     0.195308     1.008349     0.632352    Biso  1.000000 H
   H52         1.0     0.074217     0.792069     0.862580    Biso  1.000000 H
   H53         1.0     0.224889     0.691392     0.262109    Biso  1.000000 H
   H54         1.0     0.511025     0.853917     0.223660    Biso  1.000000 H
   H55         1.0     0.367913     1.024610     0.713308    Biso  1.000000 H
   H56         1.0     0.200463     0.725416     0.755733    Biso  1.000000 H
   H57         1.0     0.161609     0.677367     0.610270    Biso  1.000000 H
   H58         1.0     0.315258     0.778592     0.919848    Biso  1.000000 H
   H59         1.0     0.276884     0.791009     0.419545    Biso  1.000000 H
   H60         1.0     0.179529     0.646759     0.103161    Biso  1.000000 H
   H61         1.0     0.048925     0.745409     0.492922    Biso  1.000000 H
   H62         1.0     0.277544     0.902887     0.052348    Biso  1.000000 H
   H63         1.0     0.432381     0.796257     0.538019    Biso  1.000000 H
   H64         1.0     0.262480     0.545676     0.984099    Biso  1.000000 H
   H65         1.0     0.485272     0.638685     0.581225    Biso  1.000000 H
   H66         1.0     0.420908     0.485459     0.965529    Biso  1.000000 H
   H67         1.0     0.006157     0.936497     0.465512    Biso  1.000000 H
   H68         1.0     0.126004     0.969064     0.085765    Biso  1.000000 H
   H69         1.0     0.435616     0.640904     0.457533    Biso  1.000000 H
   H70         1.0     0.507318     0.555155     1.058062    Biso  1.000000 H
   H71         1.0     0.086224     1.008928     0.547630    Biso  1.000000 H
   H72         1.0     0.148431     0.934156    -0.025784    Biso  1.000000 H
   H73         1.0     0.401802     0.523770     0.519591    Biso  1.000000 H
   H74         1.0     0.545692     0.548858    -0.060032    Biso  1.000000 H
   H75         1.0     0.079034     1.055821     0.434392    Biso  1.000000 H
   H76         1.0     0.016385     0.891838     1.006745    Biso  1.000000 H
   H77         1.0     0.290807     0.615919     0.700955    Biso  1.000000 H
   H78         1.0     0.500106     0.684550     0.815281    Biso  1.000000 H
   H79         1.0     0.094659     0.888652     0.310229    Biso  1.000000 H
   H80         1.0     0.216599     0.762576     0.171724    Biso  1.000000 H
   H81         1.0     0.287627     0.735007     0.656211    Biso  1.000000 H
   H82         1.0     0.390599     0.720156     0.835057    Biso  1.000000 H
   H83         1.0     0.200133     0.994873     0.320257    Biso  1.000000 H
   H84         1.0     0.191989     0.890465     0.194383    Biso  1.000000 H
   H85         1.0     0.410746     0.700229     0.691283    Biso  1.000000 H
   H86         1.0     0.388516     0.587382     0.807845    Biso  1.000000 H
   H87         1.0     0.220159     0.871563     0.328220    Biso  1.000000 H
   H88         1.0     0.091012     0.765293     0.211077    Biso  1.000000 H
   H89         1.0     0.582088     0.228587     0.326653    Biso  1.000000 H
   H90         1.0     0.880566     0.441316     0.191505    Biso  1.000000 H
   H91         1.0     0.935022     0.377338     0.687896    Biso  1.000000 H
   H92         1.0     0.752372     0.091656     0.817966    Biso  1.000000 H
   H93         1.0     0.825773     0.083819     0.388438    Biso  1.000000 H
   H94         1.0     1.018003     0.201285     0.150798    Biso  1.000000 H
   H95         1.0     0.698021     0.532275     0.625839    Biso  1.000000 H
   H96         1.0     0.574824     0.308853     0.874242    Biso  1.000000 H
   H97         1.0     0.742522     0.193702     0.272916    Biso  1.000000 H
   H98         1.0     0.990091     0.362092     0.238595    Biso  1.000000 H
   H99         1.0     0.845181     0.522767     0.727436    Biso  1.000000 H
   H100        1.0     0.688477     0.231895     0.760076    Biso  1.000000 H
   H101        1.0     0.675373     0.199517     0.613711    Biso  1.000000 H
   H102        1.0     0.811310     0.268974     0.923706    Biso  1.000000 H
   H103        1.0     0.784238     0.312057     0.424790    Biso  1.000000 H
   H104        1.0     0.655834     0.128792     0.101114    Biso  1.000000 H
   H105        1.0     0.554578     0.253380     0.488000    Biso  1.000000 H
   H106        1.0     0.788683     0.415582     0.040205    Biso  1.000000 H
   H107        1.0     0.913896     0.285474     0.551642    Biso  1.000000 H
   H108        1.0     0.761517     0.054554     0.984358    Biso  1.000000 H
   H109        1.0     0.906581     0.021016     0.518983    Biso  1.000000 H
   H110        1.0     0.986908     0.073430     1.073595    Biso  1.000000 H
   H111        1.0     0.498055     0.418256     0.468010    Biso  1.000000 H
   H112        1.0     0.523753     0.413069     0.039686    Biso  1.000000 H
   H113        1.0     0.988375     0.108801     0.595324    Biso  1.000000 H
   H114        1.0     1.048591     0.057104     0.967202    Biso  1.000000 H
   H115        1.0     0.573247     0.507157     0.555418    Biso  1.000000 H
   H116        1.0     0.636393     0.474373     0.085158    Biso  1.000000 H
   H117        1.0     0.959769     0.134354     0.470790    Biso  1.000000 H
   H118        1.0     0.931208    -0.012710    -0.033680    Biso  1.000000 H
   H119        1.0     0.572978     0.543667     0.437421    Biso  1.000000 H
   H120        1.0     0.633010     0.427140     0.959575    Biso  1.000000 H
   H121        1.0     0.849592     0.245947     0.694573    Biso  1.000000 H
   H122        1.0     0.877663     0.077394     0.826298    Biso  1.000000 H
   H123        1.0     0.710032     0.358617     0.328808    Biso  1.000000 H
   H124        1.0     0.730603     0.269869     0.170997    Biso  1.000000 H
   H125        1.0     0.897071     0.131408     0.702843    Biso  1.000000 H
   H126        1.0     0.991791     0.165803     0.814810    Biso  1.000000 H
   H127        1.0     0.584684     0.381838     0.317121    Biso  1.000000 H
   H128        1.0     0.712475     0.401196     0.188043    Biso  1.000000 H
   H129        1.0     0.762702     0.123259     0.694590    Biso  1.000000 H
   H130        1.0     0.891266     0.218640     0.837088    Biso  1.000000 H
   H131        1.0     0.696841     0.487540     0.328995    Biso  1.000000 H
   H132        1.0     0.612321     0.292084     0.211105    Biso  1.000000 H
   H133        1.0     0.578340     0.737337     0.337776    Biso  1.000000 H
   H134        1.0     0.889822     0.972036     0.175976    Biso  1.000000 H
   H135        1.0     0.978548     0.903390     0.662969    Biso  1.000000 H
   H136        1.0     0.741997     0.573875     0.831926    Biso  1.000000 H
   H137        1.0     0.819503     0.596310     0.381810    Biso  1.000000 H
   H138        1.0     0.993139     0.697074     0.140504    Biso  1.000000 H
   H139        1.0     0.694563     0.989062     0.651227    Biso  1.000000 H
   H140        1.0     0.576586     0.809635     0.876493    Biso  1.000000 H
   H141        1.0     0.723116     0.679027     0.267166    Biso  1.000000 H
   H142        1.0     1.002105     0.877737     0.233823    Biso  1.000000 H
   H143        1.0     0.866578     0.996399     0.737926    Biso  1.000000 H
   H144        1.0     0.680153     0.727498     0.762229    Biso  1.000000 H
   H145        1.0     0.684625     0.719430     0.617412    Biso  1.000000 H
   H146        1.0     0.811831     0.787020     0.920475    Biso  1.000000 H
   H147        1.0     0.792852     0.803703     0.422548    Biso  1.000000 H
   H148        1.0     0.667127     0.655757     0.113639    Biso  1.000000 H
   H149        1.0     0.562100     0.775000     0.490940    Biso  1.000000 H
   H150        1.0     0.781196     0.939964     0.044995    Biso  1.000000 H
   H151        1.0     0.945460     0.799427     0.525184    Biso  1.000000 H
   H152        1.0     0.743041     0.539166     0.995546    Biso  1.000000 H
   H153        1.0     0.995229     0.647012     0.576826    Biso  1.000000 H
   H154        1.0     0.990200     0.585238     1.073282    Biso  1.000000 H
   H155        1.0     0.567993     1.036234     0.427122    Biso  1.000000 H
   H156        1.0     0.522751     0.913688     0.068826    Biso  1.000000 H
   H157        1.0     0.934503     0.617989     0.454570    Biso  1.000000 H
   H158        1.0     1.018643     0.562245     0.954590    Biso  1.000000 H
   H159        1.0     0.514292     0.931840     0.494578    Biso  1.000000 H
   H160        1.0     0.645715     0.992590     0.065307    Biso  1.000000 H
   H161        1.0     0.917040     0.521789     0.541216    Biso  1.000000 H
   H162        1.0     0.893149     0.517103    -0.005210    Biso  1.000000 H
   H163        1.0     0.613519     1.030965     0.555256    Biso  1.000000 H
   H164        1.0     0.583856     0.921399     0.957827    Biso  1.000000 H
   H165        1.0     0.812892     0.754151     0.675637    Biso  1.000000 H
   H166        1.0     0.863950     0.702349     0.832067    Biso  1.000000 H
   H167        1.0     0.571961     0.884993     0.339325    Biso  1.000000 H
   H168        1.0     0.747199     0.781771     0.172451    Biso  1.000000 H
   H169        1.0     0.913468     0.694379     0.706256    Biso  1.000000 H
   H170        1.0     0.895702     0.573866     0.837994    Biso  1.000000 H
   H171        1.0     0.694321     0.978643     0.322717    Biso  1.000000 H
   H172        1.0     0.713169     0.907517     0.199768    Biso  1.000000 H
   H173        1.0     0.781106     0.629547     0.717705    Biso  1.000000 H
   H174        1.0     0.987682     0.685069     0.820280    Biso  1.000000 H
   H175        1.0     0.698579     0.851185     0.334814    Biso  1.000000 H
   H176        1.0     0.622563     0.781970     0.208973    Biso  1.000000 H
   C1          1.0     0.262371     0.147888     0.519900    Biso  1.000000 C
   C2          1.0     0.405302     0.217124     1.024848    Biso  1.000000 C
   C3          1.0     0.229488     0.419219     0.522051    Biso  1.000000 C
   C4          1.0     0.146298     0.251979     0.019578    Biso  1.000000 C
   C5          1.0     0.267350     0.125949     0.416504    Biso  1.000000 C
   C6          1.0     0.457858     0.239622     0.114927    Biso  1.000000 C
   C7          1.0     0.250583     0.466810     0.620041    Biso  1.000000 C
   C8          1.0     0.115072     0.257613     0.922923    Biso  1.000000 C
   C9          1.0     0.211800     0.176440     0.350954    Biso  1.000000 C
   C10         1.0     0.457466     0.329779     0.162069    Biso  1.000000 C
   C11         1.0     0.340338     0.465078     0.666625    Biso  1.000000 C
   C12         1.0     0.157481     0.200764     0.856757    Biso  1.000000 C
   C13         1.0     0.181630     0.194610     0.551803    Biso  1.000000 C
   C14         1.0     0.354765     0.290229     0.986487    Biso  1.000000 C
   C15         1.0     0.299642     0.357177     0.488558    Biso  1.000000 C
   C16         1.0     0.191140     0.171855     0.045871    Biso  1.000000 C
   C17         1.0     0.124699     0.229239     0.482543    Biso  1.000000 C
   C18         1.0     0.347004     0.376885     0.042415    Biso  1.000000 C
   C19         1.0     0.379938     0.349915     0.547192    Biso  1.000000 C
   C20         1.0     0.220774     0.104446     0.975690    Biso  1.000000 C
   C21         1.0     0.428717     0.109869     0.546213    Biso  1.000000 C
   C22         1.0     0.464515     0.052716     1.001157    Biso  1.000000 C
   C23         1.0     0.063619     0.466228     0.497855    Biso  1.000000 C
   C24         1.0     0.115941     0.426568     0.038944    Biso  1.000000 C
   C25         1.0     0.337116     0.184136     0.683911    Biso  1.000000 C
   C26         1.0     0.414682     0.138967     0.863702    Biso  1.000000 C
   C27         1.0     0.154238     0.425064     0.357216    Biso  1.000000 C
   C28         1.0     0.181930     0.334014     0.179952    Biso  1.000000 C
   C29         1.0     0.253782     0.634759     0.494914    Biso  1.000000 C
   C30         1.0     0.420602     0.719920     1.016538    Biso  1.000000 C
   C31         1.0     0.232783     0.911699     0.518983    Biso  1.000000 C
   C32         1.0     0.135818     0.742910    -0.000347    Biso  1.000000 C
   C33         1.0     0.259466     0.624300     0.395325    Biso  1.000000 C
   C34         1.0     0.468301     0.735761     0.108359    Biso  1.000000 C
   C35         1.0     0.244408     0.959889     0.611624    Biso  1.000000 C
   C36         1.0     0.130149     0.754151     0.896623    Biso  1.000000 C
   C37         1.0     0.201406     0.667801     0.334920    Biso  1.000000 C
   C38         1.0     0.457115     0.815064     0.167107    Biso  1.000000 C
   C39         1.0     0.330685     0.954796     0.667676    Biso  1.000000 C
   C40         1.0     0.179986     0.700804     0.831474    Biso  1.000000 C
   C41         1.0     0.170032     0.667939     0.533554    Biso  1.000000 C
   C42         1.0     0.351743     0.785243     0.990087    Biso  1.000000 C
   C43         1.0     0.290550     0.841769     0.488159    Biso  1.000000 C
   C44         1.0     0.182403     0.662654     0.025786    Biso  1.000000 C
   C45         1.0     0.106923     0.705841     0.474381    Biso  1.000000 C
   C46         1.0     0.330371     0.852586     0.057347    Biso  1.000000 C
   C47         1.0     0.375362     0.838545     0.549882    Biso  1.000000 C
   C48         1.0     0.227988     0.608146     0.962838    Biso  1.000000 C
   C49         1.0     0.423429     0.606456     0.527591    Biso  1.000000 C
   C50         1.0     0.478631     0.558543     0.980412    Biso  1.000000 C
   C51         1.0     0.083599     0.988993     0.474142    Biso  1.000000 C
   C52         1.0     0.095607     0.903641     0.033281    Biso  1.000000 C
   C53         1.0     0.334283     0.676394     0.656146    Biso  1.000000 C
   C54         1.0     0.428244     0.658345     0.851966    Biso  1.000000 C
   C55         1.0     0.170506     0.917415     0.347714    Biso  1.000000 C
   C56         1.0     0.154269     0.805539     0.165732    Biso  1.000000 C
   C57         1.0     0.762200     0.142686     0.507492    Biso  1.000000 C
   C58         1.0     0.921594     0.223633     1.020453    Biso  1.000000 C
   C59         1.0     0.732807     0.424882     0.515340    Biso  1.000000 C
   C60         1.0     0.635668     0.239420    -0.004175    Biso  1.000000 C
   C61         1.0     0.769404     0.125970     0.409398    Biso  1.000000 C
   C62         1.0     0.965932     0.243355     0.117608    Biso  1.000000 C
   C63         1.0     0.746207     0.476118     0.604862    Biso  1.000000 C
   C64         1.0     0.617802     0.254049     0.896701    Biso  1.000000 C
   C65         1.0     0.715277     0.167089     0.342377    Biso  1.000000 C
   C66         1.0     0.955380     0.328501     0.168108    Biso  1.000000 C
   C67         1.0     0.827810     0.469394     0.664711    Biso  1.000000 C
   C68         1.0     0.671121     0.202422     0.832156    Biso  1.000000 C
   C69         1.0     0.683426     0.193047     0.540158    Biso  1.000000 C
   C70         1.0     0.853912     0.286847     0.992983    Biso  1.000000 C
   C71         1.0     0.795612     0.352647     0.495059    Biso  1.000000 C
   C72         1.0     0.670160     0.156958     0.024024    Biso  1.000000 C
   C73         1.0     0.618683     0.220296     0.466761    Biso  1.000000 C
   C74         1.0     0.842781     0.369132     0.049119    Biso  1.000000 C
   C75         1.0     0.873070     0.348573     0.558683    Biso  1.000000 C
   C76         1.0     0.721812     0.108017     0.959714    Biso  1.000000 C
   C77         1.0     0.928821     0.102395     0.539639    Biso  1.000000 C
   C78         1.0     0.976982     0.065940     0.995469    Biso  1.000000 C
   C79         1.0     0.569534     0.475085     0.481674    Biso  1.000000 C
   C80         1.0     0.603035     0.408410     0.032992    Biso  1.000000 C
   C81         1.0     0.835609     0.166945     0.676820    Biso  1.000000 C
   C82         1.0     0.921508     0.151547     0.853630    Biso  1.000000 C
   C83         1.0     0.662751     0.412037     0.353536    Biso  1.000000 C
   C84         1.0     0.677135     0.319316     0.163811    Biso  1.000000 C
   C85         1.0     0.753707     0.650215     0.511701    Biso  1.000000 C
   C86         1.0     0.906588     0.739047     1.026420    Biso  1.000000 C
   C87         1.0     0.736213     0.914050     0.517536    Biso  1.000000 C
   C88         1.0     0.645904     0.758130     0.004192    Biso  1.000000 C
   C89         1.0     0.756434     0.623117     0.410280    Biso  1.000000 C
   C90         1.0     0.941012     0.746759     0.121714    Biso  1.000000 C
   C91         1.0     0.750846     0.956886     0.614139    Biso  1.000000 C
   C92         1.0     0.625107     0.760596     0.904007    Biso  1.000000 C
   C93         1.0     0.709019     0.676113     0.347848    Biso  1.000000 C
   C94         1.0     0.949479     0.842799     0.175273    Biso  1.000000 C
   C95         1.0     0.835687     0.945635     0.670971    Biso  1.000000 C
   C96         1.0     0.675752     0.703143     0.842086    Biso  1.000000 C
   C97         1.0     0.677785     0.699721     0.541106    Biso  1.000000 C
   C98         1.0     0.846123     0.809645     0.991888    Biso  1.000000 C
   C99         1.0     0.804829     0.849250     0.495009    Biso  1.000000 C
   C100        1.0     0.680322     0.672823     0.036212    Biso  1.000000 C
   C101        1.0     0.608596     0.718608     0.474453    Biso  1.000000 C
   C102        1.0     0.838527     0.892857     0.050188    Biso  1.000000 C
   C103        1.0     0.886625     0.838927     0.551682    Biso  1.000000 C
   C104        1.0     0.713816     0.603895     0.973052    Biso  1.000000 C
   C105        1.0     0.924716     0.605619     0.535249    Biso  1.000000 C
   C106        1.0     0.957514     0.579477     1.000901    Biso  1.000000 C
   C107        1.0     0.587325     0.986055     0.486991    Biso  1.000000 C
   C108        1.0     0.598252     0.916439     0.038569    Biso  1.000000 C
   C109        1.0     0.835108     0.679009     0.671577    Biso  1.000000 C
   C110        1.0     0.910631     0.656630     0.861007    Biso  1.000000 C
   C111        1.0     0.657192     0.910361     0.356633    Biso  1.000000 C
   C112        1.0     0.683278     0.825375     0.165450    Biso  1.000000 C
   Zn1         1.0     0.437266     0.113557     0.263089    Biso  1.000000 Zn
   Zn2         1.0     0.107683     0.433037     0.770967    Biso  1.000000 Zn
   Zn3         1.0     0.447317     0.607600     0.273428    Biso  1.000000 Zn
   Zn4         1.0     0.108673     0.935746     0.794551    Biso  1.000000 Zn
   Zn5         1.0     0.938536     0.114919     0.274768    Biso  1.000000 Zn
   Zn6         1.0     0.606343     0.445388     0.772136    Biso  1.000000 Zn
   Zn7         1.0     0.945793     0.620071     0.278482    Biso  1.000000 Zn
   Zn8         1.0     0.609433     0.952525     0.783691    Biso  1.000000 Zn
