# Supplementary material for: Pressure encryption toward physically uncopiable anti-counterfeiting
Source: Nat Commun. 2025 Jul 5;16:6203. doi: 10.1038/s41467-025-61509-3 (PMC12228716; doi:10.1038/s41467-025-61509-3)
Supplement: Supplementary file 3 — Source data [file 41467_2025_61509_MOESM3_ESM.zip › Source Data/Supplementary Date 18/Structures of molecular dynamics trajectories-Fig.5c and Fig. 5e-l/50 GPa.txt]

#======================================================================
# CRYSTAL DATA
#----------------------------------------------------------------------
data_VESTA_phase_50 GPa

_chemical_name_common                  'POSCAR file written by OVITO Basic 3.9'
_cell_length_a                         12.836588
_cell_length_b                         13.167537
_cell_length_c                         13.360187
_cell_angle_alpha                      96.559364
_cell_angle_beta                       86.034874
_cell_angle_gamma                      104.145119
_cell_volume                           2173.424835
_space_group_name_H-M_alt              'P 1'
_space_group_IT_number                 1

loop_
_space_group_symop_operation_xyz
   'x, y, z'

loop_
   _atom_site_label
   _atom_site_occupancy
   _atom_site_fract_x
   _atom_site_fract_y
   _atom_site_fract_z
   _atom_site_adp_type
   _atom_site_B_iso_or_equiv
   _atom_site_type_symbol
   Br1         1.0     0.081750     0.133620     0.181155    Biso  1.000000 Br
   Br2         1.0     0.436807     0.442250     0.323206    Biso  1.000000 Br
   Br3         1.0     0.454580     0.388579     0.819691    Biso  1.000000 Br
   Br4         1.0     0.072469     0.065828     0.694782    Biso  1.000000 Br
   Br5         1.0     0.454988     0.230613     0.350079    Biso  1.000000 Br
   Br6         1.0     0.282590     0.067892     0.147563    Biso  1.000000 Br
   Br7         1.0     0.059141     0.274311     0.670479    Biso  1.000000 Br
   Br8         1.0     0.246105     0.442650     0.863264    Biso  1.000000 Br
   Br9         1.0     0.059977     0.618491     0.179926    Biso  1.000000 Br
   Br10        1.0     0.453201     0.945053     0.316886    Biso  1.000000 Br
   Br11        1.0     0.449774     0.899578     0.836413    Biso  1.000000 Br
   Br12        1.0     0.059541     0.559366     0.681651    Biso  1.000000 Br
   Br13        1.0     0.447906     0.724838     0.356108    Biso  1.000000 Br
   Br14        1.0     0.264881     0.571825     0.149822    Biso  1.000000 Br
   Br15        1.0     0.070037     0.795209     0.663564    Biso  1.000000 Br
   Br16        1.0     0.248199     0.948058     0.882594    Biso  1.000000 Br
   Br17        1.0     0.570744     0.116619     0.177096    Biso  1.000000 Br
   Br18        1.0     0.952163     0.443444     0.320239    Biso  1.000000 Br
   Br19        1.0     0.952125     0.404752     0.829923    Biso  1.000000 Br
   Br20        1.0     0.562543     0.074222     0.691845    Biso  1.000000 Br
   Br21        1.0     0.955085     0.235588     0.363770    Biso  1.000000 Br
   Br22        1.0     0.782656     0.059795     0.144749    Biso  1.000000 Br
   Br23        1.0     0.561626     0.281786     0.661120    Biso  1.000000 Br
   Br24        1.0     0.745285     0.436616     0.849936    Biso  1.000000 Br
   Br25        1.0     0.568424     0.606229     0.188233    Biso  1.000000 Br
   Br26        1.0     0.953285     0.956874     0.300145    Biso  1.000000 Br
   Br27        1.0     0.952336     0.903281     0.832549    Biso  1.000000 Br
   Br28        1.0     0.575406     0.570692     0.696398    Biso  1.000000 Br
   Br29        1.0     0.959937     0.751519     0.354967    Biso  1.000000 Br
   Br30        1.0     0.780055     0.580966     0.146426    Biso  1.000000 Br
   Br31        1.0     0.557312     0.778082     0.668818    Biso  1.000000 Br
   Br32        1.0     0.734585     0.932916     0.856718    Biso  1.000000 Br
   N1          1.0     0.119062     0.142420     0.388344    Biso  1.000000 N
   N2          1.0     0.324110     0.380302     0.142920    Biso  1.000000 N
   N3          1.0     0.405536     0.388339     0.619415    Biso  1.000000 N
   N4          1.0     0.202445     0.144322     0.874945    Biso  1.000000 N
   N5          1.0     0.355604     0.128153     0.563302    Biso  1.000000 N
   N6          1.0     0.422362     0.157745     0.943171    Biso  1.000000 N
   N7          1.0     0.161912     0.388898     0.455915    Biso  1.000000 N
   N8          1.0     0.094284     0.359374     0.070174    Biso  1.000000 N
   N9          1.0     0.124788     0.637964     0.381211    Biso  1.000000 N
   N10         1.0     0.328760     0.872766     0.150036    Biso  1.000000 N
   N11         1.0     0.394040     0.875939     0.629398    Biso  1.000000 N
   N12         1.0     0.199823     0.638423     0.865576    Biso  1.000000 N
   N13         1.0     0.353408     0.626919     0.559444    Biso  1.000000 N
   N14         1.0     0.417951     0.661474     0.948386    Biso  1.000000 N
   N15         1.0     0.161277     0.896368     0.453622    Biso  1.000000 N
   N16         1.0     0.099345     0.844852     0.062899    Biso  1.000000 N
   N17         1.0     0.632393     0.130116     0.373543    Biso  1.000000 N
   N18         1.0     0.820201     0.375349     0.140483    Biso  1.000000 N
   N19         1.0     0.881107     0.379570     0.625684    Biso  1.000000 N
   N20         1.0     0.710526     0.139467     0.854377    Biso  1.000000 N
   N21         1.0     0.850821     0.131752     0.559510    Biso  1.000000 N
   N22         1.0     0.922355     0.162423     0.950531    Biso  1.000000 N
   N23         1.0     0.659851     0.391009     0.442183    Biso  1.000000 N
   N24         1.0     0.594302     0.331555     0.058343    Biso  1.000000 N
   N25         1.0     0.626256     0.637941     0.388400    Biso  1.000000 N
   N26         1.0     0.805376     0.868889     0.139514    Biso  1.000000 N
   N27         1.0     0.892728     0.883248     0.633093    Biso  1.000000 N
   N28         1.0     0.690329     0.631787     0.870881    Biso  1.000000 N
   N29         1.0     0.863439     0.631911     0.558816    Biso  1.000000 N
   N30         1.0     0.920807     0.665655     0.953386    Biso  1.000000 N
   N31         1.0     0.661138     0.883450     0.449750    Biso  1.000000 N
   N32         1.0     0.597695     0.842113     0.070674    Biso  1.000000 N
   H1          1.0     0.062418     0.149334     0.343733    Biso  1.000000 H
   H2          1.0     0.289192     0.435552     0.190925    Biso  1.000000 H
   H3          1.0     0.465853     0.382296     0.662062    Biso  1.000000 H
   H4          1.0     0.241917     0.094773     0.832591    Biso  1.000000 H
   H5          1.0     0.318144     0.022712     0.384887    Biso  1.000000 H
   H6          1.0     0.438021     0.186232     0.139705    Biso  1.000000 H
   H7          1.0     0.199006     0.490841     0.619456    Biso  1.000000 H
   H8          1.0     0.059381     0.318940     0.874732    Biso  1.000000 H
   H9          1.0     0.176331     0.038234     0.278348    Biso  1.000000 H
   H10         1.0     0.331232     0.270509     0.252729    Biso  1.000000 H
   H11         1.0     0.354414     0.486078     0.734055    Biso  1.000000 H
   H12         1.0     0.172898     0.241494     0.770000    Biso  1.000000 H
   H13         1.0     0.204229     0.220619     0.617045    Biso  1.000000 H
   H14         1.0     0.318045     0.306003     0.908026    Biso  1.000000 H
   H15         1.0     0.290072     0.276596     0.402390    Biso  1.000000 H
   H16         1.0     0.214315     0.235516     0.109754    Biso  1.000000 H
   H17         1.0     0.065402     0.235478     0.506738    Biso  1.000000 H
   H18         1.0     0.273243     0.441826     0.030523    Biso  1.000000 H
   H19         1.0     0.459638     0.293078     0.509483    Biso  1.000000 H
   H20         1.0     0.247875     0.088260     0.996335    Biso  1.000000 H
   H21         1.0     0.438486     0.009030     0.542522    Biso  1.000000 H
   H22         1.0     0.493447     0.098594     1.053499    Biso  1.000000 H
   H23         1.0     0.119640     0.517534     0.519183    Biso  1.000000 H
   H24         1.0     0.017553     0.421249    -0.038014    Biso  1.000000 H
   H25         1.0     0.508898     0.134954     0.555229    Biso  1.000000 H
   H26         1.0     0.527852     0.066089     0.923177    Biso  1.000000 H
   H27         1.0     0.017908     0.428293     0.456854    Biso  1.000000 H
   H28         1.0    -0.012031     0.453163     0.078964    Biso  1.000000 H
   H29         1.0     0.439254     0.081621     0.438441    Biso  1.000000 H
   H30         1.0     0.411744     0.009486    -0.022647    Biso  1.000000 H
   H31         1.0     0.058166     0.401654     0.568171    Biso  1.000000 H
   H32         1.0     0.111689     0.506905     1.027164    Biso  1.000000 H
   H33         1.0     0.388389     0.110231     0.694911    Biso  1.000000 H
   H34         1.0     0.406620     0.084776     0.805977    Biso  1.000000 H
   H35         1.0     0.109420     0.392453     0.315594    Biso  1.000000 H
   H36         1.0     0.092910     0.453740     0.192414    Biso  1.000000 H
   H37         1.0     0.265678     0.141328     0.698209    Biso  1.000000 H
   H38         1.0     0.500387     0.197509     0.805803    Biso  1.000000 H
   H39         1.0     0.254660     0.395433     0.330952    Biso  1.000000 H
   H40         1.0     0.036327     0.324921     0.206820    Biso  1.000000 H
   H41         1.0     0.382121     0.244158     0.685787    Biso  1.000000 H
   H42         1.0     0.358894     0.203376     0.827653    Biso  1.000000 H
   H43         1.0     0.154325     0.276954     0.334040    Biso  1.000000 H
   H44         1.0     0.181586     0.355984     0.189935    Biso  1.000000 H
   H45         1.0     0.073696     0.649500     0.327983    Biso  1.000000 H
   H46         1.0     0.291911     0.911974     0.207693    Biso  1.000000 H
   H47         1.0     0.451963     0.862739     0.668353    Biso  1.000000 H
   H48         1.0     0.234171     0.587228     0.811941    Biso  1.000000 H
   H49         1.0     0.314604     0.517703     0.387985    Biso  1.000000 H
   H50         1.0     0.465009     0.690007     0.142532    Biso  1.000000 H
   H51         1.0     0.209748     1.007094     0.632373    Biso  1.000000 H
   H52         1.0     0.049393     0.811958     0.877847    Biso  1.000000 H
   H53         1.0     0.163982     0.518858     0.282661    Biso  1.000000 H
   H54         1.0     0.357843     0.773436     0.258451    Biso  1.000000 H
   H55         1.0     0.353191     0.975893     0.742232    Biso  1.000000 H
   H56         1.0     0.168290     0.725908     0.760050    Biso  1.000000 H
   H57         1.0     0.198139     0.734258     0.603721    Biso  1.000000 H
   H58         1.0     0.315048     0.795782     0.918600    Biso  1.000000 H
   H59         1.0     0.309852     0.817565     0.397096    Biso  1.000000 H
   H60         1.0     0.210657     0.721853     0.098761    Biso  1.000000 H
   H61         1.0     0.061737     0.735639     0.488808    Biso  1.000000 H
   H62         1.0     0.274864     0.940661     0.034929    Biso  1.000000 H
   H63         1.0     0.439325     0.777183     0.519619    Biso  1.000000 H
   H64         1.0     0.258683     0.587095     0.985109    Biso  1.000000 H
   H65         1.0     0.391964     0.490563     0.499123    Biso  1.000000 H
   H66         1.0     0.484983     0.579513     1.051265    Biso  1.000000 H
   H67         1.0     0.097510     1.027558     0.501726    Biso  1.000000 H
   H68         1.0     0.006748     0.922684    -0.016360    Biso  1.000000 H
   H69         1.0     0.490262     0.580850     0.570323    Biso  1.000000 H
   H70         1.0     0.509144     0.553325     0.916039    Biso  1.000000 H
   H71         1.0     0.006364     0.921807     0.438346    Biso  1.000000 H
   H72         1.0     0.007076     0.950295     0.106236    Biso  1.000000 H
   H73         1.0     0.464081     0.603888     0.455702    Biso  1.000000 H
   H74         1.0     0.388930     0.506085    -0.022735    Biso  1.000000 H
   H75         1.0     0.046072     0.916697     0.559425    Biso  1.000000 H
   H76         1.0     0.114131     1.002581     1.035117    Biso  1.000000 H
   H77         1.0     0.324081     0.728942     0.682195    Biso  1.000000 H
   H78         1.0     0.380243     0.569746     0.814362    Biso  1.000000 H
   H79         1.0     0.175345     0.779793     0.340198    Biso  1.000000 H
   H80         1.0     0.147870     0.933287     0.191932    Biso  1.000000 H
   H81         1.0     0.397188     0.633889     0.696370    Biso  1.000000 H
   H82         1.0     0.476675     0.696004     0.804984    Biso  1.000000 H
   H83         1.0     0.109648     0.880053     0.318383    Biso  1.000000 H
   H84         1.0     0.038791     0.836838     0.208617    Biso  1.000000 H
   H85         1.0     0.257150     0.608610     0.687732    Biso  1.000000 H
   H86         1.0     0.348068     0.700645     0.828191    Biso  1.000000 H
   H87         1.0     0.253724     0.913822     0.330561    Biso  1.000000 H
   H88         1.0     0.153347     0.798340     0.186512    Biso  1.000000 H
   H89         1.0     0.579100     0.139014     0.317194    Biso  1.000000 H
   H90         1.0     0.807104     0.435655     0.189531    Biso  1.000000 H
   H91         1.0     0.933619     0.371612     0.676429    Biso  1.000000 H
   H92         1.0     0.752297     0.103648     0.798844    Biso  1.000000 H
   H93         1.0     0.820838     0.012568     0.389003    Biso  1.000000 H
   H94         1.0     0.953103     0.187801     0.133221    Biso  1.000000 H
   H95         1.0     0.705497     0.518617     0.600788    Biso  1.000000 H
   H96         1.0     0.565393     0.313723     0.873720    Biso  1.000000 H
   H97         1.0     0.668978     0.010677     0.287121    Biso  1.000000 H
   H98         1.0     0.853237     0.291240     0.255255    Biso  1.000000 H
   H99         1.0     0.851604     0.499143     0.723216    Biso  1.000000 H
   H100        1.0     0.686642     0.236418     0.747415    Biso  1.000000 H
   H101        1.0     0.710268     0.212689     0.611506    Biso  1.000000 H
   H102        1.0     0.805836     0.299185     0.907221    Biso  1.000000 H
   H103        1.0     0.805860     0.291744     0.395084    Biso  1.000000 H
   H104        1.0     0.717775     0.200920     0.094721    Biso  1.000000 H
   H105        1.0     0.578816     0.246071     0.478713    Biso  1.000000 H
   H106        1.0     0.763211     0.429452     0.020160    Biso  1.000000 H
   H107        1.0     0.927416     0.267368     0.527274    Biso  1.000000 H
   H108        1.0     0.754374     0.065348     0.967441    Biso  1.000000 H
   H109        1.0     0.962384     0.106344     0.447750    Biso  1.000000 H
   H110        1.0     1.033536     0.076480     0.937555    Biso  1.000000 H
   H111        1.0     0.617432     0.530898     0.511734    Biso  1.000000 H
   H112        1.0     0.552999     0.413397    -0.049975    Biso  1.000000 H
   H113        1.0     0.894058    -0.007877     0.490433    Biso  1.000000 H
   H114        1.0     0.909707     0.006903     0.971386    Biso  1.000000 H
   H115        1.0     0.517729     0.432554     0.441216    Biso  1.000000 H
   H116        1.0     0.501178     0.428534     0.079990    Biso  1.000000 H
   H117        1.0     0.989868     0.093993     0.573249    Biso  1.000000 H
   H118        1.0     0.989326     0.090319     0.059711    Biso  1.000000 H
   H119        1.0     0.558213     0.414223     0.558905    Biso  1.000000 H
   H120        1.0     0.630515     0.486102     1.058707    Biso  1.000000 H
   H121        1.0     0.903587     0.133219     0.694921    Biso  1.000000 H
   H122        1.0     0.896662     0.217336     0.817386    Biso  1.000000 H
   H123        1.0     0.590624     0.369126     0.315801    Biso  1.000000 H
   H124        1.0     0.644240     0.430351     0.179400    Biso  1.000000 H
   H125        1.0     0.752461     0.113169     0.690089    Biso  1.000000 H
   H126        1.0     0.871046     0.071948     0.827235    Biso  1.000000 H
   H127        1.0     0.727048     0.420960     0.304041    Biso  1.000000 H
   H128        1.0     0.535358     0.317188     0.209948    Biso  1.000000 H
   H129        1.0     0.836084     0.237464     0.692091    Biso  1.000000 H
   H130        1.0     0.991896     0.145105     0.816248    Biso  1.000000 H
   H131        1.0     0.684029     0.285555     0.323750    Biso  1.000000 H
   H132        1.0     0.652746     0.293975     0.184214    Biso  1.000000 H
   H133        1.0     0.569493     0.643072     0.342871    Biso  1.000000 H
   H134        1.0     0.759223     0.918278     0.182976    Biso  1.000000 H
   H135        1.0     0.947677     0.880632     0.686373    Biso  1.000000 H
   H136        1.0     0.716725     0.586207     0.815156    Biso  1.000000 H
   H137        1.0     0.809342     0.507905     0.392576    Biso  1.000000 H
   H138        1.0     0.960512     0.704872     0.151549    Biso  1.000000 H
   H139        1.0     0.690241     1.000726     0.621461    Biso  1.000000 H
   H140        1.0     0.556172     0.811849     0.881458    Biso  1.000000 H
   H141        1.0     0.671433     0.536821     0.273962    Biso  1.000000 H
   H142        1.0     0.822297     0.775146     0.254728    Biso  1.000000 H
   H143        1.0     0.848770     0.987318     0.740035    Biso  1.000000 H
   H144        1.0     0.673653     0.726634     0.765516    Biso  1.000000 H
   H145        1.0     0.706115     0.707253     0.616920    Biso  1.000000 H
   H146        1.0     0.804877     0.781780     0.908119    Biso  1.000000 H
   H147        1.0     0.822603     0.808009     0.400837    Biso  1.000000 H
   H148        1.0     0.690668     0.695300     0.109804    Biso  1.000000 H
   H149        1.0     0.568659     0.727878     0.511046    Biso  1.000000 H
   H150        1.0     0.768396     0.928893     0.016975    Biso  1.000000 H
   H151        1.0     0.953067     0.791030     0.527324    Biso  1.000000 H
   H152        1.0     0.731474     0.550635     0.982466    Biso  1.000000 H
   H153        1.0     0.957513     0.591348     0.440931    Biso  1.000000 H
   H154        1.0     0.985543     0.596555     1.055243    Biso  1.000000 H
   H155        1.0     0.614161     1.016118     0.492421    Biso  1.000000 H
   H156        1.0     0.625471     1.000353     0.060308    Biso  1.000000 H
   H157        1.0     0.923075     0.507907     0.544160    Biso  1.000000 H
   H158        1.0     1.019539     0.567535     0.924684    Biso  1.000000 H
   H159        1.0     0.516743     0.910523     0.443618    Biso  1.000000 H
   H160        1.0     0.542075     0.936009    -0.026738    Biso  1.000000 H
   H161        1.0     1.013049     0.633754     0.563160    Biso  1.000000 H
   H162        1.0     0.884624     0.510544    -0.026224    Biso  1.000000 H
   H163        1.0     0.560189     0.917346     0.567420    Biso  1.000000 H
   H164        1.0     0.496850     0.943917     1.091822    Biso  1.000000 H
   H165        1.0     0.845965     0.738700     0.689566    Biso  1.000000 H
   H166        1.0     0.868456     0.712022     0.833010    Biso  1.000000 H
   H167        1.0     0.611124     0.884744     0.320287    Biso  1.000000 H
   H168        1.0     0.626261     0.924000     0.199377    Biso  1.000000 H
   H169        1.0     0.916309     0.645011     0.703483    Biso  1.000000 H
   H170        1.0     0.865863     0.576906     0.821854    Biso  1.000000 H
   H171        1.0     0.751578     0.897638     0.324155    Biso  1.000000 H
   H172        1.0     0.523444     0.816656     0.209652    Biso  1.000000 H
   H173        1.0     0.780406     0.600169     0.691488    Biso  1.000000 H
   H174        1.0     0.986471     0.668332     0.804888    Biso  1.000000 H
   H175        1.0     0.663182     0.774174     0.320135    Biso  1.000000 H
   H176        1.0     0.651489     0.794260     0.189933    Biso  1.000000 H
   C1          1.0     0.276633     0.127832     0.504508    Biso  1.000000 C
   C2          1.0     0.399110     0.239333     1.007352    Biso  1.000000 C
   C3          1.0     0.241080     0.383266     0.512823    Biso  1.000000 C
   C4          1.0     0.121216     0.282517     0.009466    Biso  1.000000 C
   C5          1.0     0.262189     0.070116     0.410705    Biso  1.000000 C
   C6          1.0     0.400216     0.235488     0.109588    Biso  1.000000 C
   C7          1.0     0.247164     0.435519     0.605338    Biso  1.000000 C
   C8          1.0     0.102545     0.272817     0.907655    Biso  1.000000 C
   C9          1.0     0.181866     0.076473     0.354028    Biso  1.000000 C
   C10         1.0     0.350710     0.297952     0.176102    Biso  1.000000 C
   C11         1.0     0.333641     0.439152     0.658973    Biso  1.000000 C
   C12         1.0     0.165089     0.221188     0.842536    Biso  1.000000 C
   C13         1.0     0.201021     0.178353     0.542050    Biso  1.000000 C
   C14         1.0     0.342258     0.308818     0.980375    Biso  1.000000 C
   C15         1.0     0.313470     0.326184     0.469951    Biso  1.000000 C
   C16         1.0     0.178589     0.214910     0.040023    Biso  1.000000 C
   C17         1.0     0.126794     0.192128     0.479800    Biso  1.000000 C
   C18         1.0     0.316135     0.382062     0.045117    Biso  1.000000 C
   C19         1.0     0.400025     0.333547     0.527778    Biso  1.000000 C
   C20         1.0     0.201778     0.137293     0.973504    Biso  1.000000 C
   C21         1.0     0.439672     0.084025     0.521710    Biso  1.000000 C
   C22         1.0     0.465934     0.081918     0.976753    Biso  1.000000 C
   C23         1.0     0.087229     0.437814     0.500419    Biso  1.000000 C
   C24         1.0     0.051141     0.435983     0.032332    Biso  1.000000 C
   C25         1.0     0.344383     0.160645     0.664976    Biso  1.000000 C
   C26         1.0     0.419407     0.163214     0.838446    Biso  1.000000 C
   C27         1.0     0.170245     0.362716     0.350424    Biso  1.000000 C
   C28         1.0     0.106927     0.376159     0.175595    Biso  1.000000 C
   C29         1.0     0.274930     0.627471     0.501275    Biso  1.000000 C
   C30         1.0     0.400858     0.740268     1.013131    Biso  1.000000 C
   C31         1.0     0.242345     0.903226     0.511786    Biso  1.000000 C
   C32         1.0     0.119719     0.772003     0.002487    Biso  1.000000 C
   C33         1.0     0.262331     0.569013     0.410260    Biso  1.000000 C
   C34         1.0     0.410324     0.735718     0.113402    Biso  1.000000 C
   C35         1.0     0.254451     0.952077     0.607580    Biso  1.000000 C
   C36         1.0     0.102267     0.768012     0.901483    Biso  1.000000 C
   C37         1.0     0.186182     0.575788     0.352153    Biso  1.000000 C
   C38         1.0     0.369172     0.797332     0.182551    Biso  1.000000 C
   C39         1.0     0.335369     0.946088     0.664119    Biso  1.000000 C
   C40         1.0     0.157148     0.709258     0.834449    Biso  1.000000 C
   C41         1.0     0.202453     0.688749     0.531798    Biso  1.000000 C
   C42         1.0     0.344812     0.807828     0.986479    Biso  1.000000 C
   C43         1.0     0.317645     0.847600     0.474590    Biso  1.000000 C
   C44         1.0     0.175560     0.700951     0.030509    Biso  1.000000 C
   C45         1.0     0.129703     0.697477     0.469542    Biso  1.000000 C
   C46         1.0     0.317206     0.881129     0.052766    Biso  1.000000 C
   C47         1.0     0.388215     0.831490     0.537471    Biso  1.000000 C
   C48         1.0     0.206892     0.632120     0.962814    Biso  1.000000 C
   C49         1.0     0.429864     0.570570     0.519234    Biso  1.000000 C
   C50         1.0     0.452263     0.576096     0.973389    Biso  1.000000 C
   C51         1.0     0.067673     0.947347     0.491753    Biso  1.000000 C
   C52         1.0     0.060574     0.928484     0.044533    Biso  1.000000 C
   C53         1.0     0.334545     0.650797     0.664325    Biso  1.000000 C
   C54         1.0     0.404352     0.653945     0.842493    Biso  1.000000 C
   C55         1.0     0.175614     0.864474     0.353157    Biso  1.000000 C
   C56         1.0     0.112416     0.853294     0.164905    Biso  1.000000 C
   C57         1.0     0.773167     0.121808     0.500257    Biso  1.000000 C
   C58         1.0     0.897916     0.238707     1.009838    Biso  1.000000 C
   C59         1.0     0.741468     0.395923     0.503278    Biso  1.000000 C
   C60         1.0     0.629670     0.265268    -0.004332    Biso  1.000000 C
   C61         1.0     0.769963     0.063909     0.408716    Biso  1.000000 C
   C62         1.0     0.915017     0.244457     0.110343    Biso  1.000000 C
   C63         1.0     0.752350     0.458397     0.593260    Biso  1.000000 C
   C64         1.0     0.615835     0.266795     0.894854    Biso  1.000000 C
   C65         1.0     0.694346     0.068465     0.345940    Biso  1.000000 C
   C66         1.0     0.865998     0.303001     0.176224    Biso  1.000000 C
   C67         1.0     0.828367     0.452623     0.654905    Biso  1.000000 C
   C68         1.0     0.670194     0.214841     0.824725    Biso  1.000000 C
   C69         1.0     0.699118     0.181214     0.533353    Biso  1.000000 C
   C70         1.0     0.845691     0.310496     0.973822    Biso  1.000000 C
   C71         1.0     0.816632     0.341082     0.466461    Biso  1.000000 C
   C72         1.0     0.683709     0.191184     0.023502    Biso  1.000000 C
   C73         1.0     0.631086     0.191665     0.464715    Biso  1.000000 C
   C74         1.0     0.814266     0.380232     0.043199    Biso  1.000000 C
   C75         1.0     0.881370     0.326274     0.534708    Biso  1.000000 C
   C76         1.0     0.714646     0.123368     0.949737    Biso  1.000000 C
   C77         1.0     0.927579     0.078088     0.518915    Biso  1.000000 C
   C78         1.0     0.964926     0.079918     0.983391    Biso  1.000000 C
   C79         1.0     0.585045     0.447882     0.488082    Biso  1.000000 C
   C80         1.0     0.569090     0.421819     0.029790    Biso  1.000000 C
   C81         1.0     0.834506     0.156437     0.667045    Biso  1.000000 C
   C82         1.0     0.914914     0.149331     0.845810    Biso  1.000000 C
   C83         1.0     0.668785     0.362904     0.337203    Biso  1.000000 C
   C84         1.0     0.607392     0.344697     0.163702    Biso  1.000000 C
   C85         1.0     0.784325     0.627465     0.501470    Biso  1.000000 C
   C86         1.0     0.896885     0.739834     1.017096    Biso  1.000000 C
   C87         1.0     0.736030     0.884687     0.510894    Biso  1.000000 C
   C88         1.0     0.618623     0.763302     0.005993    Biso  1.000000 C
   C89         1.0     0.772299     0.574442     0.409029    Biso  1.000000 C
   C90         1.0     0.908542     0.747559     0.118411    Biso  1.000000 C
   C91         1.0     0.740935     0.937233     0.608431    Biso  1.000000 C
   C92         1.0     0.602702     0.766416     0.906638    Biso  1.000000 C
   C93         1.0     0.686733     0.574760     0.350400    Biso  1.000000 C
   C94         1.0     0.850604     0.804896     0.182093    Biso  1.000000 C
   C95         1.0     0.825860     0.941784     0.664906    Biso  1.000000 C
   C96         1.0     0.652744     0.707495     0.845168    Biso  1.000000 C
   C97         1.0     0.706322     0.679342     0.542893    Biso  1.000000 C
   C98         1.0     0.840535     0.801344     0.977717    Biso  1.000000 C
   C99         1.0     0.818178     0.840263     0.476198    Biso  1.000000 C
   C100        1.0     0.664783     0.687636     0.035009    Biso  1.000000 C
   C101        1.0     0.627439     0.686500     0.483877    Biso  1.000000 C
   C102        1.0     0.813212     0.880222     0.039850    Biso  1.000000 C
   C103        1.0     0.886851     0.826619     0.542639    Biso  1.000000 C
   C104        1.0     0.696567     0.614737     0.964628    Biso  1.000000 C
   C105        1.0     0.946010     0.585073     0.521780    Biso  1.000000 C
   C106        1.0     0.954308     0.577844     0.980789    Biso  1.000000 C
   C107        1.0     0.581713     0.932745     0.491279    Biso  1.000000 C
   C108        1.0     0.562095     0.929820     0.046444    Biso  1.000000 C
   C109        1.0     0.854053     0.657299     0.663775    Biso  1.000000 C
   C110        1.0     0.909538     0.656543     0.850102    Biso  1.000000 C
   C111        1.0     0.674604     0.854902     0.348516    Biso  1.000000 C
   C112        1.0     0.600427     0.843403     0.173099    Biso  1.000000 C
   Zn1         1.0     0.405865     0.074169     0.254577    Biso  1.000000 Zn
   Zn2         1.0     0.119751     0.440111     0.756241    Biso  1.000000 Zn
   Zn3         1.0     0.392293     0.573769     0.254371    Biso  1.000000 Zn
   Zn4         1.0     0.129219     0.939629     0.766232    Biso  1.000000 Zn
   Zn5         1.0     0.916165     0.098873     0.249484    Biso  1.000000 Zn
   Zn6         1.0     0.622543     0.429407     0.746593    Biso  1.000000 Zn
   Zn7         1.0     0.892595     0.589167     0.270180    Biso  1.000000 Zn
   Zn8         1.0     0.610866     0.939357     0.753373    Biso  1.000000 Zn
