# Supplementary material for: Pressure encryption toward physically uncopiable anti-counterfeiting
Source: Nat Commun. 2025 Jul 5;16:6203. doi: 10.1038/s41467-025-61509-3 (PMC12228716; doi:10.1038/s41467-025-61509-3)
Supplement: Supplementary file 3 — Source data [file 41467_2025_61509_MOESM3_ESM.zip › Source Data/Supplementary Date 18/Structures of molecular dynamics trajectories-Fig.5c and Fig. 5e-l/R-50 GPa.txt]

#======================================================================
# CRYSTAL DATA
#----------------------------------------------------------------------
data_VESTA_phase_R-50 GPa

_chemical_name_common                  'POSCAR file written by OVITO Basic 3.4'
_cell_length_a                         14.383020
_cell_length_b                         14.497806
_cell_length_c                         14.336387
_cell_angle_alpha                      87.968269
_cell_angle_beta                       85.992836
_cell_angle_gamma                      100.796715
_cell_volume                           2925.760377
_space_group_name_H-M_alt              'P 1'
_space_group_IT_number                 1

loop_
_space_group_symop_operation_xyz
   'x, y, z'

loop_
   _atom_site_label
   _atom_site_occupancy
   _atom_site_fract_x
   _atom_site_fract_y
   _atom_site_fract_z
   _atom_site_adp_type
   _atom_site_B_iso_or_equiv
   _atom_site_type_symbol
   Br1         1.0     0.054030     0.078494     0.194899    Biso  1.000000 Br
   Br2         1.0     0.409047     0.413041     0.318798    Biso  1.000000 Br
   Br3         1.0     0.419190     0.385162     0.855224    Biso  1.000000 Br
   Br4         1.0     0.074121     0.076707     0.681177    Biso  1.000000 Br
   Br5         1.0     0.428234     0.182656     0.346328    Biso  1.000000 Br
   Br6         1.0     0.267011     0.027162     0.148121    Biso  1.000000 Br
   Br7         1.0     0.030530     0.297634     0.649517    Biso  1.000000 Br
   Br8         1.0     0.204686     0.450328     0.857197    Biso  1.000000 Br
   Br9         1.0     0.068194     0.571295     0.204267    Biso  1.000000 Br
   Br10        1.0     0.407389     0.906360     0.322361    Biso  1.000000 Br
   Br11        1.0     0.438371     0.940640     0.805899    Biso  1.000000 Br
   Br12        1.0     0.085869     0.569438     0.692837    Biso  1.000000 Br
   Br13        1.0     0.425242     0.675643     0.360854    Biso  1.000000 Br
   Br14        1.0     0.278130     0.542678     0.152445    Biso  1.000000 Br
   Br15        1.0     0.026591     0.761524     0.648348    Biso  1.000000 Br
   Br16        1.0     0.207809     0.957400     0.860614    Biso  1.000000 Br
   Br17        1.0     0.559113     0.068623     0.193571    Biso  1.000000 Br
   Br18        1.0     0.907697     0.420999     0.342429    Biso  1.000000 Br
   Br19        1.0     0.920404     0.412066     0.829796    Biso  1.000000 Br
   Br20        1.0     0.575081     0.073319     0.652595    Biso  1.000000 Br
   Br21        1.0     0.937041     0.207133     0.374043    Biso  1.000000 Br
   Br22        1.0     0.781472     0.043853     0.169005    Biso  1.000000 Br
   Br23        1.0     0.539953     0.287992     0.665109    Biso  1.000000 Br
   Br24        1.0     0.705202     0.441863     0.871217    Biso  1.000000 Br
   Br25        1.0     0.576949     0.583964     0.191931    Biso  1.000000 Br
   Br26        1.0     0.908999     0.926061     0.333046    Biso  1.000000 Br
   Br27        1.0     0.951335     0.903131     0.806996    Biso  1.000000 Br
   Br28        1.0     0.536765     0.543505     0.709236    Biso  1.000000 Br
   Br29        1.0     0.942066     0.705504     0.355932    Biso  1.000000 Br
   Br30        1.0     0.782265     0.532905     0.167564    Biso  1.000000 Br
   Br31        1.0     0.558867     0.786228     0.666659    Biso  1.000000 Br
   Br32        1.0     0.735632     0.947395     0.824835    Biso  1.000000 Br
   N1          1.0     0.148814     0.187621     0.368282    Biso  1.000000 N
   N2          1.0     0.300278     0.334016     0.131301    Biso  1.000000 N
   N3          1.0     0.339288     0.298096     0.639597    Biso  1.000000 N
   N4          1.0     0.173590     0.159023     0.874608    Biso  1.000000 N
   N5          1.0     0.317472     0.069721     0.556513    Biso  1.000000 N
   N6          1.0     0.411412     0.158955     0.950535    Biso  1.000000 N
   N7          1.0     0.195507     0.432098     0.452282    Biso  1.000000 N
   N8          1.0     0.080993     0.330544     0.070794    Biso  1.000000 N
   N9          1.0     0.147200     0.695545     0.368121    Biso  1.000000 N
   N10         1.0     0.334315     0.836898     0.128623    Biso  1.000000 N
   N11         1.0     0.348798     0.800503     0.650103    Biso  1.000000 N
   N12         1.0     0.172290     0.653946     0.880995    Biso  1.000000 N
   N13         1.0     0.321578     0.590723     0.548868    Biso  1.000000 N
   N14         1.0     0.417105     0.648752     0.938447    Biso  1.000000 N
   N15         1.0     0.166548     0.885624     0.466446    Biso  1.000000 N
   N16         1.0     0.085354     0.830103     0.073424    Biso  1.000000 N
   N17         1.0     0.639585     0.194729     0.379722    Biso  1.000000 N
   N18         1.0     0.817831     0.335131     0.141112    Biso  1.000000 N
   N19         1.0     0.820812     0.338848     0.641516    Biso  1.000000 N
   N20         1.0     0.680009     0.135825     0.871477    Biso  1.000000 N
   N21         1.0     0.814427     0.106919     0.558578    Biso  1.000000 N
   N22         1.0     0.903123     0.155290     0.949269    Biso  1.000000 N
   N23         1.0     0.638888     0.413463     0.450005    Biso  1.000000 N
   N24         1.0     0.585973     0.311157     0.063339    Biso  1.000000 N
   N25         1.0     0.641468     0.669742     0.395833    Biso  1.000000 N
   N26         1.0     0.821128     0.848209     0.132830    Biso  1.000000 N
   N27         1.0     0.878887     0.876399     0.595426    Biso  1.000000 N
   N28         1.0     0.696914     0.641099     0.877050    Biso  1.000000 N
   N29         1.0     0.838512     0.607038     0.569705    Biso  1.000000 N
   N30         1.0     0.906560     0.653930     0.959529    Biso  1.000000 N
   N31         1.0     0.639375     0.883744     0.447238    Biso  1.000000 N
   N32         1.0     0.605984     0.842341     0.046102    Biso  1.000000 N
   H1          1.0     0.096894     0.196594     0.324139    Biso  1.000000 H
   H2          1.0     0.278876     0.378844     0.178409    Biso  1.000000 H
   H3          1.0     0.383131     0.276494     0.685410    Biso  1.000000 H
   H4          1.0     0.190787     0.111554     0.827184    Biso  1.000000 H
   H5          1.0     0.285793     0.028434     0.383796    Biso  1.000000 H
   H6          1.0     0.433536     0.170482     0.133428    Biso  1.000000 H
   H7          1.0     0.194029     0.450998     0.633350    Biso  1.000000 H
   H8          1.0     0.028352     0.312089     0.896312    Biso  1.000000 H
   H9          1.0     0.209862     0.110188     0.269924    Biso  1.000000 H
   H10         1.0     0.344311     0.255872     0.236998    Biso  1.000000 H
   H11         1.0     0.265241     0.357745     0.744218    Biso  1.000000 H
   H12         1.0     0.100653     0.223076     0.777008    Biso  1.000000 H
   H13         1.0     0.187637     0.202139     0.594856    Biso  1.000000 H
   H14         1.0     0.285458     0.273314     0.922385    Biso  1.000000 H
   H15         1.0     0.298092     0.293072     0.412599    Biso  1.000000 H
   H16         1.0     0.181325     0.187719     0.103016    Biso  1.000000 H
   H17         1.0     0.089830     0.253167     0.481239    Biso  1.000000 H
   H18         1.0     0.242996     0.384600     0.015681    Biso  1.000000 H
   H19         1.0     0.396930     0.234740     0.526795    Biso  1.000000 H
   H20         1.0     0.232519     0.091695     0.979747    Biso  1.000000 H
   H21         1.0     0.384079     0.959562     0.578584    Biso  1.000000 H
   H22         1.0     0.507529     0.069082     0.936416    Biso  1.000000 H
   H23         1.0     0.117547     0.535373     0.428599    Biso  1.000000 H
   H24         1.0     0.984968     0.418844     0.095952    Biso  1.000000 H
   H25         1.0     0.534462     0.117882     0.473088    Biso  1.000000 H
   H26         1.0     0.392551     0.014286     0.985154    Biso  1.000000 H
   H27         1.0     0.913913     0.376236     0.519948    Biso  1.000000 H
   H28         1.0     0.095269     0.474188     0.037825    Biso  1.000000 H
   H29         1.0     0.371805     0.984763     0.457890    Biso  1.000000 H
   H30         1.0     0.472995     0.086306     0.054541    Biso  1.000000 H
   H31         1.0     0.122468     0.507904     0.549594    Biso  1.000000 H
   H32         1.0     0.008730     0.401897     0.975186    Biso  1.000000 H
   H33         1.0     0.384393     0.136984     0.669659    Biso  1.000000 H
   H34         1.0     0.344163     0.090677     0.841022    Biso  1.000000 H
   H35         1.0     0.101194     0.349286     0.365730    Biso  1.000000 H
   H36         1.0     0.145935     0.395879     0.182619    Biso  1.000000 H
   H37         1.0     0.320910     0.020367     0.696305    Biso  1.000000 H
   H38         1.0     0.464880     0.148088     0.813828    Biso  1.000000 H
   H39         1.0     0.155512     0.462506     0.318030    Biso  1.000000 H
   H40         1.0     0.028882     0.335563     0.208903    Biso  1.000000 H
   H41         1.0     0.256097     0.112070     0.681776    Biso  1.000000 H
   H42         1.0     0.374578     0.217418     0.826092    Biso  1.000000 H
   H43         1.0     0.225218     0.372410     0.324810    Biso  1.000000 H
   H44         1.0     0.120769     0.268305     0.193258    Biso  1.000000 H
   H45         1.0     0.090358     0.692182     0.326602    Biso  1.000000 H
   H46         1.0     0.416413     0.778597     0.219097    Biso  1.000000 H
   H47         1.0     0.401860     0.792010     0.693690    Biso  1.000000 H
   H48         1.0     0.189933     0.606337     0.834263    Biso  1.000000 H
   H49         1.0     0.283110     0.553395     0.352436    Biso  1.000000 H
   H50         1.0     0.480917     0.679332     0.106455    Biso  1.000000 H
   H51         1.0     0.176397     0.058030     0.541445    Biso  1.000000 H
   H52         1.0     0.037339     0.815605     0.894880    Biso  1.000000 H
   H53         1.0     0.228517     0.656971     0.256249    Biso  1.000000 H
   H54         1.0     0.284609     0.757097     0.313390    Biso  1.000000 H
   H55         1.0     0.262224     0.833129     0.763481    Biso  1.000000 H
   H56         1.0     0.101476     0.718379     0.782185    Biso  1.000000 H
   H57         1.0     0.180658     0.693869     0.589065    Biso  1.000000 H
   H58         1.0     0.320212     0.792576     0.900259    Biso  1.000000 H
   H59         1.0     0.316819     0.804451     0.428830    Biso  1.000000 H
   H60         1.0     0.184831     0.692136     0.107367    Biso  1.000000 H
   H61         1.0     0.064883     0.722024     0.485404    Biso  1.000000 H
   H62         1.0     0.269588     0.890531     0.019204    Biso  1.000000 H
   H63         1.0     0.428725     0.760185     0.540343    Biso  1.000000 H
   H64         1.0     0.235780     0.592172     0.987040    Biso  1.000000 H
   H65         1.0     0.395498     0.483468     0.576037    Biso  1.000000 H
   H66         1.0     0.503132     0.550956     0.909891    Biso  1.000000 H
   H67         1.0     0.083905     0.990983     0.454423    Biso  1.000000 H
   H68         1.0     0.009092     0.897854     0.979609    Biso  1.000000 H
   H69         1.0     0.465699     0.587002     0.522392    Biso  1.000000 H
   H70         1.0     0.441523     0.535777     0.025175    Biso  1.000000 H
   H71         1.0     0.021399     0.874365     0.473054    Biso  1.000000 H
   H72         1.0     0.986823     0.915729     0.100868    Biso  1.000000 H
   H73         1.0     0.387322     0.508220     0.454863    Biso  1.000000 H
   H74         1.0     0.361290     0.436947     0.029118    Biso  1.000000 H
   H75         1.0     0.074599     0.934070     0.568327    Biso  1.000000 H
   H76         1.0     0.094885     0.973362     0.039819    Biso  1.000000 H
   H77         1.0     0.389819     0.638461     0.665006    Biso  1.000000 H
   H78         1.0     0.346780     0.693182     0.828925    Biso  1.000000 H
   H79         1.0     0.106804     0.841935     0.344872    Biso  1.000000 H
   H80         1.0     0.083960     0.887671     0.202857    Biso  1.000000 H
   H81         1.0     0.315926     0.527360     0.684270    Biso  1.000000 H
   H82         1.0     0.368105     0.576383     0.823429    Biso  1.000000 H
   H83         1.0     0.157959     0.960793     0.339591    Biso  1.000000 H
   H84         1.0     0.055293     0.762851     0.207417    Biso  1.000000 H
   H85         1.0     0.262353     0.627943     0.680189    Biso  1.000000 H
   H86         1.0     0.463203     0.674198     0.796116    Biso  1.000000 H
   H87         1.0     0.234155     0.877646     0.326773    Biso  1.000000 H
   H88         1.0     0.176727     0.823427     0.181700    Biso  1.000000 H
   H89         1.0     0.594005     0.210681     0.332295    Biso  1.000000 H
   H90         1.0     0.799922     0.383999     0.186565    Biso  1.000000 H
   H91         1.0     0.873275     0.334429     0.686324    Biso  1.000000 H
   H92         1.0     0.705347     0.091641     0.825572    Biso  1.000000 H
   H93         1.0     0.780495     0.035705     0.384492    Biso  1.000000 H
   H94         1.0     0.956666     0.176215     0.125982    Biso  1.000000 H
   H95         1.0     0.686787     0.500497     0.604858    Biso  1.000000 H
   H96         1.0     0.550782     0.302502     0.879619    Biso  1.000000 H
   H97         1.0     0.712994     0.135613     0.274834    Biso  1.000000 H
   H98         1.0     0.891451     0.275470     0.239768    Biso  1.000000 H
   H99         1.0     0.793382     0.450447     0.719714    Biso  1.000000 H
   H100        1.0     0.626222     0.211454     0.767757    Biso  1.000000 H
   H101        1.0     0.685707     0.215543     0.588692    Biso  1.000000 H
   H102        1.0     0.801089     0.293406     0.916705    Biso  1.000000 H
   H103        1.0     0.767822     0.296521     0.419121    Biso  1.000000 H
   H104        1.0     0.682777     0.170773     0.098173    Biso  1.000000 H
   H105        1.0     0.565629     0.238813     0.496491    Biso  1.000000 H
   H106        1.0     0.753905     0.395359     0.034160    Biso  1.000000 H
   H107        1.0     0.869196     0.256514     0.537990    Biso  1.000000 H
   H108        1.0     0.731439     0.066738     0.980577    Biso  1.000000 H
   H109        1.0     0.947366     0.070170     0.568483    Biso  1.000000 H
   H110        1.0     0.960856     0.073276     0.047793    Biso  1.000000 H
   H111        1.0     0.531388     0.483765     0.427056    Biso  1.000000 H
   H112        1.0     0.517991     0.389671     0.971930    Biso  1.000000 H
   H113        1.0     0.072868     0.128278     0.493195    Biso  1.000000 H
   H114        1.0     0.012570     0.078952     0.929963    Biso  1.000000 H
   H115        1.0     0.419648     0.361043     0.516633    Biso  1.000000 H
   H116        1.0     0.488577     0.395812     0.094527    Biso  1.000000 H
   H117        1.0     0.884985     0.024181     0.470530    Biso  1.000000 H
   H118        1.0     0.899105     0.011553     0.957033    Biso  1.000000 H
   H119        1.0     0.563342     0.473668     0.553718    Biso  1.000000 H
   H120        1.0     0.600011     0.457005     0.041599    Biso  1.000000 H
   H121        1.0     0.768145     0.070786     0.699897    Biso  1.000000 H
   H122        1.0     0.965884     0.175371     0.812062    Biso  1.000000 H
   H123        1.0     0.583640     0.340897     0.336230    Biso  1.000000 H
   H124        1.0     0.527357     0.296768     0.200969    Biso  1.000000 H
   H125        1.0     0.780096     0.193198     0.666762    Biso  1.000000 H
   H126        1.0     0.856944     0.215527     0.827853    Biso  1.000000 H
   H127        1.0     0.632493     0.460812     0.310729    Biso  1.000000 H
   H128        1.0     0.638420     0.258151     0.184843    Biso  1.000000 H
   H129        1.0     0.883664     0.142961     0.675958    Biso  1.000000 H
   H130        1.0     0.860870     0.090901     0.828117    Biso  1.000000 H
   H131        1.0     0.712041     0.381126     0.325463    Biso  1.000000 H
   H132        1.0     0.633786     0.382243     0.177380    Biso  1.000000 H
   H133        1.0     0.600350     0.693237     0.348436    Biso  1.000000 H
   H134        1.0     0.804406     0.899698     0.175511    Biso  1.000000 H
   H135        1.0     0.924556     0.861250     0.643983    Biso  1.000000 H
   H136        1.0     0.539672     0.625371     0.998959    Biso  1.000000 H
   H137        1.0     0.806790     0.537587     0.398428    Biso  1.000000 H
   H138        1.0     0.943077     0.675112     0.139218    Biso  1.000000 H
   H139        1.0     0.683844     0.971415     0.608059    Biso  1.000000 H
   H140        1.0     0.560638     0.805538     0.866453    Biso  1.000000 H
   H141        1.0     0.709484     0.606021     0.289390    Biso  1.000000 H
   H142        1.0     0.864318     0.774137     0.244175    Biso  1.000000 H
   H143        1.0     0.834119     0.970871     0.680439    Biso  1.000000 H
   H144        1.0     0.662112     0.719299     0.765542    Biso  1.000000 H
   H145        1.0     0.684476     0.682977     0.620483    Biso  1.000000 H
   H146        1.0     0.817708     0.797321     0.909455    Biso  1.000000 H
   H147        1.0     0.779487     0.786312     0.409150    Biso  1.000000 H
   H148        1.0     0.695842     0.703967     0.098718    Biso  1.000000 H
   H149        1.0     0.571502     0.720057     0.510839    Biso  1.000000 H
   H150        1.0     0.782789     0.917846     0.016925    Biso  1.000000 H
   H151        1.0     0.896068     0.761212     0.520775    Biso  1.000000 H
   H152        1.0     0.722059     0.574032     0.001044    Biso  1.000000 H
   H153        1.0     0.916686     0.542190     0.468811    Biso  1.000000 H
   H154        1.0     0.969113     0.581555     0.063005    Biso  1.000000 H
   H155        1.0     0.564179     0.994651     0.443492    Biso  1.000000 H
   H156        1.0     0.562963     0.923468     0.937479    Biso  1.000000 H
   H157        1.0     0.913113     0.497635     0.586432    Biso  1.000000 H
   H158        1.0     0.008754     0.571657     0.943955    Biso  1.000000 H
   H159        1.0     0.495149     0.881779     0.466327    Biso  1.000000 H
   H160        1.0     0.485056     0.903057     0.040973    Biso  1.000000 H
   H161        1.0     0.982771     0.608335     0.554236    Biso  1.000000 H
   H162        1.0     0.894504     0.509715     0.987384    Biso  1.000000 H
   H163        1.0     0.562415     0.935327     0.555721    Biso  1.000000 H
   H164        1.0     0.594233     0.981968     0.041576    Biso  1.000000 H
   H165        1.0     0.832011     0.699923     0.679570    Biso  1.000000 H
   H166        1.0     0.963895     0.636863     0.827294    Biso  1.000000 H
   H167        1.0     0.573927     0.832387     0.329406    Biso  1.000000 H
   H168        1.0     0.667670     0.892100     0.167510    Biso  1.000000 H
   H169        1.0     0.892646     0.605978     0.698109    Biso  1.000000 H
   H170        1.0     0.881847     0.715141     0.829611    Biso  1.000000 H
   H171        1.0     0.645237     0.945733     0.312160    Biso  1.000000 H
   H172        1.0     0.543723     0.864098     0.175170    Biso  1.000000 H
   H173        1.0     0.764947     0.584143     0.705313    Biso  1.000000 H
   H174        1.0     0.840228     0.590424     0.847218    Biso  1.000000 H
   H175        1.0     0.702937     0.846972     0.320416    Biso  1.000000 H
   H176        1.0     0.608847     0.770413     0.175921    Biso  1.000000 H
   C1          1.0     0.244111     0.104374     0.506468    Biso  1.000000 C
   C2          1.0     0.387929     0.225848     0.005177    Biso  1.000000 C
   C3          1.0     0.234140     0.378153     0.512558    Biso  1.000000 C
   C4          1.0     0.105360     0.267562     0.010381    Biso  1.000000 C
   C5          1.0     0.251211     0.084575     0.408287    Biso  1.000000 C
   C6          1.0     0.396301     0.220900     0.101480    Biso  1.000000 C
   C7          1.0     0.232598     0.398305     0.606584    Biso  1.000000 C
   C8          1.0     0.079483     0.269961     0.917046    Biso  1.000000 C
   C9          1.0     0.203463     0.127725     0.343057    Biso  1.000000 C
   C10         1.0     0.347705     0.270657     0.161377    Biso  1.000000 C
   C11         1.0     0.277852     0.350500     0.668809    Biso  1.000000 C
   C12         1.0     0.115965     0.218927     0.850436    Biso  1.000000 C
   C13         1.0     0.211950     0.200244     0.520508    Biso  1.000000 C
   C14         1.0     0.342667     0.302180     0.964524    Biso  1.000000 C
   C15         1.0     0.278059     0.292534     0.488205    Biso  1.000000 C
   C16         1.0     0.159409     0.198320     0.033370    Biso  1.000000 C
   C17         1.0     0.124017     0.193018     0.468061    Biso  1.000000 C
   C18         1.0     0.311397     0.369039     0.034214    Biso  1.000000 C
   C19         1.0     0.366766     0.297634     0.540092    Biso  1.000000 C
   C20         1.0     0.189405     0.144358     0.965242    Biso  1.000000 C
   C21         1.0     0.335697     0.979963     0.528812    Biso  1.000000 C
   C22         1.0     0.447850     0.078352     0.984930    Biso  1.000000 C
   C23         1.0     0.164588     0.518811     0.481491    Biso  1.000000 C
   C24         1.0     0.040235     0.410198     0.042017    Biso  1.000000 C
   C25         1.0     0.319991     0.085918     0.656026    Biso  1.000000 C
   C26         1.0     0.397267     0.154389     0.851821    Biso  1.000000 C
   C27         1.0     0.167941     0.401852     0.360290    Biso  1.000000 C
   C28         1.0     0.096239     0.331286     0.169392    Biso  1.000000 C
   C29         1.0     0.249921     0.608385     0.487645    Biso  1.000000 C
   C30         1.0     0.399663     0.718523     0.994185    Biso  1.000000 C
   C31         1.0     0.243662     0.882796     0.529512    Biso  1.000000 C
   C32         1.0     0.108612     0.767675     0.012828    Biso  1.000000 C
   C33         1.0     0.287531     0.622311     0.384027    Biso  1.000000 C
   C34         1.0     0.428892     0.721435     0.085510    Biso  1.000000 C
   C35         1.0     0.213813     0.876389     0.632583    Biso  1.000000 C
   C36         1.0     0.084288     0.770506     0.919060    Biso  1.000000 C
   C37         1.0     0.238788     0.686256     0.325057    Biso  1.000000 C
   C38         1.0     0.393991     0.778392     0.147935    Biso  1.000000 C
   C39         1.0     0.269129     0.833513     0.686954    Biso  1.000000 C
   C40         1.0     0.118275     0.715337     0.855275    Biso  1.000000 C
   C41         1.0     0.210892     0.699870     0.516057    Biso  1.000000 C
   C42         1.0     0.346245     0.787803     0.969266    Biso  1.000000 C
   C43         1.0     0.287392     0.794895     0.502049    Biso  1.000000 C
   C44         1.0     0.160706     0.698020     0.038077    Biso  1.000000 C
   C45         1.0     0.134206     0.710759     0.456575    Biso  1.000000 C
   C46         1.0     0.316075     0.842213     0.038208    Biso  1.000000 C
   C47         1.0     0.364151     0.785195     0.561602    Biso  1.000000 C
   C48         1.0     0.191076     0.642015     0.971366    Biso  1.000000 C
   C49         1.0     0.395979     0.539837     0.522322    Biso  1.000000 C
   C50         1.0     0.477643     0.586384     0.969194    Biso  1.000000 C
   C51         1.0     0.083028     0.923631     0.493959    Biso  1.000000 C
   C52         1.0     0.041391     0.908201     0.045766    Biso  1.000000 C
   C53         1.0     0.320420     0.597711     0.649653    Biso  1.000000 C
   C54         1.0     0.398059     0.647973     0.841301    Biso  1.000000 C
   C55         1.0     0.169879     0.891230     0.364291    Biso  1.000000 C
   C56         1.0     0.101927     0.824734     0.171825    Biso  1.000000 C
   C57         1.0     0.739468     0.109873     0.506536    Biso  1.000000 C
   C58         1.0     0.881305     0.219522     0.009762    Biso  1.000000 C
   C59         1.0     0.708403     0.391205     0.508729    Biso  1.000000 C
   C60         1.0     0.610921     0.249221     0.001953    Biso  1.000000 C
   C61         1.0     0.738116     0.084943     0.412056    Biso  1.000000 C
   C62         1.0     0.907791     0.219869     0.103016    Biso  1.000000 C
   C63         1.0     0.716997     0.438062     0.595504    Biso  1.000000 C
   C64         1.0     0.593767     0.255053     0.905932    Biso  1.000000 C
   C65         1.0     0.696401     0.136045     0.350498    Biso  1.000000 C
   C66         1.0     0.873772     0.275838     0.166729    Biso  1.000000 C
   C67         1.0     0.776980     0.412964     0.656438    Biso  1.000000 C
   C68         1.0     0.632201     0.201639     0.842543    Biso  1.000000 C
   C69         1.0     0.663243     0.156843     0.544340    Biso  1.000000 C
   C70         1.0     0.826324     0.286916     0.985666    Biso  1.000000 C
   C71         1.0     0.771236     0.334974     0.482856    Biso  1.000000 C
   C72         1.0     0.661871     0.178653     0.027975    Biso  1.000000 C
   C73         1.0     0.594525     0.177256     0.474866    Biso  1.000000 C
   C74         1.0     0.797868     0.344824     0.050910    Biso  1.000000 C
   C75         1.0     0.848733     0.325057     0.544261    Biso  1.000000 C
   C76         1.0     0.691836     0.121048     0.963430    Biso  1.000000 C
   C77         1.0     0.877659     0.041479     0.543520    Biso  1.000000 C
   C78         1.0     0.946386     0.076137     0.974316    Biso  1.000000 C
   C79         1.0     0.573529     0.459488     0.479950    Biso  1.000000 C
   C80         1.0     0.545880     0.392575     0.040158    Biso  1.000000 C
   C81         1.0     0.810396     0.130464     0.655759    Biso  1.000000 C
   C82         1.0     0.894469     0.160703     0.849328    Biso  1.000000 C
   C83         1.0     0.643272     0.397133     0.348899    Biso  1.000000 C
   C84         1.0     0.598189     0.310382     0.162474    Biso  1.000000 C
   C85         1.0     0.768187     0.618981     0.515493    Biso  1.000000 C
   C86         1.0     0.885003     0.722424     0.013757    Biso  1.000000 C
   C87         1.0     0.718981     0.885972     0.496484    Biso  1.000000 C
   C88         1.0     0.627089     0.771758     0.992193    Biso  1.000000 C
   C89         1.0     0.764867     0.588468     0.422801    Biso  1.000000 C
   C90         1.0     0.899580     0.721333     0.110357    Biso  1.000000 C
   C91         1.0     0.732399     0.929596     0.578958    Biso  1.000000 C
   C92         1.0     0.610300     0.766257     0.896489    Biso  1.000000 C
   C93         1.0     0.706530     0.619963     0.363566    Biso  1.000000 C
   C94         1.0     0.861503     0.779146     0.168696    Biso  1.000000 C
   C95         1.0     0.830101     0.952508     0.607159    Biso  1.000000 C
   C96         1.0     0.657195     0.709594     0.841675    Biso  1.000000 C
   C97         1.0     0.692458     0.662802     0.548434    Biso  1.000000 C
   C98         1.0     0.841363     0.796155     0.979631    Biso  1.000000 C
   C99         1.0     0.788939     0.831344     0.467794    Biso  1.000000 C
   C100        1.0     0.673211     0.701800     0.028104    Biso  1.000000 C
   C101        1.0     0.628697     0.684587     0.488526    Biso  1.000000 C
   C102        1.0     0.816077     0.860261     0.039612    Biso  1.000000 C
   C103        1.0     0.857235     0.819581     0.525637    Biso  1.000000 C
   C104        1.0     0.696847     0.634058     0.970452    Biso  1.000000 C
   C105        1.0     0.916543     0.561277     0.541515    Biso  1.000000 C
   C106        1.0     0.946288     0.575355     0.992349    Biso  1.000000 C
   C107        1.0     0.562214     0.926884     0.481276    Biso  1.000000 C
   C108        1.0     0.559779     0.916455     0.013652    Biso  1.000000 C
   C109        1.0     0.830327     0.625221     0.668679    Biso  1.000000 C
   C110        1.0     0.896612     0.649676     0.859950    Biso  1.000000 C
   C111        1.0     0.641347     0.875448     0.346986    Biso  1.000000 C
   C112        1.0     0.607601     0.840758     0.146695    Biso  1.000000 C
   Zn1         1.0     0.395896     0.046396     0.241390    Biso  1.000000 Zn
   Zn2         1.0     0.073112     0.417958     0.758293    Biso  1.000000 Zn
   Zn3         1.0     0.416901     0.551092     0.224614    Biso  1.000000 Zn
   Zn4         1.0     0.115320     0.923775     0.719262    Biso  1.000000 Zn
   Zn5         1.0     0.906048     0.079912     0.274153    Biso  1.000000 Zn
   Zn6         1.0     0.613475     0.419573     0.743616    Biso  1.000000 Zn
   Zn7         1.0     0.912486     0.567986     0.263272    Biso  1.000000 Zn
   Zn8         1.0     0.590062     0.919849     0.757674    Biso  1.000000 Zn
