# Supplementary material for: Pressure encryption toward physically uncopiable anti-counterfeiting
Source: Nat Commun. 2025 Jul 5;16:6203. doi: 10.1038/s41467-025-61509-3 (PMC12228716; doi:10.1038/s41467-025-61509-3)
Supplement: Supplementary file 3 — Source data [file 41467_2025_61509_MOESM3_ESM.zip › Source Data/Supplementary Date 18/Structures of molecular dynamics trajectories-Fig.5c and Fig. 5e-l/R-40 GPa.txt]

#======================================================================
# CRYSTAL DATA
#----------------------------------------------------------------------
data_VESTA_phase_R-40 GPa

_chemical_name_common                  'POSCAR file written by OVITO Basic 3.4'
_cell_length_a                         14.485267
_cell_length_b                         14.513530
_cell_length_c                         15.015873
_cell_angle_alpha                      93.301125
_cell_angle_beta                       93.818047
_cell_angle_gamma                      100.810860
_cell_volume                           3085.993832
_space_group_name_H-M_alt              'P 1'
_space_group_IT_number                 1

loop_
_space_group_symop_operation_xyz
   'x, y, z'

loop_
   _atom_site_label
   _atom_site_occupancy
   _atom_site_fract_x
   _atom_site_fract_y
   _atom_site_fract_z
   _atom_site_adp_type
   _atom_site_B_iso_or_equiv
   _atom_site_type_symbol
   Br1         1.0     0.059961     0.070645     0.209971    Biso  1.000000 Br
   Br2         1.0     0.403534     0.469099     0.330141    Biso  1.000000 Br
   Br3         1.0     0.456856     0.375705     0.829135    Biso  1.000000 Br
   Br4         1.0     0.061754     0.060222     0.702103    Biso  1.000000 Br
   Br5         1.0     0.429255     0.240540     0.328755    Biso  1.000000 Br
   Br6         1.0     0.283496     0.072401     0.143937    Biso  1.000000 Br
   Br7         1.0     0.056500     0.289467     0.658774    Biso  1.000000 Br
   Br8         1.0     0.254226     0.454869     0.846129    Biso  1.000000 Br
   Br9         1.0     0.049150     0.554982     0.198171    Biso  1.000000 Br
   Br10        1.0     0.361159     0.948058     0.325342    Biso  1.000000 Br
   Br11        1.0     0.461604     0.900665     0.840150    Biso  1.000000 Br
   Br12        1.0     0.090026     0.568996     0.689058    Biso  1.000000 Br
   Br13        1.0     0.432358     0.747369     0.341578    Biso  1.000000 Br
   Br14        1.0     0.279393     0.550634     0.156942    Biso  1.000000 Br
   Br15        1.0     0.053593     0.791069     0.648993    Biso  1.000000 Br
   Br16        1.0     0.236554     0.917263     0.828150    Biso  1.000000 Br
   Br17        1.0     0.550821     0.048533     0.209513    Biso  1.000000 Br
   Br18        1.0     0.881455     0.448886     0.335621    Biso  1.000000 Br
   Br19        1.0     0.975254     0.408712     0.831911    Biso  1.000000 Br
   Br20        1.0     0.572222     0.067044     0.701209    Biso  1.000000 Br
   Br21        1.0     0.941644     0.244459     0.350003    Biso  1.000000 Br
   Br22        1.0     0.788643     0.065702     0.155455    Biso  1.000000 Br
   Br23        1.0     0.568135     0.292675     0.653926    Biso  1.000000 Br
   Br24        1.0     0.747957     0.437059     0.835886    Biso  1.000000 Br
   Br25        1.0     0.554129     0.580438     0.179914    Biso  1.000000 Br
   Br26        1.0     0.885730     0.953147     0.334523    Biso  1.000000 Br
   Br27        1.0     0.948380     0.879114     0.832559    Biso  1.000000 Br
   Br28        1.0     0.552108     0.555877     0.693185    Biso  1.000000 Br
   Br29        1.0     0.911051     0.732865     0.338383    Biso  1.000000 Br
   Br30        1.0     0.776682     0.545128     0.157316    Biso  1.000000 Br
   Br31        1.0     0.562816     0.796064     0.661548    Biso  1.000000 Br
   Br32        1.0     0.743595     0.923687     0.846534    Biso  1.000000 Br
   N1          1.0     0.141439     0.193014     0.390467    Biso  1.000000 N
   N2          1.0     0.396437     0.386688     0.115537    Biso  1.000000 N
   N3          1.0     0.375483     0.374936     0.613685    Biso  1.000000 N
   N4          1.0     0.212255     0.137839     0.859237    Biso  1.000000 N
   N5          1.0     0.340237     0.136694     0.573927    Biso  1.000000 N
   N6          1.0     0.419691     0.144725     0.963397    Biso  1.000000 N
   N7          1.0     0.158701     0.420347     0.435112    Biso  1.000000 N
   N8          1.0     0.129936     0.305310     0.053000    Biso  1.000000 N
   N9          1.0     0.116687     0.696699     0.372386    Biso  1.000000 N
   N10         1.0     0.361536     0.871982     0.107557    Biso  1.000000 N
   N11         1.0     0.387427     0.892242     0.622027    Biso  1.000000 N
   N12         1.0     0.170289     0.634261     0.895732    Biso  1.000000 N
   N13         1.0     0.317523     0.630323     0.552817    Biso  1.000000 N
   N14         1.0     0.413959     0.654443     0.935709    Biso  1.000000 N
   N15         1.0     0.149487     0.919834     0.462098    Biso  1.000000 N
   N16         1.0     0.125417     0.838046     0.080132    Biso  1.000000 N
   N17         1.0     0.632619     0.196915     0.377191    Biso  1.000000 N
   N18         1.0     0.878824     0.366131     0.122221    Biso  1.000000 N
   N19         1.0     0.884587     0.396679     0.622073    Biso  1.000000 N
   N20         1.0     0.718319     0.137218     0.871638    Biso  1.000000 N
   N21         1.0     0.832956     0.134341     0.558461    Biso  1.000000 N
   N22         1.0     0.926753     0.145700     0.953562    Biso  1.000000 N
   N23         1.0     0.651844     0.415027     0.450478    Biso  1.000000 N
   N24         1.0     0.629994     0.308038     0.057278    Biso  1.000000 N
   N25         1.0     0.619540     0.677483     0.386836    Biso  1.000000 N
   N26         1.0     0.877881     0.874563     0.126034    Biso  1.000000 N
   N27         1.0     0.871856     0.886495     0.621280    Biso  1.000000 N
   N28         1.0     0.690139     0.630076     0.878745    Biso  1.000000 N
   N29         1.0     0.824970     0.634096     0.572110    Biso  1.000000 N
   N30         1.0     0.917911     0.646837     0.961660    Biso  1.000000 N
   N31         1.0     0.643803     0.918163     0.450924    Biso  1.000000 N
   N32         1.0     0.627017     0.819962     0.069511    Biso  1.000000 N
   H1          1.0     0.094205     0.212534     0.344207    Biso  1.000000 H
   H2          1.0     0.391664     0.446560     0.152951    Biso  1.000000 H
   H3          1.0     0.430513     0.365315     0.658514    Biso  1.000000 H
   H4          1.0     0.239714     0.096514     0.814356    Biso  1.000000 H
   H5          1.0     0.311474     0.068998     0.404535    Biso  1.000000 H
   H6          1.0     0.495191     0.198026     0.131585    Biso  1.000000 H
   H7          1.0     0.194680     0.484740     0.607898    Biso  1.000000 H
   H8          1.0     0.103465     0.320793     0.870775    Biso  1.000000 H
   H9          1.0     0.217163     0.136990     0.293486    Biso  1.000000 H
   H10         1.0     0.499475     0.358305     0.204167    Biso  1.000000 H
   H11         1.0     0.332964     0.465141     0.705067    Biso  1.000000 H
   H12         1.0     0.190707     0.235549     0.768489    Biso  1.000000 H
   H13         1.0     0.173536     0.200751     0.612586    Biso  1.000000 H
   H14         1.0     0.310803     0.277756     0.920524    Biso  1.000000 H
   H15         1.0     0.298651     0.317447     0.401389    Biso  1.000000 H
   H16         1.0     0.141544     0.122151     0.064885    Biso  1.000000 H
   H17         1.0     0.068933     0.240127     0.491397    Biso  1.000000 H
   H18         1.0     0.294757     0.410569     0.022114    Biso  1.000000 H
   H19         1.0     0.417810     0.291005     0.514640    Biso  1.000000 H
   H20         1.0     0.215737     0.036656     0.948143    Biso  1.000000 H
   H21         1.0     0.397869     0.025288     0.513942    Biso  1.000000 H
   H22         1.0     0.519960     0.056502     0.982729    Biso  1.000000 H
   H23         1.0     0.014586     0.407368     0.456883    Biso  1.000000 H
   H24         1.0     0.025974     0.374263     0.997642    Biso  1.000000 H
   H25         1.0     0.479018     0.114699     0.578112    Biso  1.000000 H
   H26         1.0     0.402399     0.001067     0.967421    Biso  1.000000 H
   H27         1.0     0.090914     0.487718     0.536284    Biso  1.000000 H
   H28         1.0     0.092695     0.432797     0.096330    Biso  1.000000 H
   H29         1.0     0.429161     0.134926     0.469786    Biso  1.000000 H
   H30         1.0     0.445838     0.063806     0.073320    Biso  1.000000 H
   H31         1.0     0.066572     0.515908     0.423403    Biso  1.000000 H
   H32         1.0     0.140832     0.432987     0.989242    Biso  1.000000 H
   H33         1.0     0.345041     0.234808     0.685793    Biso  1.000000 H
   H34         1.0     0.392632     0.066683     0.840668    Biso  1.000000 H
   H35         1.0     0.089151     0.407136     0.306382    Biso  1.000000 H
   H36         1.0     0.212352     0.361093     0.170509    Biso  1.000000 H
   H37         1.0     0.410497     0.142709     0.700364    Biso  1.000000 H
   H38         1.0     0.488987     0.159375     0.844490    Biso  1.000000 H
   H39         1.0     0.205398     0.469076     0.312864    Biso  1.000000 H
   H40         1.0     0.111358     0.279247     0.189406    Biso  1.000000 H
   H41         1.0     0.284403     0.118901     0.699313    Biso  1.000000 H
   H42         1.0     0.374122     0.187828     0.838604    Biso  1.000000 H
   H43         1.0     0.186677     0.344916     0.316003    Biso  1.000000 H
   H44         1.0     0.208227     0.238634     0.144293    Biso  1.000000 H
   H45         1.0     0.062994     0.711526     0.328974    Biso  1.000000 H
   H46         1.0     0.350819     0.928514     0.148538    Biso  1.000000 H
   H47         1.0     0.447219     0.885921     0.661249    Biso  1.000000 H
   H48         1.0     0.185246     0.584351     0.849165    Biso  1.000000 H
   H49         1.0     0.299551     0.587966     0.371011    Biso  1.000000 H
   H50         1.0     0.477357     0.693308     0.116228    Biso  1.000000 H
   H51         1.0     0.200353     0.994542     0.634081    Biso  1.000000 H
   H52         1.0     0.068198     0.820033     0.908894    Biso  1.000000 H
   H53         1.0     0.195642     0.658589     0.270434    Biso  1.000000 H
   H54         1.0     0.446236     0.831402     0.207006    Biso  1.000000 H
   H55         1.0     0.352303     0.983708     0.716575    Biso  1.000000 H
   H56         1.0     0.119999     0.713871     0.798223    Biso  1.000000 H
   H57         1.0     0.168852     0.709043     0.591744    Biso  1.000000 H
   H58         1.0     0.303268     0.781372     0.899721    Biso  1.000000 H
   H59         1.0     0.280772     0.809972     0.424132    Biso  1.000000 H
   H60         1.0     0.203413     0.680463     0.116936    Biso  1.000000 H
   H61         1.0     0.053407     0.746510     0.478863    Biso  1.000000 H
   H62         1.0     0.277358     0.906051     0.003396    Biso  1.000000 H
   H63         1.0     0.417243     0.799242     0.524542    Biso  1.000000 H
   H64         1.0     0.227915     0.567726     0.997303    Biso  1.000000 H
   H65         1.0     0.459948     0.628559     0.568736    Biso  1.000000 H
   H66         1.0     0.415361     0.512774     0.961660    Biso  1.000000 H
   H67         1.0     0.008418     0.916230     0.479904    Biso  1.000000 H
   H68         1.0     0.078696     0.965350     0.095456    Biso  1.000000 H
   H69         1.0     0.411191     0.619630     0.453390    Biso  1.000000 H
   H70         1.0     0.510982     0.594743     0.019014    Biso  1.000000 H
   H71         1.0     0.084032     0.000044     0.557171    Biso  1.000000 H
   H72         1.0     0.117001     0.938681     0.985769    Biso  1.000000 H
   H73         1.0     0.393158     0.521133     0.519142    Biso  1.000000 H
   H74         1.0     0.504947     0.565988     0.899700    Biso  1.000000 H
   H75         1.0     0.064537     0.019656     0.439980    Biso  1.000000 H
   H76         1.0     0.008153     0.880593     0.015464    Biso  1.000000 H
   H77         1.0     0.286364     0.597166     0.686087    Biso  1.000000 H
   H78         1.0     0.448624     0.716394     0.815733    Biso  1.000000 H
   H79         1.0     0.062431     0.884490     0.346171    Biso  1.000000 H
   H80         1.0     0.224367     0.822081     0.186115    Biso  1.000000 H
   H81         1.0     0.290402     0.717418     0.664407    Biso  1.000000 H
   H82         1.0     0.325840     0.677858     0.821304    Biso  1.000000 H
   H83         1.0     0.166261     0.964033     0.331727    Biso  1.000000 H
   H84         1.0     0.164343     0.917667     0.201310    Biso  1.000000 H
   H85         1.0     0.396596     0.669729     0.672446    Biso  1.000000 H
   H86         1.0     0.401782     0.594668     0.804768    Biso  1.000000 H
   H87         1.0     0.172596     0.843697     0.342156    Biso  1.000000 H
   H88         1.0     0.104735     0.801170     0.212964    Biso  1.000000 H
   H89         1.0     0.583190     0.215762     0.333020    Biso  1.000000 H
   H90         1.0     0.863211     0.418602     0.166678    Biso  1.000000 H
   H91         1.0     0.942691     0.392388     0.665154    Biso  1.000000 H
   H92         1.0     0.750889     0.098428     0.829188    Biso  1.000000 H
   H93         1.0     0.804582     0.073917     0.380940    Biso  1.000000 H
   H94         1.0     0.996322     0.190473     0.124954    Biso  1.000000 H
   H95         1.0     0.695918     0.497722     0.622648    Biso  1.000000 H
   H96         1.0     0.594803     0.308383     0.872598    Biso  1.000000 H
   H97         1.0     0.709393     0.151471     0.276385    Biso  1.000000 H
   H98         1.0     0.973389     0.331936     0.215904    Biso  1.000000 H
   H99         1.0     0.846273     0.493398     0.709677    Biso  1.000000 H
   H100        1.0     0.690282     0.228330     0.776166    Biso  1.000000 H
   H101        1.0     0.672731     0.197062     0.597370    Biso  1.000000 H
   H102        1.0     0.827710     0.285505     0.910024    Biso  1.000000 H
   H103        1.0     0.784927     0.308647     0.422605    Biso  1.000000 H
   H104        1.0     0.654634     0.129605     0.080022    Biso  1.000000 H
   H105        1.0     0.559956     0.235581     0.482345    Biso  1.000000 H
   H106        1.0     0.794360     0.403631     0.020139    Biso  1.000000 H
   H107        1.0     0.919300     0.301626     0.528426    Biso  1.000000 H
   H108        1.0     0.730382     0.043203     0.966978    Biso  1.000000 H
   H109        1.0     0.889831     0.017471     0.513431    Biso  1.000000 H
   H110        1.0     0.982222     0.071196     0.057807    Biso  1.000000 H
   H111        1.0     0.507766     0.398509     0.449353    Biso  1.000000 H
   H112        1.0     0.530409     0.380183     0.995642    Biso  1.000000 H
   H113        1.0     0.970727     0.109706     0.574323    Biso  1.000000 H
   H114        1.0     0.995477     0.031545     0.943486    Biso  1.000000 H
   H115        1.0     0.568612     0.447997     0.553868    Biso  1.000000 H
   H116        1.0     0.605530     0.444145     0.086892    Biso  1.000000 H
   H117        1.0     0.928093     0.121202     0.461636    Biso  1.000000 H
   H118        1.0     0.884943     0.007425     0.986299    Biso  1.000000 H
   H119        1.0     0.562059     0.516656     0.459017    Biso  1.000000 H
   H120        1.0     0.647878     0.424156     0.978779    Biso  1.000000 H
   H121        1.0     0.850177     0.233413     0.672479    Biso  1.000000 H
   H122        1.0     0.880987     0.087264     0.822389    Biso  1.000000 H
   H123        1.0     0.694221     0.351982     0.331314    Biso  1.000000 H
   H124        1.0     0.719507     0.256461     0.150268    Biso  1.000000 H
   H125        1.0     0.886157     0.124422     0.687978    Biso  1.000000 H
   H126        1.0     0.000027     0.135580     0.839352    Biso  1.000000 H
   H127        1.0     0.576886     0.377835     0.326480    Biso  1.000000 H
   H128        1.0     0.693143     0.370340     0.180020    Biso  1.000000 H
   H129        1.0     0.763317     0.131191     0.678501    Biso  1.000000 H
   H130        1.0     0.919205     0.214855     0.832637    Biso  1.000000 H
   H131        1.0     0.674658     0.467841     0.321863    Biso  1.000000 H
   H132        1.0     0.609254     0.266516     0.190470    Biso  1.000000 H
   H133        1.0     0.569659     0.693487     0.340371    Biso  1.000000 H
   H134        1.0     0.868300     0.931933     0.166702    Biso  1.000000 H
   H135        1.0     0.929376     0.878784     0.662905    Biso  1.000000 H
   H136        1.0     0.712868     0.584631     0.832790    Biso  1.000000 H
   H137        1.0     0.802305     0.568349     0.397487    Biso  1.000000 H
   H138        1.0     0.991123     0.695462     0.136226    Biso  1.000000 H
   H139        1.0     0.690250     0.997481     0.623059    Biso  1.000000 H
   H140        1.0     0.567810     0.801857     0.891059    Biso  1.000000 H
   H141        1.0     0.695450     0.625620     0.288827    Biso  1.000000 H
   H142        1.0     0.971527     0.841945     0.221000    Biso  1.000000 H
   H143        1.0     0.830851     0.975550     0.716304    Biso  1.000000 H
   H144        1.0     0.635725     0.707715     0.782357    Biso  1.000000 H
   H145        1.0     0.666762     0.700611     0.606946    Biso  1.000000 H
   H146        1.0     0.809440     0.775829     0.922512    Biso  1.000000 H
   H147        1.0     0.771688     0.807131     0.420000    Biso  1.000000 H
   H148        1.0     0.712455     0.669950     0.098890    Biso  1.000000 H
   H149        1.0     0.552325     0.729922     0.488609    Biso  1.000000 H
   H150        1.0     0.783836     0.902584     0.026757    Biso  1.000000 H
   H151        1.0     0.904776     0.792858     0.526019    Biso  1.000000 H
   H152        1.0     0.742162     0.559939     0.980957    Biso  1.000000 H
   H153        1.0     0.958789     0.600297     0.594223    Biso  1.000000 H
   H154        1.0     0.932734     0.561855     0.067224    Biso  1.000000 H
   H155        1.0     0.568576     0.029470     0.440077    Biso  1.000000 H
   H156        1.0     0.514751     0.892783     0.039654    Biso  1.000000 H
   H157        1.0     0.933369     0.637907     0.484548    Biso  1.000000 H
   H158        1.0     0.027536     0.571504     0.997198    Biso  1.000000 H
   H159        1.0     0.500195     0.919059     0.451944    Biso  1.000000 H
   H160        1.0     0.622105     0.961759     0.087987    Biso  1.000000 H
   H161        1.0     0.883667     0.524725     0.510715    Biso  1.000000 H
   H162        1.0     0.918079     0.503685     0.956723    Biso  1.000000 H
   H163        1.0     0.570668     0.981473     0.548721    Biso  1.000000 H
   H164        1.0     0.610815     0.915298     0.971715    Biso  1.000000 H
   H165        1.0     0.801338     0.731565     0.676008    Biso  1.000000 H
   H166        1.0     0.848692     0.676386     0.839905    Biso  1.000000 H
   H167        1.0     0.576600     0.897518     0.321811    Biso  1.000000 H
   H168        1.0     0.697516     0.767281     0.179252    Biso  1.000000 H
   H169        1.0     0.894785     0.669041     0.698566    Biso  1.000000 H
   H170        1.0     0.900155     0.571963     0.836914    Biso  1.000000 H
   H171        1.0     0.696886     0.952622     0.327024    Biso  1.000000 H
   H172        1.0     0.684548     0.887453     0.192781    Biso  1.000000 H
   H173        1.0     0.774756     0.611890     0.700229    Biso  1.000000 H
   H174        1.0     0.970832     0.683116     0.836467    Biso  1.000000 H
   H175        1.0     0.668475     0.830234     0.340455    Biso  1.000000 H
   H176        1.0     0.586646     0.796656     0.200698    Biso  1.000000 H
   C1          1.0     0.264135     0.142553     0.519120    Biso  1.000000 C
   C2          1.0     0.408051     0.221907     0.014133    Biso  1.000000 C
   C3          1.0     0.229008     0.403381     0.492146    Biso  1.000000 C
   C4          1.0     0.138616     0.242798     0.985827    Biso  1.000000 C
   C5          1.0     0.264027     0.113415     0.427571    Biso  1.000000 C
   C6          1.0     0.452780     0.244377     0.101710    Biso  1.000000 C
   C7          1.0     0.240786     0.439762     0.583077    Biso  1.000000 C
   C8          1.0     0.135329     0.263831     0.894152    Biso  1.000000 C
   C9          1.0     0.208561     0.146115     0.364770    Biso  1.000000 C
   C10         1.0     0.451562     0.329309     0.146743    Biso  1.000000 C
   C11         1.0     0.316056     0.429602     0.639210    Biso  1.000000 C
   C12         1.0     0.178207     0.213884     0.834996    Biso  1.000000 C
   C13         1.0     0.186806     0.182480     0.543827    Biso  1.000000 C
   C14         1.0     0.350656     0.286375     0.984933    Biso  1.000000 C
   C15         1.0     0.298590     0.350392     0.467803    Biso  1.000000 C
   C16         1.0     0.156413     0.152595     0.002112    Biso  1.000000 C
   C17         1.0     0.126902     0.204751     0.477635    Biso  1.000000 C
   C18         1.0     0.342822     0.363739     0.038161    Biso  1.000000 C
   C19         1.0     0.367084     0.335050     0.529052    Biso  1.000000 C
   C20         1.0     0.194129     0.103057     0.939349    Biso  1.000000 C
   C21         1.0     0.416043     0.101218     0.532334    Biso  1.000000 C
   C22         1.0     0.449109     0.063634     0.000438    Biso  1.000000 C
   C23         1.0     0.079994     0.460543     0.465752    Biso  1.000000 C
   C24         1.0     0.095793     0.391080     0.033738    Biso  1.000000 C
   C25         1.0     0.345140     0.159765     0.669906    Biso  1.000000 C
   C26         1.0     0.417082     0.140290     0.866692    Biso  1.000000 C
   C27         1.0     0.160069     0.408494     0.337809    Biso  1.000000 C
   C28         1.0     0.167261     0.294989     0.143790    Biso  1.000000 C
   C29         1.0     0.247520     0.643534     0.494390    Biso  1.000000 C
   C30         1.0     0.395945     0.722602     0.994309    Biso  1.000000 C
   C31         1.0     0.225645     0.908797     0.515450    Biso  1.000000 C
   C32         1.0     0.133677     0.764296     0.024257    Biso  1.000000 C
   C33         1.0     0.248362     0.624752     0.400160    Biso  1.000000 C
   C34         1.0     0.431100     0.737394     0.086225    Biso  1.000000 C
   C35         1.0     0.245937     0.951168     0.603964    Biso  1.000000 C
   C36         1.0     0.105998     0.767126     0.932852    Biso  1.000000 C
   C37         1.0     0.188148     0.658159     0.341862    Biso  1.000000 C
   C38         1.0     0.415684     0.813226     0.138160    Biso  1.000000 C
   C39         1.0     0.328353     0.945715     0.652375    Biso  1.000000 C
   C40         1.0     0.129783     0.705599     0.869896    Biso  1.000000 C
   C41         1.0     0.173273     0.687055     0.522100    Biso  1.000000 C
   C42         1.0     0.339231     0.787370     0.965839    Biso  1.000000 C
   C43         1.0     0.290486     0.851435     0.487695    Biso  1.000000 C
   C44         1.0     0.176653     0.688705     0.049006    Biso  1.000000 C
   C45         1.0     0.108527     0.709351     0.460978    Biso  1.000000 C
   C46         1.0     0.322756     0.858773     0.023006    Biso  1.000000 C
   C47         1.0     0.367232     0.842793     0.542339    Biso  1.000000 C
   C48         1.0     0.192006     0.625407     0.983371    Biso  1.000000 C
   C49         1.0     0.399697     0.597829     0.521353    Biso  1.000000 C
   C50         1.0     0.465378     0.579704     0.957033    Biso  1.000000 C
   C51         1.0     0.074798     0.967641     0.488736    Biso  1.000000 C
   C52         1.0     0.080547     0.910202     0.042977    Biso  1.000000 C
   C53         1.0     0.322061     0.655062     0.648753    Biso  1.000000 C
   C54         1.0     0.395592     0.661303     0.839453    Biso  1.000000 C
   C55         1.0     0.138557     0.900560     0.365710    Biso  1.000000 C
   C56         1.0     0.156451     0.844770     0.174610    Biso  1.000000 C
   C57         1.0     0.759681     0.142627     0.500738    Biso  1.000000 C
   C58         1.0     0.910529     0.218694     0.007438    Biso  1.000000 C
   C59         1.0     0.726386     0.407499     0.508507    Biso  1.000000 C
   C60         1.0     0.639117     0.242185     0.992792    Biso  1.000000 C
   C61         1.0     0.758488     0.118514     0.407226    Biso  1.000000 C
   C62         1.0     0.950073     0.234331     0.097330    Biso  1.000000 C
   C63         1.0     0.742013     0.452779     0.596253    Biso  1.000000 C
   C64         1.0     0.632365     0.256994     0.900114    Biso  1.000000 C
   C65         1.0     0.701083     0.153913     0.347865    Biso  1.000000 C
   C66         1.0     0.937436     0.310501     0.150406    Biso  1.000000 C
   C67         1.0     0.823540     0.450024     0.647969    Biso  1.000000 C
   C68         1.0     0.678533     0.208073     0.843380    Biso  1.000000 C
   C69         1.0     0.682353     0.181603     0.527226    Biso  1.000000 C
   C70         1.0     0.858560     0.286904     0.977974    Biso  1.000000 C
   C71         1.0     0.793287     0.351379     0.485269    Biso  1.000000 C
   C72         1.0     0.663862     0.155651     0.014291    Biso  1.000000 C
   C73         1.0     0.619236     0.204309     0.464819    Biso  1.000000 C
   C74         1.0     0.840725     0.355403     0.037068    Biso  1.000000 C
   C75         1.0     0.868791     0.345811     0.542751    Biso  1.000000 C
   C76         1.0     0.704737     0.106225     0.953403    Biso  1.000000 C
   C77         1.0     0.909976     0.093889     0.525594    Biso  1.000000 C
   C78         1.0     0.950663     0.060783     0.988916    Biso  1.000000 C
   C79         1.0     0.569649     0.447365     0.481416    Biso  1.000000 C
   C80         1.0     0.601291     0.393902     0.029265    Biso  1.000000 C
   C81         1.0     0.833237     0.157612     0.654052    Biso  1.000000 C
   C82         1.0     0.930659     0.147823     0.857326    Biso  1.000000 C
   C83         1.0     0.650252     0.401451     0.353316    Biso  1.000000 C
   C84         1.0     0.664439     0.299504     0.149290    Biso  1.000000 C
   C85         1.0     0.751438     0.638125     0.513343    Biso  1.000000 C
   C86         1.0     0.905338     0.721387     0.016375    Biso  1.000000 C
   C87         1.0     0.717256     0.907339     0.508309    Biso  1.000000 C
   C88         1.0     0.637748     0.751108     0.008479    Biso  1.000000 C
   C89         1.0     0.751837     0.609063     0.422109    Biso  1.000000 C
   C90         1.0     0.945270     0.738760     0.106209    Biso  1.000000 C
   C91         1.0     0.734283     0.950689     0.596807    Biso  1.000000 C
   C92         1.0     0.611818     0.753981     0.916049    Biso  1.000000 C
   C93         1.0     0.689884     0.634076     0.360037    Biso  1.000000 C
   C94         1.0     0.934378     0.817981     0.156231    Biso  1.000000 C
   C95         1.0     0.812058     0.940689     0.650010    Biso  1.000000 C
   C96         1.0     0.644126     0.698301     0.853823    Biso  1.000000 C
   C97         1.0     0.673996     0.677835     0.538530    Biso  1.000000 C
   C98         1.0     0.847988     0.784973     0.987891    Biso  1.000000 C
   C99         1.0     0.780845     0.847896     0.483503    Biso  1.000000 C
   C100        1.0     0.684822     0.677142     0.031510    Biso  1.000000 C
   C101        1.0     0.609811     0.694980     0.473991    Biso  1.000000 C
   C102        1.0     0.832754     0.857356     0.043481    Biso  1.000000 C
   C103        1.0     0.855451     0.838394     0.540731    Biso  1.000000 C
   C104        1.0     0.706317     0.617230     0.966929    Biso  1.000000 C
   C105        1.0     0.903937     0.597672     0.539351    Biso  1.000000 C
   C106        1.0     0.951659     0.566995     0.998517    Biso  1.000000 C
   C107        1.0     0.567657     0.964784     0.476001    Biso  1.000000 C
   C108        1.0     0.591637     0.901755     0.040138    Biso  1.000000 C
   C109        1.0     0.824114     0.663454     0.666468    Biso  1.000000 C
   C110        1.0     0.907725     0.644823     0.864332    Biso  1.000000 C
   C111        1.0     0.646227     0.897621     0.354657    Biso  1.000000 C
   C112        1.0     0.650728     0.816797     0.165011    Biso  1.000000 C
   Zn1         1.0     0.409891     0.088633     0.257732    Biso  1.000000 Zn
   Zn2         1.0     0.113449     0.428532     0.750305    Biso  1.000000 Zn
   Zn3         1.0     0.417612     0.606458     0.250743    Biso  1.000000 Zn
   Zn4         1.0     0.087198     0.917875     0.760131    Biso  1.000000 Zn
   Zn5         1.0     0.917577     0.098473     0.265522    Biso  1.000000 Zn
   Zn6         1.0     0.597095     0.425267     0.759649    Biso  1.000000 Zn
   Zn7         1.0     0.911554     0.587231     0.260086    Biso  1.000000 Zn
   Zn8         1.0     0.600690     0.929661     0.767498    Biso  1.000000 Zn
