# Supplementary material for: Pressure encryption toward physically uncopiable anti-counterfeiting
Source: Nat Commun. 2025 Jul 5;16:6203. doi: 10.1038/s41467-025-61509-3 (PMC12228716; doi:10.1038/s41467-025-61509-3)
Supplement: Supplementary file 3 — Source data [file 41467_2025_61509_MOESM3_ESM.zip › Source Data/Supplementary Date 18/Structures of molecular dynamics trajectories-Fig.5c and Fig. 5e-l/30 GPa.txt]

#======================================================================
# CRYSTAL DATA
#----------------------------------------------------------------------
data_VESTA_phase_30 GPa

_chemical_name_common                  'POSCAR file written by OVITO Basic 3.9'
_cell_length_a                         13.374231
_cell_length_b                         13.374586
_cell_length_c                         14.253757
_cell_angle_alpha                      92.904564
_cell_angle_beta                       93.256538
_cell_angle_gamma                      103.482315
_cell_volume                           2470.001169
_space_group_name_H-M_alt              'P 1'
_space_group_IT_number                 1

loop_
_space_group_symop_operation_xyz
   'x, y, z'

loop_
   _atom_site_label
   _atom_site_occupancy
   _atom_site_fract_x
   _atom_site_fract_y
   _atom_site_fract_z
   _atom_site_adp_type
   _atom_site_B_iso_or_equiv
   _atom_site_type_symbol
   Br1         1.0     0.050854     0.055942     0.195875    Biso  1.000000 Br
   Br2         1.0     0.401825     0.443190     0.311208    Biso  1.000000 Br
   Br3         1.0     0.450343     0.397011     0.815311    Biso  1.000000 Br
   Br4         1.0     0.059070     0.050717     0.687092    Biso  1.000000 Br
   Br5         1.0     0.432477     0.243801     0.339168    Biso  1.000000 Br
   Br6         1.0     0.286612     0.059275     0.148767    Biso  1.000000 Br
   Br7         1.0     0.061199     0.264660     0.659340    Biso  1.000000 Br
   Br8         1.0     0.245624     0.443087     0.834882    Biso  1.000000 Br
   Br9         1.0     0.064605     0.571619     0.190718    Biso  1.000000 Br
   Br10        1.0     0.376163     0.921020     0.314245    Biso  1.000000 Br
   Br11        1.0     0.439084     0.882699     0.822380    Biso  1.000000 Br
   Br12        1.0     0.058339     0.543043     0.680086    Biso  1.000000 Br
   Br13        1.0     0.441970     0.731350     0.354219    Biso  1.000000 Br
   Br14        1.0     0.282715     0.553442     0.148898    Biso  1.000000 Br
   Br15        1.0     0.050464     0.769781     0.630696    Biso  1.000000 Br
   Br16        1.0     0.233197     0.913206     0.837768    Biso  1.000000 Br
   Br17        1.0     0.562735     0.075421     0.187984    Biso  1.000000 Br
   Br18        1.0     0.875946     0.438781     0.316658    Biso  1.000000 Br
   Br19        1.0     0.932845     0.364311     0.815146    Biso  1.000000 Br
   Br20        1.0     0.562961     0.045310     0.681447    Biso  1.000000 Br
   Br21        1.0     0.924163     0.229020     0.342893    Biso  1.000000 Br
   Br22        1.0     0.789975     0.058493     0.125390    Biso  1.000000 Br
   Br23        1.0     0.545837     0.266030     0.645794    Biso  1.000000 Br
   Br24        1.0     0.746138     0.431645     0.848287    Biso  1.000000 Br
   Br25        1.0     0.565631     0.566988     0.175243    Biso  1.000000 Br
   Br26        1.0     0.863885     0.932457     0.306556    Biso  1.000000 Br
   Br27        1.0     0.942964     0.871978     0.814110    Biso  1.000000 Br
   Br28        1.0     0.587861     0.554865     0.670288    Biso  1.000000 Br
   Br29        1.0     0.939353     0.749691     0.329995    Biso  1.000000 Br
   Br30        1.0     0.780671     0.542160     0.139588    Biso  1.000000 Br
   Br31        1.0     0.545167     0.761398     0.644540    Biso  1.000000 Br
   Br32        1.0     0.737831     0.903847     0.834646    Biso  1.000000 Br
   N1          1.0     0.129474     0.187477     0.378737    Biso  1.000000 N
   N2          1.0     0.375770     0.385366     0.103281    Biso  1.000000 N
   N3          1.0     0.380399     0.371340     0.600594    Biso  1.000000 N
   N4          1.0     0.207566     0.126349     0.871037    Biso  1.000000 N
   N5          1.0     0.336673     0.126350     0.560855    Biso  1.000000 N
   N6          1.0     0.418280     0.148581     0.941381    Biso  1.000000 N
   N7          1.0     0.134767     0.395853     0.429222    Biso  1.000000 N
   N8          1.0     0.130312     0.325183     0.057215    Biso  1.000000 N
   N9          1.0     0.126425     0.671089     0.368958    Biso  1.000000 N
   N10         1.0     0.376374     0.874644     0.111829    Biso  1.000000 N
   N11         1.0     0.356433     0.857387     0.625221    Biso  1.000000 N
   N12         1.0     0.163475     0.617411     0.878985    Biso  1.000000 N
   N13         1.0     0.327848     0.605607     0.559790    Biso  1.000000 N
   N14         1.0     0.413751     0.636005     0.937152    Biso  1.000000 N
   N15         1.0     0.136213     0.904208     0.435626    Biso  1.000000 N
   N16         1.0     0.148341     0.846531     0.054513    Biso  1.000000 N
   N17         1.0     0.629086     0.177332     0.372182    Biso  1.000000 N
   N18         1.0     0.892569     0.379009     0.121562    Biso  1.000000 N
   N19         1.0     0.873898     0.355366     0.608744    Biso  1.000000 N
   N20         1.0     0.691229     0.120830     0.856012    Biso  1.000000 N
   N21         1.0     0.839004     0.121866     0.572783    Biso  1.000000 N
   N22         1.0     0.909973     0.131163     0.943616    Biso  1.000000 N
   N23         1.0     0.642127     0.395071     0.430566    Biso  1.000000 N
   N24         1.0     0.619798     0.325663     0.047265    Biso  1.000000 N
   N25         1.0     0.628105     0.663582     0.376026    Biso  1.000000 N
   N26         1.0     0.889816     0.887780     0.101763    Biso  1.000000 N
   N27         1.0     0.878933     0.872192     0.602625    Biso  1.000000 N
   N28         1.0     0.663574     0.621502     0.869496    Biso  1.000000 N
   N29         1.0     0.845569     0.623893     0.559637    Biso  1.000000 N
   N30         1.0     0.906819     0.631431     0.942638    Biso  1.000000 N
   N31         1.0     0.631229     0.905350     0.438650    Biso  1.000000 N
   N32         1.0     0.627983     0.835592     0.064162    Biso  1.000000 N
   H1          1.0     0.074173     0.205409     0.333414    Biso  1.000000 H
   H2          1.0     0.366516     0.446215     0.143149    Biso  1.000000 H
   H3          1.0     0.450151     0.376457     0.639332    Biso  1.000000 H
   H4          1.0     0.233281     0.076755     0.831140    Biso  1.000000 H
   H5          1.0     0.297629     0.040482     0.378693    Biso  1.000000 H
   H6          1.0     0.478718     0.182892     0.121172    Biso  1.000000 H
   H7          1.0     0.162317     0.451052     0.612632    Biso  1.000000 H
   H8          1.0     0.085851     0.309611     0.868540    Biso  1.000000 H
   H9          1.0     0.199344     0.141991     0.268712    Biso  1.000000 H
   H10         1.0     0.468186     0.354048     0.206319    Biso  1.000000 H
   H11         1.0     0.319161     0.434299     0.711063    Biso  1.000000 H
   H12         1.0     0.176860     0.208122     0.766428    Biso  1.000000 H
   H13         1.0     0.186263     0.183961     0.606227    Biso  1.000000 H
   H14         1.0     0.306379     0.288197     0.891220    Biso  1.000000 H
   H15         1.0     0.282729     0.309803     0.379440    Biso  1.000000 H
   H16         1.0     0.198911     0.159890     0.104152    Biso  1.000000 H
   H17         1.0     0.052049     0.240124     0.477274    Biso  1.000000 H
   H18         1.0     0.279301     0.415664    -0.000681    Biso  1.000000 H
   H19         1.0     0.431824     0.290974     0.498227    Biso  1.000000 H
   H20         1.0     0.253782     0.051417     0.981072    Biso  1.000000 H
   H21         1.0     0.483880     0.100970     0.555677    Biso  1.000000 H
   H22         1.0     0.516376     0.051902     0.932909    Biso  1.000000 H
   H23         1.0     0.047346     0.391143     0.538010    Biso  1.000000 H
   H24         1.0     0.160730     0.457921    -0.003216    Biso  1.000000 H
   H25         1.0     0.419698     0.086815     0.447576    Biso  1.000000 H
   H26         1.0     0.385829    -0.002308     0.943754    Biso  1.000000 H
   H27         1.0     0.078265     0.512293     0.492494    Biso  1.000000 H
   H28         1.0     0.031156     0.384234    -0.021334    Biso  1.000000 H
   H29         1.0     0.387773    -0.005483     0.528042    Biso  1.000000 H
   H30         1.0     0.458098     0.062152     0.051440    Biso  1.000000 H
   H31         1.0    -0.003131     0.419725     0.419757    Biso  1.000000 H
   H32         1.0     0.070616     0.455585     1.090805    Biso  1.000000 H
   H33         1.0     0.378225     0.092604     0.691878    Biso  1.000000 H
   H34         1.0     0.477020     0.143482     0.813944    Biso  1.000000 H
   H35         1.0     0.181568     0.464342     0.308437    Biso  1.000000 H
   H36         1.0     0.246643     0.325235     0.157976    Biso  1.000000 H
   H37         1.0     0.246702     0.108798     0.674245    Biso  1.000000 H
   H38         1.0     0.388744     0.212994     0.813442    Biso  1.000000 H
   H39         1.0     0.168438     0.331895     0.301777    Biso  1.000000 H
   H40         1.0     0.157013     0.388957     0.192095    Biso  1.000000 H
   H41         1.0     0.356057     0.224196     0.678334    Biso  1.000000 H
   H42         1.0     0.347969     0.079833     0.816979    Biso  1.000000 H
   H43         1.0     0.064463     0.383873     0.297567    Biso  1.000000 H
   H44         1.0     0.132629     0.249316     0.182755    Biso  1.000000 H
   H45         1.0     0.076600     0.693930     0.321611    Biso  1.000000 H
   H46         1.0     0.355930     0.936549     0.148773    Biso  1.000000 H
   H47         1.0     0.407221     0.857886     0.683223    Biso  1.000000 H
   H48         1.0     0.180555     0.566180     0.830284    Biso  1.000000 H
   H49         1.0     0.318824     0.555870     0.369358    Biso  1.000000 H
   H50         1.0     0.496139     0.690722     0.109861    Biso  1.000000 H
   H51         1.0     0.166844     0.972873     0.615485    Biso  1.000000 H
   H52         1.0     0.039083     0.799263     0.899887    Biso  1.000000 H
   H53         1.0     0.239933     0.662943     0.274191    Biso  1.000000 H
   H54         1.0     0.468168     0.843307     0.209749    Biso  1.000000 H
   H55         1.0     0.316324     0.957378     0.716317    Biso  1.000000 H
   H56         1.0     0.078300     0.677765     0.775998    Biso  1.000000 H
   H57         1.0     0.165360     0.689292     0.596681    Biso  1.000000 H
   H58         1.0     0.311276     0.777597     0.892586    Biso  1.000000 H
   H59         1.0     0.292134     0.812164     0.402415    Biso  1.000000 H
   H60         1.0     0.226241     0.680671     0.098156    Biso  1.000000 H
   H61         1.0     0.059366     0.735436     0.475226    Biso  1.000000 H
   H62         1.0     0.300434     0.925234     0.003787    Biso  1.000000 H
   H63         1.0     0.413373     0.765269     0.527721    Biso  1.000000 H
   H64         1.0     0.250335     0.563588     0.978728    Biso  1.000000 H
   H65         1.0     0.397565     0.522982     0.462037    Biso  1.000000 H
   H66         1.0     0.520819     0.543353     0.952122    Biso  1.000000 H
   H67         1.0     0.082085     1.035779     0.465076    Biso  1.000000 H
   H68         1.0     0.013822     0.895056     0.017458    Biso  1.000000 H
   H69         1.0     0.463165     0.552267     0.569310    Biso  1.000000 H
   H70         1.0     0.391724     0.484720     0.938804    Biso  1.000000 H
   H71         1.0    -0.010899     0.924826     0.426569    Biso  1.000000 H
   H72         1.0     0.120694     0.989009     0.059348    Biso  1.000000 H
   H73         1.0     0.462500     0.646756     0.492911    Biso  1.000000 H
   H74         1.0     0.445583     0.565089     0.046251    Biso  1.000000 H
   H75         1.0     0.043214     0.934974     0.541107    Biso  1.000000 H
   H76         1.0     0.125366     0.940465     0.951028    Biso  1.000000 H
   H77         1.0     0.252477     0.579131     0.680424    Biso  1.000000 H
   H78         1.0     0.324242     0.649045     0.813438    Biso  1.000000 H
   H79         1.0     0.126625     0.815765     0.305122    Biso  1.000000 H
   H80         1.0     0.231061     0.819429     0.181687    Biso  1.000000 H
   H81         1.0     0.319738     0.708490     0.676241    Biso  1.000000 H
   H82         1.0     0.417195     0.562558     0.812174    Biso  1.000000 H
   H83         1.0     0.067502     0.921515     0.304573    Biso  1.000000 H
   H84         1.0     0.161365     0.910925     0.183128    Biso  1.000000 H
   H85         1.0     0.392457     0.613860     0.700432    Biso  1.000000 H
   H86         1.0     0.460485     0.691821     0.805523    Biso  1.000000 H
   H87         1.0     0.206766     0.947802     0.313565    Biso  1.000000 H
   H88         1.0     0.085051     0.784640     0.170242    Biso  1.000000 H
   H89         1.0     0.581923     0.188646     0.316746    Biso  1.000000 H
   H90         1.0     0.882665     0.433877     0.172571    Biso  1.000000 H
   H91         1.0     0.926388     0.345171     0.657694    Biso  1.000000 H
   H92         1.0     0.721055     0.075795     0.809783    Biso  1.000000 H
   H93         1.0     0.810365     0.049189     0.399098    Biso  1.000000 H
   H94         1.0     0.995513     0.178282     0.113988    Biso  1.000000 H
   H95         1.0     0.687249     0.478457     0.598522    Biso  1.000000 H
   H96         1.0     0.564962     0.310683     0.864760    Biso  1.000000 H
   H97         1.0     0.726216     0.123749     0.278666    Biso  1.000000 H
   H98         1.0     0.987586     0.330188     0.214449    Biso  1.000000 H
   H99         1.0     0.821405     0.432268     0.709004    Biso  1.000000 H
   H100        1.0     0.657468     0.212882     0.751502    Biso  1.000000 H
   H101        1.0     0.663115     0.198626     0.603628    Biso  1.000000 H
   H102        1.0     0.797004     0.274134     0.913131    Biso  1.000000 H
   H103        1.0     0.783782     0.290958     0.389436    Biso  1.000000 H
   H104        1.0     0.678765     0.165263     0.086684    Biso  1.000000 H
   H105        1.0     0.552983     0.228938     0.480241    Biso  1.000000 H
   H106        1.0     0.780222     0.407001     0.025352    Biso  1.000000 H
   H107        1.0     0.925932     0.273296     0.513597    Biso  1.000000 H
   H108        1.0     0.739177     0.046719     0.970940    Biso  1.000000 H
   H109        1.0     0.895060     0.004241     0.505307    Biso  1.000000 H
   H110        1.0     1.036780     0.069034     0.932774    Biso  1.000000 H
   H111        1.0     0.580885     0.521711     0.473719    Biso  1.000000 H
   H112        1.0     0.637216     0.483570     0.043544    Biso  1.000000 H
   H113        1.0     0.986941     0.108874     0.568616    Biso  1.000000 H
   H114        1.0     0.919028    -0.015927     0.952832    Biso  1.000000 H
   H115        1.0     0.488406     0.407336     0.433851    Biso  1.000000 H
   H116        1.0     0.570077     0.418239    -0.056374    Biso  1.000000 H
   H117        1.0     0.927820     0.117583     0.461800    Biso  1.000000 H
   H118        1.0     0.983401     0.061875     0.047726    Biso  1.000000 H
   H119        1.0     0.562177     0.425638     0.546904    Biso  1.000000 H
   H120        1.0     0.518126     0.422891     1.052627    Biso  1.000000 H
   H121        1.0     0.908429     0.142424     0.697949    Biso  1.000000 H
   H122        1.0     0.973619     0.155663     0.821667    Biso  1.000000 H
   H123        1.0     0.685586     0.322753     0.305890    Biso  1.000000 H
   H124        1.0     0.672496     0.402818     0.176061    Biso  1.000000 H
   H125        1.0     0.782117     0.081402     0.709838    Biso  1.000000 H
   H126        1.0     0.854483     0.192823     0.823126    Biso  1.000000 H
   H127        1.0     0.563713     0.365622     0.299570    Biso  1.000000 H
   H128        1.0     0.598567     0.264824     0.182786    Biso  1.000000 H
   H129        1.0     0.813175     0.210374     0.687813    Biso  1.000000 H
   H130        1.0     0.852566     0.060505     0.819592    Biso  1.000000 H
   H131        1.0     0.684445     0.457877     0.300541    Biso  1.000000 H
   H132        1.0     0.727178     0.291639     0.151986    Biso  1.000000 H
   H133        1.0     0.572897     0.679118     0.327638    Biso  1.000000 H
   H134        1.0     0.888676     0.953221     0.138114    Biso  1.000000 H
   H135        1.0     0.936027     0.854005     0.643750    Biso  1.000000 H
   H136        1.0     0.668222     0.565132     0.819673    Biso  1.000000 H
   H137        1.0     0.821539     0.548052     0.388135    Biso  1.000000 H
   H138        1.0     0.997051     0.687266     0.115956    Biso  1.000000 H
   H139        1.0     0.686973     0.985924     0.608818    Biso  1.000000 H
   H140        1.0     0.555548     0.816886     0.887366    Biso  1.000000 H
   H141        1.0     0.701635     0.605269     0.275518    Biso  1.000000 H
   H142        1.0     0.995477     0.861340     0.199317    Biso  1.000000 H
   H143        1.0     0.830211     0.954291     0.708379    Biso  1.000000 H
   H144        1.0     0.593688     0.699943     0.768088    Biso  1.000000 H
   H145        1.0     0.692707     0.710137     0.601481    Biso  1.000000 H
   H146        1.0     0.800528     0.764682     0.899510    Biso  1.000000 H
   H147        1.0     0.768507     0.801182     0.389770    Biso  1.000000 H
   H148        1.0     0.715628     0.682523     0.102583    Biso  1.000000 H
   H149        1.0     0.571872     0.742307     0.470457    Biso  1.000000 H
   H150        1.0     0.793136     0.911346    -0.007674    Biso  1.000000 H
   H151        1.0     0.915423     0.781635     0.501285    Biso  1.000000 H
   H152        1.0     0.734783     0.553878     0.961196    Biso  1.000000 H
   H153        1.0     0.910711     0.509394     0.494314    Biso  1.000000 H
   H154        1.0     0.959264     0.558479     1.055363    Biso  1.000000 H
   H155        1.0     0.524854     0.889086     0.539265    Biso  1.000000 H
   H156        1.0     0.510835     0.897101     0.003841    Biso  1.000000 H
   H157        1.0     0.996871     0.613496     0.561334    Biso  1.000000 H
   H158        1.0     1.025355     0.551397     0.953781    Biso  1.000000 H
   H159        1.0     0.583361     1.011286     0.524337    Biso  1.000000 H
   H160        1.0     0.606051     0.988235     0.074429    Biso  1.000000 H
   H161        1.0     0.942974     0.632253     0.449617    Biso  1.000000 H
   H162        1.0     0.906460     0.474680    -0.048368    Biso  1.000000 H
   H163        1.0     0.492825     0.942807     0.434846    Biso  1.000000 H
   H164        1.0     0.625377     0.936682     0.956994    Biso  1.000000 H
   H165        1.0     0.867066     0.718996     0.693232    Biso  1.000000 H
   H166        1.0     0.816502     0.619078     0.819093    Biso  1.000000 H
   H167        1.0     0.640930     0.830923     0.309057    Biso  1.000000 H
   H168        1.0     0.731627     0.807384     0.162966    Biso  1.000000 H
   H169        1.0     0.909290     0.605815     0.683351    Biso  1.000000 H
   H170        1.0     0.921185     0.562162     0.815998    Biso  1.000000 H
   H171        1.0     0.547457     0.896088     0.308941    Biso  1.000000 H
   H172        1.0     0.688586     0.902940     0.192615    Biso  1.000000 H
   H173        1.0     0.773117     0.602181     0.688644    Biso  1.000000 H
   H174        1.0     0.932666     0.707605     0.819034    Biso  1.000000 H
   H175        1.0     0.673740     0.958245     0.308923    Biso  1.000000 H
   H176        1.0     0.602606     0.780801     0.198552    Biso  1.000000 H
   C1          1.0     0.258643     0.127557     0.499481    Biso  1.000000 C
   C2          1.0     0.403466     0.227611     0.995138    Biso  1.000000 C
   C3          1.0     0.217985     0.393381     0.487986    Biso  1.000000 C
   C4          1.0     0.143403     0.252823    -0.003885    Biso  1.000000 C
   C5          1.0     0.254192     0.099634     0.403908    Biso  1.000000 C
   C6          1.0     0.438862     0.236503     0.091758    Biso  1.000000 C
   C7          1.0     0.225657     0.422130     0.581672    Biso  1.000000 C
   C8          1.0     0.124780     0.258140     0.896603    Biso  1.000000 C
   C9          1.0     0.195616     0.139757     0.343222    Biso  1.000000 C
   C10         1.0     0.429667     0.321258     0.141259    Biso  1.000000 C
   C11         1.0     0.307493     0.410436     0.635024    Biso  1.000000 C
   C12         1.0     0.163481     0.196280     0.839603    Biso  1.000000 C
   C13         1.0     0.186179     0.176897     0.531858    Biso  1.000000 C
   C14         1.0     0.349975     0.296562     0.960595    Biso  1.000000 C
   C15         1.0     0.293739     0.343545     0.451669    Biso  1.000000 C
   C16         1.0     0.180224     0.170845     0.028356    Biso  1.000000 C
   C17         1.0     0.111467     0.194259     0.470543    Biso  1.000000 C
   C18         1.0     0.329631     0.367992     0.021148    Biso  1.000000 C
   C19         1.0     0.369419     0.326763     0.511909    Biso  1.000000 C
   C20         1.0     0.210780     0.107522     0.966620    Biso  1.000000 C
   C21         1.0     0.407612     0.074789     0.523622    Biso  1.000000 C
   C22         1.0     0.450343     0.058240     0.971683    Biso  1.000000 C
   C23         1.0     0.056121     0.432004     0.476414    Biso  1.000000 C
   C24         1.0     0.093194     0.410794     0.030656    Biso  1.000000 C
   C25         1.0     0.329572     0.139556     0.661853    Biso  1.000000 C
   C26         1.0     0.403474     0.145570     0.839519    Biso  1.000000 C
   C27         1.0     0.140065     0.394659     0.331423    Biso  1.000000 C
   C28         1.0     0.167059     0.319514     0.148056    Biso  1.000000 C
   C29         1.0     0.255128     0.618717     0.497025    Biso  1.000000 C
   C30         1.0     0.397390     0.715352     0.995498    Biso  1.000000 C
   C31         1.0     0.216094     0.897898     0.494853    Biso  1.000000 C
   C32         1.0     0.133707     0.757386     0.003665    Biso  1.000000 C
   C33         1.0     0.271185     0.603228     0.402231    Biso  1.000000 C
   C34         1.0     0.441920     0.734233     0.086844    Biso  1.000000 C
   C35         1.0     0.226656     0.941591     0.584812    Biso  1.000000 C
   C36         1.0     0.082030     0.743581     0.912816    Biso  1.000000 C
   C37         1.0     0.210201     0.643779     0.340402    Biso  1.000000 C
   C38         1.0     0.431491     0.812020     0.144533    Biso  1.000000 C
   C39         1.0     0.301093     0.926730     0.646167    Biso  1.000000 C
   C40         1.0     0.104374     0.680612     0.847014    Biso  1.000000 C
   C41         1.0     0.175851     0.661326     0.525472    Biso  1.000000 C
   C42         1.0     0.341915     0.783216     0.964180    Biso  1.000000 C
   C43         1.0     0.291904     0.846981     0.470764    Biso  1.000000 C
   C44         1.0     0.178092     0.684218     0.033604    Biso  1.000000 C
   C45         1.0     0.110400     0.688016     0.459803    Biso  1.000000 C
   C46         1.0     0.333449     0.861485     0.023004    Biso  1.000000 C
   C47         1.0     0.358956     0.816945     0.535518    Biso  1.000000 C
   C48         1.0     0.197350     0.614550     0.966898    Biso  1.000000 C
   C49         1.0     0.414975     0.577481     0.520451    Biso  1.000000 C
   C50         1.0     0.447844     0.552109     0.971770    Biso  1.000000 C
   C51         1.0     0.063380     0.953434     0.469354    Biso  1.000000 C
   C52         1.0     0.096338     0.921468     0.017348    Biso  1.000000 C
   C53         1.0     0.323616     0.629377     0.658535    Biso  1.000000 C
   C54         1.0     0.401425     0.636311     0.839606    Biso  1.000000 C
   C55         1.0     0.134954     0.893752     0.333171    Biso  1.000000 C
   C56         1.0     0.161515     0.837489     0.155935    Biso  1.000000 C
   C57         1.0     0.756375     0.126440     0.515153    Biso  1.000000 C
   C58         1.0     0.903599     0.213952     1.001323    Biso  1.000000 C
   C59         1.0     0.722431     0.384281     0.486092    Biso  1.000000 C
   C60         1.0     0.621426     0.246622    -0.016282    Biso  1.000000 C
   C61         1.0     0.762882     0.096904     0.419395    Biso  1.000000 C
   C62         1.0     0.954490     0.232336     0.088722    Biso  1.000000 C
   C63         1.0     0.734347     0.426252     0.578589    Biso  1.000000 C
   C64         1.0     0.596872     0.248354     0.886900    Biso  1.000000 C
   C65         1.0     0.705977     0.131945     0.354715    Biso  1.000000 C
   C66         1.0     0.946091     0.312501     0.146275    Biso  1.000000 C
   C67         1.0     0.809659     0.405992     0.639494    Biso  1.000000 C
   C68         1.0     0.647595     0.198087     0.826450    Biso  1.000000 C
   C69         1.0     0.674029     0.168321     0.536328    Biso  1.000000 C
   C70         1.0     0.837300     0.279981     0.977763    Biso  1.000000 C
   C71         1.0     0.795000     0.332409     0.458948    Biso  1.000000 C
   C72         1.0     0.662548     0.163695     0.011884    Biso  1.000000 C
   C73         1.0     0.612958     0.192095     0.464860    Biso  1.000000 C
   C74         1.0     0.839270     0.362855     0.037703    Biso  1.000000 C
   C75         1.0     0.869042     0.317391     0.519903    Biso  1.000000 C
   C76         1.0     0.693012     0.097572     0.949623    Biso  1.000000 C
   C77         1.0     0.915959     0.084055     0.528074    Biso  1.000000 C
   C78         1.0     0.963466     0.057101     0.971188    Biso  1.000000 C
   C79         1.0     0.563810     0.438228     0.471804    Biso  1.000000 C
   C80         1.0     0.586424     0.413736     0.017271    Biso  1.000000 C
   C81         1.0     0.829069     0.135906     0.672633    Biso  1.000000 C
   C82         1.0     0.896817     0.135503     0.844463    Biso  1.000000 C
   C83         1.0     0.645818     0.385964     0.331269    Biso  1.000000 C
   C84         1.0     0.661637     0.323557     0.147836    Biso  1.000000 C
   C85         1.0     0.769540     0.630076     0.502053    Biso  1.000000 C
   C86         1.0     0.906480     0.716696     0.998816    Biso  1.000000 C
   C87         1.0     0.710499     0.892707     0.490679    Biso  1.000000 C
   C88         1.0     0.637206     0.762798     0.004517    Biso  1.000000 C
   C89         1.0     0.770580     0.594781     0.411168    Biso  1.000000 C
   C90         1.0     0.952449     0.739409     0.088499    Biso  1.000000 C
   C91         1.0     0.733560     0.935086     0.584022    Biso  1.000000 C
   C92         1.0     0.599382     0.766281     0.909868    Biso  1.000000 C
   C93         1.0     0.696269     0.611095     0.348082    Biso  1.000000 C
   C94         1.0     0.943167     0.824995     0.137782    Biso  1.000000 C
   C95         1.0     0.815328     0.925437     0.638790    Biso  1.000000 C
   C96         1.0     0.614161     0.694374     0.843565    Biso  1.000000 C
   C97         1.0     0.686747     0.669003     0.534320    Biso  1.000000 C
   C98         1.0     0.846954     0.780647     0.963775    Biso  1.000000 C
   C99         1.0     0.784892     0.843924     0.457426    Biso  1.000000 C
   C100        1.0     0.688097     0.687274     0.027359    Biso  1.000000 C
   C101        1.0     0.615783     0.685783     0.466799    Biso  1.000000 C
   C102        1.0     0.833324     0.860744     0.020792    Biso  1.000000 C
   C103        1.0     0.861814     0.827626     0.513293    Biso  1.000000 C
   C104        1.0     0.691832     0.611480     0.959916    Biso  1.000000 C
   C105        1.0     0.927069     0.588649     0.513581    Biso  1.000000 C
   C106        1.0     0.949300     0.549944     0.977425    Biso  1.000000 C
   C107        1.0     0.555099     0.940472     0.487244    Biso  1.000000 C
   C108        1.0     0.589931     0.918311     0.028723    Biso  1.000000 C
   C109        1.0     0.846725     0.641707     0.658958    Biso  1.000000 C
   C110        1.0     0.897106     0.629404     0.841042    Biso  1.000000 C
   C111        1.0     0.625359     0.897488     0.339948    Biso  1.000000 C
   C112        1.0     0.657582     0.828409     0.156431    Biso  1.000000 C
   Zn1         1.0     0.427087     0.086804     0.270232    Biso  1.000000 Zn
   Zn2         1.0     0.084114     0.404086     0.756831    Biso  1.000000 Zn
   Zn3         1.0     0.427244     0.603370     0.239976    Biso  1.000000 Zn
   Zn4         1.0     0.093348     0.902392     0.741088    Biso  1.000000 Zn
   Zn5         1.0     0.909538     0.092941     0.250220    Biso  1.000000 Zn
   Zn6         1.0     0.607094     0.412448     0.736857    Biso  1.000000 Zn
   Zn7         1.0     0.913145     0.597575     0.247520    Biso  1.000000 Zn
   Zn8         1.0     0.588550     0.898914     0.747213    Biso  1.000000 Zn
