# Supplementary material for: Pressure encryption toward physically uncopiable anti-counterfeiting
Source: Nat Commun. 2025 Jul 5;16:6203. doi: 10.1038/s41467-025-61509-3 (PMC12228716; doi:10.1038/s41467-025-61509-3)
Supplement: Supplementary file 3 — Source data [file 41467_2025_61509_MOESM3_ESM.zip › Source Data/Supplementary Date 18/Structures of molecular dynamics trajectories-Fig.5c and Fig. 5e-l/20 GPa.txt]

#======================================================================
# CRYSTAL DATA
#----------------------------------------------------------------------
data_VESTA_phase_20 GPa

_chemical_name_common                  'POSCAR file written by OVITO Basic 3.9'
_cell_length_a                         13.818359
_cell_length_b                         13.458899
_cell_length_c                         15.084157
_cell_angle_alpha                      92.986015
_cell_angle_beta                       97.305878
_cell_angle_gamma                      102.253822
_cell_volume                           2710.113646
_space_group_name_H-M_alt              'P 1'
_space_group_IT_number                 1

loop_
_space_group_symop_operation_xyz
   'x, y, z'

loop_
   _atom_site_label
   _atom_site_occupancy
   _atom_site_fract_x
   _atom_site_fract_y
   _atom_site_fract_z
   _atom_site_adp_type
   _atom_site_B_iso_or_equiv
   _atom_site_type_symbol
   Br1         1.0     0.043762     0.085464     0.178260    Biso  1.000000 Br
   Br2         1.0     0.363035     0.450950     0.289924    Biso  1.000000 Br
   Br3         1.0     0.443104     0.436993     0.795882    Biso  1.000000 Br
   Br4         1.0     0.112452     0.064631     0.679934    Biso  1.000000 Br
   Br5         1.0     0.436675     0.247962     0.332075    Biso  1.000000 Br
   Br6         1.0     0.274623     0.070746     0.131635    Biso  1.000000 Br
   Br7         1.0     0.036531     0.257843     0.632716    Biso  1.000000 Br
   Br8         1.0     0.212327     0.431293     0.832514    Biso  1.000000 Br
   Br9         1.0     0.051657     0.589990     0.178860    Biso  1.000000 Br
   Br10        1.0     0.374013     0.945604     0.296686    Biso  1.000000 Br
   Br11        1.0     0.426782     0.904120     0.785181    Biso  1.000000 Br
   Br12        1.0     0.101045     0.550908     0.682880    Biso  1.000000 Br
   Br13        1.0     0.444949     0.747954     0.338768    Biso  1.000000 Br
   Br14        1.0     0.267346     0.576203     0.130997    Biso  1.000000 Br
   Br15        1.0     0.040580     0.757772     0.638127    Biso  1.000000 Br
   Br16        1.0     0.221672     0.942062     0.825696    Biso  1.000000 Br
   Br17        1.0     0.544797     0.086249     0.169610    Biso  1.000000 Br
   Br18        1.0     0.879817     0.449892     0.300474    Biso  1.000000 Br
   Br19        1.0     0.931774     0.427663     0.804667    Biso  1.000000 Br
   Br20        1.0     0.590693     0.056285     0.670993    Biso  1.000000 Br
   Br21        1.0     0.922952     0.244081     0.328876    Biso  1.000000 Br
   Br22        1.0     0.754653     0.063910     0.137667    Biso  1.000000 Br
   Br23        1.0     0.537751     0.263042     0.635498    Biso  1.000000 Br
   Br24        1.0     0.718905     0.433216     0.841589    Biso  1.000000 Br
   Br25        1.0     0.550490     0.576165     0.179305    Biso  1.000000 Br
   Br26        1.0     0.887770     0.936891     0.294712    Biso  1.000000 Br
   Br27        1.0     0.928732     0.911729     0.793860    Biso  1.000000 Br
   Br28        1.0     0.615202     0.562713     0.674085    Biso  1.000000 Br
   Br29        1.0     0.948561     0.737837     0.344916    Biso  1.000000 Br
   Br30        1.0     0.761165     0.583125     0.141804    Biso  1.000000 Br
   Br31        1.0     0.544083     0.754770     0.632283    Biso  1.000000 Br
   Br32        1.0     0.716399     0.938558     0.838032    Biso  1.000000 Br
   N1          1.0     0.110206     0.166104     0.372029    Biso  1.000000 N
   N2          1.0     0.356852     0.393310     0.091901    Biso  1.000000 N
   N3          1.0     0.351331     0.333961     0.588090    Biso  1.000000 N
   N4          1.0     0.120049     0.117307     0.867471    Biso  1.000000 N
   N5          1.0     0.340155     0.097863     0.554838    Biso  1.000000 N
   N6          1.0     0.377831     0.154122     0.928133    Biso  1.000000 N
   N7          1.0     0.139558     0.422411     0.414084    Biso  1.000000 N
   N8          1.0     0.104787     0.351635     0.042315    Biso  1.000000 N
   N9          1.0     0.137874     0.662899     0.374009    Biso  1.000000 N
   N10         1.0     0.348798     0.887176     0.093838    Biso  1.000000 N
   N11         1.0     0.350036     0.837621     0.591023    Biso  1.000000 N
   N12         1.0     0.128099     0.615656     0.879520    Biso  1.000000 N
   N13         1.0     0.347313     0.589133     0.556921    Biso  1.000000 N
   N14         1.0     0.373370     0.653948     0.926986    Biso  1.000000 N
   N15         1.0     0.136663     0.910874     0.415870    Biso  1.000000 N
   N16         1.0     0.108713     0.856438     0.044593    Biso  1.000000 N
   N17         1.0     0.631203     0.170116     0.376136    Biso  1.000000 N
   N18         1.0     0.855057     0.391926     0.105333    Biso  1.000000 N
   N19         1.0     0.846966     0.331111     0.599518    Biso  1.000000 N
   N20         1.0     0.609033     0.121859     0.865420    Biso  1.000000 N
   N21         1.0     0.848082     0.104622     0.556693    Biso  1.000000 N
   N22         1.0     0.875367     0.159590     0.933368    Biso  1.000000 N
   N23         1.0     0.640217     0.406379     0.417975    Biso  1.000000 N
   N24         1.0     0.612583     0.357589     0.045903    Biso  1.000000 N
   N25         1.0     0.629093     0.660006     0.380442    Biso  1.000000 N
   N26         1.0     0.861273     0.886762     0.103256    Biso  1.000000 N
   N27         1.0     0.857118     0.843100     0.596403    Biso  1.000000 N
   N28         1.0     0.631157     0.623471     0.869335    Biso  1.000000 N
   N29         1.0     0.846584     0.598317     0.563610    Biso  1.000000 N
   N30         1.0     0.864215     0.649420     0.932501    Biso  1.000000 N
   N31         1.0     0.650245     0.910796     0.410582    Biso  1.000000 N
   N32         1.0     0.593536     0.855620     0.032839    Biso  1.000000 N
   H1          1.0     0.053063     0.180765     0.333072    Biso  1.000000 H
   H2          1.0     0.346932     0.452504     0.130690    Biso  1.000000 H
   H3          1.0     0.413500     0.317317     0.627638    Biso  1.000000 H
   H4          1.0     0.132614     0.059391     0.826898    Biso  1.000000 H
   H5          1.0     0.310849     0.069676     0.378121    Biso  1.000000 H
   H6          1.0     0.467004     0.194485     0.094893    Biso  1.000000 H
   H7          1.0     0.166920     0.445773     0.594993    Biso  1.000000 H
   H8          1.0     0.016750     0.317587     0.879201    Biso  1.000000 H
   H9          1.0     0.184237     0.108943     0.274114    Biso  1.000000 H
   H10         1.0     0.448458     0.338065     0.185633    Biso  1.000000 H
   H11         1.0     0.282783     0.355371     0.696611    Biso  1.000000 H
   H12         1.0     0.026296     0.179947     0.773840    Biso  1.000000 H
   H13         1.0     0.187021     0.198601     0.590414    Biso  1.000000 H
   H14         1.0     0.301543     0.309742     0.878700    Biso  1.000000 H
   H15         1.0     0.272266     0.324917     0.367702    Biso  1.000000 H
   H16         1.0     0.206318     0.204858     0.083127    Biso  1.000000 H
   H17         1.0     0.067252     0.241405     0.473478    Biso  1.000000 H
   H18         1.0     0.269442     0.431359    -0.018100    Biso  1.000000 H
   H19         1.0     0.408176     0.282530     0.484430    Biso  1.000000 H
   H20         1.0     0.211602     0.068136     0.968202    Biso  1.000000 H
   H21         1.0     0.491310     0.062426     0.549062    Biso  1.000000 H
   H22         1.0     0.500982     0.108549     0.994321    Biso  1.000000 H
   H23         1.0     0.079004     0.507094     0.513716    Biso  1.000000 H
   H24         1.0    -0.024947     0.401669     0.030076    Biso  1.000000 H
   H25         1.0     0.428209     0.119149     0.456196    Biso  1.000000 H
   H26         1.0     0.428338     0.019434     0.903315    Biso  1.000000 H
   H27         1.0     0.025600     0.507020     0.404323    Biso  1.000000 H
   H28         1.0     0.084103     0.494610     0.050614    Biso  1.000000 H
   H29         1.0     0.383259    -0.009762     0.468622    Biso  1.000000 H
   H30         1.0     0.371529     0.037735     0.007044    Biso  1.000000 H
   H31         1.0     0.010415     0.390637     0.461600    Biso  1.000000 H
   H32         1.0     0.047233     0.429462     0.940127    Biso  1.000000 H
   H33         1.0     0.354969     0.178036     0.676855    Biso  1.000000 H
   H34         1.0     0.272420     0.167835     0.816987    Biso  1.000000 H
   H35         1.0     0.205018     0.427092     0.296460    Biso  1.000000 H
   H36         1.0     0.215241     0.337136     0.155880    Biso  1.000000 H
   H37         1.0     0.411838     0.070950     0.671362    Biso  1.000000 H
   H38         1.0     0.348953     0.083474     0.794752    Biso  1.000000 H
   H39         1.0     0.101879     0.315889     0.297977    Biso  1.000000 H
   H40         1.0     0.127232     0.409926     0.168533    Biso  1.000000 H
   H41         1.0     0.276222     0.058659     0.670773    Biso  1.000000 H
   H42         1.0     0.391541     0.225158     0.813138    Biso  1.000000 H
   H43         1.0     0.083595     0.446132     0.281670    Biso  1.000000 H
   H44         1.0     0.089639     0.276885     0.158905    Biso  1.000000 H
   H45         1.0     0.078367     0.671243     0.326226    Biso  1.000000 H
   H46         1.0     0.331504     0.938774     0.135123    Biso  1.000000 H
   H47         1.0     0.402176     0.818819     0.638558    Biso  1.000000 H
   H48         1.0     0.133020     0.559253     0.830237    Biso  1.000000 H
   H49         1.0     0.348938     0.589595     0.389261    Biso  1.000000 H
   H50         1.0     0.460239     0.701735     0.104462    Biso  1.000000 H
   H51         1.0     0.142985     0.929200     0.579002    Biso  1.000000 H
   H52         1.0     0.032276     0.819259     0.869589    Biso  1.000000 H
   H53         1.0     0.223932     0.617885     0.273235    Biso  1.000000 H
   H54         1.0     0.425987     0.829828     0.199519    Biso  1.000000 H
   H55         1.0     0.272309     0.877987     0.693784    Biso  1.000000 H
   H56         1.0     0.047458     0.670491     0.770271    Biso  1.000000 H
   H57         1.0     0.199685     0.676039     0.600015    Biso  1.000000 H
   H58         1.0     0.270817     0.792906     0.883078    Biso  1.000000 H
   H59         1.0     0.280684     0.813570     0.374929    Biso  1.000000 H
   H60         1.0     0.192116     0.705545     0.090347    Biso  1.000000 H
   H61         1.0     0.067625     0.698467     0.486687    Biso  1.000000 H
   H62         1.0     0.254090     0.926736    -0.005842    Biso  1.000000 H
   H63         1.0     0.419324     0.785906     0.493858    Biso  1.000000 H
   H64         1.0     0.213946     0.572734     0.983175    Biso  1.000000 H
   H65         1.0     0.400663     0.501319     0.453589    Biso  1.000000 H
   H66         1.0     0.498212     0.601981     0.970832    Biso  1.000000 H
   H67         1.0     0.087286     1.013466     0.504260    Biso  1.000000 H
   H68         1.0     0.075711     0.999439     0.061654    Biso  1.000000 H
   H69         1.0     0.458117     0.502624     0.561509    Biso  1.000000 H
   H70         1.0     0.392186     0.506126     0.926260    Biso  1.000000 H
   H71         1.0     0.007872     0.968780     0.399286    Biso  1.000000 H
   H72         1.0     0.088630     0.957916    -0.055478    Biso  1.000000 H
   H73         1.0     0.489195     0.606173     0.509904    Biso  1.000000 H
   H74         1.0     0.400750     0.565726     0.034805    Biso  1.000000 H
   H75         1.0     0.020445     0.888849     0.492679    Biso  1.000000 H
   H76         1.0    -0.015632     0.911971     0.990585    Biso  1.000000 H
   H77         1.0     0.357270     0.674301     0.678357    Biso  1.000000 H
   H78         1.0     0.271570     0.640174     0.805237    Biso  1.000000 H
   H79         1.0     0.122437     0.821637     0.297724    Biso  1.000000 H
   H80         1.0     0.114962     0.924140     0.165907    Biso  1.000000 H
   H81         1.0     0.413184     0.574195     0.683861    Biso  1.000000 H
   H82         1.0     0.368468     0.577168     0.803732    Biso  1.000000 H
   H83         1.0     0.064074     0.923837     0.286119    Biso  1.000000 H
   H84         1.0     0.091461     0.787841     0.163284    Biso  1.000000 H
   H85         1.0     0.284474     0.550003     0.675835    Biso  1.000000 H
   H86         1.0     0.382311     0.713746     0.805042    Biso  1.000000 H
   H87         1.0     0.198863     0.952250     0.301048    Biso  1.000000 H
   H88         1.0     0.216087     0.864139     0.160616    Biso  1.000000 H
   H89         1.0     0.577883     0.190673     0.332987    Biso  1.000000 H
   H90         1.0     0.848836     0.450717     0.147524    Biso  1.000000 H
   H91         1.0     0.898603     0.319849     0.647123    Biso  1.000000 H
   H92         1.0     0.634351     0.075189     0.819696    Biso  1.000000 H
   H93         1.0     0.825976     0.068336     0.375831    Biso  1.000000 H
   H94         1.0     0.946929     0.175315     0.096484    Biso  1.000000 H
   H95         1.0     0.651412     0.439875     0.585059    Biso  1.000000 H
   H96         1.0     0.505478     0.321491     0.893732    Biso  1.000000 H
   H97         1.0     0.705488     0.121103     0.276398    Biso  1.000000 H
   H98         1.0     0.942634     0.333616     0.209029    Biso  1.000000 H
   H99         1.0     0.765373     0.373850     0.696390    Biso  1.000000 H
   H100        1.0     0.520801     0.179280     0.770535    Biso  1.000000 H
   H101        1.0     0.693197     0.166632     0.598369    Biso  1.000000 H
   H102        1.0     0.774048     0.289053     0.901037    Biso  1.000000 H
   H103        1.0     0.787042     0.317714     0.379374    Biso  1.000000 H
   H104        1.0     0.695423     0.199401     0.075757    Biso  1.000000 H
   H105        1.0     0.563681     0.221569     0.475749    Biso  1.000000 H
   H106        1.0     0.757413     0.429873     0.007535    Biso  1.000000 H
   H107        1.0     0.916793     0.271983     0.512990    Biso  1.000000 H
   H108        1.0     0.705707     0.071076     0.960551    Biso  1.000000 H
   H109        1.0     0.889503    -0.015026     0.489521    Biso  1.000000 H
   H110        1.0     0.995621     0.103220     1.000015    Biso  1.000000 H
   H111        1.0     0.529380     0.387297     0.501502    Biso  1.000000 H
   H112        1.0     0.584956     0.453532    -0.057137    Biso  1.000000 H
   H113        1.0     0.987326     0.069495     0.562940    Biso  1.000000 H
   H114        1.0     0.926053     0.020501     0.915955    Biso  1.000000 H
   H115        1.0     0.571346     0.510926     0.477952    Biso  1.000000 H
   H116        1.0     0.482417     0.424665     0.011051    Biso  1.000000 H
   H117        1.0     0.932889     0.102064     0.451616    Biso  1.000000 H
   H118        1.0     0.884231     0.032868     0.020098    Biso  1.000000 H
   H119        1.0     0.493594     0.426920     0.394788    Biso  1.000000 H
   H120        1.0     0.587254     0.513878     1.048142    Biso  1.000000 H
   H121        1.0     0.851016     0.178120     0.677189    Biso  1.000000 H
   H122        1.0     0.772301     0.150415     0.808610    Biso  1.000000 H
   H123        1.0     0.679799     0.468816     0.292488    Biso  1.000000 H
   H124        1.0     0.582054     0.286923     0.166409    Biso  1.000000 H
   H125        1.0     0.899114     0.065367     0.677876    Biso  1.000000 H
   H126        1.0     0.890206     0.114836     0.810852    Biso  1.000000 H
   H127        1.0     0.653049     0.335431     0.301360    Biso  1.000000 H
   H128        1.0     0.718352     0.358432     0.167491    Biso  1.000000 H
   H129        1.0     0.772289     0.060401     0.667976    Biso  1.000000 H
   H130        1.0     0.890130     0.245896     0.824620    Biso  1.000000 H
   H131        1.0     0.557474     0.392422     0.295313    Biso  1.000000 H
   H132        1.0     0.620486     0.425000     0.173085    Biso  1.000000 H
   H133        1.0     0.573916     0.674585     0.332777    Biso  1.000000 H
   H134        1.0     0.847045     0.945310     0.146866    Biso  1.000000 H
   H135        1.0     0.899333     0.818112     0.646925    Biso  1.000000 H
   H136        1.0     0.650653     0.573028     0.824194    Biso  1.000000 H
   H137        1.0     0.834302     0.574815     0.394551    Biso  1.000000 H
   H138        1.0     0.975466     0.697318     0.086406    Biso  1.000000 H
   H139        1.0     0.666271     0.954538     0.579939    Biso  1.000000 H
   H140        1.0     0.517939     0.813939     0.857410    Biso  1.000000 H
   H141        1.0     0.716078     0.632274     0.286798    Biso  1.000000 H
   H142        1.0     0.951682     0.826658     0.195182    Biso  1.000000 H
   H143        1.0     0.777646     0.894368     0.693703    Biso  1.000000 H
   H144        1.0     0.550050     0.676529     0.765299    Biso  1.000000 H
   H145        1.0     0.688680     0.681345     0.595035    Biso  1.000000 H
   H146        1.0     0.779110     0.809373     0.889385    Biso  1.000000 H
   H147        1.0     0.798437     0.805019     0.374290    Biso  1.000000 H
   H148        1.0     0.660825     0.686908     0.084674    Biso  1.000000 H
   H149        1.0     0.564381     0.722710     0.471850    Biso  1.000000 H
   H150        1.0     0.766530     0.933975     0.004580    Biso  1.000000 H
   H151        1.0     0.925057     0.785207     0.502696    Biso  1.000000 H
   H152        1.0     0.714321     0.572720     0.976167    Biso  1.000000 H
   H153        1.0     0.947120     0.610257     0.467023    Biso  1.000000 H
   H154        1.0     0.994846     0.588122     0.944044    Biso  1.000000 H
   H155        1.0     0.536100     0.895670     0.488055    Biso  1.000000 H
   H156        1.0     0.579176     0.940216    -0.066243    Biso  1.000000 H
   H157        1.0     0.909758     0.483772     0.498563    Biso  1.000000 H
   H158        1.0     0.882538     0.494041     0.939926    Biso  1.000000 H
   H159        1.0     0.599652     1.018732     0.479682    Biso  1.000000 H
   H160        1.0     0.470372     0.883115    -0.040158    Biso  1.000000 H
   H161        1.0     0.988095     0.581783     0.578093    Biso  1.000000 H
   H162        1.0     0.929127     0.582870     0.038796    Biso  1.000000 H
   H163        1.0     0.520145     0.955403     0.385699    Biso  1.000000 H
   H164        1.0     0.553898     0.994231     1.037068    Biso  1.000000 H
   H165        1.0     0.821075     0.666689     0.680863    Biso  1.000000 H
   H166        1.0     0.797113     0.704980     0.820593    Biso  1.000000 H
   H167        1.0     0.590691     0.923637     0.277688    Biso  1.000000 H
   H168        1.0     0.697567     0.850347     0.146498    Biso  1.000000 H
   H169        1.0     0.930775     0.612702     0.692054    Biso  1.000000 H
   H170        1.0     0.807636     0.575892     0.803895    Biso  1.000000 H
   H171        1.0     0.718490     0.931283     0.291342    Biso  1.000000 H
   H172        1.0     0.589434     0.910719     0.156803    Biso  1.000000 H
   H173        1.0     0.815140     0.535401     0.684734    Biso  1.000000 H
   H174        1.0     0.920221     0.676624     0.809071    Biso  1.000000 H
   H175        1.0     0.637787     0.810382     0.289656    Biso  1.000000 H
   H176        1.0     0.578678     0.771879     0.144042    Biso  1.000000 H
   C1          1.0     0.259477     0.117997     0.499278    Biso  1.000000 C
   C2          1.0     0.379273     0.234167     0.979038    Biso  1.000000 C
   C3          1.0     0.205527     0.387797     0.470000    Biso  1.000000 C
   C4          1.0     0.108597     0.271837    -0.015180    Biso  1.000000 C
   C5          1.0     0.257339     0.106513     0.405100    Biso  1.000000 C
   C6          1.0     0.418883     0.244653     0.067342    Biso  1.000000 C
   C7          1.0     0.207147     0.399072     0.565117    Biso  1.000000 C
   C8          1.0     0.057757     0.262909     0.897997    Biso  1.000000 C
   C9          1.0     0.186776     0.127678     0.344271    Biso  1.000000 C
   C10         1.0     0.414557     0.329348     0.117690    Biso  1.000000 C
   C11         1.0     0.277373     0.366440     0.621575    Biso  1.000000 C
   C12         1.0     0.062810     0.182780     0.840958    Biso  1.000000 C
   C13         1.0     0.183167     0.161908     0.524274    Biso  1.000000 C
   C14         1.0     0.327870     0.306804     0.943317    Biso  1.000000 C
   C15         1.0     0.281676     0.344376     0.439505    Biso  1.000000 C
   C16         1.0     0.162293     0.199816     0.016392    Biso  1.000000 C
   C17         1.0     0.108559     0.182154     0.461921    Biso  1.000000 C
   C18         1.0     0.315357     0.379509     0.005903    Biso  1.000000 C
   C19         1.0     0.352402     0.319273     0.500454    Biso  1.000000 C
   C20         1.0     0.168988     0.125847     0.954188    Biso  1.000000 C
   C21         1.0     0.417709     0.066813     0.505467    Biso  1.000000 C
   C22         1.0     0.424607     0.074523     0.961895    Biso  1.000000 C
   C23         1.0     0.057699     0.461229     0.449089    Biso  1.000000 C
   C24         1.0     0.046098     0.422368     0.011227    Biso  1.000000 C
   C25         1.0     0.347425     0.100895     0.647792    Biso  1.000000 C
   C26         1.0     0.347626     0.152757     0.833518    Biso  1.000000 C
   C27         1.0     0.132343     0.399469     0.319828    Biso  1.000000 C
   C28         1.0     0.133913     0.344419     0.134597    Biso  1.000000 C
   C29         1.0     0.276548     0.617673     0.501103    Biso  1.000000 C
   C30         1.0     0.374463     0.733704     0.982201    Biso  1.000000 C
   C31         1.0     0.207811     0.880485     0.469362    Biso  1.000000 C
   C32         1.0     0.111932     0.777732    -0.011481    Biso  1.000000 C
   C33         1.0     0.289318     0.614696     0.407770    Biso  1.000000 C
   C34         1.0     0.421604     0.749508     0.071626    Biso  1.000000 C
   C35         1.0     0.200334     0.890528     0.563093    Biso  1.000000 C
   C36         1.0     0.069576     0.766513     0.899219    Biso  1.000000 C
   C37         1.0     0.217395     0.632899     0.345315    Biso  1.000000 C
   C38         1.0     0.401195     0.822551     0.127996    Biso  1.000000 C
   C39         1.0     0.272727     0.867389     0.620771    Biso  1.000000 C
   C40         1.0     0.077874     0.682661     0.843755    Biso  1.000000 C
   C41         1.0     0.201572     0.660278     0.528252    Biso  1.000000 C
   C42         1.0     0.317644     0.805792     0.947048    Biso  1.000000 C
   C43         1.0     0.279836     0.835760     0.439273    Biso  1.000000 C
   C44         1.0     0.155319     0.701360     0.023659    Biso  1.000000 C
   C45         1.0     0.129197     0.675858     0.459967    Biso  1.000000 C
   C46         1.0     0.306801     0.884116     0.005734    Biso  1.000000 C
   C47         1.0     0.355716     0.816400     0.503217    Biso  1.000000 C
   C48         1.0     0.167385     0.624408     0.967762    Biso  1.000000 C
   C49         1.0     0.418858     0.544029     0.515823    Biso  1.000000 C
   C50         1.0     0.419150     0.580100     0.968156    Biso  1.000000 C
   C51         1.0     0.059557     0.949850     0.455849    Biso  1.000000 C
   C52         1.0     0.063601     0.938025     0.006871    Biso  1.000000 C
   C53         1.0     0.348180     0.593653     0.651059    Biso  1.000000 C
   C54         1.0     0.349444     0.646550     0.833408    Biso  1.000000 C
   C55         1.0     0.130483     0.902693     0.319489    Biso  1.000000 C
   C56         1.0     0.131844     0.853642     0.138227    Biso  1.000000 C
   C57         1.0     0.775685     0.126618     0.499700    Biso  1.000000 C
   C58         1.0     0.869212     0.232634     0.994757    Biso  1.000000 C
   C59         1.0     0.717635     0.390905     0.477390    Biso  1.000000 C
   C60         1.0     0.606164     0.275794    -0.011085    Biso  1.000000 C
   C61         1.0     0.773744     0.101320     0.406035    Biso  1.000000 C
   C62         1.0     0.913360     0.238796     0.084674    Biso  1.000000 C
   C63         1.0     0.704502     0.397501     0.565575    Biso  1.000000 C
   C64         1.0     0.555814     0.268806     0.901194    Biso  1.000000 C
   C65         1.0     0.701022     0.125558     0.347014    Biso  1.000000 C
   C66         1.0     0.909286     0.323972     0.138463    Biso  1.000000 C
   C67         1.0     0.767716     0.364218     0.623976    Biso  1.000000 C
   C68         1.0     0.555124     0.191147     0.838629    Biso  1.000000 C
   C69         1.0     0.692246     0.158096     0.527441    Biso  1.000000 C
   C70         1.0     0.820267     0.303847     0.964228    Biso  1.000000 C
   C71         1.0     0.792904     0.339909     0.451483    Biso  1.000000 C
   C72         1.0     0.655084     0.199410     0.012816    Biso  1.000000 C
   C73         1.0     0.624033     0.185776     0.463973    Biso  1.000000 C
   C74         1.0     0.810081     0.381289     0.021441    Biso  1.000000 C
   C75         1.0     0.860954     0.318390     0.514188    Biso  1.000000 C
   C76         1.0     0.658778     0.123969     0.946583    Biso  1.000000 C
   C77         1.0     0.918554     0.062500     0.512935    Biso  1.000000 C
   C78         1.0     0.922089     0.075887     0.968624    Biso  1.000000 C
   C79         1.0     0.556257     0.437007     0.449084    Biso  1.000000 C
   C80         1.0     0.563850     0.439745     0.010211    Biso  1.000000 C
   C81         1.0     0.843863     0.098342     0.648244    Biso  1.000000 C
   C82         1.0     0.853773     0.169431     0.839551    Biso  1.000000 C
   C83         1.0     0.637402     0.407562     0.323602    Biso  1.000000 C
   C84         1.0     0.636570     0.351750     0.145943    Biso  1.000000 C
   C85         1.0     0.770527     0.618163     0.507329    Biso  1.000000 C
   C86         1.0     0.872047     0.734603     0.981484    Biso  1.000000 C
   C87         1.0     0.723848     0.888522     0.466778    Biso  1.000000 C
   C88         1.0     0.601928     0.774523    -0.016921    Biso  1.000000 C
   C89         1.0     0.775340     0.603367     0.415906    Biso  1.000000 C
   C90         1.0     0.927739     0.749531     0.066060    Biso  1.000000 C
   C91         1.0     0.721258     0.913064     0.557006    Biso  1.000000 C
   C92         1.0     0.560500     0.762113     0.892592    Biso  1.000000 C
   C93         1.0     0.704136     0.624793     0.353608    Biso  1.000000 C
   C94         1.0     0.920346     0.824001     0.126545    Biso  1.000000 C
   C95         1.0     0.783697     0.887152     0.622626    Biso  1.000000 C
   C96         1.0     0.569104     0.685088     0.838673    Biso  1.000000 C
   C97         1.0     0.695822     0.657891     0.528668    Biso  1.000000 C
   C98         1.0     0.816080     0.804475     0.956841    Biso  1.000000 C
   C99         1.0     0.792329     0.830457     0.440784    Biso  1.000000 C
   C100        1.0     0.643748     0.695612     0.015756    Biso  1.000000 C
   C101        1.0     0.628331     0.681972     0.467165    Biso  1.000000 C
   C102        1.0     0.812055     0.879598     0.021325    Biso  1.000000 C
   C103        1.0     0.866496     0.823410     0.509435    Biso  1.000000 C
   C104        1.0     0.671537     0.630568     0.956237    Biso  1.000000 C
   C105        1.0     0.927832     0.567801     0.524374    Biso  1.000000 C
   C106        1.0     0.920754     0.574634     0.963834    Biso  1.000000 C
   C107        1.0     0.570760     0.947674     0.441192    Biso  1.000000 C
   C108        1.0     0.544381     0.925400    -0.008079    Biso  1.000000 C
   C109        1.0     0.853679     0.601818     0.658149    Biso  1.000000 C
   C110        1.0     0.846008     0.653736     0.835853    Biso  1.000000 C
   C111        1.0     0.649561     0.887966     0.313459    Biso  1.000000 C
   C112        1.0     0.619307     0.846696     0.126512    Biso  1.000000 C
   Zn1         1.0     0.411016     0.103071     0.233814    Biso  1.000000 Zn
   Zn2         1.0     0.068903     0.388010     0.735119    Biso  1.000000 Zn
   Zn3         1.0     0.415498     0.605569     0.237740    Biso  1.000000 Zn
   Zn4         1.0     0.073612     0.899402     0.726968    Biso  1.000000 Zn
   Zn5         1.0     0.897906     0.093204     0.241740    Biso  1.000000 Zn
   Zn6         1.0     0.587324     0.408629     0.733854    Biso  1.000000 Zn
   Zn7         1.0     0.903465     0.604349     0.241285    Biso  1.000000 Zn
   Zn8         1.0     0.577525     0.893760     0.729584    Biso  1.000000 Zn
