# Supplementary material for: Pressure encryption toward physically uncopiable anti-counterfeiting
Source: Nat Commun. 2025 Jul 5;16:6203. doi: 10.1038/s41467-025-61509-3 (PMC12228716; doi:10.1038/s41467-025-61509-3)
Supplement: Supplementary file 3 — Source data [file 41467_2025_61509_MOESM3_ESM.zip › Source Data/Supplementary Date 18/Structures of molecular dynamics trajectories-Fig.5c and Fig. 5e-l/1atm.txt]

#======================================================================
# CRYSTAL DATA
#----------------------------------------------------------------------
data_VESTA_phase_1 atm

_chemical_name_common                  'POSCAR file written by OVITO Basic 3.4'
_cell_length_a                         17.157700
_cell_length_b                         17.157633
_cell_length_c                         17.427530
_cell_angle_alpha                      99.792404
_cell_angle_beta                       99.792389
_cell_angle_gamma                      92.810226
_cell_volume                           4965.927160
_space_group_name_H-M_alt              'P 1'
_space_group_IT_number                 1

loop_
_space_group_symop_operation_xyz
   'x, y, z'

loop_
   _atom_site_label
   _atom_site_occupancy
   _atom_site_fract_x
   _atom_site_fract_y
   _atom_site_fract_z
   _atom_site_adp_type
   _atom_site_B_iso_or_equiv
   _atom_site_type_symbol
   Br1         1.0     0.046946     0.093982     0.202445    Biso  1.000000 Br
   Br2         1.0     0.311669     0.074305     0.140267    Biso  1.000000 Br
   Br3         1.0     0.546946     0.093982     0.202445    Biso  1.000000 Br
   Br4         1.0     0.811669     0.074305     0.140267    Biso  1.000000 Br
   Br5         1.0     0.046946     0.593982     0.202445    Biso  1.000000 Br
   Br6         1.0     0.406018     0.453054     0.297555    Biso  1.000000 Br
   Br7         1.0     0.311669     0.574305     0.140267    Biso  1.000000 Br
   Br8         1.0     0.546946     0.593982     0.202445    Biso  1.000000 Br
   Br9         1.0     0.906018     0.453054     0.297555    Biso  1.000000 Br
   Br10        1.0     0.811669     0.574305     0.140267    Biso  1.000000 Br
   Br11        1.0     0.406018     0.953054     0.297555    Biso  1.000000 Br
   Br12        1.0     0.906018     0.953054     0.297555    Biso  1.000000 Br
   Br13        1.0     0.074305     0.311669     0.640267    Biso  1.000000 Br
   Br14        1.0     0.425695     0.188331     0.359733    Biso  1.000000 Br
   Br15        1.0     0.574305     0.311669     0.640267    Biso  1.000000 Br
   Br16        1.0     0.925695     0.188331     0.359733    Biso  1.000000 Br
   Br17        1.0     0.074305     0.811669     0.640267    Biso  1.000000 Br
   Br18        1.0     0.425695     0.688331     0.359733    Biso  1.000000 Br
   Br19        1.0     0.574305     0.811669     0.640267    Biso  1.000000 Br
   Br20        1.0     0.925695     0.688331     0.359733    Biso  1.000000 Br
   Br21        1.0     0.093982     0.046946     0.702445    Biso  1.000000 Br
   Br22        1.0     0.593982     0.046946     0.702445    Biso  1.000000 Br
   Br23        1.0     0.188331     0.425695     0.859733    Biso  1.000000 Br
   Br24        1.0     0.093982     0.546946     0.702445    Biso  1.000000 Br
   Br25        1.0     0.453054     0.406018     0.797555    Biso  1.000000 Br
   Br26        1.0     0.688331     0.425695     0.859733    Biso  1.000000 Br
   Br27        1.0     0.593982     0.546946     0.702445    Biso  1.000000 Br
   Br28        1.0     0.953054     0.406018     0.797555    Biso  1.000000 Br
   Br29        1.0     0.188331     0.925695     0.859733    Biso  1.000000 Br
   Br30        1.0     0.453054     0.906018     0.797555    Biso  1.000000 Br
   Br31        1.0     0.688331     0.925695     0.859733    Biso  1.000000 Br
   Br32        1.0     0.953054     0.906018     0.797555    Biso  1.000000 Br
   H1          1.0     0.160581     0.102633     0.320337    Biso  1.000000 H
   H2          1.0     0.162088     0.185045     0.110838    Biso  1.000000 H
   H3          1.0     0.411983     0.208026     0.097518    Biso  1.000000 H
   H4          1.0     0.493087     0.154292     0.013179    Biso  1.000000 H
   H5          1.0     0.406817     0.089874     0.003561    Biso  1.000000 H
   H6          1.0     0.911983     0.208026     0.097518    Biso  1.000000 H
   H7          1.0     0.660581     0.102633     0.320337    Biso  1.000000 H
   H8          1.0     0.662088     0.185045     0.110838    Biso  1.000000 H
   H9          1.0     0.993087     0.154292     0.013179    Biso  1.000000 H
   H10         1.0     0.906817     0.089874     0.003561    Biso  1.000000 H
   H11         1.0     0.039536     0.415052     0.076769    Biso  1.000000 H
   H12         1.0     0.201303     0.319986     0.159773    Biso  1.000000 H
   H13         1.0     0.105321     0.366369     0.329209    Biso  1.000000 H
   H14         1.0     0.133631     0.394679     0.170790    Biso  1.000000 H
   H15         1.0     0.104725     0.294928     0.178496    Biso  1.000000 H
   H16         1.0     0.160581     0.602633     0.320337    Biso  1.000000 H
   H17         1.0     0.341595     0.440596     0.117101    Biso  1.000000 H
   H18         1.0     0.397367     0.339419     0.179663    Biso  1.000000 H
   H19         1.0     0.309176     0.432315     0.979829    Biso  1.000000 H
   H20         1.0     0.406817     0.589873     0.003561    Biso  1.000000 H
   H21         1.0     0.539536     0.415052     0.076769    Biso  1.000000 H
   H22         1.0     0.605321     0.366369     0.329209    Biso  1.000000 H
   H23         1.0     0.633631     0.394679     0.170790    Biso  1.000000 H
   H24         1.0     0.604725     0.294928     0.178496    Biso  1.000000 H
   H25         1.0     0.841595     0.440596     0.117101    Biso  1.000000 H
   H26         1.0     0.897367     0.339419     0.179663    Biso  1.000000 H
   H27         1.0     0.809176     0.432315     0.979829    Biso  1.000000 H
   H28         1.0     0.701303     0.319986     0.159773    Biso  1.000000 H
   H29         1.0     0.660581     0.602633     0.320337    Biso  1.000000 H
   H30         1.0     0.906817     0.589873     0.003561    Biso  1.000000 H
   H31         1.0     0.162088     0.685045     0.110838    Biso  1.000000 H
   H32         1.0     0.039536     0.915052     0.076769    Biso  1.000000 H
   H33         1.0     0.201303     0.819986     0.159773    Biso  1.000000 H
   H34         1.0     0.105321     0.866369     0.329209    Biso  1.000000 H
   H35         1.0     0.133631     0.894679     0.170790    Biso  1.000000 H
   H36         1.0     0.104725     0.794928     0.178496    Biso  1.000000 H
   H37         1.0     0.341595     0.940596     0.117101    Biso  1.000000 H
   H38         1.0     0.411983     0.708026     0.097518    Biso  1.000000 H
   H39         1.0     0.397367     0.839419     0.179663    Biso  1.000000 H
   H40         1.0     0.309176     0.932315     0.979829    Biso  1.000000 H
   H41         1.0     0.493087     0.654292     0.013179    Biso  1.000000 H
   H42         1.0     0.539536     0.915052     0.076769    Biso  1.000000 H
   H43         1.0     0.605321     0.866369     0.329209    Biso  1.000000 H
   H44         1.0     0.633631     0.894679     0.170790    Biso  1.000000 H
   H45         1.0     0.604725     0.794928     0.178496    Biso  1.000000 H
   H46         1.0     0.841595     0.940596     0.117101    Biso  1.000000 H
   H47         1.0     0.911983     0.708026     0.097518    Biso  1.000000 H
   H48         1.0     0.897367     0.839419     0.179663    Biso  1.000000 H
   H49         1.0     0.662088     0.685045     0.110838    Biso  1.000000 H
   H50         1.0     0.809176     0.932315     0.979829    Biso  1.000000 H
   H51         1.0     0.993087     0.654292     0.013179    Biso  1.000000 H
   H52         1.0     0.701303     0.819986     0.159773    Biso  1.000000 H
   H53         1.0     0.059404     0.158405     0.382899    Biso  1.000000 H
   H54         1.0     0.185045     0.162088     0.610838    Biso  1.000000 H
   H55         1.0     0.067685     0.190824     0.520171    Biso  1.000000 H
   H56         1.0     0.294928     0.104725     0.678496    Biso  1.000000 H
   H57         1.0     0.291974     0.088017     0.402482    Biso  1.000000 H
   H58         1.0     0.345708     0.006913     0.486821    Biso  1.000000 H
   H59         1.0     0.415052     0.039536     0.576769    Biso  1.000000 H
   H60         1.0     0.410127     0.093183     0.496439    Biso  1.000000 H
   H61         1.0     0.319986     0.201303     0.659773    Biso  1.000000 H
   H62         1.0     0.559404     0.158405     0.382899    Biso  1.000000 H
   H63         1.0     0.685045     0.162088     0.610838    Biso  1.000000 H
   H64         1.0     0.567686     0.190824     0.520171    Biso  1.000000 H
   H65         1.0     0.791974     0.088017     0.402482    Biso  1.000000 H
   H66         1.0     0.845708     0.006913     0.486821    Biso  1.000000 H
   H67         1.0     0.915052     0.039536     0.576769    Biso  1.000000 H
   H68         1.0     0.910127     0.093183     0.496439    Biso  1.000000 H
   H69         1.0     0.819986     0.201303     0.659773    Biso  1.000000 H
   H70         1.0     0.794928     0.104725     0.678496    Biso  1.000000 H
   H71         1.0     0.208026     0.411983     0.597518    Biso  1.000000 H
   H72         1.0     0.154292     0.493087     0.513179    Biso  1.000000 H
   H73         1.0     0.084948     0.460464     0.423231    Biso  1.000000 H
   H74         1.0     0.089873     0.406817     0.503561    Biso  1.000000 H
   H75         1.0     0.180014     0.298697     0.340227    Biso  1.000000 H
   H76         1.0     0.205072     0.395275     0.321504    Biso  1.000000 H
   H77         1.0     0.059404     0.658405     0.382899    Biso  1.000000 H
   H78         1.0     0.185045     0.662088     0.610838    Biso  1.000000 H
   H79         1.0     0.067685     0.690824     0.520171    Biso  1.000000 H
   H80         1.0     0.319986     0.701303     0.659773    Biso  1.000000 H
   H81         1.0     0.294928     0.604725     0.678496    Biso  1.000000 H
   H82         1.0     0.440596     0.341595     0.617101    Biso  1.000000 H
   H83         1.0     0.314955     0.337912     0.389162    Biso  1.000000 H
   H84         1.0     0.432314     0.309176     0.479829    Biso  1.000000 H
   H85         1.0     0.291974     0.588017     0.402482    Biso  1.000000 H
   H86         1.0     0.345708     0.506913     0.486821    Biso  1.000000 H
   H87         1.0     0.415052     0.539536     0.576769    Biso  1.000000 H
   H88         1.0     0.410127     0.593183     0.496439    Biso  1.000000 H
   H89         1.0     0.708026     0.411983     0.597518    Biso  1.000000 H
   H90         1.0     0.654292     0.493087     0.513179    Biso  1.000000 H
   H91         1.0     0.584948     0.460464     0.423231    Biso  1.000000 H
   H92         1.0     0.589873     0.406817     0.503561    Biso  1.000000 H
   H93         1.0     0.559404     0.658405     0.382899    Biso  1.000000 H
   H94         1.0     0.685045     0.662088     0.610838    Biso  1.000000 H
   H95         1.0     0.567686     0.690824     0.520171    Biso  1.000000 H
   H96         1.0     0.940596     0.341595     0.617101    Biso  1.000000 H
   H97         1.0     0.814955     0.337912     0.389162    Biso  1.000000 H
   H98         1.0     0.932314     0.309176     0.479829    Biso  1.000000 H
   H99         1.0     0.680014     0.298697     0.340227    Biso  1.000000 H
   H100        1.0     0.705072     0.395275     0.321504    Biso  1.000000 H
   H101        1.0     0.791974     0.588017     0.402482    Biso  1.000000 H
   H102        1.0     0.845708     0.506913     0.486821    Biso  1.000000 H
   H103        1.0     0.915052     0.539536     0.576769    Biso  1.000000 H
   H104        1.0     0.910127     0.593183     0.496439    Biso  1.000000 H
   H105        1.0     0.819986     0.701303     0.659773    Biso  1.000000 H
   H106        1.0     0.794928     0.604725     0.678496    Biso  1.000000 H
   H107        1.0     0.208026     0.911983     0.597518    Biso  1.000000 H
   H108        1.0     0.154292     0.993087     0.513179    Biso  1.000000 H
   H109        1.0     0.084948     0.960464     0.423231    Biso  1.000000 H
   H110        1.0     0.089873     0.906817     0.503561    Biso  1.000000 H
   H111        1.0     0.180014     0.798697     0.340227    Biso  1.000000 H
   H112        1.0     0.205072     0.895275     0.321504    Biso  1.000000 H
   H113        1.0     0.440596     0.841595     0.617101    Biso  1.000000 H
   H114        1.0     0.314955     0.837912     0.389162    Biso  1.000000 H
   H115        1.0     0.432314     0.809176     0.479829    Biso  1.000000 H
   H116        1.0     0.708026     0.911983     0.597518    Biso  1.000000 H
   H117        1.0     0.654292     0.993087     0.513179    Biso  1.000000 H
   H118        1.0     0.584948     0.960464     0.423231    Biso  1.000000 H
   H119        1.0     0.589873     0.906817     0.503561    Biso  1.000000 H
   H120        1.0     0.680014     0.798697     0.340227    Biso  1.000000 H
   H121        1.0     0.940596     0.841595     0.617101    Biso  1.000000 H
   H122        1.0     0.814955     0.837912     0.389162    Biso  1.000000 H
   H123        1.0     0.932314     0.809176     0.479829    Biso  1.000000 H
   H124        1.0     0.705072     0.895275     0.321504    Biso  1.000000 H
   H125        1.0     0.158405     0.059404     0.882899    Biso  1.000000 H
   H126        1.0     0.088017     0.291974     0.902482    Biso  1.000000 H
   H127        1.0     0.102633     0.160581     0.820337    Biso  1.000000 H
   H128        1.0     0.337912     0.314955     0.889162    Biso  1.000000 H
   H129        1.0     0.190824     0.067685     0.020171    Biso  1.000000 H
   H130        1.0     0.006913     0.345708     0.986821    Biso  1.000000 H
   H131        1.0     0.298696     0.180014     0.840227    Biso  1.000000 H
   H132        1.0     0.460464     0.084948     0.923231    Biso  1.000000 H
   H133        1.0     0.394679     0.133631     0.670791    Biso  1.000000 H
   H134        1.0     0.366369     0.105321     0.829210    Biso  1.000000 H
   H135        1.0     0.395275     0.205072     0.821504    Biso  1.000000 H
   H136        1.0     0.658405     0.059404     0.882899    Biso  1.000000 H
   H137        1.0     0.588017     0.291974     0.902482    Biso  1.000000 H
   H138        1.0     0.602633     0.160581     0.820337    Biso  1.000000 H
   H139        1.0     0.690824     0.067685     0.020171    Biso  1.000000 H
   H140        1.0     0.506913     0.345708     0.986821    Biso  1.000000 H
   H141        1.0     0.837912     0.314955     0.889162    Biso  1.000000 H
   H142        1.0     0.960464     0.084948     0.923231    Biso  1.000000 H
   H143        1.0     0.798696     0.180014     0.840227    Biso  1.000000 H
   H144        1.0     0.894679     0.133631     0.670791    Biso  1.000000 H
   H145        1.0     0.866369     0.105321     0.829210    Biso  1.000000 H
   H146        1.0     0.895275     0.205072     0.821504    Biso  1.000000 H
   H147        1.0     0.339419     0.397367     0.679663    Biso  1.000000 H
   H148        1.0     0.093183     0.410127     0.996439    Biso  1.000000 H
   H149        1.0     0.158405     0.559404     0.882899    Biso  1.000000 H
   H150        1.0     0.102633     0.660581     0.820337    Biso  1.000000 H
   H151        1.0     0.190824     0.567686     0.020171    Biso  1.000000 H
   H152        1.0     0.298696     0.680014     0.840227    Biso  1.000000 H
   H153        1.0     0.460464     0.584948     0.923231    Biso  1.000000 H
   H154        1.0     0.394679     0.633631     0.670791    Biso  1.000000 H
   H155        1.0     0.366369     0.605321     0.829210    Biso  1.000000 H
   H156        1.0     0.395275     0.705072     0.821504    Biso  1.000000 H
   H157        1.0     0.593183     0.410127     0.996439    Biso  1.000000 H
   H158        1.0     0.658405     0.559404     0.882899    Biso  1.000000 H
   H159        1.0     0.602633     0.660581     0.820337    Biso  1.000000 H
   H160        1.0     0.690824     0.567686     0.020171    Biso  1.000000 H
   H161        1.0     0.839419     0.397367     0.679663    Biso  1.000000 H
   H162        1.0     0.960464     0.584948     0.923231    Biso  1.000000 H
   H163        1.0     0.798696     0.680014     0.840227    Biso  1.000000 H
   H164        1.0     0.894679     0.633631     0.670791    Biso  1.000000 H
   H165        1.0     0.866369     0.605321     0.829210    Biso  1.000000 H
   H166        1.0     0.895275     0.705072     0.821504    Biso  1.000000 H
   H167        1.0     0.088017     0.791974     0.902482    Biso  1.000000 H
   H168        1.0     0.339419     0.897367     0.679663    Biso  1.000000 H
   H169        1.0     0.337912     0.814955     0.889162    Biso  1.000000 H
   H170        1.0     0.006913     0.845708     0.986821    Biso  1.000000 H
   H171        1.0     0.093183     0.910127     0.996439    Biso  1.000000 H
   H172        1.0     0.588017     0.791974     0.902482    Biso  1.000000 H
   H173        1.0     0.506913     0.845708     0.986821    Biso  1.000000 H
   H174        1.0     0.593183     0.910127     0.996439    Biso  1.000000 H
   H175        1.0     0.839419     0.897367     0.679663    Biso  1.000000 H
   H176        1.0     0.837912     0.814955     0.889162    Biso  1.000000 H
   C1          1.0     0.152967     0.185203     0.047444    Biso  1.000000 C
   C2          1.0     0.652967     0.185203     0.047444    Biso  1.000000 C
   C3          1.0     0.122777     0.250963     0.015510    Biso  1.000000 C
   C4          1.0     0.059232     0.375382     0.028914    Biso  1.000000 C
   C5          1.0     0.138358     0.332073     0.147444    Biso  1.000000 C
   C6          1.0     0.391986     0.256880     0.068764    Biso  1.000000 C
   C7          1.0     0.380853     0.327136     0.115203    Biso  1.000000 C
   C8          1.0     0.333036     0.381424     0.002325    Biso  1.000000 C
   C9          1.0     0.559232     0.375382     0.028914    Biso  1.000000 C
   C10         1.0     0.622777     0.250963     0.015510    Biso  1.000000 C
   C11         1.0     0.891986     0.256880     0.068764    Biso  1.000000 C
   C12         1.0     0.880853     0.327136     0.115203    Biso  1.000000 C
   C13         1.0     0.833036     0.381424     0.002325    Biso  1.000000 C
   C14         1.0     0.638358     0.332073     0.147444    Biso  1.000000 C
   C15         1.0     0.122777     0.750963     0.015510    Biso  1.000000 C
   C16         1.0     0.152967     0.685203     0.047444    Biso  1.000000 C
   C17         1.0     0.059232     0.875382     0.028914    Biso  1.000000 C
   C18         1.0     0.138358     0.832073     0.147444    Biso  1.000000 C
   C19         1.0     0.391986     0.756880     0.068764    Biso  1.000000 C
   C20         1.0     0.380853     0.827136     0.115203    Biso  1.000000 C
   C21         1.0     0.333036     0.881424     0.002325    Biso  1.000000 C
   C22         1.0     0.622777     0.750963     0.015510    Biso  1.000000 C
   C23         1.0     0.559232     0.875382     0.028914    Biso  1.000000 C
   C24         1.0     0.638358     0.832073     0.147444    Biso  1.000000 C
   C25         1.0     0.891986     0.756880     0.068764    Biso  1.000000 C
   C26         1.0     0.880853     0.827136     0.115203    Biso  1.000000 C
   C27         1.0     0.652967     0.685203     0.047444    Biso  1.000000 C
   C28         1.0     0.833036     0.881424     0.002325    Biso  1.000000 C
   C29         1.0     0.250963     0.122777     0.515510    Biso  1.000000 C
   C30         1.0     0.243120     0.108013     0.431237    Biso  1.000000 C
   C31         1.0     0.172864     0.119147     0.384797    Biso  1.000000 C
   C32         1.0     0.185203     0.152967     0.547444    Biso  1.000000 C
   C33         1.0     0.118576     0.166964     0.497675    Biso  1.000000 C
   C34         1.0     0.375382     0.059232     0.528914    Biso  1.000000 C
   C35         1.0     0.332073     0.138358     0.647445    Biso  1.000000 C
   C36         1.0     0.618576     0.166964     0.497675    Biso  1.000000 C
   C37         1.0     0.750963     0.122777     0.515510    Biso  1.000000 C
   C38         1.0     0.743120     0.108013     0.431237    Biso  1.000000 C
   C39         1.0     0.672864     0.119147     0.384797    Biso  1.000000 C
   C40         1.0     0.685203     0.152967     0.547444    Biso  1.000000 C
   C41         1.0     0.875382     0.059232     0.528914    Biso  1.000000 C
   C42         1.0     0.832073     0.138358     0.647445    Biso  1.000000 C
   C43         1.0     0.249037     0.377223     0.484490    Biso  1.000000 C
   C44         1.0     0.256880     0.391987     0.568763    Biso  1.000000 C
   C45         1.0     0.327136     0.380853     0.615203    Biso  1.000000 C
   C46         1.0     0.124618     0.440768     0.471086    Biso  1.000000 C
   C47         1.0     0.167927     0.361642     0.352555    Biso  1.000000 C
   C48         1.0     0.250963     0.622777     0.515510    Biso  1.000000 C
   C49         1.0     0.243120     0.608013     0.431237    Biso  1.000000 C
   C50         1.0     0.172864     0.619147     0.384797    Biso  1.000000 C
   C51         1.0     0.185203     0.652967     0.547444    Biso  1.000000 C
   C52         1.0     0.118576     0.666964     0.497675    Biso  1.000000 C
   C53         1.0     0.332073     0.638358     0.647445    Biso  1.000000 C
   C54         1.0     0.314797     0.347033     0.452556    Biso  1.000000 C
   C55         1.0     0.381424     0.333036     0.502325    Biso  1.000000 C
   C56         1.0     0.375382     0.559232     0.528914    Biso  1.000000 C
   C57         1.0     0.624618     0.440768     0.471086    Biso  1.000000 C
   C58         1.0     0.685203     0.652967     0.547444    Biso  1.000000 C
   C59         1.0     0.618576     0.666964     0.497675    Biso  1.000000 C
   C60         1.0     0.749037     0.377223     0.484490    Biso  1.000000 C
   C61         1.0     0.756880     0.391987     0.568763    Biso  1.000000 C
   C62         1.0     0.827136     0.380853     0.615203    Biso  1.000000 C
   C63         1.0     0.814797     0.347033     0.452556    Biso  1.000000 C
   C64         1.0     0.881424     0.333036     0.502325    Biso  1.000000 C
   C65         1.0     0.667927     0.361642     0.352555    Biso  1.000000 C
   C66         1.0     0.750963     0.622777     0.515510    Biso  1.000000 C
   C67         1.0     0.743120     0.608013     0.431237    Biso  1.000000 C
   C68         1.0     0.672864     0.619147     0.384797    Biso  1.000000 C
   C69         1.0     0.875382     0.559232     0.528914    Biso  1.000000 C
   C70         1.0     0.832073     0.638358     0.647445    Biso  1.000000 C
   C71         1.0     0.249037     0.877223     0.484490    Biso  1.000000 C
   C72         1.0     0.256880     0.891987     0.568763    Biso  1.000000 C
   C73         1.0     0.327136     0.880853     0.615203    Biso  1.000000 C
   C74         1.0     0.314797     0.847033     0.452556    Biso  1.000000 C
   C75         1.0     0.124618     0.940768     0.471086    Biso  1.000000 C
   C76         1.0     0.167927     0.861642     0.352555    Biso  1.000000 C
   C77         1.0     0.381424     0.833036     0.502325    Biso  1.000000 C
   C78         1.0     0.624618     0.940768     0.471086    Biso  1.000000 C
   C79         1.0     0.667927     0.861642     0.352555    Biso  1.000000 C
   C80         1.0     0.749037     0.877223     0.484490    Biso  1.000000 C
   C81         1.0     0.756880     0.891987     0.568763    Biso  1.000000 C
   C82         1.0     0.827136     0.880853     0.615203    Biso  1.000000 C
   C83         1.0     0.814797     0.847033     0.452556    Biso  1.000000 C
   C84         1.0     0.881424     0.833036     0.502325    Biso  1.000000 C
   C85         1.0     0.108014     0.243120     0.931237    Biso  1.000000 C
   C86         1.0     0.119147     0.172864     0.884797    Biso  1.000000 C
   C87         1.0     0.347033     0.314797     0.952556    Biso  1.000000 C
   C88         1.0     0.166964     0.118576     0.997675    Biso  1.000000 C
   C89         1.0     0.377223     0.249037     0.984490    Biso  1.000000 C
   C90         1.0     0.440768     0.124618     0.971086    Biso  1.000000 C
   C91         1.0     0.361642     0.167927     0.852555    Biso  1.000000 C
   C92         1.0     0.608014     0.243120     0.931237    Biso  1.000000 C
   C93         1.0     0.619147     0.172864     0.884797    Biso  1.000000 C
   C94         1.0     0.666964     0.118576     0.997675    Biso  1.000000 C
   C95         1.0     0.877223     0.249037     0.984490    Biso  1.000000 C
   C96         1.0     0.847033     0.314797     0.952556    Biso  1.000000 C
   C97         1.0     0.940768     0.124618     0.971086    Biso  1.000000 C
   C98         1.0     0.861642     0.167927     0.852555    Biso  1.000000 C
   C99         1.0     0.377223     0.749037     0.984490    Biso  1.000000 C
   C100        1.0     0.108014     0.743120     0.931237    Biso  1.000000 C
   C101        1.0     0.119147     0.672864     0.884797    Biso  1.000000 C
   C102        1.0     0.166964     0.618576     0.997675    Biso  1.000000 C
   C103        1.0     0.361642     0.667927     0.852555    Biso  1.000000 C
   C104        1.0     0.440768     0.624618     0.971086    Biso  1.000000 C
   C105        1.0     0.608014     0.743120     0.931237    Biso  1.000000 C
   C106        1.0     0.619147     0.672864     0.884797    Biso  1.000000 C
   C107        1.0     0.666964     0.618576     0.997675    Biso  1.000000 C
   C108        1.0     0.877223     0.749037     0.984490    Biso  1.000000 C
   C109        1.0     0.940768     0.624618     0.971086    Biso  1.000000 C
   C110        1.0     0.861642     0.667927     0.852555    Biso  1.000000 C
   C111        1.0     0.347033     0.814797     0.952556    Biso  1.000000 C
   C112        1.0     0.847033     0.814797     0.952556    Biso  1.000000 C
   Zn1         1.0     0.421487     0.078513     0.250000    Biso  1.000000 Zn
   Zn2         1.0     0.921487     0.078513     0.250000    Biso  1.000000 Zn
   Zn3         1.0     0.421487     0.578513     0.250000    Biso  1.000000 Zn
   Zn4         1.0     0.921487     0.578513     0.250000    Biso  1.000000 Zn
   Zn5         1.0     0.078513     0.421487     0.750000    Biso  1.000000 Zn
   Zn6         1.0     0.578513     0.421487     0.750000    Biso  1.000000 Zn
   Zn7         1.0     0.078513     0.921487     0.750000    Biso  1.000000 Zn
   Zn8         1.0     0.578513     0.921487     0.750000    Biso  1.000000 Zn
   N1          1.0     0.107084     0.317190     0.062552    Biso  1.000000 N
   N2          1.0     0.348815     0.387026     0.081950    Biso  1.000000 N
   N3          1.0     0.607084     0.317190     0.062552    Biso  1.000000 N
   N4          1.0     0.848815     0.387026     0.081950    Biso  1.000000 N
   N5          1.0     0.107084     0.817190     0.062552    Biso  1.000000 N
   N6          1.0     0.348815     0.887026     0.081950    Biso  1.000000 N
   N7          1.0     0.607084     0.817190     0.062552    Biso  1.000000 N
   N8          1.0     0.848815     0.887026     0.081950    Biso  1.000000 N
   N9          1.0     0.112974     0.151185     0.418050    Biso  1.000000 N
   N10         1.0     0.317190     0.107084     0.562552    Biso  1.000000 N
   N11         1.0     0.612974     0.151185     0.418050    Biso  1.000000 N
   N12         1.0     0.817190     0.107084     0.562552    Biso  1.000000 N
   N13         1.0     0.182810     0.392916     0.437448    Biso  1.000000 N
   N14         1.0     0.112974     0.651185     0.418050    Biso  1.000000 N
   N15         1.0     0.387026     0.348815     0.581950    Biso  1.000000 N
   N16         1.0     0.317190     0.607084     0.562552    Biso  1.000000 N
   N17         1.0     0.682810     0.392916     0.437448    Biso  1.000000 N
   N18         1.0     0.612974     0.651185     0.418050    Biso  1.000000 N
   N19         1.0     0.887026     0.348815     0.581950    Biso  1.000000 N
   N20         1.0     0.817190     0.607084     0.562552    Biso  1.000000 N
   N21         1.0     0.182810     0.892916     0.437448    Biso  1.000000 N
   N22         1.0     0.387026     0.848815     0.581950    Biso  1.000000 N
   N23         1.0     0.682810     0.892916     0.437448    Biso  1.000000 N
   N24         1.0     0.887026     0.848815     0.581950    Biso  1.000000 N
   N25         1.0     0.151185     0.112974     0.918050    Biso  1.000000 N
   N26         1.0     0.392916     0.182810     0.937448    Biso  1.000000 N
   N27         1.0     0.651185     0.112974     0.918050    Biso  1.000000 N
   N28         1.0     0.892916     0.182810     0.937448    Biso  1.000000 N
   N29         1.0     0.151185     0.612974     0.918050    Biso  1.000000 N
   N30         1.0     0.392916     0.682810     0.937448    Biso  1.000000 N
   N31         1.0     0.651185     0.612974     0.918050    Biso  1.000000 N
   N32         1.0     0.892916     0.682810     0.937448    Biso  1.000000 N
