# Supplementary material for: Pressure encryption toward physically uncopiable anti-counterfeiting
Source: Nat Commun. 2025 Jul 5;16:6203. doi: 10.1038/s41467-025-61509-3 (PMC12228716; doi:10.1038/s41467-025-61509-3)
Supplement: Supplementary file 3 — Source data [file 41467_2025_61509_MOESM3_ESM.zip › Source Data/Supplementary Data 14.xlsx]

## Sheet: Supplementary Table II
Rotation angle	0 GPa (kcal/mol)	R-20 (kcal/mol)
0	-72959.2	-72929.2
10	-72956.1	-72920.1
20	-72947.3	-72893.1
30	-72931.7	-72843.8
40	-72903.6	-72764.7
50	-72860.5	-72661.1
60	-72803.8	-72554.8
70	-72734.6	-72464.3
80	-72647.8	-72420.1
90	-72653	-72444.2
100	-72658.3	-72502.7
110	-72693.4	-72593.4
120	-72750.4	-72692.7
130	-72817.1	-72771
140	-72873.6	-72828
150	-72915	-72874.2
160	-72941	-72901.5
170	-72954.2	-72918.8
180	-72958.4	-72926.8
190	-72955.6	-72919.6
200	-72947	-72893.5
210	-72931.5	-72846.4
220	-72903.5	-72771.6
230	-72862.8	-72667.9
240	-72805.9	-72565.3
250	-72733.3	-72473.9
260	-72666.3	-72427.8
270	-72640.5	-72447.6
280	-72648	-72502.8
290	-72686.4	-72506.5
300	-72747.1	-72694.6
310	-72815.7	-72773.4
320	-72873.9	-72828.1
330	-72915.7	-72874.3
340	-72941.8	-72904.4
350	-72955.1	-72921.9
360	-72959.2	-72928.9
