# Supplementary material for: Pressure encryption toward physically uncopiable anti-counterfeiting
Source: Nat Commun. 2025 Jul 5;16:6203. doi: 10.1038/s41467-025-61509-3 (PMC12228716; doi:10.1038/s41467-025-61509-3)
Supplement: Supplementary file 3 — Source data [file 41467_2025_61509_MOESM3_ESM.zip › Source Data/Supplementary Data 13.xlsx]

## Sheet: Supplementary Table I
Rotation angle	0 GPa (kcal/mol)	3 GPa (kcal/mol)
0	-72959.2	-72885.2
10	-72956.1	-72876.6
20	-72947.3	-72852.9
30	-72931.7	-72815.8
40	-72903.6	-72757.9
50	-72860.5	-72688
60	-72803.8	-72590.2
70	-72734.6	-72474.8
80	-72647.8	-72370.8
90	-72653	-72306.4
100	-72658.3	-72331.5
110	-72693.4	-72282.1
120	-72750.4	-72331.5
130	-72817.1	-72446.7
140	-72873.6	-72537
150	-72915	-72693.5
160	-72941	-72786.2
170	-72954.2	-72843.3
180	-72958.4	-72874.7
190	-72955.6	-72884.6
200	-72947	-72876
210	-72931.5	-72853.1
220	-72903.5	-72756.5
230	-72862.8	-72683.2
240	-72805.9	-72579.7
250	-72733.3	-72463
260	-72666.3	-72366.4
270	-72640.5	-722292
280	-72648	-72254.4
290	-72686.4	-72309.2
300	-72747.1	-72430.3
310	-72815.7	-72563.3
320	-72873.9	-72688.6
330	-72915.7	-72783.8
340	-72941.8	-72842.5
350	-72955.1	-72874.6
360	-72959.2	-72885.2
