# Supplementary material for: Pressure encryption toward physically uncopiable anti-counterfeiting
Source: Nat Commun. 2025 Jul 5;16:6203. doi: 10.1038/s41467-025-61509-3 (PMC12228716; doi:10.1038/s41467-025-61509-3)
Supplement: Supplementary file 3 — Source data [file 41467_2025_61509_MOESM3_ESM.zip › Source Data/Supplementary Data 2.xlsx]

## Sheet: Supplementary Fig. 2a
Wavelength (nm)	Pressure (GPa)	1 atm	1.1	2.3	3.1	4.2	5.1	6.1	7.2
300		-0.56	-2	-2	-2.67	-3.3642	-2.33	-3.78	-3.21488
301		-0.67	-2	-2.33	-3.11	-3.3642	-2.89	-3.89	-3.30579
302		-0.56	-1.78	-2.22	-3.22	-2.9358	-3.11	-3.56	-3.30579
303		-0.44	-1.67	-1.89	-3.33	-2.7972	-3	-3.22	-2.94215
304		-0.56	-1.78	-2.11	-3.22	-3.0744	-3.11	-3	-3.03306
305		-0.56	-2.56	-2.33	-3.11	-3.78	-3.78	-3.44	-3.39669
306		-0.78	-2.78	-2.67	-3	-4.3344	-4.22	-3.56	-3.57851
307		-0.67	-2.67	-2.67	-3.11	-4.3344	-4.33	-3.44	-3.39669
308		-0.33	-2.44	-2.67	-3.78	-4.3344	-4.44	-3.44	-3.39669
309		-0.22	-2.33	-2.44	-3.78	-4.4856	-4.22	-3.78	-3.4876
310		-0.44	-2.44	-2.56	-3.44	-4.9014	-4.11	-4.22	-3.57851
311		-0.56	-2.78	-2.89	-3.33	-5.3172	-3.78	-4.56	-3.8595
312		-0.78	-3.22	-3.11	-3.44	-5.8842	-4.11	-4.89	-4.13223
313		-0.56	-2.89	-2.67	-3.11	-5.4558	-3.67	-5	-4.13223
314		-0.33	-2.56	-2.67	-2.89	-5.3172	-3.44	-4.67	-3.95041
315		-0.44	-2.67	-2.67	-2.89	-5.04	-3.67	-4.67	-3.8595
316		-0.56	-3.11	-3.11	-3.11	-5.04	-3.78	-5.11	-3.95041
317		-1	-3.33	-2.89	-2.89	-4.7628	-3.56	-5.22	-3.66942
318		-1	-3.11	-2.89	-3	-4.1958	-3.33	-4.67	-3.66942
319		-1.11	-3	-3.11	-3.11	-4.4856	-3.78	-4.67	-3.57851
320		-0.89	-2.33	-2.56	-2.89	-4.3344	-3.78	-4.33	-3.21488
321		-0.67	-2	-2.56	-2.89	-3.6414	-3.44	-4	-3.03306
322		-0.78	-2.33	-2.78	-3	-3.6414	-3.67	-3.89	-3.30579
323		-1.11	-2.56	-2.22	-3.44	-3.3642	-3.56	-3.67	-2.84298
324		-0.78	-2.44	-2	-3.22	-3.0744	-3.11	-3.44	-2.47934
325		-0.56	-1.89	-1.56	-3.33	-3.0744	-3.11	-3	-2.20661
326		0	-1.78	-1.67	-3.33	-2.6586	-3.11	-2.89	-2.47934
327		-0.11	-2.33	-2.33	-3	-3.3642	-3.89	-3.11	-2.66116
328		0.33	-2.22	-2.22	-3.33	-3.6414	-3.67	-3.22	-2.75207
329		0.33	-2.89	-2.44	-3.89	-3.9186	-4.11	-3.67	-2.75207
330		0.33	-2.89	-2.33	-4	-4.1958	-4.22	-3.78	-2.66116
331		0.56	-2.56	-2.56	-4.33	-3.78	-4.11	-3.56	-2.57025
332		0.67	-2.22	-3.33	-4.33	-3.6414	-4.33	-3.89	-3.03306
333		0.22	-2.44	-3.67	-4.22	-4.7628	-4.67	-4.22	-3.4876
334		0.22	-2.67	-3.67	-3.67	-4.7628	-4.67	-4.33	-3.66942
335		-0.44	-2.78	-3.78	-3.33	-5.5944	-5.11	-4.67	-3.7686
336		-0.44	-2.56	-3.56	-3.44	-5.1786	-4.56	-4.67	-3.7686
337		-0.67	-2.89	-3.67	-3	-4.3344	-4.44	-4.56	-3.57851
338		-0.44	-2.11	-3.44	-2.56	-3.78	-3.89	-4.22	-3.4876
339		-1	-2.11	-3.56	-2.44	-3.5028	-4	-4	-3.57851
340		-0.89	-2	-3.11	-2.56	-4.0572	-4	-4.11	-3.39669
341		-0.89	-2.22	-3	-2.33	-4.3344	-3.67	-3.89	-3.39669
342		-0.67	-1.78	-2.89	-2.44	-3.5028	-3.44	-3.78	-3.03306
343		-0.56	-1.56	-2.89	-3	-3.3642	-3.33	-3.78	-3.03306
344		-0.67	-1.33	-2.78	-3.22	-3.2256	-3.56	-3.56	-2.94215
345		-0.56	-1.44	-2.33	-3.22	-2.7972	-3.56	-3.11	-2.57025
346		-0.56	-1.44	-2.11	-3.22	-3.3642	-3.33	-3	-2.66116
347		-0.89	-2.22	-2.78	-3.22	-3.78	-3.56	-2.89	-2.84298
348		-0.67	-2.33	-3.22	-3.11	-4.0572	-3.89	-3.22	-2.94215
349		-0.67	-2.22	-3.22	-2.22	-3.6414	-3.78	-3.11	-2.57025
350		-0.56	-1.67	-2.89	-2.22	-3.5028	-3.56	-3	-2.20661
351		-0.11	-1.22	-2.67	-2.33	-3.0744	-3	-2.78	-2.01653
352		-0.33	-1.44	-2.67	-2.11	-3.2256	-3.11	-2.67	-1.92562
353		0.44	-1.33	-2.33	-1.67	-2.7972	-2.33	-2.22	-1.47107
354		0.44	-0.89	-2.56	-1.44	-3.6414	-2.11	-2.44	-1.38017
355		0.56	-0.67	-2.44	-1.22	-3.5028	-2	-2.67	-1.19008
356		0.56	-0.11	-1.67	-1.33	-3.0744	-1.89	-2.44	-1.09917
357		1.11	0.44	-1	-1.22	-2.2428	-1.44	-2	-0.82645
358		0.78	0.22	-1.33	-1.56	-2.6586	-1.67	-2.11	-1.00826
359		0.78	0.11	-1.11	-1.44	-2.6586	-1.56	-1.67	-0.91736
360		0.33	-0.11	-1.11	-1.33	-3.2256	-2	-2.11	-1.09917
361		0.22	0	-1.22	-1.67	-3.2256	-2.11	-2.56	-1.19008
362		-0.22	-0.11	-1.44	-1.89	-3.2256	-2.56	-3.11	-1.47107
363		-0.56	-0.44	-1.44	-1.67	-2.6586	-2.89	-2.78	-1.65289
364		-0.78	-0.33	-1.56	-1.89	-2.3814	-2.89	3.22	-1.56198
365		-0.89	-0.89	-1.89	-1.67	-2.6586	-3.11	4.11	-1.65289
366		-0.89	-1.22	-2.11	-1.67	-3.0744	-3.11	4.11	-1.56198
367		-0.67	-1.11	-1.56	-1.78	-2.6586	-2.89	4.33	-1.38017
368		-0.78	-1.22	-1.89	-1.67	-2.7972	-3.33	4.11	-1.56198
369		-0.33	-1.56	-1.78	-1.89	-2.7972	-3	4.78	-1.19008
370		-0.11	-1.78	-1.78	-1.78	-2.6586	-2.78	5.11	-0.91736
371		0	-1.78	-1.89	-2	-2.9358	-2.67	5.33	-1.00826
372		0.44	-1.89	-1.89	-2.33	-3.0744	-2.67	5.22	-0.91736
373		0.22	-2.22	-2.33	-1.89	-3.78	-2.67	-0.78	-1.28926
374		0.44	-2	-2.56	-2.11	-3.9186	-2.44	-2.22	-1.19008
375		0.33	-2	-2.78	-2.33	-3.9186	-2.56	-2.11	-1.28926
376		0	-1.67	-2.78	-2	-3.9186	-2.44	-1.56	-1.19008
377		0.44	-1.33	-2.33	-2.11	-3.3642	-1.67	-1	-0.73554
378		0.22	-1.11	-2.56	-1.11	-3.2256	-1.44	-1	-0.64463
379		-0.11	-0.89	-2.56	-0.33	-3.2256	-1.11	-0.56	-0.55372
380		-0.11	-0.33	-1.89	0.78	-2.2428	-0.44	0.56	0
381		-0.33	0.11	-1.78	1.44	-1.6758	0.33	1.11	0.73554
382		0.22	0.89	-0.89	2.11	0	1.22	2.33	2.1157
383		0.11	1.11	-0.44	3.78	0.7056	1.89	3.22	2.94215
384		0.22	1.33	0.33	5.67	1.26	3.44	4	3.7686
385		0.44	1.44	0.33	6.44	1.6758	4	4.22	4.59504
386		0.44	1.78	0.67	7.11	2.6586	5	5	5.42149
387		1.22	2.56	1.67	7.56	4.3344	6	6.67	6.8843
388		2.11	3.44	3.22	8.22	6.5772	8.11	8.22	8.72727
389		2.44	3.33	3.67	8.89	7.1442	9.11	8.89	10.0083
390		2.67	3.56	4.33	9.89	7.4214	9.78	9.56	10.9256
391		2.78	4	5.11	10.78	8.2656	10.44	10.56	11.9339
392		3.22	4.89	6	11.44	9.8028	11.89	12.11	13.0413
393		3.33	5.67	6.33	12.11	10.6344	12.89	13.56	14.3223
394		3.44	5.89	6.89	13.89	11.7558	14.56	15	15.3388
395		3.44	6	7.56	15.67	12.6	15.56	16.56	16.8926
396		2.67	5.78	7.78	17.67	13.5828	16.89	17.44	17.5372
397		2.11	6	8.22	19.89	14.5656	18	18.78	18.4546
398		2.22	6.89	9.56	21.89	16.38	20.11	20.78	19.6529
399		1.89	7.89	10.78	23.78	19.1772	22.33	22.89	21.0248
400		2	8.33	11.78	25.78	20.5758	24.67	25.22	22.405
401		1.78	8.56	13.11	27.11	22.8186	26.67	27.11	24.3306
402		2.33	9.11	14.89	29.11	25.4772	28.89	29	26.3554
403		2.56	9.89	16.56	30.44	27.8586	31.22	31.44	28.562
404		2.67	10.78	17.78	32.89	30.6558	33.89	33.56	30.3058
405		2.56	11.67	19.67	35.44	33.1758	36.22	36	32.6942
406		3.11	12.44	20.67	37.44	35.1414	38.78	38.78	34.8926
407		2.89	13	21.44	39.56	37.0944	41.11	40.33	37.1901
408		3.78	13.67	23	42.67	39.6144	45.11	43.89	40.1322
409		4.22	14.67	25.11	44.78	43.3944	48.89	47.11	43.3388
410		4.78	15.78	26.78	47.78	46.2042	52.22	50.78	46.281
411		4.22	16.56	27.67	50.44	49.6944	56	54.11	49.2231
412		4.56	17.56	29.22	53.22	53.3358	59.56	58.33	52.3388
413		4.33	18.44	30.56	55.44	56.2842	63.11	62.11	55.7355
414		5	19.22	32	57.67	60.0642	66.78	66.11	59.2314
415		5.11	20	33.78	59.78	64.3986	70.67	69.78	62.8099
416		5.44	21	34.89	61.78	68.1786	74.89	74.89	66.5785
417		5.33	22	35.89	64	72.0972	78.33	79.11	70.8016
418		5.33	22.33	36.78	66.67	75.7386	82.56	83.33	74.3802
419		5.33	22.89	37.67	68.44	79.5186	86.78	87.78	78.6033
420		5.33	23.78	39.11	70	82.6056	90.11	92.78	82.8264
421		5.56	24.33	41	72.44	86.3856	94.67	97.22	87.9669
422		6.33	24.89	42.56	74.67	90.5814	98.89	102.33	92.8347
423		6.22	25.33	43.11	76	93.1014	103.78	106.89	98.0744
424		6.33	25.67	43.89	78.11	95.76	107.78	112.11	102.57
425		6.56	25.78	45.56	80	99.4014	112.33	116.78	108.083
426		6.44	25.56	47	80.78	102.337	116.22	121.11	112.579
427		6	25.67	47.78	82	104.441	119.89	125.78	117.537
428		6.44	26.11	48.56	83.22	106.961	124.33	130.22	122.405
429		6.78	25.78	49.33	84.56	110.464	128.78	134.67	127.455
430		6.33	25.78	49.44	85.11	112.694	132.56	139.11	132.05
431		6.33	26	50.67	86.22	114.799	137.22	143.89	137.099
432		6.56	26.11	51.89	87.89	118.44	141.22	148.67	141.231
433		6.56	26.33	52.78	89.67	121.237	145.22	153	147.198
434		6.78	26.67	53.22	91.11	124.034	148.56	158	151.512
435		7.11	27.11	53.67	92.33	126.983	152.22	162.44	156.017
436		7.44	27.44	54.89	93.89	130.334	156.44	167	162.165
437		7.33	27.33	55.78	95.33	133.006	159.56	171.22	166.76
438		7.78	27.78	57	96.22	135.374	163.67	175.56	172.174
439		8.33	28	57.44	97.56	138.323	166.56	179.89	177.223
440		8.56	28	57	98.78	140.843	169.22	183.56	181.727
441		8.33	27.89	57.56	99.33	142.103	172	187.67	186.959
442		8.11	27.78	57.78	99	143.501	175.11	190.89	190.446
443		7.44	27.67	58.22	99.67	144.9	179.11	194.22	194.859
444		7.44	27.11	58.33	100.44	146.299	182.78	198.89	199.636
445		7.33	27.11	58.11	100	147.281	184.78	202.44	203.033
446		7.33	27	58	100.33	148.541	188	206.44	209.344
447		7.33	27.11	58	100.89	149.234	189.56	210.56	215.575
448		7	26.89	57.89	101.22	149.663	192.22	213.56	223.972
449		6.56	26.89	57.89	100.78	150.494	194.22	217	220.249
450		7	27.11	57.22	100.56	152.044	196.89	219.44	228.342
451		7.11	26.56	56.78	100.67	152.737	198.44	222.67	233.927
452		7.67	26.11	56.33	100.44	153.443	202.344	225.22	234.269
453		7.78	26.22	56	100.11	153.859	206.391	226.11	237.384
454		8.44	26	55.33	100.67	154.564	208.513	227.56	238.296
455		9	26.33	55.78	100.22	156.379	210.734	229.44	243.92
456		9.22	25.78	55	99.44	157.084	213.053	231	239.953
457		9.67	25.78	55	99	158.206	214.879	232.89	242.666
458		10.11	25.44	55.22	98.56	158.899	216.804	233.89	245.43
459		10.33	25.56	55.11	98.67	158.344	218.21	236.44	246.793
460		10.67	25.89	55.11	98.11	159.604	219.123	238.22	251.063
461		10.78	26.33	54.89	97.78	160.02	219.925	239.89	253.532
462		10.67	26.44	55	97.33	159.743	220.937	242.22	256.04
463		10.33	26.44	54.67	96.44	159.314	221.344	243.78	257.294
464		9.89	25.89	54.22	96.33	158.344	221.442	250.61	258.749
465		9.67	26.22	54.22	95.78	157.639	222.454	249.28	261.093
466		9.78	26.44	53.89	95.22	157.223	222.158	253.281	264.133
467		9.56	26.11	53.33	94.44	156.379	221.652	255.124	262.862
468		9.44	25.78	53.11	93.67	156.656	221.146	256.052	266.945
469		9.33	25.56	53.11	93	155.963	220.233	256.98	266.378
470		9.11	24.78	52.89	91.67	155.257	219.222	257.494	268.745
471		9.11	24.11	51.89	90.89	154.703	217.704	258.108	269.718
472		9.56	24	51.56	90.11	154.564	216.594	258.623	270.668
473		8.89	23.22	50	88.89	153.166	215.286	259.337	271.28
474		8.44	22.56	49	88.78	151.754	213.867	258.823	270.491
475		8.11	21.89	48.56	87.11	149.94	213.053	260.165	271.686
476		8.33	21.56	47.78	86.22	148.68	211.78	259.651	272.451
477		8.33	21.22	46.56	85	147.559	210.78	258.309	273.241
478		8.22	21.33	45.33	84.56	146.299	210.33	257.394	273.463
479		8.22	21.22	44.44	84.44	144.9	208.89	256.466	273.917
480		8.56	21.78	44.56	83.44	144.056	209.11	256.466	274.107
481		8.22	21.33	43.67	82.44	143.501	207.33	253.795	274.934
482		8.78	21.56	43.44	81.67	143.363	207.33	250.61	275.57
483		9.44	21.78	43.67	80	143.224	205.89	248.967	276.306
484		9.56	21.11	42.56	80	142.241	204.56	247.525	274.934
485		9.67	21.56	42.44	79.22	141.397	203.33	244.67	274.934
486		9.67	21.33	42.11	78	139.154	202	243.56	274.198
487		9.89	20.78	41.78	76.78	138.323	200.22	242.78	273.372
488		10.56	20.78	41.56	75.56	137.756	199.22	241.67	271.591
489		10.22	20.11	40.56	74.22	135.526	197.44	240	271.349
490		10.44	19.44	40.33	73.56	133.976	196.56	238.56	269.63
491		10.22	19.33	40.44	72	131.884	194.78	237.56	268.635
492		9.67	18.89	39.11	71	129.641	192.89	235.78	266.674
493		9.56	18.78	39	69.22	128.659	191.78	234.89	265.437
494		9.11	17.78	38.11	68.11	126.706	189.33	232.56	264.741
495		8.89	17.33	37.67	67.56	126	187.78	232.33	262.692
496		8.22	16.78	37.22	66.22	123.203	185.89	229.67	261.214
497		7.56	16.11	36.11	65	120.821	183.89	227.44	260.409
498		7.44	15.67	35.22	64.33	119.423	180.67	225.89	257.902
499		7.56	15.89	34.78	63.33	117.319	179.56	224.33	253.824
500		8	15.56	34.11	63.33	114.937	177.78	222.22	253.874
501		8.11	15.78	33.89	62.33	113.954	176.89	220.78	250.597
502		8.44	15.78	32.89	62.33	112.846	174.78	219	247.399
503		8.78	15.89	32.44	62.22	112.14	173.22	217.56	248.877
504		9	16.56	32.33	61.33	110.88	171.78	215.33	245.167
505		9.22	16.56	31.78	60.67	110.464	170	214.22	245.167
506		9.44	16.44	31.78	59.89	109.62	168.89	213.11	243.448
507		9.78	16.56	32.33	59.11	109.62	169.33	211.78	240.703
508		9.22	16.67	31.67	59.11	107.944	166.78	209.67	238.742
509		9.22	16.89	31.33	58.33	107.806	165.22	208.56	235.515
510		9.33	16.11	30.89	58.89	106.961	164	206.11	232.8
511		8.78	16.56	31	58	105.563	163	204.33	229.361
512		8.67	16.78	31.11	57.33	104.58	161.78	202.78	231.081
513		8.44	15.78	30.56	57.22	104.026	159.67	200.78	226.888
514		8.67	16.22	30.44	57.22	103.32	158.22	199.78	222.665
515		8.22	16.44	30	57.33	102.06	156.89	198.44	218.714
516		8.33	16.22	29.44	57.67	100.8	154.89	197.22	215.999
517		8.67	16.33	29.33	56.89	100.246	154.33	196.67	212.801
518		8.33	16.11	29.11	56.89	99.54	152.78	194.89	210.296
519		8.67	16.67	29.44	56.56	99.54	152	194.67	207.482
520		9.11	16.11	29.33	57.11	99.54	150.33	193.56	205.013
521		9.22	15.78	29.56	57.11	99.1242	149.67	192.56	201.648
522		9.11	16.11	30.11	57.44	97.8642	149.56	191.89	195.681
523		9.56	15.89	30.67	57.56	97.2972	150.22	190.56	200.104
524		9.89	16.33	31	58.22	98.0028	149.44	189.56	194.267
525		9.67	16.78	31.11	58.44	97.7256	148.89	187.56	192.43
526		9.67	16.44	31.67	59.44	98.6958	148.11	186.78	193.183
527		9.22	16.11	31.44	59.89	98.1414	148.22	186.33	198.959
528		9	16	31.67	60.22	97.5744	147.67	185.67	190.473
529		8.78	16.33	31.89	60.11	97.4358	148.22	185	191.663
530		8.89	16.56	31.56	61	97.5744	149.44	184.44	192.747
531		9.33	16.56	31.67	61.44	98.8344	150.11	184.44	195.892
532		9.22	16.56	31.78	62.33	99.8172	149.56	185.11	194.478
533		9.22	16	32	62.11	99.6786	150.11	184.78	198.377
534		9.44	16.11	32.11	63.22	100.246	151	185.44	197.188
535		9.33	16.67	32.33	63.22	101.354	151.78	186	201.417
536		10.44	17.56	32.67	64	103.736	152.56	186.78	199.686
537		10.56	17.78	32.89	64.33	104.441	153.78	187.44	201.959
538		11	17.89	33.78	64.78	105.563	154.44	188.44	202.276
539		10.67	17.78	34.11	65.44	106.394	154.78	189.33	203.043
540		10.78	18.33	34.67	65.56	107.377	155.44	190.89	203.69
541		10.33	18.78	34.78	65.89	107.806	157	191.22	204.584
542		10.56	19	35.11	66.56	108.637	157.56	193.44	205.544
543		10.56	19.22	35.67	65.78	109.343	158.78	195.56	206.257
544		10.56	19.11	35.67	65.78	108.36	159.89	196	206.97
545		10.44	18.78	36	65.67	107.377	161.11	196.78	207.813
546		10.22	18.22	35.67	65.78	108.36	161	198.11	208.759
547		9.56	17.78	34.89	66.22	108.637	162	199	208.759
548		9.78	18	34.56	65	109.204	162.44	200.44	210.237
549		9.78	17.78	34.11	65.22	110.036	163.44	201.33	211.361
550		9.89	17.11	33.67	65.11	110.174	163.44	202.89	212.924
551		10	17.22	33	65.33	110.464	164.44	203.44	214.952
552		9.89	16.78	32.44	66.33	110.88	164.78	203.56	216.98
553		10.22	17	32.33	66.44	112.694	166.11	205.44	218.543
554		9.67	16.67	31.78	66.89	112.556	166	206.33	221.01
555		10.11	17.11	32.33	67	112.694	167.33	207.22	222.819
556		11.11	17.56	32.89	67.89	113.123	168.22	209.22	225.067
557		11.22	17.11	33	68.89	113.123	168.78	210.33	226.41
558		11.22	16.89	33.11	69.22	112.694	169.22	211.56	228.439
559		11.33	17.22	32.89	69.11	113.123	170.89	213	231.344
560		11.33	17.44	33.78	69	114.106	171.22	215	232.487
561		11.56	17.44	34.11	69.33	114.799	172.22	217.11	234.771
562		11.56	17.33	34.44	69.78	114.106	172.33	218.11	235.647
563		12	18	34.89	70	115.214	175	220.11	238.273
564		11.89	17.89	34.56	70.44	115.92	176.11	222.44	240.708
565		12.11	18.11	35	69.67	116.903	177.67	224	241.242
566		12.67	18.78	35.67	70.44	117.886	178.89	225.78	242.993
567		13	19	35.78	70.67	118.163	179.89	228.11	243.868
568		13.78	19.44	36.33	70.67	119.146	180.56	229.89	245.857
569		14.11	19	35.89	71	119.284	181.89	230.44	247.11
570		14.67	19.44	35.89	70	120.116	182.22	231.56	248.38
571		15	19.22	35.89	69.67	120.821	183.67	233.22	249.787
572		15.11	18.89	35.56	68.78	120.406	183.44	234.78	250.062
573		15.44	19.11	35.89	68.33	119.839	184	234.78	250.491
574		14.89	18.78	34.89	67.67	118.717	183.22	235.67	250.354
575		14.67	18.44	34.67	66.44	118.301	183	236.33	250.628
576		14.22	18.33	34.44	66.11	117.457	182.56	236.33	250.878
577		13.78	17.67	33.89	66.22	116.474	181.56	236.89	250.283
578		13.89	18.11	34.11	66	116.197	181.22	238.22	250.283
579		13.33	17.56	33.89	65.44	114.521	181.44	239.22	249.688
580		13.22	18	33.78	65.67	114.799	180.78	239.89	249.209
581		13.56	18.22	34.33	65.22	115.504	180.56	239.78	248.959
582		13.67	18	34	65.11	114.521	181.33	241.11	248.548
583		13.78	17.78	33.89	65	114.799	181.67	241.44	248.576
584		13.78	17.78	33.33	65.56	113.816	181.89	241.33	247.875
585		14.11	18	33.33	64.67	114.244	183	241.33	247.27
586		14.44	18.33	33.56	64.33	114.521	184.11	242.22	247.1
587		14.33	18.22	33.67	64.33	113.539	184.33	242.44	246.048
588		14.78	18.56	34.11	64.56	114.66	184.44	242.44	244.922
589		14.89	18	34	64	113.677	185	242.11	245.527
590		14.56	17.78	33.33	64.22	112.556	184.67	241.56	244.401
591		14.56	18.22	33.56	64.33	113.4	183.44	241.89	243.965
592		14.89	18.56	33.89	64.22	112.846	183.22	241.33	243.445
593		15.22	19.33	34	63.33	113.954	182.67	241.78	243.009
594		15.44	19.44	33.89	62.44	113.816	181.89	242.22	242.573
595		15	19.22	33.78	61.89	113.261	181.89	241.11	241.702
596		14.89	19.33	33.22	61.11	113.4	181.44	241.33	240.661
597		14.33	18.89	32.56	61	111.863	180.56	240.89	241.182
598		13.89	18.78	32	60.22	110.464	179.11	241.22	239.79
599		13.78	18.89	32.33	59.44	111.019	179	242.56	242.053
600		13.22	18.56	31	58.56	110.464	178.67	240.78	239.089
601		12.67	18.33	30.89	57.89	109.343	177.78	240.78	236.911
602		12	17.11	30.44	57.33	107.944	176.11	239.67	238.653
603		11.44	16.44	30	58	107.1	175	239.44	237.962
604		11.56	16.22	29.89	57.22	106.546	174	239.44	236.039
605		11.22	15.44	29.44	56.22	105.424	173.11	238.44	235.349
606		11.33	15.11	29.33	55.22	104.58	172	237.89	234.477
607		11.44	14.89	29.11	55.33	104.441	170.89	236.33	233.086
608		11.11	14.11	28	54.56	102.766	169.78	234.22	233.691
609		10.89	13.44	27.78	54	101.354	168.11	233.67	232.299
610		10.89	12.89	27	53.44	101.354	167.22	232.56	231.343
611		11.11	13.44	27	52.78	101.216	167.33	233.11	231.193
612		11	13.44	26.67	52.11	100.246	166.11	230.33	231.012
613		10.44	13	26.33	52.11	98.6958	164.33	229.11	229.718
614		9.89	13.11	26.11	51.44	98.28	163.33	227.67	229.537
615		9.56	13	25.67	51.11	98.4186	162.22	225.78	228.97
616		9.33	12.89	25.44	49.89	98.0028	162.22	225.78	228.788
617		9.44	13.22	25.67	49.89	98.1414	161.22	225.11	228.425
618		9.22	13.11	26	49.67	97.5744	160.44	224.44	228.221
619		8.89	13.33	26	49.67	96.7428	159.56	223.56	228.221
620		8.56	12.56	25.56	49.22	95.0544	158.89	222.11	227.33
621		8.67	12.89	25.56	48.44	94.6386	158.78	222.11	227.036
622		8.78	13	24.89	48	93.9456	158.22	220.33	226.155
623		9	12.89	25	47.78	93.1014	157.33	219	226.155
624		9	12.78	24.44	47.33	92.1186	157.22	219	224.321
625		8.89	12.67	24.22	46.44	91.5642	155.44	217.44	223.147
626		8.56	12.11	23.67	45.33	90.1656	153.89	216.78	223.734
627		8.33	12	23.11	44.56	89.3214	152.89	215.44	221.642
628		8.11	11.78	22.89	43.89	87.9228	151.67	214.44	220.725
629		7.89	11.33	22.11	43.33	86.3856	149.44	212.22	218.927
630		7.44	10.78	21.22	42.33	85.2642	146.67	209.89	218.34
631		7.44	10.67	21	41.44	84.2814	144.89	207.89	218.01
632		7.22	10.22	19.78	40.67	83.16	143.56	204.89	217.716
633		7.22	10.11	19.44	40.33	81.3456	141.11	203	216.542
634		7.33	10	18.56	39.78	79.38	139.67	200.56	215.625
635		7.33	10	18.67	39.56	78.6744	137.67	199	214.12
636		7.44	9.44	18.22	38.56	77.5656	136	196.89	214.12
637		7.78	9.78	18	38	76.86	134.33	195.56	211.112
638		7.44	9.67	17.89	37.56	76.3056	133.33	193.33	210.525
639		7.44	9.22	17.78	37.11	75.6	132.11	192	210.194
640		7.22	8.78	17.78	36.89	75.1842	130.78	190.44	208.727
641		6.89	8.78	17.78	35.89	74.6172	128.78	189.78	208.103
642		6.33	9	17.56	34.89	73.6344	128.44	188	207.222
643		5.89	8.56	17.56	35	73.08	127.44	187.22	206.305
644		6	8.11	17.33	34.22	71.5428	126.89	184.67	204.214
645		5.67	8.11	16.89	33.67	70.4214	125.11	182.56	202.416
646		5.22	7.11	16	32.56	69.0228	124	180	201.792
647		5.67	7.56	15.78	31.78	69.1614	123.78	178.89	199.407
648		5.33	7.11	15.11	31.33	66.9186	122	177.22	198.196
649		5	7.22	14.44	30.33	65.9358	120.11	175.22	196.105
650		5.56	7.11	14.56	30.22	64.6758	119.11	173.11	193.09
651		6	6.67	14.44	29.78	64.1214	117.44	170.67	189.205
652		6	6.33	13.89	29	63	115.89	168	187.279
653		5.67	6.44	13.33	29	62.2944	113.78	166.22	184.778
654		5.89	6.78	13.33	29	61.4628	113	164.22	180.352
655		5.89	7.11	13.11	28.56	60.7572	111.67	162.11	182.548
656		5.44	6.67	13	27.89	58.3758	109.44	159.89	178.696
657		5.67	6.89	12.89	27.78	57.96	108.44	157.78	177.581
658		5.44	6.33	12.44	27.67	57.1158	107.33	156.33	175.351
659		5	6.22	11.67	27.33	56.4228	105.44	155.22	173.966
660		4.44	6.22	11.11	26.89	55.3014	104	153.89	172.31
661		4.33	6.56	11.22	26.11	54.3186	102.56	151.67	170.114
662		4.33	6.44	10.89	25.67	53.3358	101.89	149.44	168.729
663		4.56	5.89	10.33	25	52.3656	100.22	148.33	165.958
664		4.22	5.44	10.22	24.56	51.5214	98.56	146.56	162.917
665		3.78	4.89	9.89	24.33	50.8158	96.22	144.11	160.687
666		3.33	5.11	10	24.11	50.4	95.11	142.44	159.302
667		3.67	5.33	9.78	23.33	49.2786	93.22	140.56	157.885
668		3.67	4.78	9.67	23	48.0186	92.44	137.56	156.285
669		4.44	4.56	10	22.67	48.0186	91.11	135.56	155.484
670		4.78	4.56	10.33	22.11	47.88	89.89	133.89	154.684
671		4.78	4.11	10.22	21.44	46.8972	88.33	131.89	153.24
672		4.44	4.67	10.22	20.56	46.2042	87.11	129.56	151.972
673		5	4.78	10	20.78	45.0828	85.44	127.56	151.327
674		5.44	5.33	9.67	20.44	44.8056	84.78	126.33	149.883
675		5.89	4.67	9.33	19.44	43.9614	83.44	124.33	148.615
676		5.11	4.11	9	19.11	42.1344	82.56	122.67	147.327
677		5.11	4.33	8.56	18.33	41.0256	81.11	121.44	145.57
678		4.44	4.22	7.89	17.78	39.4758	79.11	119.78	144.458
679		3.78	4.33	7.22	17.56	38.3544	77.56	117.78	142.7
680		3.11	4.33	6.67	17	37.2456	76.11	115.56	141.455
681		2.89	3.56	6.67	16.78	36.1242	74.67	113.89	140.364
682		2.56	3.22	6.44	16	35.4186	73.67	112.33	139.406
683		2	2.78	6.33	15.44	34.2972	72.22	110.89	138.009
684		1.56	2.67	5.56	15	33.3144	71.22	108.89	136.592
685		2.33	2.89	5.67	15	33.6042	71	106.89	135.328
686		2.22	2.89	5.56	14.78	33.0372	69.67	104.89	132.82
687		2	2.67	5.67	14.67	32.2056	68.89	102.78	130.637
688		2.33	2	5.44	14.78	31.9158	67.44	101.56	128.588
689		3	2.22	5.22	14.56	31.9158	66.78	100.56	126.712
690		3	2.44	5.22	14.56	32.4828	66.44	99.44	124.663
691		3.33	2.44	5.33	14.44	32.0544	65.67	98	123.112
692		4	3.11	5.33	14.89	31.5	65	96.89	121.696
693		4.11	3	5.89	14.78	30.7944	64.33	95.56	118.709
694		3.89	2.89	5.56	14	30.1014	63	94.11	116.986
695		3.89	2.67	5.89	13.89	30.3786	62.22	93.11	115.109
696		4.33	3.11	5.78	14	30.7944	61.78	92.78	113.999
697		3.89	3	5.67	14.44	29.3958	61.22	90.67	112.122
698		3.33	2.89	5.78	14.11	28.98	60.44	89.56	110.246
699		3.22	2.78	5.56	13.67	27.9972	58.89	88	108.044
700		3	3.44	5.56	13.22	27.9972	58.56	86.67	106.474
701		2.89	3.11	5.67	12.89	28.5642	57.78	85.33	104.597
702		2.56	3.67	5.56	12.89	28.5642	56.67	84.33	103.506
703		2.56	3.89	5.44	12.78	28.2744	55.67	82.78	101.709
704		2.67	3.78	5.22	12.78	27.1656	54.22	81.44	99.2875
705		2.44	3.33	5.22	11.56	26.46	53.33	80	98.5297
706		2.78	3.56	5	10.78	26.7372	52	78.89	96.1086
707		3.22	3.22	4.89	10.67	25.7544	50.56	77.44	93.8353
708		3.56	3.11	4.67	10.22	25.0614	49.78	76	92.9296
709		3.22	2.44	4	9.89	24.0786	47.78	74.22	91.2663
710		2.78	2	3.11	8.56	22.4028	46.33	72	90.2128
711		3.22	1.44	2.67	8.33	21.5586	44.89	70.89	88.8451
712		3.22	0.89	2.67	8.44	20.5758	43.56	69.67	87.0339
713		3	1	2.33	8	20.2986	43.11	68.22	85.2042
714		2.56	0.56	1.44	8.44	19.3158	41.33	65.67	82.9493
715		2.33	0.44	1.33	7.78	19.0386	40.56	65	80.9718
716		2	0.56	1.33	7.67	18.4842	39.78	64	79.3084
717		1.67	0.56	1.11	7.89	17.9172	38.67	62.44	77.4972
718		1.78	0.56	1.33	8.11	17.9172	38.56	61.56	76.2773
719		2	0.67	2.11	7.89	18.3456	38.22	60.67	74.3182
720		1.67	0.89	2.22	7.44	17.7786	37.44	59.44	73.5605
721		1.44	1.22	2	6.89	17.7786	36.67	58.44	73.0984
722		1.56	1.11	2	6.33	17.3628	36.33	57.44	71.7713
723		1.78	1.22	1.89	6.33	16.7958	35.67	56.67	70.5294
724		1.67	0.78	1.89	6.22	15.3972	35.22	55.11	69.9195
725		1.89	0.56	1.67	5.78	15.3972	34.56	53.89	68.1761
726		1.78	0	1.44	5.56	14.7042	33.56	52.78	66.6981
727		1.78	-0.22	1.22	4.89	14.1372	32.67	51.56	65.1937
728		1.78	-0.22	0.67	5.11	13.4442	32	51.11	64.0349
729		1.67	-0.44	0.67	4.78	13.1544	31.78	49.78	63.0388
730		1.67	-0.67	0.89	4.56	12.7386	31.33	49.11	61.3717
731		1.67	-0.78	1	4.89	12.6	30.33	48.11	59.8673
732		1.67	-0.44	1.44	4.22	12.8772	30.22	47.44	60.8635
733		1.78	-0.22	1.44	4.11	13.1544	30.22	46.89	59.542
734		1.44	-0.22	1.44	3.67	12.8772	29.44	45.56	58.3832
735		1.44	0.11	1.67	3.56	13.0158	29.33	44.89	57.0414
736		0.89	0	1.56	3.78	12.3228	28.67	43.78	55.3744
737		0.78	-0.22	2	4.11	12.1842	27.78	42.33	55.6997
738		0.67	-0.56	1.56	4	11.8944	27.22	41.33	54.2156
739		0.67	-0.33	1.67	3.67	11.6172	26.56	40.22	52.5485
740		0.44	-0.33	1.44	3.11	11.0628	26	39.33	52.5485
741		0.22	-0.44	1.33	3.22	10.7856	25.33	38.89	51.0441
742		-0.33	-0.78	0.78	3.44	10.2186	24.33	37.56	50.2106
743		-0.33	-1.33	0.44	3.78	9.5256	23.56	36.44	49.0518
744		-0.22	-1.33	0.56	3.22	9.2358	23.11	35.44	46.8765
745		0.33	-1.33	0.67	2.78	9.0972	22.44	35.11	47.0595
746		0	-1.11	0.56	2.11	8.82	22.56	34.56	45.3924
747		0.22	-0.89	0.89	1.89	8.9586	22.22	34.22	45.0468
748		0.11	-1.67	0.33	2.22	8.5428	21.56	33.44	43.2171
749		-0.11	-1.78	0.44	2	8.1144	21.11	33	43.0545
750		-0.44	-2	0.33	1.67	7.4214	20.11	31.89	42.5462
751		-0.11	-2	0.33	1.44	6.5772	19.22	31.33	41.2248
752		-0.11	-1.33	0.67	1.67	6.8544	19.33	31	40.3912
753		-0.11	-1.56	0.22	2.22	6.3	18.44	30.11	39.7204
754		-0.22	-1.44	0	2.22	6.4386	18	29.56	39.2325
755		0.33	-1.44	-0.11	2.56	5.8842	17.56	29.11	38.0533
756		0.44	-1.33	-0.44	3	5.7456	17.22	28.56	36.3863
757		1	-0.33	0	3	6.0228	17.33	28.22	36.2236
758		1.44	0.22	0.22	3.44	6.1614	16.89	27.78	36.061
759		2	0.44	0.33	3.56	5.8842	17	27.33	32.4016
760		2	0.78	0.44	3.22	6.7158	17	27.22	33.8857
761		2.33	0.78	0.56	2.78	7.0056	17	27.11	33.0522
762		2.44	1	0.89	2.56	7.56	17	27.11	33.7231
763		2.33	0.89	1.11	2.56	6.8544	16.78	26.33	32.5642
764		1.78	0.56	0.67	2.44	6.5772	15.89	25.56	31.8934
765		1.56	0.56	0.44	2.11	5.7456	15.33	24.67	30.5719
766		1	0.11	0	1.78	5.5944	15	23.56	30.2263
767		0.89	-0.33	-0.56	1.78	5.3172	14.89	22.44	30.0637
768		0.78	-0.33	-0.56	1.56	5.7456	15	21.89	29.901
769		1	-0.22	-0.22	1.22	5.5944	14.89	21.22	29.0675
770		0.78	-0.33	-0.33	1.22	5.04	14.33	20.56	27.4004
771		0.78	-0.22	-0.67	1	4.7628	13.78	19.67	28.234
772		1	-0.11	-1	1	4.7628	13.22	19.22	27.0752
773		1.11	-0.44	-1	0.33	4.7628	12.89	18.78	25.7334
774		1.22	-0.67	-0.67	0.67	4.4856	12.44	18.56	25.4081
775		1.33	-0.78	-0.44	0.56	4.0572	12.44	18.56	24.599
776		1.44	-0.44	-0.22	0.56	4.0572	12.11	18.78	24.7372
777		1.11	-0.56	-0.67	0.56	3.5028	11.11	18.11	24.3916
778		1.44	-0.44	-0.56	1.11	3.78	10.89	17.89	24.5746
779		1.33	-0.67	-0.56	0.33	3.3642	10.22	17.67	23.4586
780		1	-1	-0.33	-0.11	2.9358	10.56	17.78	23.2361
781		0.78	-0.89	0	0	3.0744	10.56	17.33	22.7771
782		1.11	-0.56	0.11	0.11	3.0744	10.78	17.22	22.0957
783		0.67	-0.67	-0.11	-0.44	3.2256	10.22	16.22	21.8731
784		0.33	-0.78	-0.22	-0.56	2.6586	9	15.56	21.0665
785		0.11	-1.33	-0.56	-0.78	2.6586	8.78	14.44	20.7327
786		0.33	-1.67	-0.56	-1	2.6586	8.67	14	19.94
787		-0.44	-2.11	-0.89	-1.44	1.8144	7.89	13.67	20.1074
788		-0.67	-2.33	-1.22	-0.78	1.5372	7.67	13.22	19.6529
789		-0.33	-2	-1.33	-0.44	1.26	7.11	12.89	18.7355
790		-0.56	-2.22	-1.67	-1.22	0.8442	6.67	12.33	18.1818
791		-0.67	-2.33	-1.78	-1.22	0.5544	6	11.33	17.2645
792		0	-2	-1.56	-1.33	0.5544	6	11.67	16.6198
793		0.44	-2.11	-1.78	-1.56	0.5544	6.33	11.56	16.6198
794		0.44	-1.89	-1.67	-1.89	-0.4158	6	11.44	16.1653
795		0.56	-1.56	-1.89	-2.22	-0.8442	5.67	11.11	15.9752
796		0.56	-1.67	-2	-2.22	-1.1214	5.33	10.22	15.3388
797		0.33	-1.56	-2	-2.11	-1.6758	4.78	9.78	14.7851
798		-0.22	-2.11	-2.67	-1.56	-2.1042	4.67	8.89	14.5124
799		-0.33	-2.22	-2.89	0.22	-2.3814	4.44	8.56	14.0496
800		-0.44	-1.89	-2.78	-0.6315	-2.1042	4.78	8.56	14.1405
801		-0.44	-2	-2.67	0.18744	-1.6758	4.78	8.11	13.686
802		-0.33	-1.64743	-2.11	0.9981	-1.26	4.78	8.11	13.405
803		-0.11	-1.64743	-1.67	0.38597	-0.1386	3.55919	7.89	13.405
804		0.56	-1.36634	-0.67	-0.4247	1.1214	3.87919	7.76489	13.1933
805		1.11	-1.01174	0	-0.15172	2.52	4.12569	7.72092	13.3737
806		1.78	-0.54902	0.22	-0.01937	4.3344	4.0219	7.80887	13.1933
807		2.67	-0.01712	1.11	-0.01937	5.3172	4.12569	7.90232	13.1084
808		3.22	-1.54364	1.44	-0.01937	5.5944	3.94838	7.99027	12.4187
809		2.67	-1.54364	0.78	-0.69768	5.1786	3.44749	7.9463	12.4187
810		2.44	-1.25823	0.44	-0.89621	4.6242	3.84808	7.76489	12.0685
811		2.22	-1.64743	0	-1	4.6242	3.8446	7.99027	11.8032
812		1.78	-1.93284	-0.22	-1.56	4.0572	3.70189	7.53951	11.5485
813		0.78	-1.93284	-1	-1.56	2.9358	3.84808	6.95682	11.2832
814		0.56	-2.11014	-1.89	-1.22	2.1042	3.0469	6.36863	10.3282
815		0.11	-2	-2.56	-1.78	0.5544	3.19111	5.74196	9.97801
816		-0.44	-2.33	-2.89	-2	-0.2772	2.56	5.74196	9.37315
817		-0.78	-2.56	-3	-1.56	-0.5544	2	5.56	9.18182
818		-0.33	-2	-2.33	-1.89	-0.7056	2	5.78	8.53719
819		-0.56	-2.44	-2.56	-2.22	-0.8442	1.56	5.67	7.90083
820		-0.67	-2.56	-2.56	-1.89	-1.1214	1.33	5	7.43802
821		-0.22	-2	-2.67	-2	-1.26	1	4.67	7.34711
822		-0.11	-1.78	-2.78	-1.89	-1.8144	0.78	4.44	7.2562
823		-0.44	-2.11	-2.89	-1.78	-3.0744	0.78	3.67	6.42975
824		0.11	-1.67	-2.22	-1	-2.6586	1.11	3.78	6.42975
825		0.22	-1.67	-2.33	-0.67	-2.6586	0.89	3.22	6.24793
826		0.67	-1.22	-2.11	-1.11	-2.2428	0.78	3.11	6.24793
827		0.67	-1.11	-2	-0.44	-2.3814	0.89	2.67	5.87603
828		0.89	-0.78	-1.22	0.11	-1.9656	1.78	2.89	5.96694
829		1.11	-0.44	-0.67	0.44	-1.8144	1.89	3.22	6.05785
830		0.89	-0.78	-0.78	0.33	-1.8144	2	3	5.87603
831		1.33	-0.67	-0.22	0	-1.26	2.33	3	5.96694
832		1.78	0.11	0	-0.22	-0.5544	2	3	6.52066
833		1.67	0.67	0.22	-0.78	-0.5544	2	2.89	6.24793
834		1.67	0.56	0.22	-1.22	-0.4158	2	3.33	6.33884
835		1.22	0.22	-0.22	-1.22	-1.1214	2	3.22	5.69421
836		1.56	0	-0.67	-1.89	-0.7056	1.56	3.33	5.69421
837		1.33	-0.22	-1.22	-2	-1.26	1	2.78	5.1405
838		1.22	-0.67	-2	-1.89	-1.9656	0.33	2.11	4.40496
839		1.33	-0.78	-1.78	-1.89	-2.1042	-0.22	1.89	4.13223
840		1	-1	-2.22	-2.22	-2.6586	-1.11	1.11	3.39669
841		1	-1	-2.33	-2.22	-2.52	-0.67	1.22	2.84298
842		1	-1.44	-2.78	-2.22	-2.6586	-0.67	1.11	2.94215
843		0.67	-1.67	-2.89	-2.33	-3.0744	-0.89	0.44	2.20661
844		0.33	-1.78	-2.67	-2.44	-3.2256	-1.44	0	2.20661
845		-0.22	-1.56	-2.67	-2.33	-3.5028	-1.11	-0.56	2.01653
846		-0.22	-1.44	-2.78	-3	-3.6414	-1.56	-0.67	2.20661
847		-0.67	-1.44	-2.56	-3.44	-3.3642	-1.33	-0.44	2.38843
848		-0.78	-1.33	-2.67	-3.78	-3.2256	-1.11	0	2.1157
849		-0.89	-1.44	-2.78	-3.22	-2.9358	-1.22	0.33	2.20661
850		-1.56	-2.22	-2.78	-3.11	-3.78	-2.22	-0.78	1.92562
851		-1.44	-2.11	-2.67	-2.78	-3.78	-2.22	-1	1.7438
852		-1.44	-1.89	-2.78	-2.67	-3.3642	-1.89	-1.11	1.65289
853		-0.78	-1.67	-2.67	-2.56	-3.2256	-1.78	-0.78	1.65289
854		-0.67	-1.56	-2.67	-2.44	-2.9358	-1.89	-0.56	1.47107
855		-0.33	-1.11	-2.22	-1.89	-2.52	-1.44	-0.44	1.38017
856		0	-0.89	-2.11	-1.78	-2.6586	-1.44	-0.67	1.28926
857		0.22	-0.78	-2.33	-1.56	-2.6586	-1.44	-1	1.28926
858		0.11	-0.78	-2.44	-1.78	-2.6586	-1.56	-1	1.28926
859		0.78	-0.11	-2.11	-1.67	-2.1042	-1.11	-0.33	1.47107
860		0.78	-0.56	-2	-1.56	-2.3814	-1.11	-0.56	1.09917
861		0.89	-0.33	-1.67	-1.67	-2.52	-0.89	-0.11	1.47107
862		0.11	-0.56	-2.11	-2.22	-2.6586	-0.78	-0.56	1.00826
863		0.22	-0.78	-2.11	-2.11	-2.7972	-1.11	-0.89	1.09917
864		0.11	-1	-2	-2	-2.7972	-1.11	-1.22	1.09917
865		0	-1.33	-2.11	-2.33	-2.9358	-0.78	-1.22	0.73554
866		-0.56	-1.56	-2.44	-2.11	-3.2256	-1.22	-1.44	0.36364
867		-0.11	-1.11	-1.89	-2.11	-3.2256	-0.67	-1.44	0.55372
868		-0.11	-1.56	-1.78	-2.11	-3.0744	-0.56	-1.56	0.46281
869		-0.33	-1.33	-1.89	-2.67	-2.7972	-0.78	-1.67	0.55372
870		0	-1.67	-2.11	-2.67	-3.0744	-1.44	-1.89	0.18182
871		0.11	-1.67	-1.67	-2.11	-2.9358	-1.67	-1.44	0.18182
872		0	-2.22	-1.67	-2.22	-3.0744	-1.44	-1.56	-0.18182
873		0	-2.78	-1.89	-2.56	-3.3642	-1.78	-1.56	-0.55372
874		0.22	-2.67	-2.22	-2.67	-3.3642	-2.33	-2.11	-0.55372
875		0.89	-2.44	-1.67	-2.33	-3.3642	-2.22	-1.89	-0.36364
876		1	-2.78	-1.67	-2.56	-3.2256	-2.33	-1.78	-0.64463
877		0.78	-2.56	-1.89	-2.56	-3.6414	-2.44	-1.56	-1.09917
878		0.22	-2.78	-2.22	-2.44	-4.0572	-2.78	-1.89	-1.38017
879		0.22	-2.33	-2.11	-2.33	-3.6414	-2.33	-2.11	-1.09917
880		0.44	-2.33	-2.33	-2.89	-3.2256	-2.44	-2.44	-1.19008
881		0.89	-1.56	-2.22	-3.33	-3.3642	-2.44	-2	-0.82645
882		0.78	-1.44	-2.56	-3.44	-3.5028	-2.44	-2.33	-1.00826
883		0.89	-1.11	-2.11	-2.89	-3.0744	-2	-1.78	-0.73554
884		0.22	-1.44	-2.78	-3.33	-3.6414	-2.11	-2.11	-1.28926
885		-0.33	-1.56	-3.33	-2.78	-4.6242	-2.67	-2.56	-1.7438
886		-0.11	-1.44	-3.33	-2.89	-4.3344	-2.67	-3	-1.56198
887		0.44	-1.33	-3	-2.89	-3.6414	-2.33	-2.56	-1.28926
888		0.22	-1.67	-3.22	-3.33	-3.9186	-2.67	-2.78	-1.47107
889		0.56	-1.33	-3.11	-2.78	-4.1958	-2.11	-2.33	-1.28926
890		0.33	-1.78	-3	-2.56	-4.4856	-2.78	-2.78	-1.65289
891		0.67	-1.44	-3	-2.11	-4.3344	-2.89	-2.67	-1.28926
892		0.33	-2.22	-3.44	-2.78	-5.04	-3.89	-3.33	-1.65289
893		0.78	-2.56	-3.33	-3.33	-4.4856	-3.89	-3.33	-1.38017
894		1.11	-2.44	-2.89	-3.89	-3.78	-3.56	-3.22	-1.19008
895		1	-2.44	-2.89	-4.11	-3.6414	-3.44	-2.78	-1.19008
896		0.56	-2.78	-3.22	-4.44	-4.4856	-4.11	-3.22	-1.65289
897		0.33	-3	-3.22	-4.22	-4.9014	-4.11	-3.44	-1.92562
898		-0.11	-3.56	-3.33	-4.44	-5.3172	-4.44	-4.22	-2.38843

## Sheet: Supplementary Fig. 2b
Wavelength (nm)	Pressure (GPa)	7.2	8.1	9.2	10.1	12.5	14.2	16.1	18.2	21.5
300		-3.21488	-2.86364	-3.7	-2.69697	-4	-4.22	-4.22	-3.33	-4.11
301		-3.30579	-2.86364	-3.60833	-2.7803	-4.33	-4.56	-4.89	-3.56	-4.44
302		-3.30579	-2.86364	-3.33333	-2.94697	-4.22	-4.67	-4.78	-3.67	-4.33
303		-2.94215	-2.60606	-2.775	-2.86364	-4.22	-4.56	-4.56	-3.67	-4
304		-3.03306	-2.60606	-2.59167	-3.19697	-4.11	-4.67	-4.67	-4	-4.11
305		-3.39669	-2.86364	-3.05833	-3.45455	-4.56	-5.22	-5.33	-4.44	-4.33
306		-3.57851	-3.11364	-3.33333	-3.53788	-4.56	-5.89	-5.67	-4.56	-4.89
307		-3.39669	-3.36364	-3.51667	-3.62121	-4.67	-6	-5.67	-4.78	-5.33
308		-3.39669	-3.45455	-3.51667	-3.53788	-4.56	-6	-5.33	-4.44	-5.44
309		-3.4876	-3.2803	-3.7	-3.45455	-4.44	-5.67	-4.89	-4.44	-5.33
310		-3.57851	-3.2803	-3.8	-3.78788	-4.56	-5.89	-4.78	-4.56	-5.44
311		-3.8595	-3.36364	-4.16667	-3.78788	-4.44	-6.22	-5.11	-4.67	-5.89
312		-4.13223	-3.53788	-4.63333	-4.03788	-4.56	-6.67	-5.78	-5.11	-6.33
313		-4.13223	-3.62121	-4.53333	-3.62121	-4.67	-6.11	-5.56	-5	-6
314		-3.95041	-3.53788	-4.075	-3.2803	-4.67	-5.44	-5	-4.78	-5.56
315		-3.8595	-3.53788	-3.98333	-3.19697	-5	-5.22	-4.78	-4.78	-5.44
316		-3.95041	-3.36364	-3.98333	-3.2803	-5.11	-5.22	-4.89	-4.78	-5.22
317		-3.66942	-3.0303	-3.89167	-3.2803	-5	-4.67	-5.22	-4.78	-4.78
318		-3.66942	-2.94697	-3.60833	-3.19697	-5	-4.78	-5.44	-4.78	-4.56
319		-3.57851	-3.11364	-3.60833	-3.19697	-5.22	-5	-5.56	-5	-4.67
320		-3.21488	-2.7803	-3.33333	-3.11364	-4.89	-4.56	-4.78	-4.33	-3.89
321		-3.03306	-2.60606	-2.96667	-2.7803	-4.78	-4.11	-4.11	-3.89	-3.56
322		-3.30579	-2.7803	-2.86667	-3.0303	-4.67	-4.33	-4.44	-4.22	-3.78
323		-2.84298	-2.60606	-2.96667	-2.86364	-4.33	-4.22	-4.22	-4.22	-3.89
324		-2.47934	-2.43939	-2.86667	-2.69697	-4	-4	-4.11	-4.56	-3.56
325		-2.20661	-2.27273	-2.86667	-2.69697	-3.44	-3.78	-3.56	-4.33	-3.67
326		-2.47934	-2.52273	-2.96667	-2.94697	-3.78	-4	-3.56	-4.56	-3.44
327		-2.66116	-2.86364	-3.24167	-3.2803	-4.56	-4.11	-4.11	-4.89	-3.89
328		-2.75207	-2.94697	-3.24167	-3.2803	-4.11	-4	-4	-4.78	-3.89
329		-2.75207	-3.0303	-3.425	-3.2803	-4.56	-4.22	-4.78	-5.22	-4.67
330		-2.66116	-3.11364	-3.7	-3.53788	-4.44	-4.33	-5.33	-5.33	-4.56
331		-2.57025	-2.69697	-3.7	-3.45455	-4.44	-4.11	-4.89	-5.22	-4.44
332		-3.03306	-2.7803	-3.89167	-3.62121	-4.44	-4.44	-5.11	-5.33	-4.78
333		-3.4876	-2.7803	-4.25833	-3.95455	-4.56	-4.89	-5	-5	-5.33
334		-3.66942	-3.0303	-4.35	-3.95455	-5.11	-4.89	-5.22	-5.11	-5.33
335		-3.7686	-3.19697	-4.44167	-3.87121	-5.22	-4.89	-5.33	-5.44	-5.67
336		-3.7686	-3.2803	-4.25833	-3.70455	-4.78	-4.67	-5	-5.22	-5.67
337		-3.57851	-3.19697	-3.98333	-3.53788	-4.67	-4.89	-4.89	-5.11	-5.33
338		-3.4876	-3.0303	-3.425	-3.45455	-4.33	-4.56	-4.22	-4.67	-5.11
339		-3.57851	-3.0303	-3.60833	-3.36364	-4.33	-4.33	-4	-4.67	-5
340		-3.39669	-3.19697	-3.425	-3.11364	-4.44	-4.44	-4.11	-4.33	-5.11
341		-3.39669	-3.45455	-3.33333	-2.86364	-4.44	-4.56	-4.11	-4.22	-5.11
342		-3.03306	-3.53788	-3.15	-2.52273	-4.11	-4.22	-4.11	-4.11	-4.56
343		-3.03306	-3.2803	-2.86667	-2.43939	-3.89	-4.44	-4.33	-4	-4.22
344		-2.94215	-3.2803	-2.96667	-2.43939	-3.89	-4.56	-4.44	-3.67	-4.44
345		-2.57025	-2.86364	-2.86667	-2.10606	-3.78	-4.11	-4.11	-3.56	-4.22
346		-2.66116	-2.86364	-2.96667	-1.84848	-3.89	-3.78	-3.89	-3.22	-4.44
347		-2.84298	-2.94697	-3.7	-2.02273	-4.33	-3.89	-4.33	-3.67	-4.33
348		-2.94215	-3.0303	-3.8	-2.10606	-4.78	-4.33	-4.56	-3.67	-4.78
349		-2.57025	-3.11364	-3.89167	-2.27273	-4.67	-4.22	-4.22	-3.44	-4.56
350		-2.20661	-2.7803	-3.51667	-2.35606	-4.44	-3.78	-4.22	-3.33	-3.89
351		-2.01653	-2.69697	-3.24167	-2.43939	-4.11	-3.67	-4.11	-3.56	-3.89
352		-1.92562	-2.69697	-3.51667	-2.52273	-4.33	-3.33	-4.22	-3.78	-4.22
353		-1.47107	-2.52273	-3.15	-2.10606	-4.11	-2.78	-3.67	-3.33	-4
354		-1.38017	-2.69697	-3.05833	-1.93939	-3.78	-3.22	-3.44	-3.22	-3.67
355		-1.19008	-2.60606	-3.15	-2.27273	-3.67	-3.11	-3.44	-3.56	-3.44
356		-1.09917	-2.43939	-2.86667	-2.18939	-3.11	-3.11	-3.22	-3.44	-3.22
357		-0.82645	-2.10606	-2.40833	-1.84848	-2.56	-2.33	-3	-3.11	-2.89
358		-1.00826	-2.10606	-2.31667	-1.76515	-2.56	-2.67	-3.11	-3.33	-3.11
359		-0.91736	-2.02273	-2.03333	-1.68182	-2	-2.67	-2.89	-3.33	-3.33
360		-1.09917	-2.02273	-1.94167	-1.68182	-2.44	-2.78	-3.33	-3.11	-3.44
361		-1.19008	-1.93939	-1.85	-1.43182	-2.56	-2.67	-3.33	-3.11	-3.56
362		-1.47107	-1.76515	-2.225	-1.51515	-2.56	-2.89	-3.67	-3.33	-3.67
363		-1.65289	-1.59848	-2.31667	-1.76515	-2.89	-3.11	-4.11	-3.67	-3.89
364		-1.56198	-1.34848	-1.85	-1.51515	-2.67	-3.33	-4.22	-3.56	-4
365		-1.65289	-1.51515	-2.03333	-1.51515	-3	-3.44	-4.44	-3.67	-4.44
366		-1.56198	-1.59848	-2.13333	-1.68182	-3.22	-3.78	-4.22	-4.11	-4.56
367		-1.38017	-1.34848	-2.13333	-1.34848	-2.89	-3.22	-4	-4	-4.11
368		-1.56198	-1.59848	-2.5	-1.43182	-3.33	-3.56	-4.33	-4.22	-4.33
369		-1.19008	-1.51515	-2.59167	-1.26515	-3.22	-3.44	-4.33	-4.22	-4.67
370		-0.91736	-1.51515	-2.5	-1.34848	-3.44	-3.44	-4	-4.22	-4.67
371		-1.00826	-1.68182	-2.225	-1.51515	-3.33	-3.67	-4	-4.67	-4.33
372		-0.91736	-1.51515	-2.31667	-1.43182	-3.22	-3.89	-4.11	-4.78	-4.56
373		-1.28926	-1.84848	-2.96667	-1.76515	-3.67	-3.78	-4.11	-5.22	-5
374		-1.19008	-1.84848	-2.775	-1.59848	-3.78	-3.67	-4.22	-5.22	-5
375		-1.28926	-1.76515	-2.40833	-1.18182	-4	-3.89	-4.67	-5.22	-5
376		-1.19008	-1.68182	-1.94167	-0.92424	-4.11	-4.33	-5.11	-5	-5.33
377		-0.73554	-1.00758	-1.10833	-0.42424	-3.78	-3.89	-4.67	-4.78	-4.89
378		-0.64463	-0.50758	-0.55833	-0.08333	-3.78	-4.11	-4.22	-5	-4.67
379		-0.55372	-0.25	0.09167	0.75758	-3.11	-4.22	-4.44	-4.78	-4.33
380		0	0.59091	1.10833	2.18939	-2.44	-3.89	-4.22	-4.11	-4.33
381		0.73554	1.26515	1.94167	2.94697	-2	-3.22	-4.11	-3.78	-4.33
382		2.1157	2.52273	3.8	4.54545	-1	-2.56	-3.56	-2.89	-3.78
383		2.94215	3.45455	4.81667	5.81061	-0.56	-2.22	-3.33	-3	-3.56
384		3.7686	4.29545	5.83333	7.06818	0.22	-1.56	-2.89	-2.78	-3.22
385		4.59504	5.13636	6.75833	8.08333	0.78	-1.44	-3.11	-3.44	-3.22
386		5.42149	5.81061	7.59167	9.68182	1.67	-1.11	-2.89	-3.33	-3.44
387		6.8843	6.81818	9.075	11.5303	2.89	-0.11	-2.56	-2.56	-2.89
388		8.72727	8.58333	10.8333	13.303	4.22	1.22	-1.44	-1.89	-2.33
389		10.0083	9.51515	11.7583	14.3106	4.78	1.67	-1.44	-2	-2.33
390		10.9256	10.0985	12.9667	15.7424	5.22	1.78	-1.67	-2.11	-2.11
391		11.9339	10.6894	13.5167	16.9167	5.67	1.67	-2	-2.56	-2.22
392		13.0413	11.6136	14.8167	18.0985	6.22	1.89	-2.11	-2.67	-2.67
393		14.3223	12.7121	15.925	19.3636	6.67	1.78	-2.33	-3	-3.44
394		15.3388	13.803	17.1333	20.7046	7.11	2.11	-2.22	-2.56	-3.78
395		16.8926	15.0682	18.6083	21.7197	7.11	2.33	-2.67	-2.67	-4
396		17.5372	15.5758	19.2583	22.5606	7.22	2	-2.78	-3.44	-4.56
397		18.4546	16.2424	20.1833	23.5682	7.22	1.67	-3.33	-4	-4.89
398		19.6529	17.0909	21.3	24.2424	7.44	1.56	-3.44	-4.11	-5.22
399		21.0248	18.4318	22.775	25.4242	8.33	1.78	-3.11	-4.11	-5.56
400		22.405	20.0303	24.6333	26.6818	8.89	2.22	-2.78	-4	-5.11
401		24.3306	21.803	26.575	27.8636	9.67	2.22	-2.56	-4.11	-4.67
402		26.3554	23.4015	28.2417	29.0379	10.67	2.56	-2.33	-3.56	-4.33
403		28.562	25.1667	29.8167	29.9697	11.67	3.11	-1.56	-3.56	-4
404		30.3058	26.3485	31.0167	30.8939	12.44	3.22	-1.33	-3.78	-4.11
405		32.6942	28.197	32.775	31.9015	12.78	3.33	-1.78	-4	-4.22
406		34.8926	30.2197	34.6333	32.8258	13.56	3.33	-2.11	-4.44	-4.33
407		37.1901	31.9015	36.4833	34.4242	14.11	3.44	-2	-4.56	-4.56
408		40.1322	33.8409	38.425	35.9394	14.56	4	-2.11	-4.33	-4.22
409		43.3388	36.1136	40.0917	37.6288	15.33	4.56	-1.78	-4.11	-4.11
410		46.281	37.7955	41.575	39.3939	16.22	5.11	-1.56	-3.89	-4
411		49.2231	39.6439	43.3333	40.9924	17	5.89	-1.22	-4.22	-4.22
412		52.3388	41.3333	45.5583	43.0151	17.56	6	-1.11	-4.56	-4.44
413		55.7355	43.9394	47.5917	44.697	18.33	6.33	-1.22	-4.78	-4.22
414		59.2314	46.7197	50	46.7197	19.78	6.78	-0.67	-4.33	-3.78
415		62.8099	49.1591	52.225	48.4849	20.67	7.44	-0.44	-3.78	-3.89
416		66.5785	51.8485	54.725	49.9167	22	8.11	-0.22	-3.56	-3.22
417		70.8016	54.6288	57.3167	51.7651	23.56	8.11	0.33	-3.67	-3
418		74.3802	56.8182	60	53.7045	24.44	8.22	0.11	-3.89	-3.33
419		78.6033	59.8485	62.5	55.553	25.67	8.89	0	-3.89	-3.67
420		82.8264	63.2121	65.4667	56.9849	26.78	9.11	0.22	-3.78	-3.22
421		87.9669	66.9167	68.3333	58.8409	28.11	9.78	0.44	-3.22	-2.56
422		92.8347	70.4545	71.2	61.197	29.33	10.44	0.89	-2.89	-2.78
423		98.0744	73.7348	73.8	62.8788	30.33	10.78	0.56	-3.22	-3.33
424		102.57	76.6818	76.575	64.8182	31.33	10.56	0.44	-3.78	-3.56
425		108.083	80.553	79.8167	67.1742	32.78	10.89	0.67	-3.89	-3.67
426		112.579	83.5	82.5917	69.5303	33.78	11.78	0.56	-4.11	-4
427		117.537	87.5455	85.275	71.2121	34.56	12	0.22	-4.44	-4.33
428		122.405	91.3333	88.8	73.2348	35.89	12.11	0.67	-4.33	-4
429		127.455	94.3636	91.3917	75.4242	37	12.22	0.33	-4.33	-4.22
430		132.05	97.4773	94.075	77.6061	37.78	12.67	0	-4.89	-4.89
431		137.099	101.008	97.5917	80.1364	38.89	13.33	-0.11	-5	-4.89
432		141.231	104.462	100.558	82.9091	40.11	13.78	0.11	-5.11	-4.67
433		147.198	108.083	103.517	85.6894	41.44	14.44	0.33	-5.11	-4.67
434		151.512	111.53	106.667	88.2121	42.78	14.89	0.56	-5.11	-4.56
435		156.017	115.318	110.183	90.4015	43.44	15.22	0.78	-5	-4.67
436		162.165	118.773	113.7	93.1818	45.56	16.11	1.22	-4.67	-4.44
437		166.76	122.22	116.483	95.9621	47.11	16.78	1.56	-4.44	-4.44
438		172.174	126.432	120.275	98.7348	48.56	17.67	2	-4.44	-4
439		177.223	130.303	123.7	101.265	50.44	18.56	2.22	-4.22	-3.56
440		181.727	133.417	126.2	102.947	51.78	18.89	2.56	-4.44	-3.44
441		186.959	136.871	129.533	104.97	53.56	19.67	2.67	-4.22	-3.56
442		190.446	140.068	132.867	106.311	55.11	20.11	2.44	-4.44	-3.67
443		194.859	143.689	135.925	109.091	56.22	20.67	2.11	-4.44	-4.44
444		199.636	147.394	138.7	111.614	58.67	21.67	2.44	-4.22	-4.22
445		203.033	150.841	141.3	113.553	60.22	22.44	2.56	-4.22	-4.33
446		209.344	154.379	144.35	115.235	61.44	23	2.56	-4.33	-4.33
447		215.575	156.985	146.942	117.848	63.11	23.67	2.78	-4.11	-4.67
448		223.972	159.008	149.258	119.364	64.67	24	2.67	-4.33	-5.11
449		220.249	162.371	151.942	121.295	66.33	24.78	2.89	-3.89	-5.33
450		228.342	166.333	154.633	123.652	68	25.89	3.33	-3.89	-5.11
451		233.927	169.189	156.85	126.348	69.67	26.78	4	-3.56	-5.44
452		234.269	171.97	158.892	127.78	71.44	27.78	4.22	-3.89	-5.11
453		237.384	174.492	161.017	128.538	73.11	28.33	3.89	-4.44	-5.44
454		238.296	176.765	163.517	130.727	74.89	29.33	4.11	-4.33	-5.22
455		243.92	178.705	166.3	133.167	77.56	30.67	4.56	-3.89	-5
456		239.953	181.394	168.892	134.682	79.89	31.44	4.67	-4	-5
457		242.666	185.015	171.85	137.121	82.11	32.67	5.11	-3.67	-4.44
458		245.43	187.629	173.892	139.227	84.22	33.67	5.33	-3.44	-3.67
459		246.793	189.061	175.742	140.909	86.22	34.33	5.56	-2.89	-3.56
460		251.063	191.667	177.775	142.508	88.11	35.56	5.67	-2.67	-3.11
461		253.532	193.432	179.908	144.364	90.33	36.44	6	-2.33	-3.33
462		256.04	195.788	181.758	146.97	92.56	37.33	6.89	-1.78	-2.89
463		257.294	197.561	182.683	147.977	94.44	38.11	7.22	-1.44	-3
464		258.749	199.75	183.242	149.159	95.89	38.89	7.56	-1.67	-3.33
465		261.093	201.682	184.633	150.591	97.56	40.11	7.67	-1.67	-3.11
466		264.133	202.273	184.817	151.515	99.56	41.56	8	-2	-3.44
467		262.862	203.364	186.392	152.864	101.44	41.89	8.22	-1.89	-3.78
468		266.945	204.629	188.333	154.379	103.67	43.44	8.89	-2	-3.67
469		266.378	205.636	189.908	156.394	105.44	44.44	9.44	-2	-3.78
470		268.745	206.652	190	157.576	107	45.33	9.44	-2.11	-3.11
471		269.718	207.409	190.467	158.083	108	46.67	9.44	-2.22	-3.33
472		270.668	208.841	191.758	159.932	110.22	47.89	9.56	-2.33	-3.11
473		271.28	208.841	192.5	160.273	110.89	49	9.11	-2.78	-3.67
474		270.491	208.758	192.867	161.614	112.67	49.89	9.33	-2.78	-4.11
475		271.686	209.515	194.258	162.712	113.78	50.67	9.67	-2.33	-4
476		272.451	209.932	195.467	163.386	115.33	52.33	10.33	-2.56	-3.89
477		273.241	210.606	195.367	163.303	115.78	53	10.22	-2.78	-4.11
478		273.463	210.689	195.467	162.629	117.78	54.22	10.22	-2.89	-4.11
479		273.917	210.939	195.833	162.879	119.22	55.78	11.11	-2.56	-4.56
480		274.107	211.614	196.942	163.72	120.89	56.89	12.22	-2.11	-4.33
481		274.934	211.614	197.5	163.72	121.78	57.67	12.89	-2	-4.56
482		275.57	212.288	198.425	164.985	123.78	58.11	13.56	-1.67	-4.11
483		276.306	213.303	198.892	165.152	125	59.56	14.44	-1.33	-3.33
484		274.934	214.227	198.892	165.402	125.67	59.56	14.33	-1.33	-3.44
485		274.934	214.727	198.333	165.992	127.33	60.44	14.56	-1	-3.44
486		274.198	214.477	197.775	167	128.33	61.44	14.44	-0.89	-3.67
487		273.372	214.394	197.592	168.182	129	62.56	15	-0.33	-3.33
488		271.591	214.902	198.242	168.606	130.33	63.22	15.33	0.11	-2.67
489		271.349	214.644	197.225	169.106	131	63.89	15	0.11	-2.56
490		269.63	214.727	196.575	169.189	131.22	65.11	14.67	-0.22	-2.67
491		268.635	214.477	195.275	169.189	131.67	66.44	15.11	-0.22	-2.44
492		266.674	213.47	194.533	169.023	131.89	67	15.44	-0.56	-2.78
493		265.437	212.629	193.608	169.189	132.78	68.56	16.11	-0.56	-2.78
494		264.741	211.871	192.5	168.606	133	69.44	16.11	-0.89	-3.22
495		262.692	211.114	192.408	168.265	133.22	70.11	16.67	-1	-3.11
496		261.214	210.523	190.833	167.932	133	70.89	16.44	-1.67	-3.67
497		260.409	209.341	189.725	167.508	133	71.89	16.89	-2.11	-4.11
498		257.902	207.576	189.075	166.076	133	72.89	16.89	-2.56	-4.78
499		253.824	206.568	188.333	165.909	134	73.56	18	-2.44	-4.33
500		253.874	205.977	188.242	165.485	134.33	74.33	18.11	-2.22	-4.33
501		250.597	204.97	187.033	164.561	134.22	75.22	18.11	-1.89	-4.44
502		247.399	203.621	186.3	163.886	134.33	76	18.44	-1.67	-4.44
503		248.877	202.189	185.925	163.636	133.89	76.11	18.67	-1.56	-4.67
504		245.167	201.515	185.467	163.129	134.78	77.56	19.44	-1.11	-4.22
505		245.167	201.008	185.742	162.205	135.67	77.67	20.22	-0.67	-3.89
506		243.448	199.833	184.633	161.614	135.78	77.67	20.11	-0.56	-3.78
507		240.703	199.409	183.608	161.28	135.89	78.11	21.11	0	-3.22
508		238.742	198.402	182.867	160.015	135.33	78.22	20.89	0	-3.56
509		235.515	197.477	181.2	159.258	135.44	78.56	21.33	0	-3.33
510		232.8	196.886	180	158.583	135.89	79	21.56	0	-3.11
511		229.361	195.879	178.983	157.742	136	79.67	21.67	0.11	-3
512		231.081	195.121	178.333	156.985	135.89	81	22	0	-2.33
513		226.888	193.348	176.575	155.727	135.78	81.33	22.33	0.11	-2.67
514		222.665	192.091	175.925	154.795	135.56	82.56	22.33	0.56	-2.44
515		218.714	190.826	175.367	154.295	134.33	82.67	22.44	0.67	-2.67
516		215.999	190.152	174.258	153.621	134	83.56	22	0.11	-2.89
517		212.801	188.97	173.15	153.114	133.67	84.33	22.22	0.22	-3
518		210.296	187.121	172.967	152.273	133.33	84.33	22.22	0	-3.33
519		207.482	186.03	172.133	151.598	132.44	84.44	22.44	0.11	-3.44
520		205.013	185.273	171.392	151.265	131.44	84.11	22.78	0	-3.67
521		201.648	184.008	170.092	150.333	131.11	84	23	-0.11	-3.78
522		195.681	182.826	169.167	149.242	130	83.67	23.11	-0.44	-3.89
523		200.104	181.485	168.058	148.402	128.89	83.56	23.67	-0.44	-4
524		194.267	180.811	167.317	147.303	129.11	84.33	24.44	-0.44	-4
525		192.43	179.379	166.667	146.545	128	83.89	24.78	-0.22	-3.89
526		193.183	178.114	165.742	145.705	127.11	83.67	25.33	0.22	-3.67
527		198.959	177.189	164.817	144.447	125.56	83.33	25.22	0.22	-3.89
528		190.473	175.924	164.725	144.106	125.44	83.44	25.44	0.33	-3.78
529		191.663	175.083	163.7	143.348	124.78	83.67	25	0.33	-3.67
530		192.747	174.576	163.333	142.932	124.33	83.89	25.33	1	-3.44
531		195.892	174.667	163.333	142.932	124.11	83.67	25.33	1.56	-3.33
532		194.478	174.242	162.683	142.341	123.44	83.22	25.56	1.33	-3.22
533		198.377	173.402	161.942	141.333	122.67	82.67	24.67	0.67	-3.56
534		197.188	173.735	162.408	140.992	122.22	82.44	24.89	0.78	-3.56
535		201.417	173.485	162.683	141.242	122	82	25	0.56	-3.44
536		199.686	173.818	162.867	141.159	122.22	82.33	26	0.89	-3.33
537		201.959	173.735	162.775	140.909	121.67	82.22	26.22	1.11	-3.33
538		202.276	174.159	163.608	140.485	121.89	82.22	26.89	1.56	-3
539		203.043	174.242	164.075	140.402	121.11	81.89	26.89	1.33	-3
540		203.69	174.326	164.442	140.152	120.67	81.44	27.11	1.33	-2.56
541		204.584	175.591	165	140.318	120.78	81.44	27.11	1.78	-2.78
542		205.544	177.356	165.925	140.659	119.67	81.67	27.78	2.33	-2.33
543		206.257	178.28	166.108	141.076	119.44	81.67	28.22	2.44	-2
544		206.97	179.462	166.2	140.826	119.11	81.56	28.44	2.11	-2.22
545		207.813	180.727	166.575	140.909	118.22	81.78	27.56	2.22	-2.33
546		208.759	181.985	166.758	140.909	116.78	80.89	26.78	1.89	-2.89
547		208.759	182.826	166.942	140.742	115.56	79.89	26.44	1.33	-3.56
548		210.237	184.091	167.225	140.742	114.44	79	26.22	1.22	-3.56
549		211.361	185.523	168.15	141.667	113.44	79	25.89	1	-3.78
550		212.924	186.447	168.608	142	111.44	78.22	25.22	0.11	-3.56
551		214.952	187.712	169.442	142.508	111.11	77.44	25	0	-3.67
552		216.98	188.886	170.183	142.591	110.78	76.67	24.44	0	-4.11
553		218.543	190.992	171.667	142.674	109.89	76.67	23.89	0.44	-4
554		221.01	193.015	172.867	143.265	109.56	76.22	23.78	-0.33	-4
555		222.819	195.538	175.183	144.106	109.22	76.44	24.22	-0.22	-3.56
556		225.067	198.402	177.317	145.788	109.22	76.44	24.56	0.44	-2.89
557		226.41	200.841	180	147.136	109.89	76.67	24.44	0.67	-3.22
558		228.439	203.03	182.225	147.561	110.11	76.56	24.67	0.56	-3.33
559		231.344	205.47	184.725	148.402	110.11	76.78	25	0.78	-3.44
560		232.487	208	187.408	150.25	110.44	77	25.44	1.33	-3.33
561		234.771	210.439	190.467	152.439	110.67	77	25.33	1.11	-3.56
562		235.647	212.629	192.683	154.629	111.44	76.89	25.33	1.22	-3.67
563		238.273	214.818	195.367	156.985	111.67	77.11	25.89	2.22	-3.44
564		240.708	217.258	197.867	158.667	112.56	77.11	26.33	2.22	-3.11
565		241.242	219.614	200.367	160.689	113.33	77.67	26.44	2.11	-2.67
566		242.993	222.394	202.867	162.879	114	77.78	26.78	2.33	-2.67
567		243.868	225.167	205.183	165.068	114.89	77.78	26.56	2.44	-2.44
568		245.857	227.106	207.592	168.015	116.22	77.89	26.78	2.67	-2.22
569		247.11	229.545	210.092	169.447	117.33	77.89	26.33	2.56	-2.11
570		248.38	231.902	212.317	171.212	118.22	78	26.89	3.44	-1.67
571		249.787	233.841	215.183	172.477	119	78.44	26.89	3.44	-1.44
572		250.062	236.03	217.225	174.326	120.22	77.78	26.56	2.89	-1.11
573		250.491	238.212	219.633	176.432	121.44	77.56	26.56	3.22	-1.11
574		250.354	239.477	221.483	177.697	121.33	76.89	25.78	2.44	-2.33
575		250.628	241.076	223.058	179.212	121.78	76.56	25.44	1.89	-2.56
576		250.878	243.015	224.817	181.985	122.44	76.89	25.11	1.67	-3.11
577		250.283	245.621	227.033	183.5	123.78	76.67	24.78	1.56	-3.22
578		250.283	246.545	229.442	186.197	124.22	77.44	25.33	1.33	-3.33
579		249.688	248.061	231.392	188.303	125.11	77.56	24.67	0.56	-3.67
580		249.209	251.008	233.058	191.5	126.67	77.89	24.67	0.56	-3.67
581		248.959	252.697	236.942	193.515	127.67	78.33	25.11	0.78	-3.89
582		248.548	255.136	238.517	195.788	128.78	79.11	24.67	0.56	-4
583		248.576	257.242	241.392	198.152	131	79.11	25.11	0.78	-4
584		247.875	258.583	243.8	200.167	132.56	79.33	24.67	0.89	-3.78
585		247.27	260.523	246.3	201.765	133.89	79.44	25.22	1	-3.22
586		247.1	261.614	247.867	204.212	135.44	80.11	25.67	1.33	-3
587		246.048	263.72	248.892	205.727	137	80.22	25.22	1.44	-2.89
588		244.922	265.068	250.742	207.659	139.11	81.44	25.67	1.67	-2.33
589		245.527	264.818	251.483	208.333	139.56	81	25.78	1.56	-2.22
590		244.401	265.55	251.017	210.273	140.67	81.11	25.33	1.44	-2.22
591		243.965	266.364	252.317	211.614	142.89	81.89	25.56	1.89	-2.11
592		243.445	266.647	253.608	213.553	143.67	83.22	25.89	2.44	-1.33
593		243.009	267.727	254.533	214.644	145.22	85	26.78	2.89	-0.67
594		242.573	267.877	255	216.333	147.11	85.67	26.33	2.89	-0.56
595		241.702	268.143	256.3	217.508	148.22	86	26.33	2.44	-0.89
596		240.661	269.401	257.5	220.03	150.89	86.56	26.67	2.56	-1
597		241.182	270.453	258.425	221.97	151.56	86.56	26.11	2.89	-1.33
598		239.79	270.869	260.467	224.159	153.11	87.78	25.89	2.89	-1.56
599		242.053	271.199	262.317	225.083	155.22	88.89	26.33	3.11	-1.33
600		239.089	271.302	263.425	226.848	156.33	89.33	26.33	2.44	-1.78
601		236.911	272.053	263.608	227.697	158.33	90.11	26.11	2.22	-2.11
602		238.653	272.082	263.8	228.955	159.33	89.78	25.56	1.78	-2.89
603		237.962	271.833	263.983	229.97	160.33	90.44	25.89	1.89	-3.11
604		236.039	271.626	265.183	230.977	162	91.11	25.56	2	-3.11
605		235.349	271.522	265.092	230.977	162.11	91.67	25.11	1.67	-3
606		234.477	271.522	265	230.636	163.33	91.67	25	1.22	-2.78
607		233.086	271.199	265.742	231.394	164.78	91.67	25.11	1.44	-2.78
608		233.691	270.992	264.633	231.902	165.33	92.11	24.44	1	-3.56
609		232.299	270.772	264.258	232.152	165.67	91.78	24	0.78	-3.67
610		231.343	270.242	264.442	232.576	166.44	91.89	23.89	0.89	-3.78
611		231.193	269.828	264.442	234.682	167.56	92.67	24.89	1.44	-3.22
612		231.012	269.297	264.533	234.848	167.56	92.33	24.44	1	-3.78
613		229.718	268.87	263.15	235.606	168.22	92.67	24.89	1	-4
614		229.537	268.133	263.058	236.788	168.67	93.22	25.11	1	-4.11
615		228.97	267.913	263.242	237.879	169.56	94.22	25.67	1.11	-4.44
616		228.788	267.328	262.683	238.045	170.44	95.44	26.11	0.89	-4.44
617		228.425	266.321	263.517	239.144	172.11	96.11	26.89	1.33	-3.67
618		228.221	266.218	263.608	239.818	173.44	97.22	27.33	1.33	-3.44
619		228.221	264.847	263.333	241.159	174.78	97.56	28.11	1.33	-3.11
620		227.33	263.786	263.333	241.076	175.78	98	27.33	1	-3.22
621		227.036	263.462	263.983	242.424	177.89	99	28.33	1.22	-2.67
622		226.155	262.725	263.892	243.098	179.22	100.22	27.56	1.11	-2.78
623		226.155	262.292	263.7	242.848	180.89	100.33	27.56	1.33	-2.67
624		224.321	261.063	262.683	243.348	181.33	101.22	27.44	1.11	-2.44
625		223.147	260.28	261.758	244.023	182.56	101	26.89	1.33	-2.67
626		223.734	259.284	261.392	244.023	182.78	101.44	26.44	1.11	-2.89
627		221.642	258.585	260.092	244.273	183.11	101.44	26.44	1.33	-2.89
628		220.725	258.071	259.633	243.856	183.56	102.44	26.44	1.11	-3.11
629		218.927	256.974	257.775	243.432	183.56	102.44	26.56	0.89	-3.67
630		218.34	254.531	256.3	242.341	183.33	103	26.22	0.78	-4.11
631		218.01	252.97	254.817	241.5	183.22	103	27	0.78	-3.89
632		217.716	252.221	252.775	240.659	182.56	103.44	27.11	0.56	-4
633		216.542	251.672	251.758	239.727	182.56	103.67	27.11	0.78	-4.33
634		215.625	249.894	250.65	238.803	181.67	104.11	27.56	0.33	-4.33
635		214.12	248.946	248.517	237.455	181.44	103.89	28.22	0.67	-4.11
636		214.12	247.451	246.942	235.856	181.56	104.89	28.22	0.67	-4
637		211.112	247.053	245.367	235.182	181.56	105	27.67	0.89	-3.67
638		210.525	245.121	243.983	233.667	180.89	104.78	28.11	0.44	-3.78
639		210.194	243.606	241.483	233	180.33	104.44	28.33	0.78	-3.56
640		208.727	242.341	239.817	232.659	180	104.33	28.44	1.11	-3.44
641		208.103	240.485	238.8	231.735	180.33	104.44	28.22	1.44	-3.56
642		207.222	238.47	237.225	231.227	180.56	103.44	28.89	1.33	-3.56
643		206.305	236.871	235	230.22	180.78	103.33	29	1.67	-3.56
644		204.214	235.773	233.058	229.97	180	103.89	29	2	-3.56
645		202.416	234.765	231.667	229.121	179	102.89	29.11	2.11	-3.56
646		201.792	232.659	228.983	227.606	178.44	102.67	30	1.78	-4
647		199.407	231.227	227.867	227.273	179	103.22	30.11	2.78	-3.33
648		198.196	228.788	226.108	225.924	179.11	102.67	29.44	2.44	-3.67
649		196.105	226.182	224.442	224.75	178.22	102.78	29	2.67	-3.78
650		193.09	223.909	222.775	223.909	177.78	102.44	29.56	2.22	-3.56
651		189.205	220.879	220.467	222.811	177.67	103	29.22	2.44	-3.44
652		187.279	218.773	218.983	221.045	176.67	102.89	29.56	2.33	-3.33
653		184.778	215.826	217.317	219.189	176.33	102.44	29.11	2	-3.44
654		180.352	213.303	215.092	217.758	175.56	102.89	29.33	2	-3.33
655		182.548	211.28	212.867	216.159	174.56	102.56	29	2.33	-3.22
656		178.696	208	210.367	213.803	173.44	102.33	28.89	2.11	-3.56
657		177.581	205.894	208.517	212.205	171.78	102.22	29.56	2.33	-3.11
658		175.351	203.705	205.925	209.515	171.11	101.44	30.33	1.89	-2.89
659		173.966	201.432	203.15	207.326	169.67	100.89	30.33	2	-3.22
660		172.31	199.492	201.2	204.97	168.56	100.33	30.56	2.22	-3.11
661		170.114	197.303	198.892	203.705	167.44	100	30.33	2.56	-2.89
662		168.729	194.947	197.033	202.864	166.67	99.56	31	2.67	-3.11
663		165.958	193.098	195	201.008	165.22	98.89	30.89	2.56	-3.33
664		162.917	190.826	193.15	198.818	163.89	97.89	30.78	2.33	-3.22
665		160.687	189.727	190.833	197.477	162.44	96.78	30.44	2.33	-3.44
666		159.302	187.545	189.633	195.205	161.11	96.89	30.33	2.33	-3.44
667		157.885	184.932	187.775	193.515	159.44	96.78	30.33	2.44	-3.44
668		156.285	182.576	185.65	191.667	157.89	96.56	30.11	2.56	-3.56
669		155.484	181.144	183.517	189.818	156	96.33	30	2.44	-3
670		154.684	178.788	181.575	187.629	154.78	96.22	29.67	2.56	-2.56
671		153.24	176.348	178.425	184.258	152.67	95.44	29.11	1.78	-2.56
672		151.972	173.735	176.575	182.068	152.11	95.11	29.44	2	-2.33
673		151.327	171.045	173.983	180.811	150.56	95	29.22	2.44	-2.11
674		149.883	168.606	171.392	178.788	149.56	95.22	29.56	2.22	-1.44
675		148.615	166.583	168.425	177.356	148.89	95.22	29.44	2.67	-1.67
676		147.327	164.144	166.483	175	147.78	93.56	28.78	2.22	-1.89
677		145.57	161.871	164.533	173.235	146.89	93.11	28.89	2.44	-1.33
678		144.458	158.841	162.5	171.295	145.33	92.11	28.78	2.22	-1.67
679		142.7	156.902	159.725	169.614	144.11	90.89	28.89	1.44	-2.22
680		141.455	154.879	157.683	168.015	143	90.22	28.67	1.44	-2.67
681		140.364	152.78	155.833	166.242	141.22	88.78	28.11	1.11	-3.11
682		139.406	151.265	154.35	164.061	140.11	88.22	27.78	0.56	-3.67
683		138.009	148.909	152.683	162.121	138.22	87.22	27.22	0.56	-4.33
684		136.592	147.136	150.925	160.356	137	85.67	27.11	0.11	-4.33
685		135.328	146.379	148.892	159.091	135.67	85.78	27.11	0.33	-4.33
686		132.82	144.697	146.942	157.152	134.22	85.22	26.56	0.11	-4.67
687		130.637	143.348	144.725	155.727	133.33	84.44	26.33	-0.11	-4.78
688		128.588	141.076	143.7	153.871	131.33	83.44	26	-0.11	-4.78
689		126.712	139.311	142.408	152.523	130.33	83	26.11	0.56	-4
690		124.663	138.045	139.908	151.182	129.89	83	26.56	0.56	-3.78
691		123.112	136.03	137.867	149.667	128.33	82.89	26.33	0.67	-3.78
692		121.696	134.765	136.758	147.644	127.22	82.11	26.33	0.78	-3.33
693		118.709	132.492	134.817	145.455	125.78	81.56	26.44	0.67	-3.22
694		116.986	130.727	132.967	143.432	124.33	80.89	26.22	0.33	-3.22
695		115.109	128.788	131.483	142.091	123.44	80.11	26.56	0.44	-3.11
696		113.999	126.515	129.817	140.235	123	80.22	27.11	0.89	-3
697		112.122	124.492	127.5	137.712	121.44	80	27.11	0.89	-3.22
698		110.246	122.644	125.367	135.773	119.33	79.44	26.78	0.89	-3.67
699		108.044	120.371	123.517	134.008	117.44	78.89	26.22	1.22	-3.89
700		106.474	118.515	121.85	132.326	116.67	77.89	26.78	1.67	-3.11
701		104.597	116.417	119.725	131.227	115.67	76.78	27.11	1.67	-3.11
702		103.506	114.644	117.775	129.629	114	76	26.44	1.89	-2.89
703		101.709	111.788	116.2	128.03	112.89	75.22	26.22	2.89	-2.89
704		99.2875	110.182	114.075	125.758	111.22	74.56	25.89	16.44	-3.44
705		98.5297	108.333	112.592	123.818	108.89	73.22	25.11	16.78	-3.44
706		96.1086	107.068	110.558	122.811	108.22	72.22	25.11	16.89	-3.44
707		93.8353	105.303	108.7	120.879	107.78	71.44	25.11	17.11	-3.11
708		92.9296	103.28	106.85	118.773	106.44	70	24.56	17.11	-3.22
709		91.2663	100.841	105	116.417	104.78	68.56	23.89	16.22	-4.22
710		90.2128	98.7348	102.967	114.061	102.67	67.78	23.11	15.67	-4.67
711		88.8451	97.3939	101.2	111.871	101.78	66.78	22.78	15.33	-4.67
712		87.0339	95.7879	99.35	110.523	100.67	65.78	22.22	14.89	-4.67
713		85.2042	94.1061	98.0583	109.091	99.33	64.67	22	1	-4.22
714		82.9493	92.6742	96.0167	106.985	97	63.22	21.44	-0.22	-4.89
715		80.9718	90.8258	94.2583	104.879	95.56	62.33	21.11	0.11	-4.67
716		79.3084	88.9697	92.5	102.606	94	61.22	20.44	-0.33	-4.78
717		77.4972	87.4545	90.275	100.758	92.33	60.33	20.11	-0.67	-4.89
718		76.2773	86.6136	88.7	99.6667	90.78	59.56	19.89	0	-4.33
719		74.3182	84.9318	87.3167	97.9773	89.67	59.56	19.89	0.56	-3.78
720		73.5605	83	85.5583	96.7197	88	58.33	19.89	0.89	-3.89
721		73.0984	81.9848	83.5167	94.1894	86.78	57.44	19.78	0.89	-4
722		71.7713	80.4697	82.225	92.7576	85.44	56.67	19.78	0.89	-4.11
723		70.5294	78.7879	80.5583	91.5	84.56	56.11	19.44	1	-4
724		69.9195	77.0227	79.35	90.4015	82.89	55.11	18.78	0.56	-4.22
725		68.1761	76.0909	78.2417	89.9848	81.56	54	18.67	0.33	-4.11
726		66.6981	74.4924	77.4083	89.1439	80.33	53.33	18.67	0.11	-4
727		65.1937	72.8939	75.65	87.2879	79.33	52.78	18.56	0.11	-4.33
728		64.0349	71.803	74.35	86.197	78.22	51.89	18.33	-0.22	-4.67
729		63.0388	70.2045	73.0583	84.6818	76.78	51	17.78	-0.56	-4.89
730		61.3717	68.5152	72.0333	84.1742	74.89	50.67	18.56	-1	-5
731		59.8673	66.9167	70.3667	82.9091	73.22	50	17.89	-0.78	-5
732		60.8635	65.6591	69.075	80.8106	72.22	49.44	18.11	-0.33	-4.78
733		59.542	64.8182	67.775	79.6288	71.56	48.89	17.67	-0.33	-4.56
734		58.3832	63.1288	66.3917	77.947	70.44	48.56	17.22	-0.22	-4.78
735		57.0414	61.9545	65.7417	76.1818	69.56	47.89	17.33	-0.11	-4.67
736		55.3744	61.0303	64.8167	75	67.89	46.89	16.89	-0.44	-4.56
737		55.6997	59.5985	63.425	73.2348	66.44	45.44	16.22	-0.33	-4.67
738		54.2156	58.6667	62.3167	71.7197	64.89	45.11	15.89	-0.33	-4.89
739		52.5485	57.4091	61.3	70.6212	63.78	44.33	15.11	-0.33	-4.67
740		52.5485	56.5682	59.8167	68.7727	62.44	43.56	14.89	-0.78	-4.22
741		51.0441	55.6364	58.5167	68.0152	61.67	42.67	14.33	-0.89	-4.11
742		50.2106	54.1212	57.1333	66.1591	60.11	41.56	14.11	-1	-4.67
743		49.0518	53.1136	55.5583	64.7273	59.33	40.22	13.67	-1.33	-5
744		46.8765	52.5227	53.9833	64.0606	58.33	39.89	13.11	-0.78	-4.67
745		47.0595	51.4318	53.425	63.0455	58	39.33	13	-0.56	-4.56
746		45.3924	50.7576	52.5	62.5455	57.44	39.44	13.22	-0.33	-4.67
747		45.0468	50	51.575	61.9545	57.11	39	13.11	-0.56	-4.56
748		43.2171	49.4924	50.275	59.8485	55.89	38.11	12.56	-1	-4.56
749		43.0545	48.4849	49.4417	58.9242	55.44	37	12.11	-0.56	-4.67
750		42.5462	47.5606	48.3333	57.7424	54.11	36.44	11.89	-0.78	-5
751		41.2248	46.2955	47.0333	56.7349	53.22	36.11	12	-1.11	-4.89
752		40.3912	45.4545	46.3	55.8106	51.89	36.11	12.44	-0.89	-4.56
753		39.7204	44.1894	45.4667	54.4621	50.22	35.22	12	-1.56	-4.78
754		39.2325	43.0985	44.075	52.947	48.67	34.56	11.33	-1.89	-4.78
755		38.0533	42.5076	43.3333	51.6818	48.11	33.33	11.33	-2	-4.33
756		36.3863	41.8333	42.5917	50.7576	47.33	33	11.22	-1.89	-4.33
757		36.2236	40.7424	41.9417	50.3333	46.89	32.56	11.33	-1.11	-4.22
758		36.061	39.9849	41.3917	49.4924	45.67	32.44	11.56	-1.11	-4
759		32.4016	39.0606	40.5583	48.8182	44.56	32.11	11.33	-0.67	-3.89
760		33.8857	38.803	40.3667	48.0606	44.11	32	11.33	-0.33	-3.33
761		33.0522	38.303	40	47.1364	43.33	31.56	11	-0.33	-3.11
762		33.7231	37.7121	39.4417	46.4621	43	31.33	11	-0.22	-3
763		32.5642	36.8712	38.7	45.7045	42.44	30.56	11.33	-0.22	-2.89
764		31.8934	35.6894	37.775	44.447	41.44	30.33	10.78	-0.22	-2.89
765		30.5719	34.3409	36.7583	43.2651	40.56	29.67	10.78	-0.33	-2.44
766		30.2263	33.8409	36.2	42.1742	39.78	28.78	10.22	-0.33	-2.56
767		30.0637	33.1667	35	41.3333	39.11	28	9.33	-0.33	-3.33
768		29.901	32.6591	34.725	40.4849	38.78	27.44	9.33	-0.33	-2.89
769		29.0675	31.8182	34.35	39.6439	38	26.56	9.11	-0.22	-2.78
770		27.4004	30.7273	33.5167	38.7197	36.89	25.89	8.78	0.11	-3
771		28.234	29.8788	32.4083	37.3712	36.11	24.67	8.67	0.11	-3.56
772		27.0752	29.1212	31.3917	36.8712	35.33	24.33	8.33	-0.11	-3.56
773		25.7334	28.4546	30.4667	36.6136	34.33	23.56	7.89	-0.67	-3.44
774		25.4081	27.6061	29.5333	35.6894	33.33	23.11	7.22	-0.67	-3.78
775		24.599	26.9394	28.8	35.0985	32.33	22.67	7.33	-0.67	-4.11
776		24.7372	26.3485	28.425	34.0909	31.89	22.44	7.67	-0.67	-3.89
777		24.3916	25.5076	27.5	33	31.33	21.89	7.33	-1.22	-4.33
778		24.5746	25.25	26.6667	32.4924	30.56	22.11	7.33	-0.89	-4.22
779		23.4586	24.8333	25.8333	31.3939	29.89	21.78	6.89	-1.11	-4.44
780		23.2361	24.5758	25.275	30.9773	28.56	21.56	6.67	-0.78	-4
781		22.7771	24.4091	25.1833	30.2197	27.78	21.11	6.78	-0.56	-4.11
782		22.0957	23.9091	24.9083	29.4621	27.33	20.67	7	0	-4.11
783		21.8731	23.1515	24.5333	28.5379	26.56	19.78	6.67	-0.22	-4.33
784		21.0665	22.3939	23.6083	27.4394	25.56	19.11	5.89	-0.44	-4.22
785		20.7327	21.803	23.0583	26.9394	24.56	18.44	5.89	-0.67	-4.22
786		19.94	21.2121	22.5	26.3485	23.67	17.89	5.67	-0.67	-4.33
787		20.1074	20.3712	21.3917	25.3333	22.89	17	4.78	-0.89	-4.44
788		19.6529	19.7803	21.1083	24.9167	22.33	16.33	4.56	-1.22	-4.11
789		18.7355	18.9394	20.65	23.8182	22.33	15.89	4.33	-1.56	-4.11
790		18.1818	18.3485	19.5333	23.2349	21.67	15.22	3.44	-1.67	-4.11
791		17.2645	17.6742	18.7	22.2197	20.67	14.67	2.78	-2.22	-4.67
792		16.6198	17.7576	18.2417	21.8864	20.33	14.78	3	-1.56	-4.22
793		16.6198	17.2576	17.775	21.3788	20.33	14.78	2.89	-1.89	-4
794		16.1653	16.5	17.0333	20.8788	19.78	14	2.44	-2.22	-3.78
795		15.9752	16.0758	16.6667	20.2046	19.33	13.78	1.78	-2.33	-3.78
796		15.3388	15.3182	16.3	19.5303	18.22	13.11	1.44	-2.89	-4.56
797		14.7851	15.0682	15.1833	18.7727	17.33	12.11	1.11	-2.89	-4.89
798		14.5124	14.5606	14.4417	18.2651	16.56	12.11	0.89	-3.11	-5.22
799		14.0496	13.9697	14.075	17.0909	15.89	11.89	1.11	-3.56	-5.33
800		14.1405	13.9697	13.9833	16.8333	15.78	12	1.44	-3.22	-5.22
801		13.686	13.4697	13.2417	16.1591	15.33	11.33	1.78	-3.44	-5.11
802		13.405	13.303	13.2417	16.0758	15.11	11.11	2	-3	-4.78
803		13.405	13.0455	12.6833	15.7424	15.11	11.44	2	-2.78	-4.56
804		13.1933	13.1288	12.5	15.9091	14.89	11.44	3	-2.11	-4
805		13.3737	13.1288	12.5917	15.5758	15.22	11.33	3.44	-1.67	-3.56
806		13.1933	13.2121	12.5917	15.4848	15.22	11.89	4	-1.33	-3.33
807		13.1084	13.803	12.6833	15.5758	15.67	11.33	4.11	-0.78	-2.56
808		12.4187	13.9697	12.5	15.7424	15.44	10.78	3.89	-0.22	-2.56
809		12.4187	13.3864	11.6667	15.1515	14.22	9.89	3.33	0.67	-2.89
810		12.0685	12.9621	11.7583	14.8182	13.56	9.56	3.11	2.22	-3.22
811		11.8032	12.6288	11.3917	14.3939	13.22	9.33	3.11	4.56	-3.44
812		11.5485	12.3712	11.1083	13.9697	12.56	8.78	2.89	7.22	-3.89
813		11.2832	11.697	10.5583	13.303	11.67	7.89	2.22	8.89	-4.44
814		10.3282	11.5303	10	13.0455	11	7.56	2.11	10.44	-4.33
815		9.97801	10.5227	9.44167	12.6288	10.33	7.11	1.67	11.22	-4.56
816		9.37315	9.34091	8.8	12.0379	9.44	6.78	1.11	11.67	-4.89
817		9.18182	8.58333	8.24167	11.3636	9	6.56	0.67	12.11	-4.89
818		8.53719	8.25	8.33333	11.3636	9.11	6.67	0.89	11.89	-4.56
819		7.90083	7.90909	7.59167	10.9394	8.78	6.11	0.33	10.33	-4.56
820		7.43802	7.49242	7.225	10.5227	8.22	6	0.33	7.89	-4.78
821		7.34711	7.32576	7.13333	10.0152	7.89	5.78	0.22	5.78	-4.78
822		7.2562	6.56818	6.48333	9.34091	7.56	5	-0.22	3.89	-4.56
823		6.42975	5.89394	5.74167	8.66667	7	4.56	-0.78	1.89	-4.89
824		6.42975	6.06061	5.83333	8.58333	7.22	4.56	-0.67	0.89	-4.56
825		6.24793	5.72727	5.55833	8.16667	6.67	4	-1	-0.22	-5
826		6.24793	5.72727	5.65	8.16667	7	4.44	-0.44	-0.56	-4.89
827		5.87603	5.4697	5.09167	7.65909	7	4.33	-0.67	-1.44	-4.78
828		5.96694	5.89394	5.55833	7.82576	7.44	4.89	-0.11	-1.33	-4.33
829		6.05785	5.89394	5.36667	7.49242	7.33	4.67	-0.33	-1.22	-4.11
830		5.87603	5.63636	5.275	7.15152	7.33	4.67	-0.44	-1.56	-3.89
831		5.96694	6.22727	5.74167	7.15152	7.56	5.44	0.56	-1.56	-3.78
832		6.52066	6.56818	6.2	7.24242	7.56	5.67	1.11	-1.22	-3.22
833		6.24793	6.31061	6.2	7.15152	7	5.33	1.11	-1.11	-3.44
834		6.33884	6.48485	5.925	6.90152	6.56	5.22	1.33	-0.67	-3.11
835		5.69421	6.06061	5.46667	6.48485	5.78	4.67	0.89	-0.78	-3.11
836		5.69421	6.14394	5.36667	6.06061	5.44	4.22	0.78	-0.67	-3.11
837		5.1405	5.63636	4.725	5.4697	4.78	3.56	0.33	-1.11	-3.78
838		4.40496	5.30303	4.075	5.2197	4.11	2.78	-0.22	-1.56	-3.89
839		4.13223	4.79545	3.89167	4.87879	3.78	2.44	-0.33	-1.67	-4.11
840		3.39669	3.95455	3.425	4.12121	3.22	1.67	-1.44	-1.78	-4.22
841		2.84298	3.70455	3.05833	3.95455	3.11	1.33	-1.56	-1.56	-4.56
842		2.94215	3.45455	2.86667	3.78788	3.33	1.33	-1.67	-1.44	-4.11
843		2.20661	2.69697	2.68333	3.62121	3.11	0.67	-1.89	-1.89	-4.44
844		2.20661	2.43939	2.5	3.36364	3.11	0.44	-2.11	-2.22	-4.56
845		2.01653	2.10606	2.225	3.0303	2.67	0.33	-2.33	-2.33	-4.56
846		2.20661	1.84848	2.03333	3.0303	2.22	0.22	-2.44	-2.44	-4.56
847		2.38843	1.34848	1.85	2.69697	2.11	-0.11	-2.44	-2.33	-4.67
848		2.1157	1.26515	1.75833	2.69697	2	-0.22	-2.33	-2.44	-4.67
849		2.20661	1.68182	1.39167	2.52273	2	0	-2.22	-2.89	-4.78
850		1.92562	1.09091	1.10833	2.02273	1.56	-0.67	-2.78	-3.67	-5.22
851		1.7438	1.09091	0.83333	1.84848	1.33	-1.11	-3.11	-3.67	-5.56
852		1.65289	1.26515	0.55833	1.51515	1.22	-0.89	-3.11	-3.67	-5.78
853		1.65289	0.92424	0.55833	1.43182	0.89	-1.11	-3	-3.33	-5.56
854		1.47107	1.18182	0.74167	1.76515	1.56	-1	-2.78	-3.33	-5.33
855		1.38017	1.59848	1.39167	1.68182	2	-0.89	-2.78	-3	-4.56
856		1.28926	1.76515	1.48333	1.68182	2.11	-0.78	-2.67	-3.11	-4.56
857		1.28926	1.76515	1.10833	1.34848	1.78	-1	-2.67	-3	-4.33
858		1.28926	1.34848	1.3	1.68182	1.78	-1.33	-2.67	-3	-4.33
859		1.47107	1.84848	1.2	1.93939	1.89	-0.89	-2.67	-2.56	-3.89
860		1.09917	1.84848	1.2	1.76515	1.78	-0.89	-2.44	-2.56	-3.44
861		1.47107	1.84848	1.48333	1.76515	1.89	-0.67	-2.11	-2.33	-2.67
862		1.00826	1.84848	1.39167	1.59848	1.89	-0.89	-2.22	-2.78	-3.11
863		1.09917	1.59848	1.3	1.26515	1.44	-1.22	-2.44	-2.67	-3.33
864		1.09917	1.18182	0.65	1.26515	1.11	-1.44	-2.44	-2.44	-3.44
865		0.73554	0.67424	0.36667	1.00758	0.78	-1.44	-2.44	-2.44	-3.33
866		0.36364	0.25	0.09167	0.67424	0.33	-1.89	-2.67	-3.22	-3.78
867		0.55372	0.33333	0	0.75758	0	-1.78	-2.89	-3.11	-3.56
868		0.46281	-0.08333	0	0.33333	-0.11	-1.89	-2.67	-2.78	-3.78
869		0.55372	-0.42424	-0.36667	-0.08333	-0.56	-2.22	-2.78	-3.11	-4.22
870		0.18182	-0.59091	-0.36667	-0.08333	-0.89	-2.44	-3.22	-3.67	-4.44
871		0.18182	-0.67424	-0.36667	-0.25	-1.33	-2.44	-3.22	-3.56	-4.33
872		-0.18182	-0.92424	-0.65	-0.67424	-2	-2.22	-3.44	-3.89	-4.33
873		-0.55372	-1.26515	-0.55833	-1.09091	-2.56	-2.56	-4	-4.44	-4.78
874		-0.55372	-1.00758	-0.36667	-1.09091	-2.89	-2.56	-3.89	-4.44	-4.89
875		-0.36364	-0.75758	-0.36667	-0.84091	-2.33	-1.89	-3.67	-4	-4.44
876		-0.64463	-0.50758	-0.46667	-0.92424	-2.44	-2.22	-3.33	-3.89	-4.67
877		-1.09917	-0.50758	-0.83333	-0.67424	-2.44	-2.56	-3.56	-4.56	-4.56
878		-1.38017	-0.67424	-1.01667	-0.67424	-2.78	-2.56	-3.78	-4.78	-4.56
879		-1.09917	-0.42424	-0.925	-0.50758	-2.33	-2.11	-3.33	-4.44	-4.44
880		-1.19008	-0.25	-1.2	-0.59091	-2	-2.22	-3.11	-4.44	-4.33
881		-0.82645	-0.42424	-0.925	0	-1.78	-2.22	-2.78	-4	-4.22
882		-1.00826	-0.50758	-1.39167	0	-1.67	-2.22	-2.78	-3.78	-4.33
883		-0.73554	-0.50758	-1.3	0.08333	-1.11	-2	-2.78	-3.33	-4.11
884		-1.28926	-0.92424	-1.66667	-0.33333	-1.67	-2.78	-3.44	-3.78	-4.89
885		-1.7438	-1.76515	-1.575	-0.75758	-2	-2.89	-4	-4.33	-5
886		-1.56198	-2.02273	-1.48333	-0.75758	-2.22	-3	-3.56	-4	-4.89
887		-1.28926	-1.84848	-1.10833	-0.59091	-1.67	-2.78	-3	-3.33	-4.67
888		-1.47107	-2.18939	-1.48333	-1.00758	-2	-3.11	-3.56	-3.67	-4.78
889		-1.28926	-2.18939	-1.3	-0.75758	-2.11	-2.78	-3.67	-3.44	-4.67
890		-1.65289	-2.27273	-1.575	-1.18182	-2.44	-3.22	-3.78	-3.56	-4.89
891		-1.28926	-2.10606	-1.75833	-1.00758	-2.56	-2.89	-3.33	-3.78	-4.78
892		-1.65289	-2.27273	-2.225	-1.51515	-3.33	-3.33	-4	-4.78	-5
893		-1.38017	-2.10606	-1.94167	-1.43182	-3.44	-3.11	-3.67	-4.67	-4.56
894		-1.19008	-1.68182	-2.40833	-1.34848	-3.22	-2.89	-3.44	-4.44	-4.33
895		-1.19008	-1.43182	-2.225	-1.18182	-3.11	-2.56	-3.44	-4.33	-4.11
896		-1.65289	-2.02273	-2.68333	-1.68182	-3.67	-2.78	-4	-5.11	-4.67
897		-1.92562	-2.43939	-2.68333	-1.76515	-4	-3	-4	-5.11	-5.11
898		-2.38843	-2.60606	-2.86667	-2.18939	-4.33	-3	-4.56	-5.33	-5.22
