# Supplementary material for: Pressure encryption toward physically uncopiable anti-counterfeiting
Source: Nat Commun. 2025 Jul 5;16:6203. doi: 10.1038/s41467-025-61509-3 (PMC12228716; doi:10.1038/s41467-025-61509-3)
Supplement: Supplementary file 3 — Source data [file 41467_2025_61509_MOESM3_ESM.zip › Source Data/Supplementary Data 3.xlsx]

## Sheet: Supplementary Fig. 3a
Pressure (GPa)	CIE
R-7.1	(0.21, 0.26)
R-12.2	(0.22, 0.28)
R-15.1	(0.23, 0.33)
R-18.1	(0.26, 0.34)
R-21.5	(0.29, 0.41)
R-25.5	(0.31, 0.42)
R-30.1	(0.34, 0.43)
R-35.6	(0.36, 0.44)
