# Supplementary material for: Pressure encryption toward physically uncopiable anti-counterfeiting
Source: Nat Commun. 2025 Jul 5;16:6203. doi: 10.1038/s41467-025-61509-3 (PMC12228716; doi:10.1038/s41467-025-61509-3)
Supplement: Supplementary file 3 — Source data [file 41467_2025_61509_MOESM3_ESM.zip › Source Data/Supplementary Data 12.xlsx]

## Sheet: Supplementary Fig. 13-14
pressure	△Energy (eV)
0 GPa	0.65 eV
3 GPa	1.51 eV
R-20 GPa	1.1 eV
