# Supplementary material for: Pressure encryption toward physically uncopiable anti-counterfeiting
Source: Nat Commun. 2025 Jul 5;16:6203. doi: 10.1038/s41467-025-61509-3 (PMC12228716; doi:10.1038/s41467-025-61509-3)
Supplement: Supplementary file 3 — Source data [file 41467_2025_61509_MOESM3_ESM.zip › Source Data/Figure 4.xlsx]

## Sheet: Fig. 4c
	1atm	7GPa
Oscillator strength	5.4e-14	1.4e-12

## Sheet: Fig. 4d and 4e
	1atm	7GPa
excitation energy	3.24 eV	2.99 eV
