# Supplementary material for: Pressure encryption toward physically uncopiable anti-counterfeiting
Source: Nat Commun. 2025 Jul 5;16:6203. doi: 10.1038/s41467-025-61509-3 (PMC12228716; doi:10.1038/s41467-025-61509-3)
Supplement: Supplementary file 3 — Source data [file 41467_2025_61509_MOESM3_ESM.zip › Source Data/Supplementary Data 11.xlsx]

## Sheet: Supplementary Fig. 11a-11f
	R-Pressure (GPa)	1atm		Pink centers	R-12.2		Pink centers	R-21.5		Pink centers	R-25.2		Pink centers	R-30.1		Pink centers	R-35.4		Pink centers
Fitting		3156.83	0.10051	3250.25	3154.9	0.10671	3249.32	3176.11	0.05467	3245.53	3168.4	0.000333325	3243.54	3166.47	0.14318	3237.46	3160.68	0.17075	3228.49
		3158.75	0.10056		3156.83	0.10679		3176.26	0.05548		3168.55	0.00212		3166.62	0.14472		3160.84	0.17193
		3160.68	0.10062		3158.75	0.10688		3176.4	0.05629		3168.7	0.00391		3166.78	0.14626		3161	0.17313
		3162.61	0.10071		3160.68	0.10702		3176.55	0.0571		3168.85	0.00571		3166.93	0.14782		3161.16	0.17433
		3164.54	0.10084		3162.61	0.1072		3176.69	0.05792		3169.01	0.00751		3167.09	0.14937		3161.32	0.17554
		3166.47	0.10102		3164.54	0.10744		3176.84	0.05876		3169.16	0.00932		3167.24	0.15094		3161.48	0.17676
		3168.4	0.10126		3166.47	0.10776		3176.98	0.05959		3169.31	0.01114		3167.39	0.15252		3161.64	0.17799
		3169.62	0.10145		3167.68	0.10802		3177.13	0.06044		3169.46	0.01297		3167.55	0.1541		3161.8	0.17923
		3169.79	0.10148		3167.85	0.10806		3177.27	0.06129		3169.62	0.0148		3167.7	0.15569		3161.96	0.18048
		3169.95	0.10151		3168.01	0.1081		3177.42	0.06215		3169.77	0.01664		3167.86	0.15729		3162.13	0.18173
		3170.12	0.10154		3168.18	0.10814		3177.56	0.06302		3169.92	0.01849		3168.01	0.1589		3162.29	0.183
		3170.28	0.10157		3168.34	0.10818		3177.71	0.0639		3170.07	0.02035		3168.17	0.16052		3162.45	0.18427
		3170.33	0.10158		3168.4	0.1082		3177.86	0.06478		3170.23	0.02221		3168.32	0.16214		3162.61	0.18556
		3170.44	0.1016		3168.51	0.10823		3178	0.06567		3170.33	0.02341		3168.4	0.16293		3162.61	0.18561
		3170.61	0.10164		3168.68	0.10827		3178.04	0.06591		3170.38	0.02408		3168.48	0.16377		3162.77	0.18685
		3170.77	0.10167		3168.84	0.10831		3178.15	0.06657		3170.53	0.02595		3168.63	0.16541		3162.93	0.18816
		3170.94	0.1017		3169.01	0.10836		3178.29	0.06748		3170.68	0.02784		3168.78	0.16706		3163.09	0.18947
		3171.1	0.10174		3169.17	0.10841		3178.44	0.06839		3170.84	0.02973		3168.94	0.16872		3163.25	0.19079
		3171.27	0.10178		3169.34	0.10845		3178.58	0.06931		3170.99	0.03162		3169.09	0.17038		3163.41	0.19212
		3171.43	0.10181		3169.51	0.1085		3178.73	0.07024		3171.14	0.03353		3169.25	0.17205		3163.57	0.19347
		3171.59	0.10185		3169.67	0.10855		3178.87	0.07118		3171.29	0.03544		3169.4	0.17373		3163.73	0.19482
		3171.76	0.10189		3169.84	0.1086		3179.02	0.07213		3171.45	0.03736		3169.56	0.17542		3163.89	0.19618
		3171.92	0.10193		3170	0.10866		3179.16	0.07308		3171.6	0.03929		3169.71	0.17712		3164.05	0.19755
		3172.09	0.10197		3170.17	0.10871		3179.31	0.07404		3171.75	0.04122		3169.87	0.17882		3164.21	0.19893
		3172.25	0.10201		3170.33	0.10876		3179.46	0.07501		3171.9	0.04316		3170.02	0.18054		3164.37	0.20032
		3172.25	0.10201		3170.34	0.10877		3179.6	0.07599		3172.06	0.04511		3170.17	0.18226		3164.53	0.20172
		3172.41	0.10206		3170.5	0.10882		3179.75	0.07698		3172.21	0.04706		3170.33	0.18394		3164.54	0.20182
		3172.58	0.1021		3170.67	0.10888		3179.89	0.07797		3172.25	0.04763		3170.33	0.18399		3164.69	0.20312
		3172.74	0.10215		3170.83	0.10894		3179.97	0.07849		3172.36	0.04902		3170.48	0.18572		3164.85	0.20454
		3172.91	0.10219		3171	0.109		3180.04	0.07897		3172.51	0.05099		3170.64	0.18747		3165.01	0.20597
		3173.07	0.10224		3171.17	0.10906		3180.18	0.07998		3172.67	0.05297		3170.79	0.18922		3165.17	0.20741
		3173.23	0.10229		3171.33	0.10913		3180.33	0.081		3172.82	0.05495		3170.95	0.19098		3165.33	0.20885
		3173.4	0.10234		3171.5	0.10919		3180.47	0.08203		3172.97	0.05694		3171.1	0.19275		3165.49	0.21031
		3173.56	0.10239		3171.66	0.10926		3180.62	0.08307		3173.12	0.05894		3171.26	0.19453		3165.65	0.21178
		3173.73	0.10244		3171.83	0.10932		3180.76	0.08411		3173.28	0.06094		3171.41	0.19632		3165.81	0.21326
		3173.89	0.10249		3172	0.10939		3180.91	0.08516		3173.43	0.06295		3171.56	0.19811		3165.97	0.21474
		3174.05	0.10255		3172.16	0.10946		3181.05	0.08623		3173.58	0.06497		3171.72	0.19991		3166.13	0.21624
		3174.18	0.10259		3172.25	0.1095		3181.2	0.0873		3173.73	0.06699		3171.87	0.20172		3166.29	0.21775
		3174.22	0.10261		3172.33	0.10954		3181.35	0.08837		3173.89	0.06903		3172.03	0.20354		3166.45	0.21926
		3174.38	0.10266		3172.49	0.10961		3181.49	0.08946		3174.04	0.07106		3172.18	0.20537		3166.47	0.21943
		3174.55	0.10272		3172.66	0.10969		3181.64	0.09056		3174.18	0.07298		3172.25	0.20621		3166.61	0.22079
		3174.71	0.10278		3172.83	0.10976		3181.78	0.09166		3174.19	0.07311		3172.34	0.2072		3166.77	0.22232
		3174.88	0.10284		3172.99	0.10984		3181.9	0.09253		3174.34	0.07516		3172.49	0.20904		3166.93	0.22387
		3175.04	0.10291		3173.16	0.10992		3181.93	0.09277		3174.5	0.07722		3172.65	0.21089		3167.09	0.22543
		3175.2	0.10297		3173.33	0.11001		3182.07	0.0939		3174.65	0.07929		3172.8	0.21275		3167.25	0.22699
		3175.37	0.10304		3173.49	0.11009		3182.22	0.09503		3174.8	0.08136		3172.95	0.21462		3167.41	0.22857
		3175.53	0.10311		3173.66	0.11018		3182.36	0.09617		3174.95	0.08344		3173.11	0.21649		3167.57	0.23015
		3175.7	0.10318		3173.82	0.11026		3182.51	0.09732		3175.11	0.08553		3173.26	0.21837		3167.73	0.23175
		3175.86	0.10325		3173.99	0.11035		3182.65	0.09847		3175.26	0.08762		3173.42	0.22026		3167.89	0.23336
		3176.02	0.10332		3174.16	0.11045		3182.8	0.09964		3175.41	0.08972		3173.57	0.22216		3168.05	0.23497
		3176.11	0.10336		3174.18	0.11046		3182.95	0.10082		3175.56	0.09183		3173.73	0.22407		3168.21	0.2366
		3176.19	0.10339		3174.32	0.11054		3183.09	0.102		3175.72	0.09395		3173.88	0.22598		3168.37	0.23824
		3176.35	0.10347		3174.49	0.11064		3183.24	0.10319		3175.87	0.09607		3174.04	0.22791		3168.4	0.23847
		3176.52	0.10355		3174.65	0.11074		3183.38	0.1044		3176.02	0.09819		3174.18	0.22974		3168.53	0.23988
		3176.68	0.10363		3174.82	0.11084		3183.53	0.10561		3176.11	0.09944		3174.19	0.22984		3168.69	0.24154
		3176.84	0.10371		3174.99	0.11094		3183.67	0.10683		3176.17	0.10033		3174.34	0.23177		3168.85	0.24321
		3177.01	0.10379		3175.15	0.11104		3183.82	0.10806		3176.33	0.10247		3174.5	0.23372		3169.01	0.24488
		3177.17	0.10388		3175.32	0.11115		3183.82	0.10812		3176.48	0.10462		3174.65	0.23567		3169.17	0.24657
		3177.34	0.10396		3175.48	0.11126		3183.96	0.1093		3176.63	0.10677		3174.81	0.23764		3169.33	0.24827
		3177.5	0.10405		3175.65	0.11137		3184.11	0.11055		3176.78	0.10894		3174.96	0.23961		3169.5	0.24998
		3177.66	0.10414		3175.82	0.11149		3184.25	0.11181		3176.94	0.1111		3175.12	0.24158		3169.66	0.25169
		3177.83	0.10424		3175.98	0.1116		3184.4	0.11307		3177.09	0.11328		3175.27	0.24357		3169.82	0.25342
		3177.99	0.10433		3176.11	0.1117		3184.54	0.11435		3177.24	0.11546		3175.43	0.24556		3169.98	0.25516
		3178.04	0.10436		3176.15	0.11172		3184.69	0.11564		3177.39	0.11765		3175.58	0.24756		3170.14	0.25691
		3178.16	0.10443		3176.31	0.11184		3184.84	0.11693		3177.55	0.11984		3175.73	0.24957		3170.3	0.25867
		3178.32	0.10453		3176.48	0.11197		3184.98	0.11824		3177.7	0.12205		3175.89	0.25159		3170.33	0.25899
		3178.48	0.10463		3176.65	0.11209		3185.13	0.11955		3177.85	0.12425		3176.04	0.25361		3170.46	0.26044
		3178.65	0.10474		3176.81	0.11222		3185.27	0.12087		3178	0.12647		3176.11	0.2545		3170.62	0.26222
		3178.81	0.10484		3176.98	0.11236		3185.42	0.12221		3178.04	0.12697		3176.2	0.25564		3170.78	0.26401
		3178.98	0.10495		3177.14	0.11249		3185.56	0.12355		3178.16	0.12869		3176.35	0.25768		3170.94	0.2658
		3179.14	0.10506		3177.31	0.11263		3185.71	0.1249		3178.31	0.13092		3176.51	0.25973		3171.1	0.26761
		3179.31	0.10518		3177.48	0.11277		3185.75	0.12532		3178.46	0.13315		3176.66	0.26179		3171.26	0.26943
		3179.47	0.10529		3177.64	0.11291		3185.85	0.12627		3178.61	0.13539		3176.82	0.26385		3171.42	0.27126
		3179.63	0.10541		3177.81	0.11306		3186	0.12764		3178.77	0.13764		3176.97	0.26592		3171.58	0.27311
		3179.8	0.10553		3177.97	0.11321		3186.14	0.12902		3178.92	0.13989		3177.12	0.268		3171.74	0.27496
		3179.96	0.10566		3178.04	0.11327		3186.29	0.13041		3179.07	0.14215		3177.28	0.27008		3171.9	0.27682
		3179.97	0.10566		3178.14	0.11336		3186.44	0.13181		3179.22	0.14442		3177.43	0.27218		3172.06	0.27869
		3180.13	0.10578		3178.31	0.11352		3186.58	0.13322		3179.38	0.14669		3177.59	0.27428		3172.22	0.28057
		3180.29	0.10591		3178.47	0.11368		3186.73	0.13464		3179.53	0.14897		3177.74	0.27639		3172.25	0.28098
		3180.45	0.10605		3178.64	0.11384		3186.87	0.13608		3179.68	0.15126		3177.9	0.2785		3172.38	0.28246
		3180.62	0.10618		3178.8	0.114		3187.02	0.13752		3179.83	0.15355		3178.04	0.28047		3172.54	0.28436
		3180.78	0.10632		3178.97	0.11417		3187.16	0.13897		3179.97	0.15556		3178.05	0.28063		3172.7	0.28627
		3180.95	0.10646		3179.14	0.11434		3187.31	0.14043		3179.99	0.15585		3178.2	0.28276		3172.86	0.2882
		3181.11	0.1066		3179.3	0.11452		3187.45	0.1419		3180.14	0.15815		3178.36	0.2849		3173.02	0.29013
		3181.27	0.10675		3179.47	0.1147		3187.6	0.14338		3180.29	0.16046		3178.51	0.28704		3173.18	0.29207
		3181.44	0.1069		3179.63	0.11488		3187.68	0.14422		3180.44	0.16278		3178.67	0.2892		3173.34	0.29402
		3181.6	0.10705		3179.8	0.11507		3187.74	0.14487		3180.6	0.1651		3178.82	0.29136		3173.5	0.29599
		3181.77	0.10721		3179.97	0.11526		3187.89	0.14637		3180.75	0.16743		3178.98	0.29352		3173.66	0.29796
		3181.9	0.10734		3179.97	0.11526		3188.03	0.14788		3180.9	0.16977		3179.13	0.2957		3173.82	0.29994
		3181.93	0.10737		3180.13	0.11545		3188.18	0.1494		3181.05	0.17211		3179.29	0.29788		3173.98	0.30194
		3182.09	0.10753		3180.3	0.11565		3188.33	0.15093		3181.21	0.17446		3179.44	0.30007		3174.14	0.30394
		3182.26	0.1077		3180.46	0.11585		3188.47	0.15247		3181.36	0.17681		3179.59	0.30227		3174.18	0.30445
		3182.42	0.10787		3180.63	0.11606		3188.62	0.15402		3181.51	0.17917		3179.75	0.30447		3174.3	0.30595
		3182.59	0.10805		3180.8	0.11627		3188.76	0.15558		3181.66	0.18154		3179.9	0.30669		3174.46	0.30798
		3182.75	0.10822		3180.96	0.11648		3188.91	0.15715		3181.82	0.18391		3179.97	0.3076		3174.62	0.31001
		3182.91	0.1084		3181.13	0.1167		3189.05	0.15873		3181.9	0.18514		3180.06	0.3089		3174.78	0.31206
		3183.08	0.10859		3181.29	0.11692		3189.2	0.16032		3181.97	0.18629		3180.21	0.31113		3174.94	0.31411
		3183.24	0.10878		3181.46	0.11715		3189.34	0.16193		3182.12	0.18867		3180.37	0.31336		3175.1	0.31617
		3183.41	0.10897		3181.63	0.11738		3189.49	0.16354		3182.27	0.19106		3180.52	0.3156		3175.26	0.31825
		3183.57	0.10917		3181.79	0.11761		3189.61	0.16488		3182.43	0.19345		3180.68	0.31785		3175.42	0.32033
		3183.74	0.10937		3181.9	0.11776		3189.63	0.16516		3182.58	0.19586		3180.83	0.3201		3175.58	0.32242
		3183.82	0.10948		3181.96	0.11785		3189.78	0.16679		3182.73	0.19826		3180.98	0.32236		3175.74	0.32453
		3183.9	0.10957		3182.12	0.11809		3189.93	0.16844		3182.88	0.20067		3181.14	0.32463		3175.9	0.32664
		3184.06	0.10978		3182.29	0.11834		3190.07	0.17009		3183.04	0.20309		3181.29	0.32691		3176.06	0.32877
		3184.23	0.10999		3182.46	0.1186		3190.22	0.17175		3183.19	0.20552		3181.45	0.32919		3176.11	0.32938
		3184.39	0.11021		3182.62	0.11886		3190.36	0.17343		3183.34	0.20795		3181.6	0.33148		3176.22	0.3309
		3184.56	0.11043		3182.79	0.11912		3190.51	0.17511		3183.49	0.21038		3181.76	0.33377		3176.38	0.33304
		3184.72	0.11066		3182.95	0.11939		3190.65	0.1768		3183.65	0.21282		3181.9	0.33584		3176.54	0.3352
		3184.88	0.11089		3183.12	0.11966		3190.8	0.17851		3183.8	0.21527		3181.91	0.33607		3176.71	0.33736
		3185.05	0.11112		3183.29	0.11994		3190.94	0.18022		3183.82	0.21567		3182.07	0.33838		3176.87	0.33953
		3185.21	0.11136		3183.45	0.12022		3191.09	0.18195		3183.95	0.21772		3182.22	0.34069		3177.03	0.34171
		3185.38	0.11161		3183.62	0.12051		3191.23	0.18368		3184.1	0.22018		3182.37	0.34302		3177.19	0.34391
		3185.54	0.11186		3183.78	0.1208		3191.38	0.18543		3184.26	0.22264		3182.53	0.34534		3177.35	0.34611
		3185.7	0.11211		3183.82	0.12088		3191.52	0.18719		3184.41	0.22511		3182.68	0.34768		3177.51	0.34832
		3185.75	0.11219		3183.95	0.1211		3191.54	0.18735		3184.56	0.22758		3182.84	0.35002		3177.67	0.35054
		3185.87	0.11237		3184.12	0.12141		3191.67	0.18895		3184.71	0.23006		3182.99	0.35237		3177.83	0.35277
		3186.03	0.11264		3184.28	0.12172		3191.82	0.19073		3184.87	0.23255		3183.15	0.35472		3177.99	0.35501
		3186.2	0.11291		3184.45	0.12204		3191.96	0.19252		3185.02	0.23504		3183.3	0.35708		3178.04	0.35574
		3186.36	0.11318		3184.61	0.12236		3192.11	0.19432		3185.17	0.23753		3183.46	0.35945		3178.15	0.35726
		3186.52	0.11346		3184.78	0.12269		3192.25	0.19613		3185.32	0.24003		3183.61	0.36182		3178.31	0.35952
		3186.69	0.11375		3184.95	0.12302		3192.4	0.19795		3185.48	0.24254		3183.76	0.3642		3178.47	0.36179
		3186.85	0.11404		3185.11	0.12336		3192.54	0.19977		3185.63	0.24505		3183.82	0.36512		3178.63	0.36407
		3187.02	0.11433		3185.28	0.12371		3192.69	0.20162		3185.75	0.24709		3183.92	0.36658		3178.79	0.36636
		3187.18	0.11463		3185.44	0.12406		3192.83	0.20347		3185.78	0.24756		3184.07	0.36898		3178.95	0.36865
		3187.35	0.11494		3185.61	0.12442		3192.98	0.20533		3185.93	0.25009		3184.23	0.37137		3179.11	0.37096
		3187.51	0.11526		3185.75	0.12473		3193.12	0.2072		3186.09	0.25261		3184.38	0.37378		3179.27	0.37328
		3187.67	0.11558		3185.78	0.12478		3193.27	0.20908		3186.24	0.25514		3184.54	0.37619		3179.43	0.3756
		3187.68	0.11559		3185.94	0.12515		3193.42	0.21097		3186.39	0.25768		3184.69	0.3786		3179.59	0.37793
		3187.84	0.1159		3186.11	0.12553		3193.47	0.21164		3186.54	0.26022		3184.85	0.38102		3179.75	0.38028
		3188	0.11623		3186.27	0.12591		3193.56	0.21288		3186.7	0.26276		3185	0.38345		3179.91	0.38263
		3188.17	0.11657		3186.44	0.12631		3193.71	0.21479		3186.85	0.26531		3185.15	0.38588		3179.97	0.38348
		3188.33	0.11692		3186.61	0.1267		3193.85	0.21671		3187	0.26787		3185.31	0.38832		3180.07	0.38499
		3188.49	0.11727		3186.77	0.12711		3194	0.21865		3187.15	0.27043		3185.46	0.39077		3180.23	0.38736
		3188.66	0.11762		3186.94	0.12752		3194.14	0.22059		3187.31	0.27299		3185.62	0.39322		3180.39	0.38974
		3188.82	0.11799		3187.1	0.12794		3194.29	0.22255		3187.46	0.27556		3185.75	0.39536		3180.55	0.39213
		3188.99	0.11836		3187.27	0.12837		3194.43	0.22451		3187.61	0.27814		3185.77	0.39567		3180.71	0.39452
		3189.15	0.11873		3187.44	0.1288		3194.58	0.22649		3187.68	0.27931		3185.93	0.39813		3180.87	0.39693
		3189.31	0.11912		3187.6	0.12924		3194.72	0.22848		3187.76	0.28072		3186.08	0.4006		3181.03	0.39934
		3189.48	0.11951		3187.68	0.12945		3194.87	0.23047		3187.92	0.2833		3186.24	0.40307		3181.19	0.40177
		3189.61	0.11983		3187.77	0.12969		3195.01	0.23248		3188.07	0.28589		3186.39	0.40555		3181.35	0.4042
		3189.64	0.11991		3187.93	0.13015		3195.16	0.2345		3188.22	0.28848		3186.54	0.40803		3181.51	0.40664
		3189.81	0.12031		3188.1	0.13061		3195.31	0.23653		3188.37	0.29107		3186.7	0.41052		3181.67	0.40909
		3189.97	0.12072		3188.27	0.13108		3195.39	0.23778		3188.53	0.29368		3186.85	0.41301		3181.83	0.41155
		3190.13	0.12114		3188.43	0.13156		3195.45	0.23857		3188.68	0.29628		3187.01	0.41551		3181.9	0.41253
		3190.3	0.12157		3188.6	0.13205		3195.6	0.24061		3188.83	0.29889		3187.16	0.41801		3181.99	0.41401
		3190.46	0.12201		3188.76	0.13255		3195.74	0.24267		3188.98	0.3015		3187.32	0.42052		3182.15	0.41649
		3190.63	0.12245		3188.93	0.13305		3195.89	0.24474		3189.14	0.30412		3187.47	0.42304		3182.31	0.41897
		3190.79	0.1229		3189.1	0.13356		3196.03	0.24682		3189.29	0.30674		3187.63	0.42555		3182.47	0.42146
		3190.95	0.12336		3189.26	0.13408		3196.18	0.24891		3189.44	0.30937		3187.68	0.42647		3182.63	0.42396
		3191.12	0.12382		3189.43	0.13461		3196.32	0.25102		3189.59	0.312		3187.78	0.42808		3182.79	0.42646
		3191.28	0.1243		3189.59	0.13515		3196.47	0.25313		3189.61	0.31227		3187.93	0.43061		3182.95	0.42898
		3191.45	0.12478		3189.61	0.1352		3196.61	0.25525		3189.75	0.31463		3188.09	0.43314		3183.11	0.4315
		3191.54	0.12505		3189.76	0.1357		3196.76	0.25738		3189.9	0.31727		3188.24	0.43568		3183.27	0.43403
		3191.61	0.12527		3189.93	0.13625		3196.91	0.25952		3190.05	0.31991		3188.4	0.43822		3183.43	0.43657
		3191.78	0.12577		3190.09	0.13682		3197.05	0.26167		3190.2	0.32256		3188.55	0.44076		3183.59	0.43912
		3191.94	0.12628		3190.26	0.13739		3197.2	0.26384		3190.36	0.32521		3188.71	0.44332		3183.75	0.44167
		3192.1	0.1268		3190.42	0.13798		3197.32	0.26574		3190.51	0.32786		3188.86	0.44587		3183.82	0.44278
		3192.27	0.12732		3190.59	0.13857		3197.34	0.26601		3190.66	0.33052		3189.01	0.44843		3183.91	0.44423
		3192.43	0.12786		3190.76	0.13917		3197.49	0.26819		3190.81	0.33318		3189.17	0.45099		3184.08	0.4468
		3192.6	0.1284		3190.92	0.13978		3197.63	0.27038		3190.97	0.33585		3189.32	0.45356		3184.24	0.44938
		3192.76	0.12896		3191.09	0.1404		3197.78	0.27259		3191.12	0.33851		3189.48	0.45614		3184.4	0.45197
		3192.92	0.12952		3191.25	0.14104		3197.92	0.2748		3191.27	0.34118		3189.61	0.45833		3184.56	0.45456
		3193.09	0.13009		3191.42	0.14168		3198.07	0.27702		3191.42	0.34386		3189.63	0.45871		3184.72	0.45716
		3193.25	0.13067		3191.54	0.14214		3198.21	0.27926		3191.54	0.34586		3189.79	0.46129		3184.88	0.45976
		3193.42	0.13126		3191.59	0.14233		3198.36	0.2815		3191.58	0.34654		3189.94	0.46388		3185.04	0.46238
		3193.47	0.13144		3191.75	0.14299		3198.5	0.28375		3191.73	0.34922		3190.1	0.46647		3185.2	0.465
		3193.58	0.13186		3191.92	0.14366		3198.65	0.28601		3191.88	0.3519		3190.25	0.46906		3185.36	0.46762
		3193.74	0.13247		3192.08	0.14434		3198.8	0.28829		3192.03	0.35459		3190.4	0.47166		3185.52	0.47026
		3193.91	0.13309		3192.25	0.14503		3198.94	0.29057		3192.19	0.35728		3190.56	0.47426		3185.68	0.4729
		3194.07	0.13373		3192.42	0.14574		3199.09	0.29286		3192.34	0.35998		3190.71	0.47686		3185.75	0.47414
		3194.24	0.13437		3192.58	0.14645		3199.23	0.29517		3192.49	0.36268		3190.87	0.47947		3185.84	0.47555
		3194.4	0.13502		3192.75	0.14718		3199.25	0.29548		3192.64	0.36538		3191.02	0.48208		3186	0.4782
		3194.56	0.13568		3192.91	0.14791		3199.38	0.29748		3192.8	0.36808		3191.18	0.48469		3186.16	0.48086
		3194.73	0.13635		3193.08	0.14866		3199.52	0.2998		3192.95	0.37079		3191.33	0.48731		3186.32	0.48353
		3194.89	0.13704		3193.25	0.14942		3199.67	0.30213		3193.1	0.3735		3191.49	0.48993		3186.48	0.4862
		3195.06	0.13773		3193.41	0.15018		3199.81	0.30447		3193.25	0.37621		3191.54	0.49082		3186.64	0.48888
		3195.22	0.13844		3193.47	0.15044		3199.96	0.30682		3193.41	0.37892		3191.64	0.49255		3186.8	0.49157
		3195.39	0.13915		3193.58	0.15097		3200.1	0.30918		3193.47	0.37999		3191.79	0.49518		3186.96	0.49426
		3195.39	0.1392		3193.74	0.15176		3200.25	0.31155		3193.56	0.38164		3191.95	0.49781		3187.12	0.49696
		3195.55	0.13988		3193.91	0.15256		3200.4	0.31393		3193.71	0.38436		3192.1	0.50045		3187.28	0.49967
		3195.71	0.14062		3194.08	0.15338		3200.54	0.31632		3193.86	0.38709		3192.26	0.50308		3187.44	0.50238
		3195.88	0.14137		3194.24	0.15421		3200.69	0.31872		3194.02	0.38981		3192.41	0.50572		3187.6	0.50509
		3196.04	0.14213		3194.41	0.15504		3200.83	0.32113		3194.17	0.39254		3192.57	0.50836		3187.68	0.50647
		3196.21	0.14291		3194.57	0.1559		3200.98	0.32355		3194.32	0.39527		3192.72	0.51101		3187.76	0.50781
		3196.37	0.1437		3194.74	0.15676		3201.12	0.32597		3194.47	0.398		3192.88	0.51365		3187.92	0.51054
		3196.53	0.14449		3194.91	0.15764		3201.18	0.32694		3194.63	0.40074		3193.03	0.5163		3188.08	0.51327
		3196.7	0.1453		3195.07	0.15853		3201.27	0.32841		3194.78	0.40348		3193.18	0.51896		3188.24	0.51601
		3196.86	0.14613		3195.24	0.15943		3201.41	0.33085		3194.93	0.40622		3193.34	0.52161		3188.4	0.51876
		3197.03	0.14696		3195.39	0.16029		3201.56	0.33331		3195.08	0.40896		3193.47	0.5238		3188.56	0.5215
		3197.19	0.14781		3195.4	0.16034		3201.7	0.33577		3195.24	0.4117		3193.49	0.52427		3188.72	0.52426
		3197.32	0.14851		3195.57	0.16127		3201.85	0.33824		3195.39	0.41445		3193.65	0.52693		3188.88	0.52702
		3197.35	0.14867		3195.74	0.16221		3201.99	0.34073		3195.39	0.41455		3193.8	0.52959		3189.04	0.52978
		3197.52	0.14955		3195.9	0.16317		3202.14	0.34322		3195.54	0.4172		3193.96	0.53225		3189.2	0.53255
		3197.68	0.15043		3196.07	0.16413		3202.29	0.34571		3195.69	0.41995		3194.11	0.53491		3189.36	0.53532
		3197.85	0.15133		3196.23	0.16512		3202.43	0.34822		3195.85	0.4227		3194.27	0.53758		3189.52	0.5381
		3198.01	0.15225		3196.4	0.16611		3202.58	0.35074		3196	0.42545		3195.39	0.55713		3189.61	0.53961
		3198.17	0.15317		3196.57	0.16712		3202.72	0.35327		3196.15	0.42821		3197.32	0.59066		3189.68	0.54088
		3198.34	0.15411		3196.73	0.16814		3202.87	0.3558		3196.3	0.43096		3199.25	0.6242		3189.84	0.54367
		3198.5	0.15507		3196.9	0.16918		3203.01	0.35834		3196.46	0.43372		3200.6	0.64752		3190	0.54646
		3198.67	0.15604		3197.06	0.17023		3203.11	0.36002		3196.61	0.43648		3200.75	0.65018		3190.16	0.54925
		3198.83	0.15702		3197.23	0.17129		3203.16	0.36089		3196.76	0.43924		3200.91	0.65285		3190.32	0.55205
		3198.99	0.15802		3197.32	0.17189		3203.3	0.36345		3196.91	0.44201		3201.06	0.65552		3190.48	0.55486
		3199.16	0.15903		3197.4	0.17237		3203.45	0.36602		3197.32	0.44943		3201.18	0.65758		3190.64	0.55766
		3199.25	0.1596		3197.56	0.17346		3203.59	0.3686		3199.25	0.48449		3201.21	0.65818		3190.8	0.56047
		3199.32	0.16005		3197.73	0.17457		3203.74	0.37118		3201.18	0.51961		3201.37	0.66084		3190.96	0.56329
		3199.49	0.16109		3197.89	0.17569		3203.89	0.37378		3203.01	0.55293		3201.52	0.6635		3191.12	0.56611
		3199.65	0.16214		3198.06	0.17683		3204.03	0.37638		3203.11	0.55465		3201.68	0.66615		3191.28	0.56893
		3199.82	0.16321		3198.23	0.17798		3204.18	0.37899		3203.17	0.5557		3201.83	0.66881		3191.45	0.57175
		3199.98	0.1643		3198.39	0.17915		3204.32	0.38161		3203.32	0.55846		3201.99	0.67146		3191.54	0.57339
		3200.14	0.1654		3198.56	0.18033		3204.47	0.38423		3203.47	0.56122		3202.14	0.6741		3191.61	0.57458
		3200.31	0.16651		3198.72	0.18152		3204.61	0.38686		3203.62	0.56398		3202.3	0.67675		3191.77	0.57741
		3200.47	0.16764		3198.89	0.18274		3204.76	0.38951		3203.78	0.56674		3202.45	0.67939		3191.93	0.58024
		3200.64	0.16878		3199.06	0.18397		3204.9	0.39215		3203.93	0.5695		3202.6	0.68203		3193.47	0.60761
		3200.8	0.16994		3199.22	0.18521		3205.04	0.3946		3204.08	0.57225		3202.76	0.68466		3195.39	0.64207
		3200.96	0.17112		3199.25	0.18543		3205.05	0.39481		3204.23	0.575		3202.91	0.6873		3197.32	0.67653
		3201.13	0.17231		3199.39	0.18647		3205.19	0.39748		3204.39	0.57775		3203.07	0.68993		3198.66	0.70021
		3201.18	0.17269		3199.55	0.18775		3205.34	0.40015		3204.54	0.5805		3203.11	0.69062		3198.82	0.70305
		3201.29	0.17352		3199.72	0.18904		3205.48	0.40283		3204.69	0.58325		3203.22	0.69255		3198.98	0.70589
		3201.46	0.17475		3199.89	0.19034		3205.63	0.40551		3204.84	0.58599		3203.38	0.69517		3199.14	0.70872
		3201.62	0.17599		3200.05	0.19167		3205.78	0.40821		3205	0.58873		3203.53	0.69779		3199.25	0.71076
		3201.78	0.17724		3200.22	0.19301		3205.92	0.41091		3205.04	0.58946		3203.69	0.70041		3199.3	0.71155
		3201.95	0.17852		3200.38	0.19437		3206.07	0.41362		3205.15	0.59147		3203.84	0.70302		3199.46	0.71437
		3202.11	0.17981		3200.55	0.19574		3206.21	0.41633		3205.3	0.59421		3203.99	0.70563		3199.62	0.71719
		3202.28	0.18111		3200.72	0.19713		3206.36	0.41905		3205.45	0.59695		3204.15	0.70823		3199.78	0.72001
		3202.44	0.18244		3200.88	0.19854		3206.5	0.42178		3205.61	0.59968		3204.3	0.71083		3199.94	0.72282
		3202.6	0.18378		3201.05	0.19996		3206.65	0.42452		3205.76	0.60241		3204.46	0.71342		3200.1	0.72563
		3202.77	0.18514		3201.18	0.2011		3206.79	0.42726		3205.91	0.60513		3204.61	0.71601		3200.26	0.72844
		3202.93	0.18651		3201.21	0.2014		3206.94	0.43001		3206.06	0.60786		3204.77	0.7186		3200.42	0.73124
		3203.1	0.18791		3201.38	0.20286		3206.97	0.43051		3206.22	0.61058		3204.92	0.72118		3200.58	0.73404
		3203.11	0.18801		3201.55	0.20434		3207.08	0.43277		3206.37	0.6133		3205.04	0.72311		3200.74	0.73683
		3203.26	0.18932		3201.71	0.20583		3207.23	0.43553		3206.52	0.61601		3205.08	0.72376		3200.9	0.73962
		3203.42	0.19075		3201.88	0.20734		3207.37	0.4383		3206.67	0.61873		3205.23	0.72633		3201.06	0.7424
		3203.59	0.19219		3202.04	0.20887		3207.52	0.44108		3206.83	0.62143		3205.38	0.7289		3201.18	0.74451
		3203.75	0.19366		3202.21	0.21041		3207.67	0.44386		3206.97	0.6239		3205.54	0.73146		3201.22	0.74518
		3203.92	0.19514		3202.38	0.21197		3207.81	0.44665		3206.98	0.62414		3205.69	0.73402		3201.38	0.74795
		3204.08	0.19664		3202.54	0.21356		3207.96	0.44944		3207.13	0.62684		3205.85	0.73657		3201.54	0.75071
		3204.25	0.19816		3202.71	0.21516		3208.1	0.45224		3207.28	0.62954		3206	0.73911		3201.7	0.75348
		3204.41	0.1997		3202.87	0.21677		3208.25	0.45504		3207.44	0.63224		3206.16	0.74166		3201.86	0.75623
		3204.57	0.20125		3203.04	0.21841		3208.39	0.45785		3207.59	0.63493		3206.31	0.74419		3202.02	0.75898
		3204.74	0.20283		3203.11	0.21908		3208.54	0.46067		3207.74	0.63762		3206.47	0.74672		3202.18	0.76173
		3204.9	0.20442		3203.21	0.22006		3208.68	0.46349		3207.89	0.64031		3206.62	0.74925		3202.34	0.76446
		3205.04	0.20574		3203.37	0.22173		3208.83	0.46632		3208.05	0.64299		3206.77	0.75177		3202.5	0.7672
		3205.07	0.20603		3203.54	0.22342		3208.89	0.46758		3208.2	0.64566		3206.93	0.75428		3202.66	0.76992
		3205.23	0.20766		3203.7	0.22513		3208.97	0.46915		3208.35	0.64834		3206.97	0.75488		3202.82	0.77264
		3205.39	0.20931		3203.87	0.22686		3209.12	0.47199		3208.5	0.65101		3207.08	0.75679		3202.98	0.77535
		3205.56	0.21098		3204.04	0.22861		3209.27	0.47484		3208.66	0.65367		3207.24	0.75929		3203.11	0.7775
		3205.72	0.21267		3204.2	0.23037		3209.41	0.47769		3208.81	0.65633		3207.39	0.76178		3203.14	0.77806
		3205.89	0.21438		3204.37	0.23216		3209.56	0.48054		3208.89	0.65782		3207.55	0.76427		3203.3	0.78076
		3206.05	0.21611		3204.53	0.23396		3209.7	0.4834		3208.96	0.65899		3207.7	0.76675		3203.46	0.78345
		3206.21	0.21785		3204.7	0.23578		3209.85	0.48626		3209.11	0.66164		3207.86	0.76923		3203.62	0.78613
		3206.38	0.21962		3204.87	0.23763		3209.99	0.48913		3209.27	0.66429		3208.01	0.7717		3203.78	0.78881
		3206.54	0.22141		3205.03	0.23949		3210.14	0.492		3209.42	0.66694		3208.16	0.77416		3203.94	0.79148
		3206.71	0.22322		3205.04	0.23953		3210.28	0.49488		3209.57	0.66958		3208.32	0.77662		3204.1	0.79414
		3206.87	0.22504		3205.2	0.24137		3210.43	0.49776		3209.72	0.67221		3208.47	0.77907		3204.26	0.79679
		3206.97	0.2261		3205.36	0.24327		3210.57	0.50064		3209.88	0.67484		3208.63	0.78151		3204.42	0.79943
		3207.03	0.22689		3205.53	0.24519		3210.72	0.50353		3210.03	0.67747		3208.78	0.78394		3204.58	0.80207
		3207.2	0.22876		3205.7	0.24712		3210.82	0.50557		3210.18	0.68009		3208.89	0.7857		3204.74	0.8047
		3207.36	0.23064		3205.86	0.24908		3210.86	0.50642		3210.33	0.6827		3208.94	0.78637		3204.9	0.80732
		3207.53	0.23255		3206.03	0.25106		3211.01	0.50932		3210.49	0.68532		3209.09	0.78879		3205.04	0.80949
		3207.69	0.23448		3206.2	0.25306		3211.16	0.51222		3210.64	0.68792		3209.24	0.7912		3205.06	0.80993
		3207.86	0.23643		3206.36	0.25507		3211.3	0.51513		3210.79	0.69052		3209.4	0.79361		3205.22	0.81253
		3208.02	0.2384		3206.53	0.25711		3211.45	0.51803		3210.82	0.69105		3209.55	0.79601		3205.38	0.81512
		3208.18	0.24039		3206.69	0.25917		3211.59	0.52095		3210.94	0.69312		3209.71	0.7984		3205.54	0.81771
		3208.35	0.2424		3206.86	0.26125		3211.74	0.52386		3211.1	0.69571		3209.86	0.80078		3205.7	0.82028
		3208.51	0.24443		3206.97	0.26258		3211.88	0.52678		3211.25	0.69829		3210.02	0.80315		3205.86	0.82285
		3208.68	0.24649		3207.03	0.26334		3212.03	0.5297		3211.4	0.70087		3210.17	0.80552		3206.03	0.8254
		3208.84	0.24856		3207.19	0.26546		3212.17	0.53262		3211.55	0.70345		3210.33	0.80788		3206.19	0.82795
		3208.89	0.24925		3207.36	0.2676		3212.32	0.53555		3211.71	0.70601		3210.48	0.81023		3206.35	0.83048
		3209	0.25066		3207.52	0.26975		3212.75	0.54425		3211.86	0.70858		3210.63	0.81257		3206.51	0.83301
		3209.17	0.25277		3207.69	0.27193		3214.68	0.58333		3212.01	0.71113		3210.79	0.8149		3206.67	0.83553
		3209.33	0.25491		3207.86	0.27413		3216.61	0.62251		3212.16	0.71368		3210.82	0.8154		3206.83	0.83803
		3209.5	0.25707		3208.02	0.27635		3217.99	0.6505		3212.32	0.71623		3210.94	0.81723		3206.97	0.84019
		3209.66	0.25925		3208.19	0.27859		3218.14	0.65343		3212.47	0.71877		3211.1	0.81955		3206.99	0.84052
		3209.82	0.26145		3208.35	0.28085		3218.28	0.65636		3212.62	0.7213		3211.25	0.82185		3207.15	0.84301
		3209.99	0.26367		3208.52	0.28312		3218.43	0.65929		3212.75	0.72344		3211.41	0.82415		3207.31	0.84548
		3210.15	0.26592		3208.69	0.28542		3218.54	0.66148		3212.77	0.72383		3211.56	0.82644		3207.47	0.84794
		3210.32	0.26818		3208.85	0.28774		3218.57	0.66221		3212.93	0.72635		3211.72	0.82872		3207.63	0.85039
		3210.48	0.27047		3208.89	0.28834		3218.72	0.66513		3213.08	0.72886		3211.87	0.83099		3207.79	0.85283
		3210.64	0.27278		3209.02	0.29008		3218.86	0.66804		3213.23	0.73137		3212.02	0.83326		3207.95	0.85526
		3210.81	0.27511		3209.18	0.29244		3219.01	0.67096		3213.38	0.73387		3212.18	0.83551		3208.11	0.85768
		3210.82	0.2753		3209.35	0.29483		3219.15	0.67386		3213.54	0.73637		3212.33	0.83775		3208.27	0.86008
		3210.97	0.27746		3209.52	0.29723		3219.3	0.67677		3213.69	0.73886		3212.49	0.83999		3208.43	0.86248
		3211.14	0.27984		3209.68	0.29965		3219.44	0.67967		3213.84	0.74134		3212.64	0.84221		3208.59	0.86486
		3211.3	0.28223		3209.85	0.30209		3219.59	0.68257		3213.99	0.74381		3212.75	0.84376		3208.75	0.86723
		3211.46	0.28465		3210.01	0.30455		3219.74	0.68546		3214.15	0.74628		3212.8	0.84443		3208.89	0.86936
		3211.63	0.28709		3210.18	0.30704		3219.88	0.68835		3214.3	0.74874		3212.95	0.84663		3208.91	0.86958
		3211.79	0.28955		3210.35	0.30954		3220.03	0.69123		3214.45	0.7512		3213.11	0.84883		3209.07	0.87193
		3211.96	0.29203		3210.51	0.31207		3220.17	0.69411		3214.6	0.75364		3213.26	0.85101		3209.23	0.87426
		3212.12	0.29454		3210.68	0.31461		3220.32	0.69699		3214.68	0.75485		3213.41	0.85319		3209.39	0.87658
		3212.29	0.29706		3210.82	0.31685		3220.46	0.69986		3214.76	0.75608		3213.57	0.85535		3209.55	0.87888
		3212.45	0.29961		3210.84	0.31718		3220.46	0.69989		3214.91	0.75851		3213.72	0.85751		3209.71	0.88118
		3212.61	0.30218		3211.01	0.31976		3220.61	0.70272		3215.06	0.76094		3213.88	0.85965		3209.87	0.88345
		3212.75	0.30434		3211.18	0.32237		3220.75	0.70558		3215.21	0.76336		3214.03	0.86178		3210.03	0.88572
		3212.78	0.30477		3211.34	0.32499		3220.9	0.70843		3215.37	0.76577		3214.19	0.86391		3210.19	0.88797
		3212.94	0.30738		3211.51	0.32764		3221.04	0.71128		3215.52	0.76817		3214.34	0.86602		3210.35	0.89021
		3213.11	0.31002		3211.67	0.33031		3221.19	0.71412		3215.67	0.77057		3214.5	0.86812		3210.51	0.89244
		3213.27	0.31267		3211.84	0.333		3221.33	0.71696		3215.82	0.77295		3214.65	0.87021		3210.67	0.89465
		3213.43	0.31535		3212.01	0.3357		3221.48	0.71979		3215.98	0.77533		3214.68	0.8706		3210.82	0.89671
		3213.6	0.31805		3212.17	0.33843		3221.63	0.72261		3216.13	0.77771		3214.8	0.87229		3210.83	0.89685
		3213.76	0.32077		3212.34	0.34118		3221.77	0.72543		3216.28	0.78007		3214.96	0.87436		3210.99	0.89903
		3213.93	0.32352		3212.5	0.34395		3221.92	0.72824		3216.43	0.78243		3215.11	0.87642		3211.15	0.9012
		3214.09	0.32628		3212.67	0.34673		3222.06	0.73104		3216.59	0.78477		3215.27	0.87847		3211.31	0.90335
		3214.25	0.32907		3212.75	0.3481		3222.21	0.73384		3216.61	0.7851		3215.42	0.8805		3211.47	0.90549
		3214.42	0.33187		3212.84	0.34954		3222.35	0.73663		3216.74	0.78711		3215.58	0.88252		3211.63	0.90762
		3214.58	0.3347		3213	0.35237		3222.39	0.73739		3216.89	0.78945		3215.73	0.88454		3211.79	0.90973
		3214.68	0.33638		3213.17	0.35522		3222.5	0.73941		3217.04	0.79177		3215.89	0.88654		3211.95	0.91182
		3214.75	0.33755		3213.33	0.35808		3222.64	0.74219		3217.2	0.79409		3216.04	0.88852		3212.11	0.9139
		3214.91	0.34042		3213.5	0.36097		3222.79	0.74495		3217.35	0.79639		3216.19	0.8905		3212.27	0.91597
		3215.07	0.34332		3213.67	0.36388		3222.93	0.74771		3217.5	0.79869		3216.35	0.89247		3212.43	0.91802
		3215.24	0.34623		3213.83	0.3668		3223.08	0.75047		3217.65	0.80098		3216.5	0.89442		3212.59	0.92005
		3215.4	0.34917		3214	0.36975		3223.23	0.75321		3217.81	0.80326		3216.61	0.89573		3212.75	0.92202
		3215.57	0.35212		3214.16	0.37271		3223.37	0.75595		3217.96	0.80553		3216.66	0.89636		3212.75	0.92207
		3215.73	0.3551		3214.33	0.37569		3223.52	0.75868		3218.11	0.8078		3216.81	0.89829		3212.91	0.92407
		3215.9	0.3581		3214.5	0.3787		3223.66	0.7614		3218.26	0.81005		3216.97	0.90021		3213.07	0.92606
		3216.06	0.36111		3214.66	0.38172		3223.81	0.76411		3218.42	0.8123		3217.12	0.90211		3213.24	0.92803
		3216.22	0.36415		3214.68	0.38204		3223.95	0.76681		3218.54	0.81405		3217.28	0.904		3213.4	0.92998
		3216.39	0.36721		3214.83	0.38476		3224.1	0.7695		3218.57	0.81453		3217.43	0.90588		3213.56	0.93192
		3216.55	0.37029		3214.99	0.38782		3224.24	0.77219		3218.72	0.81676		3217.58	0.90775		3213.72	0.93384
		3216.61	0.37135		3215.16	0.3909		3224.32	0.77362		3218.87	0.81898		3217.74	0.9096		3213.88	0.93574
		3216.72	0.37339		3215.33	0.39399		3224.39	0.77486		3219.03	0.82119		3217.89	0.91144		3214.04	0.93763
		3216.88	0.37652		3215.49	0.39711		3224.53	0.77753		3219.18	0.82339		3218.05	0.91327		3214.2	0.9395
		3217.04	0.37966		3215.66	0.40024		3224.68	0.78018		3219.33	0.82558		3218.2	0.91509		3214.36	0.94136
		3217.21	0.38282		3215.82	0.40339		3224.82	0.78283		3219.48	0.82776		3218.36	0.91689		3214.52	0.94319
		3217.37	0.386		3215.99	0.40656		3224.97	0.78547		3219.64	0.82993		3218.51	0.91868		3214.68	0.94501
		3217.54	0.3892		3216.16	0.40975		3225.12	0.78809		3219.79	0.83209		3218.57	0.91934		3214.68	0.94503
		3217.7	0.39242		3216.32	0.41296		3225.26	0.79071		3219.94	0.83424		3218.67	0.92046		3214.84	0.94682
		3217.86	0.39566		3216.49	0.41618		3225.41	0.79332		3220.09	0.83639		3218.82	0.92222		3215	0.9486
		3218.03	0.39892		3216.61	0.41851		3225.55	0.79591		3220.25	0.83852		3218.97	0.92397		3215.16	0.95037
		3218.19	0.40219		3216.65	0.41942		3225.7	0.7985		3220.4	0.84064		3219.13	0.9257		3215.32	0.95212
		3218.36	0.40549		3216.82	0.42268		3225.84	0.80107		3220.46	0.84155		3219.28	0.92743		3215.48	0.95385
		3218.52	0.40881		3216.99	0.42595		3225.99	0.80364		3220.55	0.84275		3219.44	0.92913		3215.64	0.95556
		3218.54	0.40912		3217.15	0.42924		3226.13	0.80619		3220.7	0.84486		3219.59	0.93083		3215.8	0.95726
		3218.68	0.41214		3217.32	0.43255		3226.25	0.80821		3220.86	0.84695		3219.75	0.93251		3215.96	0.95894
		3218.85	0.41549		3217.48	0.43588		3226.28	0.80873		3221.01	0.84903		3219.9	0.93418		3216.12	0.9606
		3219.01	0.41886		3217.65	0.43922		3226.42	0.81126		3221.16	0.8511		3220.05	0.93583		3216.28	0.96224
		3219.18	0.42225		3217.82	0.44257		3226.57	0.81378		3221.31	0.85316		3220.17	0.93702		3216.44	0.96386
		3219.34	0.42566		3217.98	0.44595		3226.72	0.81629		3221.47	0.85522		3220.21	0.93747		3216.6	0.96546
		3219.5	0.42909		3218.15	0.44934		3226.86	0.81878		3221.62	0.85726		3220.36	0.9391		3216.76	0.96705
		3219.67	0.43253		3218.31	0.45274		3227.01	0.82126		3221.77	0.85929		3220.52	0.94071		3216.8	0.9674
		3219.83	0.43599		3218.48	0.45616		3227.15	0.82374		3221.92	0.86131		3220.67	0.94231		3216.92	0.96862
		3220	0.43947		3218.54	0.45732		3227.3	0.82619		3222.08	0.86332		3220.83	0.94389		3217.08	0.97016
		3220.16	0.44296		3218.65	0.4596		3227.44	0.82864		3222.23	0.86531		3220.98	0.94546		3217.24	0.97169
		3220.33	0.44647		3218.81	0.46305		3227.59	0.83107		3222.38	0.8673		3221.14	0.94701		3217.4	0.9732
		3220.46	0.44946		3218.98	0.46651		3227.73	0.83349		3222.39	0.86745		3221.29	0.94855		3217.56	0.97469
		3220.49	0.45		3219.14	0.46999		3227.88	0.8359		3222.53	0.86928		3221.44	0.95007		3217.72	0.97616
		3220.65	0.45354		3219.31	0.47349		3228.02	0.8383		3222.69	0.87125		3221.6	0.95158		3217.88	0.97761
		3220.82	0.4571		3219.48	0.477		3228.17	0.84068		3222.84	0.8732		3221.75	0.95308		3218.04	0.97905
		3220.98	0.46068		3219.64	0.48052		3228.18	0.84082		3222.99	0.87514		3221.91	0.95456		3218.2	0.98046
		3221.15	0.46427		3219.81	0.48405		3228.31	0.84305		3223.14	0.87708		3222.06	0.95603		3218.36	0.98185
		3221.31	0.46787		3219.97	0.4876		3228.46	0.8454		3223.3	0.879		3222.16	0.95694		3218.52	0.98322
		3221.47	0.47149		3220.14	0.49116		3228.61	0.84774		3223.45	0.88091		3222.22	0.95748		3218.68	0.98458
		3221.64	0.47513		3220.31	0.49474		3228.75	0.85007		3223.6	0.88281		3222.37	0.95891		3218.82	0.98576
		3221.8	0.47878		3220.46	0.49816		3228.9	0.85239		3223.75	0.88469		3222.53	0.96033		3218.84	0.98591
		3221.97	0.48244		3220.47	0.49833		3229.04	0.85469		3223.91	0.88657		3222.68	0.96174		3219	0.98722
		3222.13	0.48612		3220.64	0.50193		3229.19	0.85697		3224.06	0.88844		3222.83	0.96313		3219.16	0.98852
		3222.29	0.48982		3220.8	0.50554		3229.33	0.85924		3224.21	0.89029		3222.99	0.9645		3219.32	0.98979
		3222.39	0.49204		3220.97	0.50916		3229.48	0.8615		3224.32	0.89162		3223.14	0.96586		3219.48	0.99104
		3222.46	0.49352		3221.14	0.5128		3229.62	0.86374		3224.36	0.89213		3223.3	0.9672		3219.64	0.99227
		3222.62	0.49724		3221.3	0.51644		3229.77	0.86597		3224.52	0.89396		3223.45	0.96853		3219.8	0.99348
		3222.79	0.50097		3221.47	0.5201		3229.91	0.86818		3224.67	0.89578		3223.61	0.96984		3219.96	0.99467
		3222.95	0.50472		3221.63	0.52377		3230.06	0.87038		3224.82	0.89758		3223.76	0.97114		3220.12	0.99584
		3223.11	0.50847		3221.8	0.52745		3230.11	0.87108		3224.97	0.89938		3223.92	0.97242		3220.28	0.99699
		3223.28	0.51224		3221.97	0.53114		3230.21	0.87256		3225.13	0.90116		3223.92	0.97242		3220.44	0.99812
		3223.44	0.51602		3222.13	0.53484		3230.35	0.87473		3225.28	0.90293		3224.07	0.97369		3220.61	0.99923
		3223.61	0.51981		3222.3	0.53854		3230.5	0.87688		3225.43	0.90469		3224.22	0.97494		3220.7	0.9999
		3223.77	0.52362		3222.39	0.54066		3230.64	0.87902		3225.58	0.90643		3224.38	0.97617		3220.77	1.00031
		3223.93	0.52743		3222.46	0.54226		3230.79	0.88114		3225.74	0.90817		3224.53	0.97739		3220.93	1.00138
		3224.1	0.53125		3222.63	0.54599		3230.93	0.88324		3225.89	0.90989		3224.69	0.97859		3221.09	1.00242
		3224.26	0.53509		3222.8	0.54972		3231.08	0.88533		3226.04	0.9116		3224.84	0.97978		3221.25	1.00345
		3224.32	0.53644		3222.96	0.55346		3231.22	0.8874		3226.19	0.91329		3225	0.98095		3221.41	1.00445
		3224.43	0.53893		3223.13	0.55721		3231.37	0.88946		3226.25	0.91391		3225.15	0.9821		3221.57	1.00543
		3224.59	0.54278		3223.29	0.56097		3231.51	0.8915		3226.35	0.91498		3225.31	0.98324		3221.73	1.00639
		3224.76	0.54664		3223.46	0.56474		3231.66	0.89352		3226.5	0.91665		3225.33	0.98343		3221.89	1.00732
		3224.92	0.55051		3223.63	0.56851		3231.8	0.89552		3226.65	0.91831		3225.46	0.98436		3222.05	1.00824
		3225.08	0.55439		3223.79	0.57229		3231.95	0.89751		3226.8	0.91996		3225.61	0.98546		3222.21	1.00913
		3225.25	0.55828		3223.96	0.57607		3232.03	0.89866		3226.96	0.92159		3225.77	0.98655		3222.37	1.01001
		3225.41	0.56217		3224.12	0.57986		3232.1	0.89949		3227.11	0.92321		3225.92	0.98762		3222.43	1.01036
		3225.58	0.56607		3224.29	0.58366		3232.24	0.90144		3227.26	0.92482		3226.08	0.98868		3222.53	1.01086
		3225.74	0.56998		3224.32	0.58436		3232.39	0.90338		3227.41	0.92642		3226.23	0.98971		3222.69	1.01169
		3225.9	0.5739		3224.46	0.58746		3232.53	0.9053		3227.57	0.928		3226.39	0.99074		3222.85	1.01249
		3226.07	0.57782		3224.62	0.59126		3232.68	0.90721		3227.72	0.92957		3226.54	0.99174		3223.01	1.01328
		3226.23	0.58174		3224.79	0.59507		3232.82	0.90909		3227.87	0.93113		3226.7	0.99273		3223.17	1.01404
		3226.25	0.58216		3224.95	0.59889		3232.97	0.91096		3228.02	0.93267		3226.85	0.9937		3223.33	1.01478
		3226.4	0.58567		3225.12	0.60271		3233.11	0.91281		3228.18	0.9342		3227	0.99466		3223.49	1.0155
		3226.56	0.58961		3225.29	0.60653		3233.26	0.91464		3228.18	0.93422		3227.16	0.99557		3223.65	1.0162
		3226.72	0.59355		3225.45	0.61035		3233.4	0.91646		3228.33	0.93572		3227.16	0.99559		3223.81	1.01687
		3226.89	0.59749		3225.62	0.61418		3233.55	0.91825		3228.48	0.93722		3227.31	0.99652		3223.97	1.01752
		3227.05	0.60144		3225.78	0.61801		3233.7	0.92003		3228.63	0.93871		3227.47	0.99742		3224.13	1.01815
		3227.22	0.60539		3225.95	0.62184		3233.84	0.92179		3228.79	0.94019		3227.62	0.99831		3224.29	1.01876
		3227.38	0.60935		3226.12	0.62567		3233.96	0.92326		3228.94	0.94165		3227.78	0.99918		3224.37	1.01904
		3227.54	0.6133		3226.25	0.62875		3233.99	0.92353		3229.09	0.9431		3227.93	1.00003		3224.45	1.01935
		3227.71	0.61726		3226.95	0.64484		3234.13	0.92526		3229.24	0.94454		3228.09	1.00087		3224.61	1.01991
		3227.87	0.62122		3227.11	0.64867		3234.28	0.92696		3229.4	0.94597		3228.24	1.00168		3224.77	1.02045
		3228.18	0.62858		3227.28	0.6525		3234.42	0.92865		3229.55	0.94738		3228.39	1.00249		3224.93	1.02097
		3228.69	0.64103		3227.44	0.65633		3234.57	0.93031		3229.7	0.94877		3228.55	1.00327		3225.09	1.02146
		3228.86	0.64499		3227.61	0.66015		3234.71	0.93196		3229.85	0.95015		3228.7	1.00404		3225.25	1.02194
		3229.02	0.64894		3227.78	0.66397		3234.86	0.93359		3230.01	0.95152		3228.86	1.00479		3225.41	1.02239
		3229.19	0.6529		3227.94	0.66779		3235	0.9352		3230.11	0.95242		3229.01	1.00552		3225.57	1.02281
		3229.35	0.65685		3228.11	0.67161		3235.15	0.93679		3230.16	0.95288		3229.17	1.00623		3225.73	1.02322
		3229.51	0.6608		3228.18	0.67321		3235.29	0.93836		3230.31	0.95422		3229.25	1.00662		3225.89	1.0236
		3229.68	0.66475		3228.27	0.67542		3235.44	0.93991		3230.46	0.95555		3229.32	1.00693		3226.05	1.02396
		3229.84	0.66869		3228.44	0.67923		3235.59	0.94144		3230.62	0.95686		3229.48	1.00761		3226.21	1.0243
		3230.01	0.67263		3228.61	0.68304		3235.73	0.94295		3230.77	0.95816		3229.63	1.00827		3226.37	1.02461
		3230.11	0.67504		3228.77	0.68683		3235.88	0.94444		3230.92	0.95945		3229.78	1.00892		3226.5	1.02484
		3230.17	0.67657		3228.94	0.69062		3235.89	0.94459		3231.07	0.96072		3229.94	1.00954		3226.53	1.0249
		3230.33	0.6805		3229.1	0.69441		3236.02	0.94591		3231.23	0.96198		3230.09	1.01015		3226.69	1.02517
		3230.5	0.68442		3229.27	0.69819		3236.17	0.94736		3231.38	0.96322		3230.25	1.01075		3226.85	1.02542
		3230.66	0.68834		3229.44	0.70196		3236.31	0.94879		3231.53	0.96445		3230.4	1.01132		3227.01	1.02564
		3230.83	0.69225		3229.6	0.70573		3236.46	0.9502		3231.68	0.96566		3230.56	1.01188		3227.17	1.02584
		3230.99	0.69615		3229.77	0.70948		3236.6	0.95159		3231.84	0.96686		3230.71	1.01242		3227.33	1.02602
		3231.15	0.70004		3229.93	0.71323		3236.75	0.95296		3231.99	0.96805		3230.86	1.01294		3227.49	1.02617
		3231.32	0.70393		3230.1	0.71697		3236.89	0.95431		3232.03	0.96841		3230.95	1.0132		3227.65	1.0263
		3231.48	0.70781		3230.11	0.7171		3237.04	0.95563		3232.14	0.96922		3231.02	1.01344		3227.81	1.02641
		3231.65	0.71168		3230.27	0.7207		3237.19	0.95694		3232.29	0.97038		3231.17	1.01393		3227.98	1.0265
		3231.81	0.71554		3230.43	0.72442		3237.33	0.95823		3232.45	0.97152		3231.33	1.01439		3228.14	1.02656
		3231.97	0.71939		3230.6	0.72813		3237.48	0.95949		3232.6	0.97265		3231.48	1.01484		3228.3	1.0266
		3232.03	0.72079		3230.76	0.73183		3237.62	0.96074		3232.75	0.97377		3231.64	1.01527		3228.46	1.02661
		3232.14	0.72323		3230.93	0.73552		3237.77	0.96196		3232.9	0.97486		3231.79	1.01569		3228.49	1.02662
		3232.3	0.72705		3231.1	0.7392		3237.82	0.9624		3233.06	0.97595		3231.95	1.01608		3228.62	1.02661
		3232.47	0.73087		3231.26	0.74286		3237.91	0.96316		3233.21	0.97702		3232.1	1.01646		3228.78	1.02658
		3232.63	0.73467		3231.43	0.74652		3238.06	0.96434		3233.36	0.97808		3232.25	1.01682		3228.94	1.02653
		3232.8	0.73846		3231.59	0.75016		3238.2	0.9655		3233.51	0.97912		3232.41	1.01717		3229.1	1.02645
		3232.96	0.74224		3231.76	0.75378		3238.35	0.96664		3233.67	0.98014		3232.56	1.01749		3229.26	1.02635
		3233.12	0.74601		3231.93	0.75739		3238.49	0.96776		3233.82	0.98115		3232.72	1.0178		3229.42	1.02623
		3233.29	0.74976		3232.03	0.75974		3238.64	0.96885		3233.96	0.9821		3232.87	1.01808		3229.58	1.02609
		3233.45	0.75349		3232.09	0.76099		3238.78	0.96992		3233.97	0.98215		3232.9	1.01813		3229.74	1.02592
		3233.62	0.75721		3232.26	0.76458		3238.93	0.97097		3234.12	0.98313		3233.03	1.01835		3229.9	1.02573
		3233.78	0.76092		3232.42	0.76814		3239.08	0.972		3234.28	0.9841		3233.18	1.01861		3230.06	1.02552
		3233.94	0.76461		3232.59	0.7717		3239.22	0.97301		3234.43	0.98505		3233.34	1.01884		3230.22	1.02529
		3233.96	0.76504		3232.76	0.77523		3239.37	0.974		3234.58	0.98598		3233.49	1.01906		3230.37	1.02504
		3234.11	0.76828		3232.92	0.77875		3239.51	0.97496		3234.73	0.98691		3233.64	1.01925		3230.38	1.02503
		3234.27	0.77194		3233.09	0.78226		3239.66	0.9759		3234.89	0.98781		3233.8	1.01943		3230.54	1.02475
		3234.44	0.77557		3233.25	0.78574		3239.75	0.97648		3235.04	0.9887		3233.95	1.0196		3230.7	1.02444
		3234.6	0.77919		3233.42	0.78921		3239.8	0.97682		3235.19	0.98958		3234.11	1.01974		3230.86	1.02412
		3234.76	0.78279		3233.59	0.79266		3239.95	0.97772		3235.34	0.99044		3234.26	1.01986		3231.02	1.02377
		3234.93	0.78638		3233.75	0.79609		3240.09	0.97859		3235.5	0.99129		3234.42	1.01997		3231.18	1.0234
		3235.09	0.78994		3233.92	0.7995		3240.24	0.97945		3235.65	0.99212		3234.57	1.02006		3231.34	1.023
		3235.26	0.79348		3233.96	0.80041		3240.38	0.98028		3235.8	0.99293		3234.73	1.02013		3231.5	1.02259
		3235.42	0.797		3234.08	0.80289		3240.53	0.98108		3235.89	0.99341		3234.88	1.02019		3231.66	1.02215
		3235.58	0.8005		3234.25	0.80626		3240.68	0.98187		3235.95	0.99373		3235.03	1.02022		3231.82	1.02168
		3235.75	0.80398		3234.42	0.80961		3240.82	0.98263		3236.11	0.99452		3235.19	1.02024		3231.98	1.0212
		3235.87	0.80653		3234.58	0.81294		3240.97	0.98337		3236.26	0.99529		3235.25	1.02024		3232.14	1.02069
		3235.91	0.80743		3234.75	0.81624		3241.11	0.98409		3236.41	0.99604		3235.34	1.02024		3232.24	1.02038
		3236.08	0.81087		3234.91	0.81953		3241.26	0.98478		3236.56	0.99678		3235.5	1.02022		3232.3	1.02016
		3236.24	0.81428		3235.08	0.82279		3241.4	0.98546		3236.72	0.9975		3235.65	1.02018		3232.46	1.01961
		3236.41	0.81767		3235.25	0.82603		3241.55	0.98611		3236.87	0.99821		3235.81	1.02012		3232.62	1.01903
		3236.57	0.82103		3235.41	0.82925		3241.68	0.98666		3237.02	0.9989		3235.96	1.02005		3232.78	1.01844
		3236.73	0.82437		3235.58	0.83244		3241.69	0.98673		3237.17	0.99958		3236.12	1.01996		3232.94	1.01782
		3236.9	0.82768		3235.74	0.83561		3241.84	0.98733		3237.33	1.00024		3236.27	1.01985		3233.1	1.01718
		3237.06	0.83097		3235.89	0.83839		3241.98	0.98791		3237.48	1.00089		3236.42	1.01972		3233.26	1.01651
		3237.23	0.83423		3235.91	0.83875		3242.13	0.98847		3237.63	1.00152		3236.58	1.01957		3233.42	1.01583
		3237.39	0.83746		3236.08	0.84187		3242.27	0.98901		3237.78	1.00213		3236.73	1.01941		3233.58	1.01512
		3237.55	0.84067		3236.24	0.84496		3242.42	0.98952		3237.82	1.00228		3236.89	1.01922		3233.74	1.01439
		3237.72	0.84385		3236.41	0.84803		3242.57	0.99001		3237.94	1.00273		3237.04	1.01902		3233.9	1.01363
		3237.73	0.84416		3236.57	0.85107		3242.71	0.99047		3238.09	1.00331		3237.2	1.0188		3234.06	1.01286
		3237.88	0.84701		3236.74	0.85408		3242.86	0.99091		3238.24	1.00388		3237.35	1.01857		3234.1	1.01268
		3238.05	0.85013		3236.91	0.85706		3243	0.99133		3238.39	1.00443		3237.46	1.01838		3234.22	1.01206
		3238.21	0.85323		3237.07	0.86002		3243.15	0.99173		3238.55	1.00497		3237.51	1.01831		3234.38	1.01124
		3238.37	0.85629		3237.24	0.86295		3243.29	0.9921		3238.7	1.00549		3237.66	1.01804		3234.54	1.0104
		3238.54	0.85933		3237.4	0.86585		3243.44	0.99245		3238.85	1.006		3237.81	1.01775		3234.7	1.00954
		3238.7	0.86233		3237.57	0.86873		3243.58	0.99277		3239	1.00649		3237.97	1.01744		3234.86	1.00866
		3238.87	0.86531		3237.74	0.87157		3243.61	0.99282		3239.16	1.00696		3238.12	1.01711		3235.02	1.00775
		3239.03	0.86825		3237.82	0.87298		3243.73	0.99308		3239.31	1.00742		3238.28	1.01676		3235.19	1.00682
		3239.19	0.87116		3237.9	0.87438		3243.87	0.99336		3239.46	1.00786		3238.43	1.0164		3235.35	1.00588
		3239.36	0.87404		3238.07	0.87716		3244.02	0.99361		3239.61	1.00828		3238.59	1.01602		3235.51	1.00491
		3239.52	0.87689		3238.24	0.87992		3244.17	0.99384		3239.75	1.00865		3238.74	1.01562		3235.67	1.00391
		3239.66	0.87927		3238.4	0.88264		3244.31	0.99405		3239.77	1.00869		3238.9	1.0152		3235.83	1.0029
		3239.69	0.87971		3238.57	0.88533		3244.46	0.99424		3239.92	1.00909		3239.05	1.01477		3235.89	1.00248
		3239.85	0.88249		3238.73	0.88798		3244.6	0.9944		3240.07	1.00947		3239.2	1.01432		3235.99	1.00187
		3240.01	0.88524		3238.9	0.89061		3244.75	0.99454		3240.22	1.00983		3239.36	1.01385		3236.15	1.00081
		3240.18	0.88795		3239.07	0.8932		3244.89	0.99465		3240.38	1.01018		3239.51	1.01336		3236.31	0.99973
		3240.34	0.89063		3239.23	0.89576		3245.04	0.99475		3240.53	1.01051		3239.56	1.0132		3236.47	0.99864
		3240.51	0.89327		3239.4	0.89829		3245.18	0.99481		3240.68	1.01082		3239.67	1.01285		3236.63	0.99752
		3240.67	0.89588		3239.56	0.90078		3245.33	0.99486		3240.83	1.01112		3239.82	1.01233		3236.79	0.99638
		3240.84	0.89845		3239.73	0.90324		3245.47	0.99488		3240.99	1.0114		3239.98	1.01179		3236.95	0.99522
		3241	0.90099		3239.75	0.90352		3245.53	0.99488		3241.14	1.01167		3240.13	1.01123		3237.11	0.99404
		3241.16	0.90349		3239.9	0.90566		3245.62	0.99488		3241.29	1.01192		3240.29	1.01065		3237.27	0.99284
		3241.33	0.90595		3240.06	0.90805		3245.76	0.99485		3241.44	1.01216		3240.44	1.01005		3237.43	0.99161
		3241.49	0.90837		3240.23	0.91041		3245.91	0.9948		3241.6	1.01238		3240.59	1.00944		3237.59	0.99037
		3241.66	0.91076		3240.39	0.91273		3246.06	0.99473		3241.68	1.01249		3240.75	1.00881		3237.75	0.98911
		3241.82	0.91311		3240.56	0.91501		3246.2	0.99463		3241.75	1.01258		3240.9	1.00816		3237.78	0.98884
		3241.98	0.91542		3240.73	0.91726		3246.35	0.99452		3241.9	1.01277		3241.06	1.0075		3237.91	0.98783
		3242.06	0.91648		3240.89	0.91947		3246.49	0.99437		3242.05	1.01294		3241.21	1.00682		3238.07	0.98652
		3242.15	0.91769		3241.06	0.92164		3246.64	0.99421		3242.21	1.01309		3241.37	1.00612		3238.23	0.9852
		3242.31	0.91992		3241.22	0.92377		3246.78	0.99402		3242.36	1.01323		3241.52	1.0054		3238.39	0.98385
		3242.48	0.92211		3241.39	0.92587		3246.93	0.9938		3242.51	1.01336		3241.63	1.00489		3238.55	0.98249
		3242.64	0.92426		3241.56	0.92793		3247.07	0.99357		3242.66	1.01346		3241.67	1.00466		3238.71	0.98111
		3242.8	0.92637		3241.68	0.92942		3247.22	0.99331		3242.82	1.01355		3241.83	1.00391		3238.87	0.9797
		3242.97	0.92844		3241.72	0.92996		3247.36	0.99302		3242.97	1.01363		3241.98	1.00314		3239.03	0.97828
		3243.13	0.93047		3241.89	0.93194		3247.46	0.99282		3243.12	1.01369		3242.14	1.00235		3239.19	0.97684
		3243.3	0.93246		3242.05	0.93388		3247.51	0.99272		3243.27	1.01373		3242.29	1.00155		3239.35	0.97538
		3243.46	0.93441		3242.22	0.93579		3247.66	0.99239		3243.43	1.01376		3242.45	1.00073		3239.51	0.9739
		3243.62	0.93631		3242.39	0.93766		3247.8	0.99203		3243.58	1.01377		3242.6	0.99989		3239.67	0.97239
		3243.79	0.93817		3242.55	0.93948		3247.95	0.99166		3243.61	1.01377		3242.76	0.99903		3239.77	0.97147
		3243.95	0.93999		3242.72	0.94127		3248.09	0.99126		3243.73	1.01376		3242.91	0.99816		3239.83	0.97087
		3244.12	0.94177		3242.88	0.94302		3248.24	0.99084		3243.88	1.01374		3243.06	0.99727		3239.99	0.96934
		3244.23	0.943		3243.05	0.94472		3248.38	0.99039		3244.04	1.0137		3243.22	0.99637		3240.15	0.96778
		3244.28	0.9435		3243.22	0.94639		3248.53	0.98992		3244.19	1.01365		3243.37	0.99544		3240.31	0.9662
		3244.44	0.94519		3243.38	0.94801		3248.67	0.98943		3244.34	1.01358		3243.53	0.9945		3240.47	0.96461
		3244.61	0.94683		3243.55	0.9496		3248.82	0.98891		3244.49	1.0135		3243.54	0.99445		3240.63	0.96299
		3244.77	0.94844		3243.61	0.95014		3248.96	0.98837		3244.65	1.0134		3243.68	0.99354		3240.79	0.96136
		3244.94	0.94999		3243.71	0.95114		3249.11	0.98781		3244.8	1.01328		3243.84	0.99257		3240.95	0.95971
		3245.1	0.95151		3243.88	0.95264		3249.25	0.98723		3244.95	1.01314		3243.99	0.99158		3241.11	0.95804
		3245.27	0.95297		3244.05	0.9541		3249.39	0.98666		3245.1	1.01299		3244.15	0.99057		3241.27	0.95635
		3245.43	0.9544		3244.21	0.95551		3249.4	0.98662		3245.26	1.01283		3244.3	0.98954		3241.43	0.95465
		3245.59	0.95577		3244.38	0.95689		3249.55	0.98599		3245.41	1.01265		3244.45	0.9885		3241.59	0.95292
		3245.76	0.95711		3244.54	0.95822		3249.69	0.98534		3245.53	1.01249		3244.61	0.98745		3241.68	0.95202
		3245.92	0.95839		3244.71	0.9595		3249.84	0.98466		3245.56	1.01245		3244.76	0.98637		3241.75	0.95118
		3246.03	0.95922		3244.88	0.96075		3249.98	0.98396		3245.71	1.01224		3244.92	0.98528		3241.91	0.94942
		3246.09	0.95963		3245.04	0.96195		3250.13	0.98324		3245.87	1.01201		3245.07	0.98417		3242.07	0.94764
		3246.25	0.96083		3245.21	0.96311		3250.27	0.9825		3246.02	1.01176		3245.23	0.98305		3242.23	0.94585
		3246.41	0.96197		3245.37	0.96422		3250.42	0.98173		3246.17	1.0115		3245.38	0.98191		3242.39	0.94404
		3246.58	0.96307		3245.53	0.96526		3250.56	0.98094		3246.32	1.01122		3245.44	0.98144		3242.56	0.94221
		3246.74	0.96413		3245.54	0.9653		3250.71	0.98013		3246.48	1.01093		3245.54	0.98075		3242.72	0.94036
		3246.91	0.96514		3245.71	0.96632		3250.85	0.97929		3246.63	1.01062		3245.69	0.97958		3242.88	0.9385
		3247.07	0.9661		3245.87	0.96731		3251	0.97844		3246.78	1.0103		3245.84	0.97839		3243.04	0.93662
		3247.23	0.96701		3246.04	0.96824		3251.15	0.97756		3246.93	1.00995		3246	0.97719		3243.2	0.93472
		3247.4	0.96787		3246.2	0.96914		3251.29	0.97666		3247.09	1.0096		3246.15	0.97597		3243.36	0.93281
		3247.56	0.96869		3246.37	0.96999		3251.32	0.97648		3247.24	1.00923		3246.31	0.97473		3243.52	0.93088
		3247.73	0.96946		3246.54	0.97079		3251.44	0.97574		3247.39	1.00884		3246.46	0.97348		3243.61	0.9298
		3247.89	0.97019		3246.7	0.97155		3251.58	0.97479		3247.46	1.00865		3246.62	0.97221		3243.68	0.92893
		3247.97	0.9705		3246.87	0.97227		3251.73	0.97382		3247.54	1.00843		3246.77	0.97093		3243.84	0.92697
		3248.05	0.97086		3247.03	0.97294		3251.87	0.97283		3247.7	1.00801		3246.93	0.96963		3244	0.92499
		3248.22	0.97149		3247.2	0.97356		3252.02	0.97182		3247.85	1.00758		3247.08	0.96831		3244.16	0.923
		3248.38	0.97206		3247.37	0.97414		3252.16	0.97079		3248	1.00712		3247.23	0.96698		3244.32	0.92099
		3248.55	0.97259		3247.46	0.97446		3252.31	0.96973		3248.15	1.00666		3247.35	0.96596		3244.48	0.91896
		3248.71	0.97308		3247.53	0.97468		3252.45	0.96866		3248.31	1.00617		3247.39	0.96564		3244.64	0.91692
		3248.88	0.97351		3247.7	0.97517		3252.6	0.96756		3248.46	1.00567		3247.54	0.96428		3244.8	0.91486
		3249.04	0.9739		3247.86	0.97561		3252.74	0.96644		3248.61	1.00516		3247.7	0.9629		3244.96	0.91279
		3249.2	0.97423		3248.03	0.97601		3252.89	0.96529		3248.76	1.00463		3247.85	0.96151		3245.12	0.9107
		3249.37	0.97452		3248.2	0.97636		3253.04	0.96413		3248.92	1.00408		3248.01	0.9601		3245.28	0.9086
		3249.53	0.97476		3248.36	0.97667		3253.18	0.96295		3249.07	1.00352		3248.16	0.95868		3245.44	0.90648
		3249.7	0.97495		3248.53	0.97693		3253.25	0.9624		3249.22	1.00294		3248.32	0.95724		3245.53	0.90522
		3249.86	0.97509		3248.69	0.97714		3253.33	0.96174		3249.37	1.00235		3248.47	0.95578		3245.6	0.90435
		3250.02	0.97518		3248.86	0.97731		3253.47	0.96051		3249.39	1.00228		3248.62	0.95432		3245.76	0.9022
		3250.19	0.97523		3249.03	0.97744		3253.62	0.95927		3249.53	1.00174		3248.78	0.95283		3245.92	0.90004
		3250.25	0.97523		3249.19	0.97752		3253.76	0.958		3249.68	1.00111		3248.93	0.95134		3246.08	0.89786
		3250.35	0.97522		3249.36	0.97755		3253.91	0.95671		3249.83	1.00047		3249.09	0.94982		3246.24	0.89567
		3250.52	0.97517		3249.39	0.97755		3254.05	0.9554		3249.98	0.99982		3249.24	0.9483		3246.4	0.89346
		3250.68	0.97507		3249.52	0.97753		3254.2	0.95407		3250.14	0.99915		3249.26	0.94811		3246.56	0.89125
		3250.84	0.97492		3249.69	0.97747		3254.34	0.95271		3250.29	0.99846		3249.4	0.94675		3246.72	0.88901
		3251.01	0.97472		3249.86	0.97737		3254.49	0.95134		3250.44	0.99776		3249.55	0.9452		3246.88	0.88677
		3251.17	0.97447		3250.02	0.97722		3254.64	0.94995		3250.59	0.99704		3249.71	0.94363		3247.04	0.88451
		3251.34	0.97417		3250.19	0.97702		3254.78	0.94853		3250.75	0.9963		3249.86	0.94204		3247.2	0.88223
		3251.5	0.97383		3250.35	0.97678		3254.93	0.9471		3250.9	0.99556		3250.01	0.94044		3247.36	0.87995
		3251.66	0.97343		3250.52	0.97649		3255.07	0.94564		3251.05	0.99479		3250.17	0.93883		3247.46	0.87851
		3251.83	0.97299		3250.69	0.97615		3255.18	0.94459		3251.2	0.99401		3250.32	0.9372		3247.52	0.87765
		3251.99	0.9725		3250.85	0.97577		3255.22	0.94417		3251.32	0.99341		3250.48	0.93556		3247.68	0.87534
		3252.16	0.97196		3251.02	0.97535		3255.36	0.94268		3251.36	0.99322		3250.63	0.9339		3247.84	0.87301
		3252.32	0.97138		3251.18	0.97488		3255.51	0.94116		3251.51	0.99241		3250.79	0.93223		3248	0.87067
		3252.37	0.97119		3251.32	0.97446		3255.65	0.93963		3251.66	0.99158		3250.94	0.93055		3248.16	0.86832
		3252.48	0.97074		3251.35	0.97436		3255.8	0.93807		3251.81	0.99074		3251.1	0.92885		3248.32	0.86596
		3252.65	0.97006		3251.52	0.9738		3255.94	0.9365		3251.97	0.98989		3251.25	0.92714		3248.48	0.86358
		3252.81	0.96933		3251.68	0.97319		3256.09	0.93491		3252.12	0.98902		3251.36	0.92595		3248.64	0.8612
		3252.98	0.96855		3251.85	0.97254		3256.23	0.9333		3252.27	0.98813		3251.4	0.92542		3248.8	0.8588
		3253.14	0.96772		3252.01	0.97184		3256.38	0.93167		3252.42	0.98723		3251.56	0.92368		3248.96	0.85638
		3253.31	0.96685		3252.18	0.9711		3256.53	0.93001		3252.58	0.98631		3251.71	0.92193		3249.12	0.85396
		3253.47	0.96592		3252.35	0.97031		3256.67	0.92834		3252.73	0.98538		3251.87	0.92016		3249.28	0.85153
		3253.63	0.96495		3252.51	0.96948		3256.82	0.92666		3252.88	0.98444		3252.02	0.91838		3249.39	0.84991
		3253.8	0.96394		3252.68	0.9686		3256.96	0.92495		3253.03	0.98347		3252.18	0.91659		3249.44	0.84908
		3253.96	0.96288		3252.84	0.96768		3257.1	0.92326		3253.19	0.9825		3252.33	0.91479		3249.6	0.84662
		3254.13	0.96177		3253.01	0.96672		3257.11	0.92322		3253.25	0.9821		3252.48	0.91297		3249.77	0.84416
		3254.14	0.96167		3253.18	0.96571		3257.25	0.92148		3253.34	0.98151		3252.59	0.91169		3249.93	0.84168
		3254.29	0.96061		3253.25	0.96526		3257.4	0.91972		3253.49	0.9805		3252.64	0.91114		3250.09	0.83919
		3254.45	0.95941		3253.34	0.96465		3257.54	0.91793		3253.64	0.97948		3252.79	0.9093		3250.25	0.83669
		3254.62	0.95816		3253.51	0.96356		3257.69	0.91613		3253.8	0.97845		3252.95	0.90744		3250.41	0.83418
		3254.78	0.95687		3253.67	0.96241		3257.83	0.91432		3253.95	0.9774		3253.1	0.90557		3250.57	0.83166
		3254.95	0.95553		3253.84	0.96123		3257.98	0.91248		3254.1	0.97633		3253.26	0.90369		3250.73	0.82913
		3255.11	0.95414		3254.01	0.96		3258.13	0.91063		3254.25	0.97525		3253.41	0.9018		3250.89	0.82658
		3255.27	0.95271		3254.17	0.95873		3258.27	0.90875		3254.41	0.97416		3253.57	0.89989		3251.05	0.82403
		3255.44	0.95123		3254.34	0.95742		3258.42	0.90687		3254.56	0.97305		3253.72	0.89797		3251.21	0.82147
		3255.6	0.94971		3254.5	0.95606		3258.56	0.90496		3254.71	0.97192		3253.87	0.89604		3251.32	0.81968
		3255.7	0.94877		3254.67	0.95466		3258.71	0.90303		3254.86	0.97079		3254.03	0.8941		3251.37	0.8189
		3255.77	0.94815		3254.84	0.95322		3258.85	0.90109		3255.02	0.96963		3254.18	0.89214		3251.53	0.81632
		3255.93	0.94654		3255	0.95174		3259	0.89913		3255.17	0.96847		3254.34	0.89018		3251.69	0.81373
		3256.09	0.94488		3255.17	0.95021		3259.03	0.89866		3255.18	0.96841		3254.49	0.8882		3251.85	0.81114
		3256.26	0.94319		3255.18	0.95014		3259.14	0.89716		3255.32	0.96729		3254.65	0.88621		3252.01	0.80853
		3256.42	0.94145		3255.33	0.94864		3259.29	0.89517		3255.47	0.96609		3254.71	0.88542		3252.17	0.80591
		3256.59	0.93966		3255.5	0.94704		3259.43	0.89316		3255.63	0.96488		3254.8	0.8842		3252.33	0.80329
		3256.75	0.93784		3255.67	0.94539		3259.58	0.89113		3255.78	0.96366		3254.96	0.88219		3252.49	0.80066
		3256.92	0.93597		3255.83	0.9437		3259.72	0.88909		3255.93	0.96242		3255.11	0.88017		3252.65	0.79802
		3257.08	0.93405		3256	0.94197		3259.87	0.88703		3256.08	0.96117		3255.26	0.87813		3252.81	0.79537
		3257.2	0.93257		3256.16	0.94019		3260.02	0.88495		3256.24	0.9599		3255.42	0.87608		3252.97	0.79271
		3257.24	0.9321		3256.33	0.93838		3260.16	0.88286		3256.39	0.95862		3255.57	0.87402		3253.13	0.79004
		3257.41	0.9301		3256.5	0.93653		3260.31	0.88076		3256.54	0.95732		3255.73	0.87195		3253.25	0.78808
		3257.57	0.92807		3256.66	0.93464		3260.45	0.87863		3256.69	0.95602		3255.88	0.86987		3253.29	0.78737
		3257.74	0.92599		3256.83	0.93271		3260.6	0.87649		3256.85	0.95469		3256.04	0.86778		3253.45	0.78469
		3257.9	0.92387		3256.99	0.93074		3260.74	0.87434		3257	0.95336		3256.19	0.86567		3253.61	0.782
		3258.06	0.92171		3257.1	0.92942		3260.89	0.87217		3257.1	0.95242		3256.35	0.86356		3253.77	0.77931
		3258.23	0.91951		3257.16	0.92874		3260.96	0.87108		3257.15	0.95201		3256.48	0.86176		3253.93	0.77661
		3258.39	0.91728		3257.33	0.92669		3261.03	0.86998		3257.3	0.95064		3256.5	0.86143		3254.09	0.7739
		3258.56	0.915		3257.49	0.92461		3261.18	0.86778		3257.46	0.94926		3256.65	0.8593		3254.25	0.77118
		3258.72	0.91268		3257.66	0.92249		3261.32	0.86557		3257.61	0.94787		3256.81	0.85715		3254.41	0.76846
		3258.88	0.91033		3257.82	0.92033		3261.47	0.86334		3257.76	0.94647		3256.96	0.855		3254.57	0.76573
		3258.94	0.90953		3257.99	0.91813		3261.62	0.86109		3257.91	0.94505		3257.12	0.85283		3254.73	0.763
		3259.05	0.90793		3258.16	0.9159		3261.76	0.85884		3258.07	0.94362		3257.27	0.85065		3254.89	0.76026
		3259.21	0.9055		3258.32	0.91363		3261.91	0.85656		3258.22	0.94217		3257.43	0.84847		3255.05	0.75751
		3259.38	0.90303		3258.49	0.91133		3262.05	0.85427		3258.37	0.94071		3257.58	0.84627		3255.18	0.75539
		3259.54	0.90053		3258.65	0.90899		3262.2	0.85197		3258.52	0.93924		3257.74	0.84406		3255.21	0.75475
		3259.7	0.89798		3258.82	0.90661		3262.34	0.84965		3258.68	0.93775		3257.89	0.84185		3255.37	0.752
		3259.87	0.89541		3258.99	0.9042		3262.49	0.84732		3258.83	0.93625		3258.04	0.83962		3255.53	0.74923
		3260.03	0.89279		3259.03	0.90352		3262.63	0.84498		3258.98	0.93474		3258.2	0.83738		3255.69	0.74646
		3260.2	0.89014		3259.15	0.90176		3262.78	0.84262		3259.03	0.93422		3258.35	0.83514		3255.85	0.74369
		3260.36	0.88746		3259.32	0.89928		3262.89	0.84082		3259.13	0.93321		3258.51	0.83288		3256.01	0.74091
		3260.52	0.88474		3259.48	0.89676		3262.92	0.84025		3259.29	0.93167		3258.59	0.8317		3256.17	0.73812
		3260.69	0.88198		3259.65	0.89422		3263.07	0.83787		3259.44	0.93012		3258.66	0.83062		3256.33	0.73533
		3260.69	0.88194		3259.82	0.89164		3263.21	0.83547		3259.59	0.92856		3258.82	0.82835		3256.49	0.73254
		3260.85	0.8792		3259.98	0.88903		3263.36	0.83306		3259.74	0.92698		3258.97	0.82606		3256.65	0.72974
		3261.02	0.87637		3260.15	0.88638		3263.51	0.83064		3259.9	0.92539		3259.13	0.82377		3256.81	0.72693
		3261.18	0.87352		3260.31	0.8837		3263.65	0.8282		3260.05	0.92378		3259.28	0.82147		3256.97	0.72413
		3261.35	0.87064		3260.48	0.881		3263.8	0.82575		3260.2	0.92217		3259.43	0.81916		3257.1	0.72186
		3261.51	0.86772		3260.65	0.87826		3263.94	0.82329		3260.35	0.92054		3259.59	0.81685		3257.14	0.72131
		3261.67	0.86477		3260.81	0.87548		3264.09	0.82082		3260.51	0.91889		3259.74	0.81452		3257.3	0.7185
		3261.84	0.86179		3260.96	0.87298		3264.23	0.81833		3260.66	0.91724		3259.9	0.81219		3257.46	0.71568
		3262	0.85878		3260.98	0.87268		3264.38	0.81584		3260.81	0.91557		3260.05	0.80984		3257.62	0.71286
		3262.17	0.85573		3261.14	0.86985		3264.52	0.81333		3260.96	0.91391		3260.21	0.80749		3257.78	0.71003
		3262.33	0.85266		3261.31	0.86699		3264.67	0.81081		3260.96	0.91389		3260.36	0.80513		3257.94	0.7072
		3262.49	0.84956		3261.48	0.8641		3264.81	0.80828		3261.12	0.9122		3260.36	0.80508		3258.1	0.70437
		3262.66	0.84643		3261.64	0.86118		3264.82	0.80821		3261.27	0.9105		3260.52	0.80276		3258.26	0.70153
		3262.82	0.84327		3261.81	0.85824		3264.96	0.80573		3261.42	0.90878		3260.67	0.80039		3258.42	0.69869
		3262.89	0.84197		3261.97	0.85526		3265.11	0.80318		3261.57	0.90705		3260.82	0.798		3259.03	0.68776
		3262.99	0.84009		3262.14	0.85226		3265.25	0.80061		3261.73	0.90531		3260.98	0.79561		3260.96	0.65334
		3263.15	0.83688		3262.31	0.84923		3265.4	0.79803		3261.88	0.90355		3261.13	0.79321		3262.89	0.61886
		3263.31	0.83364		3262.47	0.84618		3265.54	0.79545		3262.03	0.90179		3261.29	0.79081		3264.82	0.58453
		3263.48	0.83037		3262.64	0.84309		3265.69	0.79285		3262.18	0.90001		3261.44	0.78839		3264.99	0.58156
		3263.64	0.82708		3262.8	0.83999		3265.83	0.79024		3262.34	0.89822		3261.6	0.78597		3265.15	0.57872
		3263.81	0.82376		3262.89	0.83839		3265.98	0.78762		3262.49	0.89642		3261.75	0.78354		3265.31	0.57589
		3263.97	0.82042		3262.97	0.83685		3266.12	0.78499		3262.64	0.8946		3261.91	0.78111		3265.47	0.57306
		3264.13	0.81705		3263.14	0.83369		3266.27	0.78236		3262.79	0.89278		3261.96	0.78026		3265.63	0.57024
		3264.3	0.81366		3263.3	0.83051		3266.41	0.77971		3262.89	0.89162		3262.06	0.77866		3265.79	0.56741
		3264.46	0.81024		3263.47	0.8273		3266.56	0.77705		3262.95	0.89094		3262.21	0.77621		3265.95	0.56459
		3264.63	0.80681		3263.63	0.82407		3266.7	0.77438		3263.1	0.88909		3262.37	0.77376		3266.11	0.56178
		3264.79	0.80335		3263.8	0.82082		3266.75	0.77362		3263.25	0.88723		3262.52	0.77129		3266.27	0.55897
		3264.82	0.80277		3263.97	0.81754		3266.85	0.77171		3263.4	0.88536		3262.68	0.76882		3266.43	0.55616
		3264.95	0.79986		3264.13	0.81425		3267	0.76902		3263.56	0.88348		3262.83	0.76634		3266.59	0.55335
		3265.12	0.79636		3264.3	0.81093		3267.14	0.76632		3263.71	0.88158		3262.99	0.76386		3266.75	0.55059
		3265.28	0.79283		3264.46	0.80758		3267.29	0.76362		3263.86	0.87968		3263.14	0.76137		3266.75	0.55055
		3265.45	0.78929		3264.63	0.80422		3267.43	0.76091		3264.01	0.87776		3263.29	0.75888		3266.91	0.54775
		3265.61	0.78572		3264.8	0.80084		3267.58	0.75819		3264.17	0.87583		3263.45	0.75637		3267.07	0.54496
		3265.78	0.78214		3264.82	0.80041		3267.72	0.75546		3264.32	0.87389		3263.6	0.75387		3267.23	0.54217
		3265.94	0.77853		3264.96	0.79744		3267.87	0.75272		3264.47	0.87194		3263.76	0.75135		3267.39	0.53939
		3266.1	0.77491		3265.13	0.79401		3268.01	0.74997		3264.62	0.86998		3263.91	0.74883		3267.55	0.53661
		3266.27	0.77127		3265.29	0.79057		3268.16	0.74722		3264.78	0.868		3264.07	0.74631		3267.71	0.53383
		3266.43	0.76761		3265.46	0.78711		3268.3	0.74446		3264.82	0.86745		3264.08	0.74614		3267.87	0.53106
		3266.6	0.76394		3265.63	0.78364		3268.45	0.74169		3264.93	0.86602		3264.22	0.74377		3268.03	0.5283
		3266.75	0.76055		3265.79	0.78014		3268.6	0.73891		3265.08	0.86403		3264.38	0.74124		3268.19	0.52554
		3266.76	0.76024		3265.96	0.77663		3268.67	0.73739		3265.23	0.86202		3264.53	0.73869		3268.35	0.52278
		3266.92	0.75654		3266.12	0.7731		3268.74	0.73613		3265.39	0.86		3264.68	0.73615		3268.51	0.52003
		3267.09	0.75281		3266.29	0.76955		3268.89	0.73334		3265.54	0.85798		3264.84	0.73359		3268.67	0.51728
		3267.25	0.74907		3266.46	0.76599		3269.03	0.73054		3265.69	0.85594		3264.99	0.73104		3268.67	0.51722
		3267.42	0.74532		3266.62	0.76241		3269.18	0.72773		3265.84	0.85389		3265.15	0.72847		3268.83	0.51454
		3267.58	0.74155		3266.75	0.75974		3269.32	0.72492		3266	0.85183		3265.3	0.7259		3268.99	0.51181
		3267.74	0.73777		3266.79	0.75882		3269.47	0.7221		3266.15	0.84977		3265.46	0.72333		3269.15	0.50908
		3267.91	0.73398		3266.95	0.75521		3269.61	0.71928		3266.3	0.84769		3265.61	0.72075		3269.31	0.50635
		3268.07	0.73017		3267.12	0.75159		3269.76	0.71645		3266.45	0.8456		3265.77	0.71817		3269.47	0.50363
		3268.24	0.72636		3267.29	0.74796		3269.9	0.71361		3266.61	0.8435		3265.92	0.71559		3269.63	0.50092
		3268.4	0.72253		3267.45	0.74431		3270.05	0.71077		3266.75	0.84155		3266.07	0.71299		3269.79	0.49821
		3268.56	0.71869		3267.62	0.74065		3270.19	0.70792		3266.76	0.84139		3266.23	0.7104		3269.95	0.49551
		3268.67	0.7161		3267.78	0.73698		3270.34	0.70506		3266.91	0.83927		3266.37	0.70801		3270.11	0.49282
		3268.73	0.71483		3267.95	0.73329		3270.49	0.7022		3267.06	0.83714		3266.38	0.7078		3270.27	0.49013
		3268.89	0.71097		3268.12	0.7296		3270.6	0.69989		3267.22	0.835		3266.54	0.7052		3270.43	0.48745
		3269.06	0.7071		3268.28	0.72589		3270.63	0.69934		3267.37	0.83286		3266.69	0.70259		3270.59	0.48477
		3269.22	0.70322		3268.45	0.72217		3270.78	0.69647		3267.52	0.8307		3266.85	0.69998		3270.6	0.48461
		3269.39	0.69933		3268.61	0.71845		3270.92	0.69359		3267.67	0.82853		3267	0.69736		3270.75	0.4821
		3269.55	0.69544		3268.67	0.7171		3271.07	0.69071		3267.83	0.82635		3267.16	0.69474		3270.91	0.47943
		3269.71	0.69153		3268.78	0.71471		3271.21	0.68783		3267.98	0.82416		3267.31	0.69212		3271.07	0.47678
		3269.88	0.68762		3268.95	0.71097		3271.36	0.68494		3268.13	0.82197		3267.46	0.68949		3271.23	0.47413
		3270.04	0.6837		3269.11	0.70721		3271.5	0.68205		3268.28	0.81976		3267.62	0.68686		3271.39	0.47148
		3270.21	0.67978		3269.28	0.70345		3271.65	0.67915		3268.44	0.81755		3267.77	0.68423		3271.55	0.46884
		3270.37	0.67585		3269.44	0.69968		3271.79	0.67625		3268.59	0.81532		3267.93	0.68159		3271.72	0.46621
		3270.53	0.67191		3269.61	0.69591		3271.94	0.67334		3268.67	0.81405		3268.08	0.67895		3271.88	0.46359
		3270.6	0.67025		3269.78	0.69212		3272.09	0.67043		3268.74	0.81309		3268.14	0.67797		3272.04	0.46097
		3270.7	0.66797		3269.94	0.68833		3272.23	0.66752		3268.89	0.81085		3268.24	0.67631		3272.2	0.45836
		3270.86	0.66403		3270.11	0.68454		3272.38	0.6646		3269.05	0.8086		3268.39	0.67367		3272.36	0.45576
		3271.03	0.66008		3270.28	0.68074		3272.52	0.66168		3269.2	0.80634		3268.55	0.67102		3272.52	0.45317
		3271.19	0.65613		3270.44	0.67693		3272.53	0.66148		3269.35	0.80407		3268.7	0.66837		3272.53	0.45292
		3271.35	0.65218		3270.6	0.67321		3272.67	0.65876		3269.5	0.80179		3268.85	0.66571		3272.68	0.45058
		3271.52	0.64822		3270.61	0.67312		3272.81	0.65583		3269.66	0.7995		3269.01	0.66306		3272.84	0.448
		3271.68	0.64426		3270.77	0.6693		3272.96	0.6529		3269.81	0.79721		3269.16	0.6604		3273	0.44543
		3271.85	0.6403		3270.94	0.66549		3274.46	0.62251		3269.96	0.7949		3269.32	0.65774		3273.16	0.44286
		3272.5	0.62446		3271.11	0.66166		3276.39	0.58333		3270.11	0.79259		3269.47	0.65508		3273.32	0.4403
		3272.53	0.62376		3271.27	0.65784		3278.32	0.54425		3270.27	0.79027		3269.63	0.65241		3273.48	0.43775
		3272.67	0.6205		3271.44	0.65401		3278.63	0.53795		3270.42	0.78794		3269.78	0.64974		3273.64	0.43521
		3272.83	0.61654		3271.6	0.65018		3278.77	0.53502		3270.57	0.78561		3269.94	0.64708		3273.8	0.43268
		3272.99	0.61258		3271.77	0.64635		3278.92	0.5321		3270.6	0.7851		3270.08	0.64451		3273.96	0.43015
		3273.16	0.60862		3272.53	0.62875		3279.07	0.52917		3270.72	0.78326		3272.38	0.60469		3274.12	0.42763
		3273.32	0.60467		3272.77	0.62335		3279.21	0.52625		3270.88	0.78091		3274.32	0.57087		3274.28	0.42512
		3273.49	0.60072		3272.93	0.61952		3279.36	0.52334		3271.03	0.77855		3276.11	0.53981		3274.44	0.42262
		3273.65	0.59677		3273.1	0.61569		3279.5	0.52042		3271.18	0.77618		3276.27	0.53714		3274.46	0.42229
		3273.82	0.59283		3273.26	0.61187		3279.65	0.51751		3271.33	0.7738		3276.39	0.53504		3274.6	0.42012
		3273.98	0.58889		3273.43	0.60804		3279.79	0.5146		3271.49	0.77141		3276.42	0.53447		3274.76	0.41764
		3274.14	0.58495		3273.6	0.60422		3279.94	0.5117		3271.64	0.76902		3276.58	0.53181		3274.92	0.41516
		3274.31	0.58102		3273.76	0.6004		3280.08	0.5088		3271.79	0.76662		3276.73	0.52915		3275.08	0.41269
		3274.46	0.57738		3273.93	0.59658		3280.23	0.5059		3271.94	0.76421		3276.88	0.52649		3275.24	0.41023
		3274.47	0.5771		3274.09	0.59277		3280.25	0.50557		3272.1	0.7618		3277.04	0.52383		3275.4	0.40777
		3274.64	0.57318		3274.26	0.58896		3280.37	0.50301		3272.25	0.75938		3277.19	0.52117		3275.56	0.40533
		3274.8	0.56927		3274.43	0.58516		3280.52	0.50012		3272.4	0.75694		3277.35	0.51852		3275.72	0.40289
		3274.96	0.56536		3274.46	0.58436		3280.66	0.49724		3272.53	0.75485		3277.5	0.51587		3275.88	0.40047
		3275.13	0.56146		3274.59	0.58136		3280.81	0.49436		3272.55	0.75451		3277.66	0.51322		3276.04	0.39805
		3275.29	0.55757		3274.76	0.57757		3280.96	0.49148		3272.71	0.75206		3277.81	0.51057		3276.2	0.39564
		3275.46	0.55368		3274.92	0.57378		3281.1	0.48861		3272.86	0.74961		3277.97	0.50793		3276.36	0.39324
		3275.62	0.54981		3275.09	0.57		3281.25	0.48575		3273.01	0.74715		3278.12	0.50528		3276.39	0.39283
		3275.78	0.54594		3275.26	0.56623		3281.39	0.48288		3273.16	0.74469		3278.27	0.50265		3276.52	0.39085
		3275.95	0.54208		3275.42	0.56246		3281.54	0.48003		3273.32	0.74221		3278.32	0.50192		3276.68	0.38846
		3276.11	0.53823		3275.59	0.5587		3281.68	0.47717		3273.47	0.73974		3278.43	0.50001		3276.84	0.38609
		3276.28	0.53439		3275.75	0.55494		3281.83	0.47433		3273.62	0.73725		3278.58	0.49738		3277	0.38372
		3276.39	0.53177		3275.92	0.5512		3281.97	0.47148		3273.77	0.73476		3278.74	0.49475		3277.16	0.38137
		3276.44	0.53055		3276.09	0.54746		3282.12	0.46865		3273.93	0.73226		3278.89	0.49212		3277.32	0.37902
		3276.6	0.52673		3276.25	0.54373		3282.17	0.46758		3274.08	0.72975		3279.05	0.4895		3277.48	0.37668
		3276.77	0.52292		3276.39	0.54066		3282.26	0.46581		3274.23	0.72724		3279.2	0.48688		3277.64	0.37435
		3276.93	0.51912		3276.42	0.54001		3282.41	0.46299		3274.38	0.72472		3279.36	0.48426		3277.8	0.37203
		3277.1	0.51533		3276.58	0.5363		3282.56	0.46016		3274.46	0.72344		3279.51	0.48165		3277.96	0.36972
		3277.26	0.51155		3276.75	0.5326		3282.7	0.45735		3274.54	0.7222		3279.66	0.47904		3278.12	0.36742
		3277.43	0.50779		3276.92	0.52891		3282.85	0.45454		3274.69	0.71967		3279.82	0.47643		3278.28	0.36513
		3277.59	0.50403		3277.08	0.52522		3282.99	0.45173		3274.84	0.71713		3279.97	0.47383		3278.32	0.36466
		3277.75	0.50029		3277.25	0.52155		3283.14	0.44894		3274.99	0.71459		3280.13	0.47123		3278.44	0.36285
		3277.92	0.49656		3277.41	0.51789		3283.28	0.44614		3275.15	0.71204		3280.25	0.46925		3278.6	0.36057
		3278.08	0.49284		3277.58	0.51424		3283.43	0.44336		3275.3	0.70948		3280.28	0.46863		3278.76	0.35831
		3278.25	0.48914		3277.75	0.5106		3283.57	0.44058		3275.45	0.70692		3280.44	0.46604		3278.92	0.35605
		3278.32	0.48753		3277.91	0.50697		3283.72	0.4378		3275.6	0.70436		3280.59	0.46345		3279.09	0.35381
		3278.41	0.48545		3278.08	0.50335		3283.86	0.43503		3275.76	0.70178		3280.75	0.46087		3279.25	0.35157
		3278.57	0.48177		3278.24	0.49975		3284.01	0.43227		3275.91	0.69921		3280.9	0.45829		3279.41	0.34935
		3278.74	0.47811		3278.32	0.49816		3284.1	0.43051		3276.06	0.69662		3281.05	0.45571		3279.57	0.34713
		3278.9	0.47446		3278.41	0.49616		3284.15	0.42952		3276.21	0.69414		3281.21	0.45314		3279.73	0.34493
		3279.07	0.47083		3278.58	0.49258		3284.3	0.42677		3276.21	0.69404		3281.36	0.45057		3279.89	0.34273
		3279.23	0.46721		3278.74	0.48901		3284.45	0.42403		3276.37	0.69144		3281.52	0.44801		3280.05	0.34054
		3279.39	0.46361		3278.91	0.48545		3284.59	0.42129		3276.52	0.68884		3281.67	0.44545		3280.21	0.33836
		3279.56	0.46002		3279.07	0.48191		3284.74	0.41857		3276.67	0.68624		3281.83	0.44289		3280.25	0.33784
		3279.72	0.45645		3279.24	0.47839		3284.88	0.41584		3276.82	0.68363		3281.98	0.44034		3280.37	0.3362
		3279.89	0.45289		3279.41	0.47487		3285.03	0.41313		3276.98	0.68102		3282.14	0.4378		3280.53	0.33404
		3280.05	0.44935		3279.57	0.47137		3285.17	0.41042		3277.13	0.6784		3282.17	0.43716		3280.69	0.33189
		3280.21	0.44583		3279.74	0.46789		3285.32	0.40772		3277.28	0.67577		3282.29	0.43526		3280.85	0.32975
		3280.25	0.44517		3279.9	0.46442		3285.46	0.40503		3277.43	0.67315		3282.44	0.43272		3281.01	0.32763
		3280.38	0.44232		3280.07	0.46096		3285.61	0.40234		3277.59	0.67051		3282.6	0.43019		3281.17	0.32551
		3280.54	0.43883		3280.24	0.45752		3285.75	0.39967		3277.74	0.66787		3282.75	0.42766		3281.33	0.3234
		3280.71	0.43536		3280.25	0.45732		3285.9	0.397		3277.89	0.66523		3282.91	0.42514		3281.49	0.3213
		3280.87	0.4319		3280.4	0.45409		3286.03	0.3946		3278.04	0.66258		3283.06	0.42262		3281.65	0.31921
		3281.03	0.42846		3280.57	0.45068		3286.05	0.39433		3278.2	0.65993		3283.22	0.42011		3281.81	0.31713
		3281.2	0.42504		3280.73	0.44729		3286.19	0.39168		3278.27	0.65862		3283.37	0.4176		3281.97	0.31506
		3281.36	0.42163		3280.9	0.44391		3286.34	0.38903		3278.35	0.65728		3283.52	0.4151		3282.13	0.31301
		3281.53	0.41825		3281.07	0.44054		3286.48	0.38639		3278.5	0.65462		3283.68	0.4126		3282.17	0.31244
		3281.69	0.41488		3281.23	0.4372		3286.63	0.38376		3278.65	0.65195		3283.83	0.41011		3282.29	0.31096
		3281.86	0.41153		3281.4	0.43386		3286.77	0.38113		3278.81	0.64928		3283.99	0.40762		3282.45	0.30892
		3282.02	0.4082		3281.56	0.43055		3286.92	0.37852		3278.96	0.64661		3284.1	0.40579		3282.61	0.30689
		3282.17	0.40508		3281.73	0.42725		3287.06	0.37591		3279.11	0.64394		3284.14	0.40514		3282.77	0.30487
		3282.18	0.40489		3281.9	0.42397		3287.21	0.37331		3279.26	0.64126		3284.3	0.40266		3282.93	0.30286
		3282.35	0.40159		3282.06	0.42071		3287.35	0.37072		3279.42	0.63857		3284.45	0.40019		3283.09	0.30087
		3282.51	0.39832		3282.17	0.41851		3287.5	0.36813		3279.57	0.63588		3284.61	0.39773		3283.25	0.29888
		3282.68	0.39506		3282.23	0.41746		3287.64	0.36556		3279.72	0.63319		3284.76	0.39527		3283.41	0.2969
		3282.84	0.39183		3282.39	0.41423		3287.79	0.36299		3279.87	0.6305		3284.91	0.39281		3283.57	0.29493
		3283	0.38861		3282.56	0.41102		3287.94	0.36043		3280.03	0.6278		3285.07	0.39036		3283.73	0.29298
		3283.17	0.38542		3282.73	0.40782		3287.96	0.36002		3280.18	0.6251		3285.22	0.38792		3283.89	0.29103
		3283.33	0.38224		3282.89	0.40465		3288.08	0.35788		3280.28	0.62321		3285.38	0.38548		3284.05	0.28909
		3283.5	0.37908		3283.06	0.40149		3288.23	0.35534		3280.33	0.62239		3285.53	0.38305		3284.1	0.28849
		3283.66	0.37594		3283.22	0.39835		3288.37	0.35281		3280.48	0.61969		3285.69	0.38062		3284.21	0.28716
		3283.82	0.37283		3283.39	0.39522		3288.52	0.35029		3280.64	0.61698		3285.84	0.3782		3284.37	0.28525
		3283.99	0.36973		3283.56	0.39212		3288.66	0.34777		3280.79	0.61426		3286	0.37579		3284.53	0.28334
		3284.1	0.36759		3283.72	0.38903		3288.81	0.34526		3280.94	0.61154		3286.03	0.37525		3284.69	0.28145
		3284.15	0.36665		3283.89	0.38597		3288.95	0.34277		3281.09	0.60882		3286.15	0.37338		3284.85	0.27956
		3284.32	0.3636		3284.05	0.38292		3289.1	0.34028		3281.25	0.6061		3286.3	0.37098		3285.01	0.27768
		3284.48	0.36056		3284.1	0.38204		3289.24	0.3378		3281.4	0.60337		3286.46	0.36858		3285.17	0.27582
		3284.64	0.35755		3284.22	0.37989		3289.39	0.33533		3281.55	0.60065		3286.61	0.36619		3285.33	0.27396
		3284.81	0.35455		3284.39	0.37688		3289.54	0.33287		3281.7	0.59791		3286.77	0.36381		3285.49	0.27212
		3284.97	0.35158		3284.55	0.37389		3289.68	0.33041		3281.86	0.59518		3286.92	0.36143		3285.65	0.27028
		3285.14	0.34863		3284.72	0.37092		3289.83	0.32797		3282.01	0.59244		3287.08	0.35906		3285.81	0.26846
		3285.3	0.3457		3284.88	0.36796		3289.89	0.32694		3282.16	0.5897		3287.23	0.35669		3285.97	0.26664
		3285.46	0.34279		3285.05	0.36503		3289.97	0.32554		3282.31	0.58696		3287.39	0.35433		3286.03	0.26601
		3285.63	0.3399		3285.22	0.36212		3290.12	0.32311		3282.35	0.58632		3287.54	0.35198		3286.13	0.26484
		3285.79	0.33703		3285.38	0.35922		3290.26	0.3207		3282.47	0.58422		3287.69	0.34963		3286.3	0.26304
		3285.96	0.33418		3285.55	0.35635		3290.41	0.31829		3282.62	0.58147		3287.85	0.34729		3286.46	0.26126
		3286.03	0.33292		3285.71	0.35349		3290.55	0.31589		3282.77	0.57873		3287.96	0.34563		3286.62	0.25949
		3286.12	0.33136		3285.88	0.35066		3290.7	0.31351		3282.92	0.57598		3288	0.34496		3286.78	0.25772
		3286.29	0.32856		3286.03	0.3481		3290.84	0.31113		3283.08	0.57323		3288.16	0.34263		3286.94	0.25597
		3286.45	0.32577		3286.05	0.34784		3290.99	0.30876		3283.23	0.57047		3288.31	0.34031		3287.1	0.25423
		3286.61	0.32301		3286.21	0.34504		3291.13	0.3064		3283.38	0.56772		3288.47	0.338		3287.26	0.25249
		3286.78	0.32027		3286.38	0.34227		3291.28	0.30405		3283.53	0.56496		3288.62	0.33569		3287.42	0.25077
		3286.94	0.31756		3286.54	0.33951		3291.43	0.30171		3283.69	0.5622		3288.78	0.33339		3287.58	0.24906
		3287.11	0.31486		3286.71	0.33678		3291.57	0.29938		3283.84	0.55944		3288.93	0.3311		3287.74	0.24736
		3287.27	0.31219		3286.88	0.33406		3291.72	0.29706		3283.99	0.55668		3289.08	0.32881		3287.9	0.24567
		3287.43	0.30953		3287.04	0.33137		3291.82	0.29548		3284.1	0.55465		3289.24	0.32653		3287.96	0.24502
		3287.6	0.3069		3287.21	0.32869		3291.86	0.29475		3284.14	0.55391		3289.39	0.32426		3288.06	0.24398
		3287.76	0.30429		3287.37	0.32604		3292.01	0.29245		3286.03	0.51961		3289.55	0.32199		3288.22	0.24231
		3287.93	0.30171		3287.54	0.3234		3292.15	0.29016		3287.96	0.48449		3289.7	0.31973		3288.38	0.24065
		3287.96	0.30119		3287.71	0.32079		3292.3	0.28788		3289.89	0.44943		3289.86	0.31748		3288.54	0.239
		3288.09	0.29914		3287.87	0.3182		3292.44	0.28561		3290.24	0.44299		3289.89	0.31703		3288.7	0.23736
		3288.25	0.2966		3287.96	0.31685		3292.59	0.28335		3290.4	0.44022		3290.01	0.31523		3288.86	0.23573
		3288.42	0.29408		3288.04	0.31562		3292.73	0.28109		3290.55	0.43746		3290.17	0.31299		3289.02	0.23411
		3288.58	0.29158		3288.2	0.31307		3292.88	0.27885		3290.7	0.4347		3290.32	0.31076		3289.18	0.23249
		3288.75	0.2891		3288.37	0.31054		3293.03	0.27662		3290.85	0.43194		3290.47	0.30854		3289.34	0.23089
		3288.91	0.28664		3288.54	0.30803		3293.17	0.2744		3291.01	0.42918		3290.63	0.30632		3289.5	0.2293
		3289.07	0.28421		3288.7	0.30553		3293.32	0.27219		3291.16	0.42643		3290.78	0.30411		3289.66	0.22772
		3289.24	0.28179		3288.87	0.30306		3293.46	0.26999		3291.31	0.42367		3290.94	0.30191		3289.82	0.22615
		3289.4	0.2794		3289.03	0.30061		3293.61	0.2678		3291.46	0.42092		3291.09	0.29971		3289.89	0.22549
		3289.57	0.27703		3289.2	0.29818		3293.74	0.26574		3291.62	0.41817		3291.25	0.29752		3289.98	0.22459
		3289.73	0.27468		3289.37	0.29577		3293.75	0.26562		3291.77	0.41542		3291.4	0.29534		3290.14	0.22304
		3289.89	0.27247		3289.53	0.29338		3293.9	0.26345		3291.82	0.41455		3291.56	0.29317		3290.3	0.2215
		3289.9	0.27236		3289.7	0.29101		3294.04	0.26129		3291.92	0.41268		3291.71	0.291		3290.46	0.21997
		3290.06	0.27005		3289.86	0.28867		3294.19	0.25914		3292.07	0.40993		3291.82	0.28951		3290.62	0.21845
		3290.22	0.26777		3289.89	0.28834		3294.33	0.257		3292.23	0.40719		3291.86	0.28884		3290.78	0.21694
		3290.39	0.26551		3290.03	0.28634		3294.48	0.25487		3292.38	0.40445		3292.02	0.28669		3290.94	0.21543
		3290.55	0.26327		3290.2	0.28403		3294.62	0.25275		3292.53	0.40171		3292.17	0.28454		3291.1	0.21394
		3290.72	0.26105		3290.36	0.28174		3294.77	0.25064		3292.68	0.39897		3292.33	0.28241		3291.26	0.21246
		3290.88	0.25885		3290.53	0.27948		3294.92	0.24854		3292.84	0.39624		3292.48	0.28028		3291.42	0.21099
		3291.04	0.25667		3290.69	0.27723		3295.06	0.24645		3292.99	0.39351		3292.64	0.27815		3291.58	0.20953
		3291.21	0.25452		3290.86	0.275		3295.21	0.24437		3293.14	0.39078		3292.79	0.27604		3291.74	0.20808
		3291.37	0.25238		3291.03	0.2728		3295.35	0.2423		3293.29	0.38805		3292.95	0.27393		3291.82	0.20742
		3291.54	0.25027		3291.19	0.27061		3295.5	0.24025		3293.45	0.38533		3293.1	0.27183		3291.9	0.20663
		3291.7	0.24818		3291.36	0.26845		3295.64	0.2382		3293.6	0.38261		3293.25	0.26974		3292.06	0.2052
		3291.82	0.24672		3291.52	0.2663		3295.67	0.23778		3293.74	0.37999		3293.41	0.26766		3292.22	0.20378
		3291.86	0.24611		3291.69	0.26418		3295.79	0.23616		3293.75	0.37989		3293.56	0.26558		3292.38	0.20237
		3292.03	0.24406		3291.82	0.26258		3295.93	0.23414		3293.9	0.37717		3293.72	0.26351		3292.54	0.20096
		3292.19	0.24203		3291.86	0.26207		3296.08	0.23212		3294.06	0.37446		3293.74	0.26315		3292.7	0.19957
		3292.36	0.24003		3292.02	0.25999		3296.22	0.23011		3294.21	0.37175		3293.87	0.26145		3292.86	0.19819
		3292.52	0.23804		3292.19	0.25792		3296.37	0.22812		3294.36	0.36904		3294.03	0.25939		3293.02	0.19681
		3292.68	0.23607		3292.35	0.25588		3296.52	0.22613		3294.51	0.36634		3294.18	0.25735		3293.18	0.19545
		3292.85	0.23413		3292.52	0.25385		3296.66	0.22416		3294.67	0.36363		3294.33	0.25531		3293.34	0.19409
		3293.01	0.2322		3292.69	0.25185		3296.81	0.2222		3294.82	0.36093		3294.49	0.25328		3293.5	0.19275
		3293.18	0.2303		3292.85	0.24986		3296.95	0.22024		3294.97	0.35824		3294.64	0.25125		3293.67	0.19141
		3293.34	0.22841		3293.02	0.2479		3297.1	0.2183		3295.12	0.35555		3294.8	0.24924		3293.74	0.19075
		3293.5	0.22655		3293.18	0.24595		3297.24	0.21637		3295.28	0.35286		3294.95	0.24723		3293.83	0.19008
		3293.67	0.22471		3293.35	0.24402		3297.39	0.21444		3295.43	0.35017		3295.11	0.24523		3293.99	0.18877
		3293.74	0.22387		3293.52	0.24212		3297.53	0.21253		3295.58	0.34749		3295.26	0.24324		3294.15	0.18746
		3293.83	0.22288		3293.68	0.24023		3297.6	0.21164		3295.67	0.34586		3295.42	0.24126		3294.31	0.18616
		3294	0.22108		3293.74	0.23953		3297.68	0.21063		3295.73	0.34481		3295.57	0.23928		3294.47	0.18487
		3294.16	0.2193		3293.85	0.23836		3297.82	0.20874		3295.88	0.34213		3295.67	0.23797		3294.63	0.18359
		3294.33	0.21753		3294.01	0.23651		3297.97	0.20686		3296.04	0.33946		3295.72	0.23731		3294.79	0.18232
		3294.49	0.21579		3294.18	0.23468		3298.11	0.20499		3296.19	0.33679		3295.88	0.23535		3294.95	0.18106
		3294.65	0.21407		3294.35	0.23287		3298.26	0.20313		3296.34	0.33412		3296.03	0.2334		3295.11	0.17981
		3294.82	0.21236		3294.51	0.23108		3298.41	0.20128		3296.49	0.33146		3296.19	0.23145		3295.27	0.17856
		3294.98	0.21068		3294.68	0.2293		3298.55	0.19945		3296.65	0.3288		3296.34	0.22952		3295.43	0.17733
		3295.15	0.20901		3294.84	0.22755		3298.7	0.19762		3296.8	0.32615		3296.5	0.22759		3295.59	0.1761
		3295.31	0.20736		3295.01	0.22581		3298.84	0.1958		3296.95	0.3235		3296.65	0.22567		3295.67	0.17546
		3295.47	0.20574		3295.18	0.2241		3298.99	0.19399		3297.1	0.32085		3296.81	0.22375		3295.75	0.17489
		3295.64	0.20413		3295.34	0.2224		3299.13	0.1922		3297.26	0.31821		3296.96	0.22185		3295.91	0.17368
		3295.67	0.20379		3295.51	0.22072		3299.28	0.19041		3297.41	0.31557		3297.11	0.21995		3296.07	0.17249
		3295.8	0.20254		3295.67	0.21908		3299.42	0.18864		3297.56	0.31293		3297.27	0.21806		3296.23	0.1713
		3295.97	0.20097		3295.67	0.21906		3299.53	0.18735		3297.6	0.31227		3297.42	0.21618		3296.39	0.17012
		3296.13	0.19941		3295.84	0.21742		3299.57	0.18687		3297.71	0.3103		3297.58	0.21431		3296.55	0.16895
		3296.29	0.19788		3296.01	0.21579		3299.71	0.18512		3297.87	0.30767		3297.6	0.21403		3296.71	0.16779
		3296.46	0.19636		3296.17	0.21419		3299.86	0.18337		3298.02	0.30505		3297.73	0.21244		3296.87	0.16663
		3296.62	0.19487		3296.34	0.2126		3300.01	0.18164		3298.17	0.30243		3297.89	0.21059		3297.03	0.16549
		3296.79	0.19339		3296.5	0.21103		3300.15	0.17991		3298.32	0.29982		3298.04	0.20874		3297.19	0.16435
		3296.95	0.19193		3296.67	0.20947		3300.3	0.1782		3298.48	0.29721		3298.2	0.2069		3297.35	0.16323
		3297.11	0.19048		3296.84	0.20794		3300.44	0.1765		3298.63	0.2946		3298.35	0.20507		3297.51	0.16211
		3297.28	0.18906		3297	0.20642		3300.59	0.17481		3298.78	0.292		3298.5	0.20324		3297.6	0.16148
		3297.44	0.18765		3297.17	0.20492		3300.73	0.17312		3298.93	0.2894		3298.66	0.20142		3297.67	0.161
		3297.6	0.18631		3297.33	0.20344		3300.88	0.17145		3299.09	0.2868		3298.81	0.19962		3297.83	0.1599
		3297.61	0.18626		3297.5	0.20198		3301.02	0.16979		3299.24	0.28422		3298.97	0.19781		3297.99	0.15881
		3297.77	0.18489		3297.6	0.2011		3301.17	0.16814		3299.39	0.28163		3299.12	0.19602		3298.15	0.15773
		3297.94	0.18353		3297.67	0.20053		3301.31	0.1665		3299.53	0.27931		3299.28	0.19424		3298.31	0.15665
		3298.1	0.1822		3297.83	0.1991		3301.46	0.16488		3299.54	0.27905		3299.43	0.19246		3298.47	0.15559
		3298.26	0.18087		3298	0.19768		3301.46	0.16487		3299.7	0.27648		3299.53	0.19133		3298.63	0.15453
		3298.43	0.17957		3298.16	0.19629		3301.6	0.16325		3299.85	0.2739		3299.59	0.19069		3298.79	0.15348
		3298.59	0.17828		3298.33	0.19491		3301.75	0.16164		3300	0.27134		3299.74	0.18893		3298.95	0.15244
		3298.76	0.17701		3298.5	0.19354		3301.9	0.16004		3300.15	0.26878		3299.89	0.18718		3299.11	0.15141
		3298.92	0.17576		3298.66	0.1922		3302.04	0.15845		3300.31	0.26622		3300.05	0.18544		3299.27	0.15038
		3299.08	0.17452		3298.83	0.19087		3302.19	0.15687		3300.46	0.26367		3300.2	0.1837		3299.43	0.14937
		3299.25	0.1733		3298.99	0.18955		3302.33	0.1553		3300.61	0.26112		3300.36	0.18197		3299.53	0.14876
		3299.41	0.17209		3299.16	0.18825		3302.48	0.15374		3300.76	0.25858		3300.51	0.18025		3299.59	0.14836
		3299.53	0.17124		3299.33	0.18697		3302.62	0.15219		3300.92	0.25604		3300.67	0.17854		3299.75	0.14736
		3299.58	0.1709		3299.49	0.18571		3302.77	0.15065		3301.07	0.25351		3300.82	0.17684		3299.91	0.14637
		3299.74	0.16973		3299.53	0.18543		3302.91	0.14912		3301.22	0.25098		3300.98	0.17514		3300.07	0.14539
		3299.9	0.16857		3299.66	0.18446		3303.06	0.14761		3301.37	0.24846		3301.13	0.17346		3300.23	0.14441
		3300.07	0.16743		3299.82	0.18322		3303.2	0.1461		3301.46	0.24709		3301.28	0.17178		3300.39	0.14345
		3300.23	0.16631		3299.99	0.182		3303.35	0.1446		3301.53	0.24594		3301.44	0.17011		3300.55	0.14249
		3300.4	0.16519		3300.16	0.1808		3303.39	0.14422		3301.68	0.24343		3301.46	0.1699		3300.71	0.14154
		3300.56	0.1641		3300.32	0.17961		3303.5	0.14311		3301.83	0.24092		3301.59	0.16844		3300.87	0.14059
		3300.72	0.16302		3300.49	0.17844		3303.64	0.14163		3301.98	0.23842		3301.75	0.16679		3301.04	0.13966
		3300.89	0.16195		3300.65	0.17728		3303.79	0.14016		3302.14	0.23592		3301.9	0.16514		3301.2	0.13873
		3301.05	0.1609		3300.82	0.17614		3303.93	0.13871		3302.29	0.23343		3302.06	0.1635		3301.36	0.13781
		3301.22	0.15986		3300.99	0.17501		3304.08	0.13726		3302.44	0.23094		3302.21	0.16187		3301.46	0.13723
		3301.38	0.15884		3301.15	0.1739		3304.22	0.13582		3302.59	0.22846		3302.37	0.16025		3301.52	0.1369
		3301.46	0.15836		3301.32	0.1728		3304.37	0.13439		3302.75	0.22599		3302.52	0.15863		3301.68	0.136
		3301.54	0.15783		3301.46	0.17189		3304.51	0.13297		3302.9	0.22352		3302.67	0.15703		3301.84	0.1351
		3301.71	0.15684		3301.48	0.17171		3304.66	0.13156		3303.05	0.22105		3302.83	0.15543		3302	0.13421
		3301.87	0.15586		3301.65	0.17064		3304.8	0.13016		3303.2	0.21859		3302.98	0.15384		3302.16	0.13333
		3302.04	0.15489		3301.82	0.16959		3304.95	0.12877		3303.36	0.21614		3303.14	0.15226		3302.32	0.13246
		3302.2	0.15394		3301.98	0.16855		3305.05	0.12782		3303.39	0.21567		3303.29	0.15068		3302.48	0.1316
		3302.37	0.153		3302.15	0.16752		3305.09	0.12739		3303.51	0.21369		3303.39	0.14972		3302.64	0.13074
		3302.53	0.15208		3302.31	0.16651		3305.24	0.12602		3303.66	0.21125		3303.45	0.14912		3302.8	0.12989
		3302.69	0.15117		3302.48	0.16551		3305.39	0.12466		3303.81	0.20881		3303.6	0.14756		3302.96	0.12904
		3302.86	0.15027		3302.65	0.16452		3305.53	0.12331		3303.97	0.20638		3303.76	0.14601		3303.12	0.12821
		3303.02	0.14939		3302.81	0.16355		3305.68	0.12197		3304.12	0.20395		3303.91	0.14447		3303.28	0.12738
		3303.19	0.14851		3302.98	0.16259		3305.82	0.12064		3304.27	0.20153		3304.06	0.14293		3303.39	0.12682
		3303.35	0.14766		3303.15	0.16164		3305.97	0.11931		3304.42	0.19912		3304.22	0.14141		3303.44	0.12656
		3303.39	0.14747		3303.31	0.16071		3306.11	0.118		3304.58	0.19671		3304.37	0.13989		3303.6	0.12574
		3303.51	0.14681		3303.39	0.16029		3306.26	0.1167		3304.73	0.1943		3304.53	0.13838		3303.76	0.12494
		3303.68	0.14598		3303.48	0.15979		3306.4	0.1154		3304.88	0.19191		3304.68	0.13688		3303.92	0.12414
		3303.84	0.14516		3303.64	0.15888		3306.55	0.11412		3305.03	0.18952		3304.84	0.13538		3304.08	0.12335
		3304.01	0.14435		3303.81	0.15799		3306.61	0.11362		3305.19	0.18713		3304.99	0.1339		3304.24	0.12256
		3304.17	0.14355		3303.98	0.15711		3306.69	0.11284		3305.31	0.18514		3305.14	0.13242		3304.4	0.12178
		3304.33	0.14277		3304.14	0.15624		3306.84	0.11158		3305.34	0.18475		3305.3	0.13095		3304.56	0.12101
		3304.5	0.14199		3304.31	0.15538		3306.99	0.11032		3305.49	0.18238		3305.31	0.1308		3304.72	0.12025
		3304.66	0.14123		3304.47	0.15454		3307.13	0.10908		3305.64	0.18001		3305.45	0.12948		3304.88	0.11949
		3304.83	0.14048		3304.64	0.1537		3307.28	0.10784		3305.8	0.17765		3305.61	0.12803		3305.04	0.11874
		3304.99	0.13975		3304.81	0.15288		3307.42	0.10661		3305.95	0.17529		3305.76	0.12658		3305.2	0.11799
		3305.15	0.13902		3304.97	0.15207		3307.57	0.10539		3306.1	0.17294		3305.92	0.12514		3305.31	0.11747
		3305.31	0.13832		3305.14	0.15128		3307.71	0.10418		3306.25	0.1706		3306.07	0.12371		3305.36	0.11726
		3305.32	0.13831		3305.3	0.15049		3307.86	0.10298		3306.41	0.16826		3306.23	0.12229		3305.52	0.11653
		3305.48	0.1376		3305.31	0.15044		3308	0.10179		3306.56	0.16593		3306.38	0.12088		3305.68	0.1158
		3305.65	0.13691		3305.47	0.14972		3308.15	0.1006		3306.71	0.1636		3306.53	0.11947		3305.84	0.11509
		3305.81	0.13623		3305.64	0.14896		3308.29	0.09943		3306.86	0.16129		3306.69	0.11807		3306	0.11438
		3305.97	0.13556		3305.8	0.1482		3308.44	0.09826		3307.02	0.15897		3306.84	0.11668		3306.16	0.11367
		3306.14	0.1349		3305.97	0.14747		3308.58	0.09711		3307.17	0.15667		3307	0.11529		3306.32	0.11298
		3306.3	0.13425		3306.13	0.14674		3308.73	0.09596		3307.24	0.15556		3307.15	0.11392		3306.48	0.11229
		3306.47	0.13361		3306.3	0.14602		3308.88	0.09482		3307.32	0.15437		3307.24	0.11311		3306.64	0.1116
		3306.63	0.13298		3306.47	0.14531		3308.93	0.09443		3307.47	0.15207		3307.31	0.11255		3306.8	0.11092
		3306.8	0.13236		3306.63	0.14461		3309.02	0.09369		3307.63	0.14978		3307.46	0.11119		3306.96	0.11025
		3306.96	0.13175		3306.8	0.14393		3309.17	0.09257		3307.78	0.1475		3307.62	0.10983		3307.12	0.10959
		3307.12	0.13115		3306.96	0.14325		3309.31	0.09146		3307.93	0.14523		3307.77	0.10849		3307.24	0.10909
		3307.24	0.13072		3307.13	0.14259		3309.46	0.09036		3308.08	0.14296		3307.92	0.10715		3307.28	0.10893
		3307.29	0.13056		3307.24	0.14214		3309.6	0.08927		3308.24	0.1407		3308.08	0.10582		3307.44	0.10828
		3307.45	0.12998		3307.3	0.14193		3309.75	0.08818		3308.39	0.13844		3308.23	0.1045		3307.6	0.10763
		3307.62	0.12941		3307.46	0.14129		3309.89	0.0871		3308.54	0.13619		3308.39	0.10319		3307.76	0.10699
		3307.78	0.12885		3307.63	0.14065		3309.93	0.08683		3308.69	0.13395		3308.54	0.10188		3307.92	0.10636
		3307.94	0.1283		3307.79	0.14003		3310.04	0.08603		3308.85	0.13171		3308.7	0.10058		3308.08	0.10573
		3308.11	0.12776		3307.96	0.13941		3310.18	0.08497		3309	0.12948		3308.85	0.09929		3308.25	0.10511
		3308.27	0.12723		3308.13	0.13881		3310.33	0.08392		3309.15	0.12726		3309.01	0.098		3308.41	0.10449
		3308.44	0.1267		3308.29	0.13821		3310.48	0.08288		3309.17	0.12697		3309.16	0.09673		3308.57	0.10388
		3308.6	0.12619		3308.46	0.13762		3310.62	0.08185		3309.3	0.12504		3309.17	0.09663		3308.73	0.10328
		3308.76	0.12568		3308.62	0.13705		3310.77	0.08082		3309.46	0.12283		3309.31	0.09546		3308.89	0.10268
		3308.93	0.12518		3308.79	0.13648		3310.91	0.0798		3309.61	0.12062		3309.47	0.0942		3309.05	0.10209
		3309.09	0.12469		3308.96	0.13592		3311.06	0.07879		3309.76	0.11843		3309.62	0.09294		3309.17	0.10163
		3309.17	0.12446		3309.12	0.13537		3311.2	0.07779		3309.91	0.11624		3309.78	0.0917		3309.21	0.1015
		3309.26	0.12421		3309.17	0.1352		3311.35	0.0768		3310.07	0.11405		3309.93	0.09046		3309.37	0.10092
		3309.42	0.12374		3309.29	0.13482		3311.45	0.0761		3310.22	0.11187		3310.09	0.08923		3309.53	0.10035
		3309.58	0.12327		3309.45	0.13429		3311.49	0.07581		3310.37	0.1097		3310.24	0.088		3309.69	0.09978
		3309.75	0.12282		3309.62	0.13377		3311.64	0.07484		3310.52	0.10754		3310.4	0.08679		3309.85	0.09921
		3309.91	0.12237		3309.79	0.13325		3311.78	0.07387		3310.68	0.10538		3310.55	0.08558		3310.01	0.09865
		3310.08	0.12193		3309.95	0.13274		3311.93	0.07291		3310.83	0.10323		3310.7	0.08438		3310.17	0.0981
		3310.24	0.12149		3310.12	0.13224		3312.07	0.07196		3310.98	0.10109		3310.86	0.08318		3310.33	0.09755
		3310.41	0.12107		3310.28	0.13175		3312.22	0.07101		3311.1	0.09944		3311.01	0.082		3310.49	0.09701
		3310.57	0.12065		3310.45	0.13127		3312.37	0.07008		3311.13	0.09895		3311.1	0.08133		3310.65	0.09648
		3310.73	0.12024		3310.62	0.1308		3312.51	0.06915		3311.29	0.09682		3311.17	0.08082		3310.81	0.09595
		3310.9	0.11983		3310.78	0.13033		3312.66	0.06823		3311.44	0.0947		3311.32	0.07964		3310.97	0.09542
		3311.06	0.11944		3310.95	0.12987		3312.8	0.06731		3311.59	0.09258		3311.48	0.07848		3311.1	0.095
		3311.1	0.11934		3311.1	0.12945		3312.95	0.06641		3311.74	0.09047		3311.63	0.07732		3311.13	0.0949
		3311.23	0.11905		3311.11	0.12942		3313	0.06607		3311.9	0.08837		3311.79	0.07617		3311.29	0.09439
		3311.39	0.11866		3311.28	0.12897		3313.09	0.06551		3312.05	0.08627		3311.94	0.07503		3311.45	0.09388
		3311.55	0.11829		3311.45	0.12854		3313.24	0.06462		3312.2	0.08418		3312.09	0.07389		3311.61	0.09337
		3311.72	0.11792		3311.61	0.12811		3313.38	0.06374		3312.35	0.0821		3312.25	0.07276		3311.77	0.09287
		3311.88	0.11756		3311.78	0.12769		3313.53	0.06286		3312.51	0.08002		3312.4	0.07164		3311.93	0.09238
		3312.05	0.1172		3311.94	0.12727		3313.67	0.062		3312.66	0.07795		3312.56	0.07052		3312.09	0.09189
		3312.21	0.11685		3312.11	0.12686		3313.82	0.06114		3312.81	0.07589		3312.71	0.06942		3312.25	0.09141
		3312.37	0.11651		3312.28	0.12646		3313.97	0.06029		3312.96	0.07384		3312.87	0.06832		3312.41	0.09093
		3312.54	0.11617		3312.44	0.12607		3314.11	0.05944		3313.03	0.07298		3313.02	0.06722		3312.57	0.09045
		3312.7	0.11584		3312.61	0.12568		3314.26	0.05861		3313.12	0.07179		3313.03	0.06717		3312.73	0.08999
		3312.87	0.11552		3312.77	0.1253		3314.4	0.05778		3313.27	0.06975		3313.18	0.06614		3312.89	0.08952
		3313.03	0.1152		3312.94	0.12493		3314.55	0.05695		3313.42	0.06771		3313.33	0.06506		3313.03	0.08913
		3313.03	0.1152		3313.03	0.12473		3314.69	0.05614		3313.57	0.06569		3313.48	0.06398		3313.05	0.08906
		3313.19	0.11489		3313.11	0.12456		3314.81	0.0555		3313.73	0.06367		3313.64	0.06292		3313.21	0.08861
		3313.36	0.11458		3313.27	0.1242		3314.84	0.05533		3313.88	0.06165		3313.79	0.06186		3313.37	0.08816
		3313.52	0.11428		3313.44	0.12384		3314.98	0.05453		3314.03	0.05965		3313.95	0.06081		3313.53	0.08771
		3313.69	0.11398		3313.6	0.1235		3315.13	0.05374		3314.18	0.05765		3314.1	0.05976		3313.69	0.08727
		3313.85	0.11369		3313.77	0.12315		3315.27	0.05295		3314.34	0.05566		3314.26	0.05873		3313.85	0.08684
		3314.01	0.11341		3313.94	0.12282		3315.42	0.05217		3314.49	0.05367		3314.41	0.0577		3314.01	0.08641
		3314.18	0.11313		3314.1	0.12249		3315.56	0.0514		3314.64	0.05169		3314.57	0.05667		3314.17	0.08598
		3314.34	0.11286		3314.27	0.12216		3315.71	0.05063		3314.79	0.04972		3314.72	0.05565		3314.33	0.08556
		3314.51	0.11259		3314.43	0.12184		3315.86	0.04988		3314.95	0.04776		3314.87	0.05464		3314.49	0.08514
		3314.67	0.11232		3314.6	0.12153		3316	0.04913		3314.96	0.04763		3314.96	0.0541		3314.65	0.08473
		3314.84	0.11207		3314.77	0.12122		3316.15	0.04838		3315.1	0.0458		3315.03	0.05364		3314.81	0.08432
		3314.96	0.11188		3314.93	0.12092		3316.29	0.04764		3315.25	0.04385		3315.18	0.05264		3314.96	0.08396
		3315	0.11181		3314.96	0.12088		3316.44	0.04691		3315.4	0.04191		3315.34	0.05165		3314.97	0.08391
		3315.16	0.11156		3315.1	0.12063		3316.58	0.0462		3315.56	0.03997		3315.49	0.05067		3315.13	0.08352
		3315.33	0.11132		3315.26	0.12034		3316.58	0.04619		3315.71	0.03804		3315.65	0.04969		3315.29	0.08312
		3315.49	0.11108		3315.43	0.12005		3316.73	0.04547		3315.86	0.03612		3315.8	0.04872		3315.45	0.08273
		3315.66	0.11085		3315.6	0.11977		3316.87	0.04476		3316.01	0.03421		3315.95	0.04776		3315.62	0.08234
		3315.82	0.11062		3315.76	0.11949		3317.02	0.04406		3316.17	0.0323		3316.11	0.0468		3315.78	0.08196
		3315.98	0.11039		3315.93	0.11922		3317.16	0.04336		3316.32	0.0304		3316.26	0.04585		3315.94	0.08158
		3316.15	0.11017		3316.09	0.11896		3317.31	0.04267		3316.47	0.02851		3316.42	0.04491		3316.1	0.08121
		3316.31	0.10995		3316.26	0.1187		3317.46	0.04198		3316.62	0.02662		3316.57	0.04397		3316.26	0.08084
		3316.48	0.10974		3316.43	0.11844		3317.6	0.0413		3316.78	0.02474		3316.73	0.04304		3316.42	0.08047
		3316.64	0.10953		3316.59	0.11819		3317.75	0.04063		3316.89	0.02341		3316.88	0.04211		3316.58	0.08011
		3316.8	0.10933		3316.76	0.11795		3317.89	0.03997		3316.93	0.02287		3316.89	0.04209		3316.74	0.07975
		3316.89	0.10923		3316.89	0.11776		3318.04	0.03931		3317.08	0.021		3317.04	0.04119		3316.89	0.07942
		3316.97	0.10913		3316.92	0.11771		3318.13	0.03887		3317.23	0.01915		3317.19	0.04028		3316.9	0.0794
		3317.13	0.10894		3317.09	0.11747		3318.18	0.03865		3317.39	0.0173		3317.34	0.03938		3317.06	0.07905
		3317.3	0.10874		3317.26	0.11724		3318.33	0.03801		3317.54	0.01545		3317.5	0.03848		3317.22	0.0787
		3317.46	0.10856		3317.42	0.11701		3318.47	0.03737		3317.69	0.01362		3317.65	0.03758		3317.38	0.07836
		3317.62	0.10837		3317.59	0.11678		3318.62	0.03673		3317.84	0.01179		3317.81	0.0367		3317.54	0.07802
		3317.79	0.10819		3317.75	0.11656		3318.76	0.0361		3318	0.00997		3317.96	0.03582		3317.7	0.07768
		3317.95	0.10801		3317.92	0.11635		3318.91	0.03548		3318.15	0.00815		3318.12	0.03494		3317.86	0.07735
		3318.12	0.10784		3318.09	0.11614		3319.05	0.03487		3318.3	0.00634		3318.27	0.03408		3318.02	0.07702
		3318.28	0.10767		3318.25	0.11593		3319.2	0.03426		3318.45	0.00454		3318.43	0.03321		3318.18	0.0767
		3318.45	0.1075		3318.42	0.11573		3319.35	0.03365		3318.61	0.00275		3318.58	0.03236		3318.34	0.07638
		3318.61	0.10734		3318.58	0.11553		3319.49	0.03305		3318.76	0.000964631		3318.73	0.03151		3318.5	0.07607
		3318.77	0.10718		3318.75	0.11533		3319.64	0.03246		3318.81	0.000333325		3318.81	0.03108		3318.66	0.07575
		3318.81	0.10714		3318.81	0.11526		3319.76	0.03195		3318.91	-0.000814244		3318.89	0.03067		3318.81	0.07545
		3318.94	0.10703		3318.92	0.11514		3319.78	0.03187		3319.06	-0.00259		3319.04	0.02983		3318.82	0.07544
		3319.1	0.10687		3319.08	0.11495		3319.93	0.03129		3319.22	-0.00435		3319.2	0.029		3318.98	0.07514
		3319.27	0.10672		3319.25	0.11477		3320.07	0.03072		3319.37	-0.00611		3319.35	0.02817		3319.14	0.07484
		3319.43	0.10658		3319.41	0.11459		3320.22	0.03015		3319.52	-0.00786		3319.51	0.02735		3319.3	0.07454
		3319.59	0.10643		3319.58	0.11441		3320.36	0.02958		3319.67	-0.0096		3319.66	0.02654		3319.46	0.07424
		3319.76	0.10629		3319.75	0.11424		3320.51	0.02903		3319.83	-0.01134		3319.82	0.02573		3319.62	0.07395
		3319.92	0.10616		3319.91	0.11407		3320.65	0.02847		3319.98	-0.01307		3319.97	0.02493		3319.78	0.07366
		3320.09	0.10602		3320.08	0.1139		3320.8	0.02793		3320.13	-0.01479		3320.12	0.02414		3319.94	0.07338
		3320.25	0.10589		3320.24	0.11374		3320.95	0.02738		3320.28	-0.0165		3320.28	0.02335		3320.1	0.07309
		3320.41	0.10576		3320.41	0.11358		3321.09	0.02685		3320.44	-0.01821		3320.43	0.02256		3320.26	0.07282
		3320.58	0.10563		3320.58	0.11342		3321.24	0.02632		3320.59	-0.01991		3320.59	0.02179		3320.42	0.07254
		3320.74	0.10551		3320.74	0.11327		3321.38	0.02579		3320.74	-0.0216		3320.74	0.02101		3320.74	0.072
