# Supplementary material for: Pressure encryption toward physically uncopiable anti-counterfeiting
Source: Nat Commun. 2025 Jul 5;16:6203. doi: 10.1038/s41467-025-61509-3 (PMC12228716; doi:10.1038/s41467-025-61509-3)
Supplement: Supplementary file 3 — Source data [file 41467_2025_61509_MOESM3_ESM.zip › Source Data/Supplementary Data 10.xlsx]

## Sheet: Supplementary Fig. 10a
Wavelength (nm)	Pressure (GPa)	1atm	0.5	1.1	2.2	3.1	4.2	6.1	8.2	10.1	12.5	14.1	16.8	18.1	21.2
280		0.93805	0.95175	0.95219	0.96811	0.9897	0.97256	0.97621	0.98485	0.99924	0.96956	0.98543	0.98144	0.98415	0.98794
281		0.93284	0.94629	0.94622	0.96536	0.98456	0.97073	0.97668	0.98396	1.00152	0.97045	0.98767	0.98284	0.98415	0.98794
282		0.92809	0.94264	0.94484	0.96353	0.98036	0.96844	0.97621	0.98575	1.00198	0.97177	0.99035	0.98517	0.98554	0.99068
283		0.92525	0.94082	0.94208	0.96215	0.97895	0.96523	0.97761	0.98844	1.00473	0.97442	0.99214	0.9903	0.9911	0.99296
284		0.9224	0.939	0.94162	0.95986	0.97849	0.96661	0.9804	0.99293	1.00977	0.97927	0.99348	0.99403	0.99388	0.99479
285		0.92003	0.93946	0.94346	0.9594	0.97942	0.96752	0.98318	0.99786	1.01435	0.98544	0.99572	0.99916	0.99991	0.99707
286		0.91766	0.93718	0.94438	0.9594	0.97895	0.96615	0.98829	1.00234	1.01755	0.98985	1.00064	1.00382	1.005	0.99981
287		0.91482	0.93491	0.94438	0.9594	0.98036	0.96432	0.99108	1.00369	1.01938	0.9925	1.00333	1.00708	1.00778	1.00209
288		0.91292	0.93218	0.94392	0.95619	0.97895	0.96294	0.98876	1.00459	1.02076	0.99427	1.00467	1.00895	1.01057	1.00255
289		0.90865	0.92853	0.94117	0.9516	0.97708	0.96248	0.9869	1.00548	1.02304	0.99868	1.00736	1.01361	1.01335	1.00437
290		0.90344	0.92489	0.94025	0.94839	0.97568	0.96386	0.98504	1.00548	1.0235	1	1.00825	1.01361	1.01474	1.00666
291		0.90012	0.92171	0.93657	0.94518	0.97194	0.96203	0.98365	1.00279	1.02442	0.99779	1.00825	1.01594	1.01335	1.00666
292		0.8949	0.91442	0.9306	0.94013	0.96587	0.95745	0.97993	1.001	1.02259	0.99868	1.0087	1.01594	1.01427	1.01122
293		0.89111	0.90942	0.92692	0.936	0.96026	0.95287	0.97436	0.99831	1.02213	0.99868	1.01093	1.01827	1.01566	1.01351
294		0.88732	0.90395	0.92094	0.9305	0.95279	0.94828	0.97018	0.99786	1.02076	0.99868	1.01049	1.01921	1.01752	1.01533
295		0.88068	0.8994	0.91405	0.92454	0.94671	0.94325	0.96739	0.99741	1.01801	0.99824	1.01138	1.0206	1.0203	1.01762
296		0.87451	0.89121	0.9067	0.91811	0.94064	0.93866	0.9646	0.99068	1.0148	0.99691	1.00959	1.01967	1.02076	1.01762
297		0.8674	0.88347	0.89659	0.9094	0.93176	0.93042	0.95903	0.98441	1.00931	0.99603	1.00736	1.01874	1.01891	1.01716
298		0.85697	0.87391	0.88648	0.9016	0.92288	0.92126	0.95113	0.97902	1.00473	0.99603	1.00512	1.01501	1.01983	1.01625
299		0.84701	0.8639	0.87545	0.89151	0.9112	0.91255	0.94231	0.9723	0.99878	0.99206	1.00243	1.01128	1.01752	1.01396
300		0.83374	0.85343	0.8635	0.88096	0.90092	0.90248	0.93488	0.96467	0.99054	0.98677	0.99527	1.00615	1.01474	1.01259
301		0.82093	0.84296	0.85293	0.86995	0.8911	0.8924	0.92466	0.9566	0.98275	0.98191	0.98946	1.00242	1.01103	1.01077
302		0.81003	0.83158	0.84144	0.86123	0.88129	0.88369	0.91491	0.94674	0.97588	0.97927	0.98543	1.00102	1.00778	1.00848
303		0.7996	0.82339	0.83317	0.85206	0.87054	0.87591	0.90701	0.94225	0.96947	0.9775	0.98409	0.99869	1.00176	1.00803
304		0.78964	0.8152	0.82536	0.84426	0.86494	0.86949	0.89911	0.93822	0.96489	0.97353	0.9823	0.99916	1.00083	1.00437
305		0.78253	0.807	0.818	0.83784	0.85933	0.86262	0.89586	0.93239	0.96123	0.97177	0.98364	1.00102	1.00176	1.00437
306		0.77636	0.80154	0.81295	0.83233	0.85652	0.85758	0.89308	0.92701	0.9562	0.97265	0.98319	1.00289	1.00454	1.00483
307		0.7721	0.79699	0.80835	0.82729	0.85138	0.853	0.88936	0.92342	0.95345	0.97442	0.98767	1.00848	1.00686	1.00711
308		0.76735	0.79153	0.80422	0.8227	0.84671	0.84842	0.88657	0.91983	0.94933	0.97706	0.99304	1.01035	1.00917	1.00711
309		0.76167	0.78607	0.80146	0.81765	0.84157	0.84292	0.88471	0.91759	0.94475	0.9775	0.99438	1.01175	1.01196	1.01077
310		0.75313	0.77969	0.79594	0.81123	0.83596	0.83697	0.87914	0.91221	0.94063	0.97618	0.99393	1.00942	1.01613	1.01259
311		0.73891	0.77059	0.78813	0.80298	0.82662	0.82872	0.8731	0.90503	0.93422	0.97794	0.99393	1.01081	1.01705	1.01579
312		0.7152	0.76058	0.78078	0.79564	0.8168	0.82231	0.86474	0.89831	0.92598	0.97662	0.99304	1.00988	1.0152	1.01716
313		0.67916	0.74647	0.76975	0.78509	0.80746	0.81452	0.85592	0.89068	0.91865	0.9753	0.99304	1.01081	1.01613	1.01716
314		0.62985	0.72462	0.75091	0.77132	0.79765	0.80536	0.8457	0.88261	0.9127	0.97265	0.99259	1.00988	1.01566	1.01442
315		0.57342	0.6923	0.72379	0.75252	0.78503	0.79757	0.83641	0.87454	0.90629	0.96868	0.98856	1.00942	1.01381	1.01533
316		0.51368	0.64906	0.68611	0.72637	0.76821	0.7875	0.82573	0.86467	0.89896	0.96295	0.98633	1.00942	1.01196	1.01305
317		0.45631	0.59854	0.63924	0.69105	0.74484	0.7733	0.81504	0.85391	0.8866	0.95545	0.9823	1.01361	1.01288	1.01077
318		0.40462	0.54483	0.58639	0.64518	0.7126	0.75726	0.80343	0.84181	0.87607	0.94795	0.97961	1.01128	1.01381	1.00985
319		0.35863	0.49066	0.5317	0.59151	0.67054	0.73436	0.79136	0.8297	0.86325	0.94001	0.97604	1.00988	1.01288	1.00894
320		0.31785	0.43923	0.47839	0.53692	0.62008	0.70321	0.77649	0.8158	0.85043	0.92942	0.96932	1.00848	1.0101	1.00757
321		0.28324	0.3928	0.42876	0.48417	0.56587	0.66427	0.7621	0.80145	0.83486	0.92148	0.96306	1.00522	1.00871	1.00894
322		0.25479	0.35229	0.38464	0.43554	0.5112	0.61617	0.74537	0.78665	0.82112	0.91222	0.95724	1.00102	1.00686	1.0062
323		0.23108	0.31725	0.34558	0.39059	0.45979	0.56487	0.72726	0.77364	0.80784	0.9056	0.95187	0.99823	1.00639	1.00529
324		0.21164	0.28766	0.31203	0.3516	0.41213	0.5131	0.70729	0.76198	0.7964	0.8981	0.9474	0.99403	1.00361	1.00529
325		0.19647	0.26308	0.28446	0.31857	0.37054	0.46317	0.67988	0.75212	0.78724	0.89237	0.94248	0.99263	1.00037	1.00529
326		0.18461	0.24442	0.26332	0.29288	0.33596	0.4192	0.64598	0.7436	0.78083	0.88928	0.93711	0.98984	1.0013	1.00666
327		0.17561	0.2294	0.24631	0.27178	0.30746	0.3798	0.60696	0.73553	0.77442	0.88663	0.93577	0.98937	0.99991	1.00666
328		0.16802	0.21756	0.23299	0.25435	0.28409	0.34636	0.56423	0.72566	0.76938	0.88266	0.93353	0.9889	0.99991	1.00574
329		0.16185	0.20801	0.22196	0.24059	0.26494	0.31796	0.51964	0.71266	0.76389	0.88046	0.92995	0.9875	1.00083	1.00529
330		0.15711	0.19981	0.21322	0.23004	0.24905	0.29414	0.47505	0.69337	0.75794	0.87825	0.92816	0.98657	0.99991	1.00346
331		0.15285	0.19344	0.20587	0.22041	0.23643	0.27352	0.43232	0.66692	0.74969	0.87781	0.92548	0.98471	1.0013	1.003
332		0.14953	0.18752	0.20036	0.21307	0.22615	0.25658	0.39284	0.63463	0.73687	0.87649	0.92413	0.98098	1.00408	1.003
333		0.14668	0.18297	0.19576	0.2071	0.21774	0.24329	0.35754	0.59607	0.71673	0.87517	0.92413	0.98284	1.00454	1.00346
334		0.14384	0.17933	0.19162	0.20252	0.2112	0.23276	0.32735	0.55526	0.68971	0.8734	0.921	0.98331	1.00639	1.00346
335		0.14194	0.17523	0.18749	0.19839	0.20559	0.22405	0.30134	0.51311	0.65674	0.8712	0.91921	0.98517	1.00361	1.00346
336		0.13957	0.17159	0.18427	0.1938	0.20092	0.21626	0.27998	0.4732	0.61966	0.86767	0.91876	0.98564	1.00454	1.00392
337		0.1372	0.16886	0.18105	0.19059	0.19671	0.20985	0.26233	0.43642	0.57891	0.86105	0.91384	0.98611	1.00408	1.00757
338		0.1353	0.16568	0.1783	0.18738	0.19297	0.20435	0.24746	0.40189	0.53815	0.85311	0.90892	0.98704	1.00315	1.00803
339		0.13388	0.16294	0.176	0.18463	0.18923	0.19977	0.23446	0.37006	0.49878	0.84473	0.9031	0.9889	1.00037	1.00848
340		0.13246	0.16021	0.17324	0.18188	0.18643	0.19519	0.22378	0.34225	0.46077	0.83282	0.89505	0.98564	0.99759	1.00529
341		0.13103	0.15748	0.17094	0.17912	0.18316	0.19107	0.21542	0.31759	0.42552	0.81914	0.8861	0.98004	0.9962	1.00392
342		0.12914	0.15521	0.16819	0.17591	0.17989	0.1874	0.20752	0.29562	0.39347	0.80459	0.87536	0.97259	0.99296	1.00026
343		0.12724	0.15293	0.16635	0.17362	0.17708	0.18374	0.20102	0.27633	0.36416	0.7865	0.86463	0.96839	0.98693	0.99661
344		0.12582	0.15111	0.16405	0.17087	0.17475	0.18099	0.19544	0.25974	0.33852	0.76709	0.85299	0.96093	0.98276	0.99068
345		0.1244	0.14883	0.16221	0.16857	0.17194	0.17778	0.19033	0.24539	0.31517	0.74416	0.83912	0.95067	0.97581	0.98291
346		0.12297	0.14656	0.15992	0.16582	0.16961	0.17458	0.18615	0.23284	0.29411	0.71813	0.82212	0.94042	0.9684	0.97561
347		0.12155	0.14383	0.15762	0.16353	0.1668	0.17137	0.18197	0.22163	0.27533	0.69078	0.80378	0.93063	0.96284	0.97058
348		0.12013	0.14201	0.15532	0.16077	0.16447	0.16908	0.17826	0.21176	0.25839	0.66123	0.78409	0.92037	0.95171	0.96465
349		0.11871	0.13973	0.15348	0.15894	0.16213	0.16679	0.17454	0.20324	0.2442	0.63079	0.76395	0.90965	0.94291	0.9578
350		0.11728	0.13791	0.15118	0.15665	0.15979	0.16404	0.17176	0.19562	0.23092	0.60035	0.74337	0.89706	0.93457	0.95186
351		0.11539	0.13609	0.14935	0.15435	0.15746	0.16129	0.16897	0.18934	0.21902	0.56992	0.72145	0.8868	0.92762	0.94684
352		0.11444	0.13472	0.14751	0.15252	0.15606	0.15946	0.16618	0.18351	0.20894	0.54124	0.69863	0.88121	0.92067	0.94319
353		0.11349	0.1329	0.14567	0.15068	0.15419	0.15763	0.1634	0.17858	0.20024	0.51301	0.67447	0.87235	0.91418	0.93999
354		0.11254	0.13154	0.14429	0.14885	0.15279	0.1558	0.16107	0.17409	0.19292	0.4861	0.65031	0.86303	0.90677	0.93497
355		0.11159	0.12972	0.14245	0.14701	0.15092	0.15442	0.15922	0.17006	0.18651	0.4614	0.62704	0.85324	0.89981	0.92994
356		0.11065	0.12835	0.14107	0.14518	0.14951	0.15259	0.15736	0.16692	0.18101	0.43714	0.60199	0.84205	0.89472	0.92994
357		0.11017	0.12699	0.14015	0.14334	0.14765	0.15122	0.15596	0.16333	0.17598	0.4142	0.57738	0.83133	0.89194	0.92994
358		0.10922	0.12562	0.13924	0.14197	0.14671	0.14984	0.15411	0.16109	0.1714	0.39303	0.55411	0.81967	0.88777	0.9304
359		0.10875	0.12426	0.13832	0.14013	0.14484	0.14847	0.15178	0.15795	0.16773	0.37362	0.53085	0.80382	0.88267	0.93177
360		0.10733	0.12289	0.1374	0.13921	0.14344	0.14709	0.15039	0.15571	0.16407	0.35465	0.50803	0.78844	0.87757	0.9304
361		0.10638	0.12152	0.13602	0.13784	0.14204	0.14572	0.14853	0.15391	0.16087	0.33789	0.48655	0.77305	0.86969	0.92994
362		0.10496	0.12061	0.13464	0.13646	0.14064	0.14389	0.14714	0.15212	0.15766	0.32157	0.46597	0.75767	0.86321	0.9304
363		0.10401	0.1197	0.13326	0.13509	0.13923	0.14205	0.14528	0.14988	0.15537	0.30657	0.44628	0.74135	0.85255	0.92812
364		0.10306	0.11834	0.13188	0.13417	0.13783	0.14068	0.14342	0.14808	0.15262	0.2929	0.42749	0.7241	0.84235	0.92629
365		0.10211	0.11697	0.13004	0.13279	0.13596	0.13931	0.14203	0.14629	0.15033	0.28055	0.40914	0.70685	0.83031	0.92264
366		0.10116	0.11561	0.12867	0.13096	0.13409	0.13747	0.1411	0.14494	0.1485	0.26908	0.39259	0.6896	0.81872	0.91716
367		0.10021	0.11424	0.12729	0.12958	0.13269	0.1361	0.13971	0.1427	0.14667	0.25893	0.37738	0.67282	0.80482	0.91351
368		0.09974	0.11333	0.12591	0.12821	0.13176	0.13472	0.13878	0.14091	0.14484	0.24967	0.36306	0.65557	0.79323	0.90894
369		0.09927	0.11242	0.12545	0.12683	0.13036	0.13335	0.13739	0.13956	0.14301	0.24041	0.35008	0.63879	0.78258	0.90392
370		0.09879	0.11151	0.12499	0.12591	0.12942	0.13243	0.13646	0.13822	0.14118	0.23335	0.33756	0.6234	0.77145	0.89844
371		0.09879	0.11106	0.12407	0.12591	0.12895	0.13152	0.13553	0.13732	0.1398	0.22585	0.32637	0.60802	0.75802	0.8925
372		0.09784	0.11015	0.12315	0.12454	0.12802	0.1306	0.13413	0.13598	0.13797	0.21879	0.31608	0.5931	0.74504	0.88748
373		0.0969	0.10923	0.12223	0.12362	0.12662	0.12969	0.13321	0.13463	0.13706	0.21217	0.30668	0.57911	0.7316	0.88291
374		0.09595	0.10832	0.12131	0.1227	0.12568	0.12877	0.13181	0.13373	0.13568	0.20688	0.29774	0.56513	0.72002	0.88063
375		0.09547	0.10741	0.12039	0.12178	0.12475	0.12831	0.13042	0.13239	0.13431	0.20203	0.29013	0.55301	0.70797	0.87698
376		0.09452	0.1065	0.11901	0.12041	0.12335	0.1274	0.12949	0.13104	0.13339	0.19762	0.28252	0.54042	0.69685	0.87332
377		0.09405	0.10559	0.11764	0.11903	0.12241	0.12556	0.12856	0.13015	0.13202	0.19321	0.27581	0.52923	0.68573	0.86784
378		0.0931	0.10423	0.11672	0.1172	0.12101	0.12465	0.12717	0.12925	0.1311	0.18924	0.2691	0.51851	0.67507	0.86191
379		0.0931	0.10377	0.11626	0.11674	0.12008	0.12373	0.12624	0.12835	0.12973	0.18527	0.26284	0.50778	0.66348	0.85597
380		0.0931	0.10286	0.1158	0.11582	0.11961	0.12327	0.12577	0.12746	0.12881	0.18218	0.25702	0.49659	0.65236	0.84958
381		0.0931	0.10241	0.11534	0.11536	0.11867	0.1219	0.12484	0.12656	0.1279	0.17865	0.2512	0.48634	0.64078	0.83908
382		0.09263	0.1015	0.11442	0.11444	0.11821	0.12098	0.12438	0.12566	0.12698	0.17556	0.24628	0.47608	0.62966	0.83086
383		0.09215	0.10104	0.11396	0.11399	0.11774	0.12007	0.12345	0.12432	0.12561	0.17247	0.24091	0.46583	0.61761	0.82127
384		0.09121	0.10013	0.11304	0.11353	0.1168	0.11961	0.12252	0.12342	0.12469	0.16939	0.23599	0.45604	0.60602	0.81305
385		0.09026	0.09968	0.11212	0.11261	0.11587	0.11869	0.12159	0.12252	0.12332	0.16674	0.23152	0.44625	0.5949	0.80483
386		0.08883	0.09831	0.11074	0.11169	0.11494	0.11732	0.12066	0.12163	0.12195	0.16453	0.22749	0.43646	0.58471	0.7957
387		0.08789	0.0974	0.10936	0.11032	0.11353	0.1164	0.11927	0.12073	0.12103	0.16233	0.22302	0.42713	0.57359	0.78748
388		0.08694	0.09649	0.10799	0.1094	0.1126	0.11503	0.11788	0.11938	0.11966	0.16012	0.21899	0.41781	0.56293	0.77972
389		0.08599	0.09603	0.10707	0.10802	0.1112	0.11411	0.11695	0.11849	0.11874	0.15748	0.21496	0.40895	0.5532	0.77104
390		0.08504	0.09467	0.10569	0.10665	0.10979	0.11274	0.11602	0.11759	0.11783	0.15527	0.21093	0.40102	0.543	0.76282
391		0.08504	0.09376	0.10477	0.10527	0.10839	0.11136	0.11509	0.11624	0.11645	0.15351	0.2078	0.39217	0.5342	0.75552
392		0.08504	0.09285	0.10431	0.10435	0.10793	0.11045	0.11416	0.1149	0.11554	0.1513	0.20378	0.38471	0.52447	0.74638
393		0.08504	0.09285	0.10385	0.10389	0.10699	0.10999	0.11323	0.114	0.11462	0.1491	0.20064	0.37678	0.5152	0.73816
394		0.08504	0.09239	0.10339	0.10298	0.10652	0.10953	0.11277	0.11311	0.1137	0.14689	0.19751	0.36979	0.50732	0.73086
395		0.08457	0.09103	0.10247	0.10206	0.10559	0.10861	0.11138	0.11176	0.11279	0.14513	0.19438	0.3628	0.49898	0.72264
396		0.08409	0.09012	0.10155	0.10114	0.10512	0.1077	0.11091	0.11131	0.11187	0.14336	0.19125	0.35673	0.4911	0.71579
397		0.08362	0.08921	0.10109	0.10068	0.10419	0.10724	0.10998	0.11041	0.1105	0.1416	0.18856	0.34974	0.48322	0.70894
398		0.08267	0.0883	0.10017	0.09976	0.10372	0.10678	0.10952	0.10952	0.10958	0.13983	0.18543	0.34368	0.47581	0.70118
399		0.0822	0.08784	0.09971	0.09931	0.10279	0.10587	0.10905	0.10862	0.10867	0.13851	0.18319	0.33762	0.4684	0.69433
400		0.08172	0.08739	0.09925	0.09885	0.10232	0.10495	0.10812	0.10772	0.10775	0.13719	0.18051	0.33203	0.46098	0.68657
401		0.08125	0.08693	0.09879	0.09793	0.10185	0.10449	0.10766	0.10728	0.10684	0.13542	0.17783	0.32643	0.4531	0.67789
402		0.0803	0.08693	0.09879	0.09793	0.10092	0.10403	0.10719	0.10683	0.10546	0.1341	0.17514	0.32084	0.44615	0.67013
403		0.0803	0.08648	0.09833	0.09747	0.10045	0.10312	0.10673	0.10593	0.10409	0.13233	0.17246	0.31478	0.43874	0.66145
404		0.07983	0.08648	0.09787	0.09747	0.10045	0.10266	0.1058	0.10503	0.10317	0.13057	0.16977	0.30872	0.43086	0.65186
405		0.07935	0.08648	0.09742	0.09701	0.09998	0.1022	0.10534	0.10459	0.1018	0.1288	0.16753	0.30266	0.42252	0.64182
406		0.07888	0.08557	0.0965	0.0961	0.09905	0.10128	0.10441	0.10369	0.10088	0.12704	0.16485	0.29706	0.41511	0.63268
407		0.07888	0.08511	0.09604	0.09518	0.09811	0.10037	0.10348	0.10279	0.09951	0.12528	0.16217	0.291	0.40769	0.6231
408		0.0784	0.0842	0.09512	0.09472	0.09718	0.09899	0.10301	0.10189	0.09814	0.12395	0.15993	0.28494	0.40074	0.61351
409		0.0784	0.08329	0.0942	0.0938	0.09671	0.09854	0.10209	0.10055	0.09722	0.12175	0.15724	0.27888	0.3924	0.60346
410		0.0784	0.08284	0.0942	0.09334	0.09578	0.09808	0.10116	0.09965	0.09585	0.12042	0.15501	0.27282	0.38406	0.59387
411		0.0784	0.08192	0.09328	0.09243	0.09484	0.09716	0.10069	0.09876	0.09493	0.11866	0.15232	0.26722	0.37664	0.5852
412		0.07793	0.08147	0.09282	0.09151	0.09391	0.0967	0.09976	0.09786	0.09402	0.11689	0.14964	0.2621	0.36969	0.57698
413		0.07793	0.08101	0.09236	0.09105	0.09344	0.0967	0.0993	0.09696	0.09264	0.11557	0.1474	0.2565	0.36228	0.5683
414		0.07698	0.08056	0.0919	0.09059	0.09251	0.09579	0.09883	0.09607	0.09218	0.11425	0.14516	0.25091	0.35487	0.56008
415		0.07603	0.07965	0.09144	0.08967	0.09157	0.09533	0.09791	0.09562	0.09127	0.11292	0.14293	0.24578	0.34791	0.55232
416		0.07556	0.07919	0.09052	0.08921	0.0911	0.09487	0.09744	0.09472	0.09081	0.1116	0.14069	0.24112	0.34096	0.54364
417		0.07508	0.07874	0.0896	0.0883	0.09064	0.09441	0.09651	0.09427	0.08989	0.11028	0.13845	0.23599	0.33401	0.53497
418		0.07414	0.07828	0.08914	0.08784	0.09017	0.0935	0.09605	0.09382	0.08944	0.10895	0.13666	0.23086	0.3266	0.52629
419		0.07366	0.07828	0.08914	0.08784	0.0897	0.09304	0.09558	0.09337	0.08898	0.10763	0.13442	0.2262	0.31965	0.51853
420		0.07271	0.07783	0.08822	0.08692	0.08923	0.09258	0.09512	0.09293	0.08852	0.10631	0.13263	0.22154	0.31362	0.51031
421		0.07319	0.07783	0.08776	0.08646	0.08877	0.09212	0.09465	0.09248	0.08761	0.10498	0.1304	0.21781	0.3076	0.50163
422		0.07271	0.07783	0.08776	0.08646	0.08877	0.09166	0.09419	0.09203	0.08715	0.10366	0.12861	0.21361	0.30158	0.49387
423		0.07271	0.07783	0.08776	0.08646	0.0883	0.09121	0.09373	0.09158	0.08623	0.10234	0.12682	0.20895	0.29555	0.4852
424		0.07319	0.07737	0.0873	0.086	0.08783	0.09075	0.09373	0.09113	0.08577	0.10101	0.12503	0.20475	0.28953	0.47652
425		0.07319	0.07692	0.08685	0.08554	0.08783	0.09029	0.09326	0.09068	0.08486	0.09969	0.12279	0.20009	0.28304	0.46693
426		0.07319	0.07646	0.08639	0.08509	0.08736	0.08983	0.0928	0.08979	0.0844	0.09837	0.121	0.19543	0.27609	0.45643
427		0.07319	0.07601	0.08639	0.08463	0.08736	0.08983	0.0928	0.08934	0.08348	0.09704	0.11876	0.1903	0.2696	0.44593
428		0.07271	0.07555	0.08593	0.08417	0.0869	0.08937	0.09187	0.08889	0.08303	0.09616	0.11742	0.18564	0.26265	0.43634
429		0.07319	0.07555	0.08593	0.08417	0.08643	0.08937	0.09187	0.08799	0.08257	0.09484	0.11563	0.18144	0.25663	0.42675
430		0.07271	0.0751	0.08547	0.08371	0.08596	0.08892	0.09187	0.08754	0.08211	0.09396	0.11384	0.17771	0.2506	0.41807
431		0.07224	0.0751	0.08501	0.08325	0.0855	0.08846	0.0914	0.0871	0.08165	0.09307	0.1125	0.17398	0.24504	0.40985
432		0.07176	0.07464	0.08455	0.08279	0.08503	0.088	0.09094	0.0862	0.08074	0.09219	0.11116	0.17025	0.23994	0.40118
433		0.07176	0.07464	0.08409	0.08233	0.08456	0.08754	0.09047	0.08575	0.07982	0.09131	0.10982	0.16699	0.23485	0.39205
434		0.07129	0.07419	0.08363	0.08188	0.08409	0.08663	0.08955	0.08485	0.07891	0.08999	0.10803	0.16419	0.22929	0.38246
435		0.07082	0.07419	0.08317	0.08142	0.08316	0.08571	0.08908	0.08441	0.07799	0.0891	0.10624	0.16093	0.22373	0.37332
436		0.06987	0.07373	0.08271	0.08096	0.08316	0.08479	0.08862	0.08396	0.07707	0.08822	0.10489	0.15767	0.21909	0.36465
437		0.06939	0.07373	0.08225	0.08004	0.08222	0.08434	0.08815	0.08306	0.07662	0.08734	0.10355	0.15487	0.21399	0.35643
438		0.06939	0.07328	0.08179	0.08004	0.08176	0.08388	0.08769	0.08261	0.0757	0.08602	0.10221	0.15207	0.20936	0.3473
439		0.06892	0.07328	0.08179	0.07958	0.08129	0.08296	0.08722	0.08261	0.07524	0.08513	0.10087	0.14928	0.20426	0.33908
440		0.06892	0.07282	0.08133	0.07912	0.08082	0.0825	0.08676	0.08172	0.07478	0.08425	0.09953	0.14601	0.19917	0.3304
441		0.06892	0.07282	0.08133	0.07866	0.08036	0.08205	0.08676	0.08127	0.07433	0.08381	0.09863	0.14275	0.19453	0.3231
442		0.06939	0.07282	0.08133	0.07821	0.08036	0.08205	0.08629	0.08082	0.07387	0.08293	0.09774	0.13949	0.1899	0.31579
443		0.06939	0.07282	0.08087	0.07821	0.07989	0.08159	0.08583	0.07992	0.07295	0.08205	0.09639	0.13669	0.18573	0.30848
444		0.06987	0.07237	0.08041	0.07775	0.07942	0.08113	0.08583	0.07947	0.0725	0.08161	0.09595	0.13436	0.18156	0.30118
445		0.06939	0.07146	0.07995	0.07729	0.07895	0.08067	0.08536	0.07902	0.07204	0.08116	0.09505	0.13203	0.17739	0.29524
446		0.06987	0.071	0.07949	0.07683	0.07895	0.08021	0.0849	0.07858	0.07158	0.08072	0.0946	0.1297	0.17368	0.28885
447		0.06987	0.07055	0.07903	0.07683	0.07849	0.08021	0.08444	0.07768	0.07112	0.08028	0.09371	0.12736	0.17044	0.28337
448		0.06939	0.07055	0.07857	0.07637	0.07849	0.08021	0.08397	0.07768	0.07021	0.0794	0.09281	0.12503	0.16719	0.27743
449		0.06939	0.07009	0.07811	0.07591	0.07802	0.07975	0.08351	0.07723	0.07021	0.07896	0.09192	0.12317	0.16395	0.2715
450		0.06939	0.06964	0.07765	0.07545	0.07755	0.07884	0.08258	0.07723	0.07021	0.07852	0.09147	0.1213	0.16117	0.26647
451		0.06939	0.06964	0.07719	0.07499	0.07708	0.07838	0.08165	0.07678	0.06975	0.07808	0.09058	0.11944	0.15792	0.261
452		0.06892	0.06918	0.07674	0.07454	0.07662	0.07792	0.08118	0.07633	0.06975	0.07764	0.08968	0.11757	0.15514	0.25506
453		0.06845	0.06918	0.07628	0.07408	0.07615	0.07792	0.08072	0.07633	0.06975	0.07719	0.08879	0.11571	0.15236	0.25004
454		0.06797	0.06918	0.07628	0.07362	0.07568	0.07792	0.08026	0.07589	0.06929	0.07631	0.08789	0.11431	0.14958	0.24456
455		0.06797	0.06918	0.07628	0.07362	0.07568	0.07746	0.08026	0.07544	0.06929	0.07587	0.087	0.11245	0.1468	0.23862
456		0.0675	0.06872	0.07582	0.07316	0.07568	0.07701	0.07979	0.07499	0.06883	0.07543	0.0861	0.11105	0.14402	0.2336
457		0.06702	0.06872	0.07582	0.07316	0.07522	0.07655	0.07979	0.07499	0.06837	0.07455	0.08521	0.10918	0.14124	0.22812
458		0.06655	0.06827	0.07536	0.0727	0.07475	0.07655	0.07979	0.07454	0.06792	0.07411	0.08431	0.10778	0.13846	0.2231
459		0.06655	0.06827	0.07536	0.07224	0.07475	0.07609	0.07933	0.07409	0.06792	0.07367	0.08387	0.10592	0.13568	0.21807
460		0.06655	0.06781	0.07536	0.07224	0.07428	0.07517	0.07886	0.07364	0.06746	0.07322	0.08297	0.10452	0.1329	0.21305
461		0.06607	0.06736	0.0749	0.07178	0.07381	0.07517	0.0784	0.0732	0.067	0.07278	0.08252	0.10266	0.13058	0.20848
462		0.06607	0.0669	0.07444	0.07087	0.07335	0.07472	0.0784	0.07275	0.06654	0.07234	0.08208	0.10126	0.12827	0.20437
463		0.06607	0.06645	0.07444	0.07087	0.07288	0.07426	0.07747	0.07275	0.06609	0.0719	0.08118	0.09986	0.12595	0.20026
464		0.06607	0.06599	0.07398	0.07041	0.07241	0.0738	0.077	0.0723	0.06563	0.07146	0.08073	0.09846	0.12363	0.1957
465		0.06655	0.06599	0.07398	0.07041	0.07194	0.0738	0.07654	0.0723	0.06563	0.07102	0.08029	0.09706	0.12132	0.19159
466		0.06655	0.06599	0.07352	0.06995	0.07194	0.07334	0.07608	0.07185	0.06517	0.07058	0.07984	0.09566	0.119	0.18794
467		0.06655	0.06554	0.07306	0.06995	0.07148	0.07334	0.07608	0.07185	0.06471	0.07014	0.07939	0.09426	0.11715	0.18383
468		0.06655	0.06554	0.0726	0.06949	0.07148	0.07288	0.07561	0.0714	0.06471	0.0697	0.07894	0.09287	0.11483	0.18017
469		0.06655	0.06508	0.07214	0.06949	0.07148	0.07288	0.07515	0.0714	0.06425	0.0697	0.0785	0.09147	0.11297	0.17606
470		0.06607	0.06508	0.07168	0.06903	0.07101	0.07243	0.07468	0.0714	0.0638	0.06925	0.07805	0.09053	0.11112	0.17195
471		0.0656	0.06463	0.07122	0.06903	0.07101	0.07243	0.07468	0.07095	0.0638	0.06925	0.0776	0.08914	0.10927	0.16876
472		0.06513	0.06417	0.07076	0.06903	0.07054	0.07197	0.07422	0.07095	0.0638	0.06881	0.07671	0.0882	0.10788	0.1651
473		0.06513	0.06417	0.0703	0.06857	0.07008	0.07151	0.07375	0.0705	0.06334	0.06881	0.07626	0.0868	0.10602	0.16145
474		0.06465	0.06417	0.0703	0.06811	0.07008	0.07151	0.07329	0.0705	0.06334	0.06881	0.07581	0.08587	0.10463	0.15826
475		0.06418	0.06372	0.06984	0.06811	0.06961	0.07105	0.07282	0.0705	0.06334	0.06837	0.07536	0.08541	0.10278	0.1546
476		0.06323	0.06326	0.06892	0.0672	0.06914	0.07059	0.07282	0.07006	0.06288	0.06837	0.07492	0.08447	0.10139	0.15141
477		0.06276	0.06326	0.06892	0.06674	0.06914	0.07013	0.07236	0.07006	0.06242	0.06793	0.07402	0.08308	0.1	0.14867
478		0.06228	0.06326	0.06846	0.06674	0.06867	0.06968	0.0719	0.07006	0.06196	0.06749	0.07357	0.08214	0.09861	0.14547
479		0.06228	0.06281	0.06846	0.06674	0.06821	0.06968	0.07143	0.06961	0.06196	0.06705	0.07313	0.08121	0.09722	0.14319
480		0.06133	0.06235	0.068	0.06628	0.06821	0.06922	0.07097	0.06916	0.06151	0.06661	0.07268	0.08028	0.09583	0.14045
481		0.06086	0.06235	0.068	0.06582	0.06774	0.06876	0.0705	0.06871	0.06105	0.06617	0.07178	0.07981	0.09444	0.13816
482		0.06086	0.06235	0.06754	0.06536	0.06774	0.0683	0.07004	0.06826	0.06105	0.06617	0.07134	0.07888	0.09305	0.13542
483		0.06086	0.0619	0.06754	0.06536	0.06727	0.06784	0.07004	0.06781	0.06059	0.06573	0.07089	0.07795	0.09212	0.1336
484		0.06086	0.0619	0.06708	0.0649	0.0668	0.06784	0.06911	0.06781	0.06059	0.06528	0.07044	0.07701	0.09073	0.13086
485		0.06086	0.0619	0.06708	0.06444	0.0668	0.06784	0.06911	0.06737	0.06013	0.06484	0.07	0.07655	0.08981	0.12903
486		0.06133	0.0619	0.06662	0.06444	0.0668	0.06739	0.06864	0.06692	0.06013	0.0644	0.07	0.07608	0.08888	0.12675
487		0.06133	0.0619	0.06617	0.06399	0.06634	0.06739	0.06818	0.06692	0.05967	0.0644	0.06955	0.07515	0.08795	0.12492
488		0.06133	0.06099	0.06571	0.06353	0.06587	0.06647	0.06772	0.06692	0.05967	0.06396	0.06955	0.07468	0.08702	0.12264
489		0.06133	0.06099	0.06571	0.06353	0.0654	0.06647	0.06725	0.06692	0.05967	0.06352	0.06955	0.07375	0.08563	0.12081
490		0.06181	0.06144	0.06525	0.06353	0.0654	0.06647	0.06725	0.06647	0.05967	0.06352	0.0691	0.07328	0.08471	0.11899
491		0.06181	0.06099	0.06525	0.06353	0.0654	0.06601	0.06725	0.06647	0.05922	0.06308	0.0691	0.07282	0.08378	0.11716
492		0.06181	0.06099	0.06525	0.06353	0.06494	0.06601	0.06725	0.06602	0.05876	0.06308	0.06865	0.07235	0.08285	0.11533
493		0.06181	0.06053	0.06479	0.06353	0.06494	0.06555	0.06679	0.06602	0.05876	0.06264	0.06821	0.07189	0.08193	0.11396
494		0.06228	0.06053	0.06479	0.06353	0.06494	0.06555	0.06679	0.06602	0.05876	0.06264	0.06776	0.07142	0.081	0.11214
495		0.06228	0.06053	0.06525	0.06399	0.0654	0.06601	0.06632	0.06557	0.0583	0.0622	0.06731	0.07095	0.08007	0.11031
496		0.06228	0.06053	0.06479	0.06353	0.0654	0.06601	0.06586	0.06512	0.0583	0.06176	0.06686	0.07049	0.07961	0.10894
497		0.06181	0.06008	0.06479	0.06353	0.06494	0.06555	0.06539	0.06512	0.05784	0.06176	0.06642	0.07002	0.07868	0.10711
498		0.06133	0.06008	0.06479	0.06307	0.06447	0.06555	0.06493	0.06467	0.05784	0.06176	0.06597	0.06956	0.07822	0.10574
499		0.06133	0.06008	0.06433	0.06261	0.06447	0.0651	0.06493	0.06423	0.05784	0.06131	0.06552	0.06909	0.07729	0.10437
500		0.06038	0.05962	0.06387	0.06261	0.064	0.06464	0.06446	0.06378	0.05739	0.06087	0.06507	0.06862	0.07683	0.103
501		0.05991	0.05962	0.06341	0.06215	0.06353	0.06418	0.06446	0.06378	0.05693	0.06087	0.06463	0.06816	0.0759	0.10163
502		0.05944	0.05917	0.06341	0.06169	0.06353	0.06372	0.06446	0.06378	0.05693	0.06087	0.06418	0.06769	0.07544	0.10072
503		0.05896	0.05871	0.06295	0.06169	0.06307	0.06326	0.064	0.06378	0.05693	0.06043	0.06418	0.06769	0.07498	0.09935
504		0.05896	0.05871	0.06295	0.06123	0.06307	0.06326	0.06353	0.06378	0.05693	0.05999	0.06373	0.06722	0.07451	0.09798
505		0.05849	0.05871	0.06249	0.06123	0.06307	0.06281	0.06353	0.06333	0.05647	0.05999	0.06328	0.06722	0.07405	0.09707
506		0.05849	0.05826	0.06295	0.06123	0.06307	0.06281	0.06307	0.06333	0.05647	0.05999	0.06328	0.06676	0.07312	0.09615
507		0.05849	0.05826	0.06295	0.06123	0.06307	0.06235	0.06261	0.06333	0.05647	0.05955	0.06284	0.06629	0.07266	0.09524
508		0.05801	0.05826	0.06295	0.06123	0.0626	0.06235	0.06261	0.06333	0.05647	0.05955	0.06284	0.06583	0.07173	0.09433
509		0.05801	0.05826	0.06249	0.06077	0.06213	0.06189	0.06168	0.06333	0.05601	0.05911	0.06239	0.06536	0.07127	0.09342
510		0.05754	0.05826	0.06249	0.06077	0.06213	0.06189	0.06168	0.06288	0.05601	0.05911	0.06194	0.06489	0.07081	0.0925
511		0.05754	0.0578	0.06203	0.06077	0.06213	0.06143	0.06168	0.06243	0.05555	0.05867	0.06149	0.06443	0.06988	0.09159
512		0.05754	0.0578	0.06203	0.06032	0.06166	0.06143	0.06121	0.06198	0.05555	0.05823	0.06149	0.06396	0.06942	0.09022
513		0.05754	0.0578	0.06203	0.06032	0.06166	0.06143	0.06075	0.06198	0.0551	0.05779	0.06105	0.06349	0.06895	0.08931
514		0.05754	0.0578	0.06157	0.06032	0.06166	0.06097	0.06075	0.06198	0.0551	0.05779	0.06105	0.06349	0.06849	0.08794
515		0.05754	0.0578	0.06157	0.05986	0.0612	0.06097	0.06121	0.06154	0.05464	0.05734	0.06105	0.06303	0.06803	0.08702
516		0.05801	0.0578	0.06157	0.05986	0.0612	0.06097	0.06121	0.06154	0.05464	0.05734	0.06105	0.06256	0.06756	0.08611
517		0.05801	0.0578	0.06157	0.05986	0.0612	0.06097	0.06121	0.06154	0.05464	0.0569	0.0606	0.0621	0.0671	0.0852
518		0.05849	0.05735	0.06157	0.05986	0.0612	0.06097	0.06075	0.06109	0.05464	0.05646	0.0606	0.0621	0.06664	0.08474
519		0.05849	0.05735	0.06203	0.06032	0.0612	0.06097	0.06075	0.06064	0.05418	0.05602	0.06015	0.0621	0.06617	0.08383
520		0.05849	0.05735	0.06157	0.05986	0.0612	0.06097	0.06028	0.06064	0.05418	0.05602	0.06015	0.06163	0.06571	0.08291
521		0.05849	0.05689	0.06111	0.05986	0.06073	0.06097	0.06028	0.06064	0.05418	0.05602	0.06015	0.06116	0.06525	0.08246
522		0.05849	0.05689	0.06111	0.0594	0.06073	0.06052	0.05982	0.06019	0.05372	0.05558	0.0597	0.0607	0.06478	0.082
523		0.05849	0.05689	0.06065	0.0594	0.06073	0.06052	0.05889	0.06019	0.05372	0.05558	0.0597	0.0607	0.06478	0.08154
524		0.05801	0.05644	0.06019	0.05894	0.06026	0.06006	0.05889	0.06019	0.05372	0.05602	0.0597	0.06023	0.06432	0.08109
525		0.05707	0.05553	0.05927	0.05802	0.05933	0.05914	0.05843	0.06064	0.05372	0.05602	0.05926	0.05977	0.06432	0.08063
526		0.05612	0.05553	0.05881	0.05756	0.05886	0.05868	0.05843	0.06064	0.05372	0.05602	0.05926	0.05977	0.06386	0.08017
527		0.05612	0.05507	0.05881	0.05756	0.05886	0.05822	0.05796	0.06064	0.05372	0.05558	0.05881	0.0593	0.06339	0.07972
528		0.05612	0.05507	0.05881	0.05756	0.05839	0.05822	0.05796	0.06019	0.05372	0.05558	0.05836	0.05883	0.06339	0.07926
529		0.05564	0.05461	0.05835	0.0571	0.05839	0.05777	0.0575	0.05974	0.05372	0.05558	0.05791	0.05883	0.06293	0.07835
530		0.05564	0.05461	0.05835	0.05756	0.05793	0.05777	0.0575	0.05974	0.05326	0.05558	0.05747	0.05837	0.06247	0.07789
531		0.05564	0.05507	0.05835	0.05756	0.05793	0.05777	0.05703	0.05974	0.05326	0.05514	0.05702	0.05837	0.06247	0.07698
532		0.05517	0.05507	0.05835	0.05756	0.05793	0.05777	0.05703	0.05974	0.05326	0.0547	0.05657	0.05837	0.062	0.07652
533		0.05469	0.05461	0.05789	0.0571	0.05746	0.05777	0.05703	0.05929	0.05281	0.0547	0.05612	0.05837	0.06154	0.07561
534		0.05422	0.05461	0.05743	0.0571	0.05746	0.05731	0.05703	0.05929	0.05281	0.05426	0.05612	0.05837	0.06107	0.07515
535		0.05375	0.05461	0.05743	0.0571	0.05699	0.05731	0.05657	0.05929	0.05281	0.05426	0.05612	0.0579	0.06061	0.07424
536		0.05375	0.05461	0.05743	0.0571	0.05699	0.05731	0.05657	0.05929	0.05281	0.05426	0.05612	0.0579	0.06015	0.07378
537		0.05327	0.05461	0.05697	0.05665	0.05699	0.05731	0.0561	0.05929	0.05235	0.05426	0.05612	0.05743	0.06015	0.07332
538		0.05327	0.05461	0.05697	0.05665	0.05699	0.05731	0.05564	0.05885	0.05235	0.05426	0.05657	0.05743	0.06015	0.07287
539		0.05327	0.05461	0.05697	0.05665	0.05699	0.05685	0.05564	0.05885	0.05235	0.05426	0.05657	0.05697	0.05968	0.07241
540		0.05375	0.05461	0.05697	0.05665	0.05746	0.05685	0.05517	0.0584	0.05189	0.05426	0.05612	0.05697	0.05968	0.07195
541		0.05422	0.05507	0.05743	0.05665	0.05746	0.05685	0.05471	0.05795	0.05189	0.05382	0.05612	0.0565	0.05922	0.0715
542		0.05422	0.05507	0.05743	0.05619	0.05746	0.05685	0.05425	0.05795	0.05143	0.05337	0.05568	0.05604	0.05876	0.07058
543		0.05469	0.05507	0.05743	0.05665	0.05746	0.05685	0.05425	0.0575	0.05143	0.05337	0.05523	0.05604	0.05876	0.07013
544		0.05469	0.05461	0.05743	0.05619	0.05699	0.05639	0.05425	0.05705	0.05143	0.05293	0.05478	0.05604	0.05829	0.06967
545		0.05422	0.05461	0.05697	0.05619	0.05699	0.05639	0.05425	0.05705	0.05098	0.05249	0.05434	0.05604	0.05783	0.06876
546		0.05422	0.05416	0.05651	0.05573	0.05652	0.05593	0.05425	0.05705	0.05098	0.05205	0.05389	0.05557	0.05737	0.0683
547		0.05422	0.05416	0.05651	0.05573	0.05652	0.05593	0.05425	0.05705	0.05098	0.05205	0.05389	0.0551	0.0569	0.06784
548		0.05422	0.05416	0.05651	0.05573	0.05652	0.05593	0.05425	0.05705	0.05098	0.05205	0.05389	0.0551	0.0569	0.06739
549		0.05469	0.05416	0.05651	0.05573	0.05652	0.05593	0.05425	0.05705	0.05098	0.05205	0.05389	0.0551	0.0569	0.06739
550		0.05469	0.0537	0.0556	0.05527	0.05606	0.05548	0.05425	0.0566	0.05143	0.05205	0.05389	0.05464	0.05644	0.06693
551		0.05469	0.05325	0.0556	0.05527	0.05606	0.05502	0.05378	0.0566	0.05143	0.05161	0.05389	0.05464	0.05644	0.06693
552		0.05517	0.05325	0.0556	0.05481	0.05606	0.05502	0.05378	0.05615	0.05143	0.05161	0.05389	0.05417	0.05644	0.06693
553		0.05517	0.0537	0.0556	0.05527	0.05652	0.05548	0.05378	0.05615	0.05189	0.05205	0.05389	0.05417	0.05644	0.06647
554		0.05517	0.0537	0.0556	0.05527	0.05652	0.05502	0.05378	0.05571	0.05143	0.05205	0.05389	0.0537	0.05598	0.06647
555		0.05517	0.0537	0.0556	0.05527	0.05652	0.05502	0.05378	0.05571	0.05143	0.05205	0.05389	0.0537	0.05598	0.06602
556		0.05517	0.0537	0.0556	0.05527	0.05606	0.05456	0.05378	0.05615	0.05143	0.05161	0.05389	0.0537	0.05551	0.06602
557		0.05517	0.0537	0.0556	0.05527	0.05606	0.05456	0.05332	0.05615	0.05098	0.05161	0.05344	0.05324	0.05505	0.06556
558		0.05469	0.05325	0.0556	0.05527	0.05606	0.0541	0.05332	0.05571	0.05098	0.05161	0.05344	0.05277	0.05459	0.0651
559		0.05422	0.05325	0.05514	0.05481	0.05559	0.0541	0.05285	0.05571	0.05098	0.05117	0.05299	0.05277	0.05459	0.06465
560		0.05375	0.05234	0.05468	0.05435	0.05512	0.05364	0.05239	0.05571	0.05052	0.05117	0.05255	0.05231	0.05412	0.06419
561		0.05327	0.05188	0.05468	0.05389	0.05465	0.05319	0.05192	0.05526	0.05052	0.05073	0.0521	0.05184	0.05366	0.06373
562		0.0528	0.05143	0.05376	0.05298	0.05372	0.05273	0.05146	0.05526	0.05006	0.05073	0.0521	0.05184	0.05366	0.06328
563		0.05232	0.05143	0.0533	0.05298	0.05325	0.05227	0.05099	0.05481	0.05006	0.05029	0.05165	0.05184	0.0532	0.06282
564		0.05185	0.05143	0.0533	0.05298	0.05325	0.05227	0.05099	0.05526	0.05006	0.05029	0.05165	0.05137	0.0532	0.06236
565		0.05138	0.05143	0.05284	0.05298	0.05325	0.05227	0.05053	0.05526	0.05006	0.05073	0.05165	0.05137	0.05366	0.06236
566		0.05138	0.05188	0.05284	0.05298	0.05325	0.05227	0.05053	0.05526	0.05006	0.05073	0.0512	0.05137	0.05366	0.06236
567		0.05138	0.05188	0.05284	0.05298	0.05325	0.05181	0.05099	0.05526	0.05006	0.05073	0.0512	0.05137	0.05366	0.06191
568		0.0509	0.05188	0.05238	0.05298	0.05279	0.05181	0.05053	0.05526	0.05006	0.05073	0.0512	0.05184	0.0532	0.06191
569		0.05138	0.05234	0.05284	0.05298	0.05325	0.05181	0.05007	0.05481	0.05006	0.05073	0.0512	0.05137	0.0532	0.06145
570		0.05138	0.05234	0.0533	0.05298	0.05325	0.05227	0.05007	0.05481	0.05006	0.05073	0.05076	0.05137	0.05273	0.061
571		0.05138	0.05234	0.0533	0.05298	0.05325	0.05181	0.05007	0.05481	0.05006	0.05073	0.05076	0.05137	0.05227	0.06054
572		0.0509	0.05188	0.05284	0.05298	0.05279	0.05181	0.0496	0.05436	0.0496	0.05029	0.05031	0.05137	0.05227	0.06008
573		0.05043	0.05143	0.05238	0.05252	0.05232	0.05135	0.0496	0.05436	0.0496	0.04985	0.04986	0.05091	0.05181	0.05917
574		0.05043	0.05143	0.05192	0.05206	0.05185	0.0509	0.0496	0.05436	0.04914	0.04985	0.04941	0.05044	0.05181	0.05871
575		0.04995	0.05097	0.05192	0.05206	0.05185	0.0509	0.0496	0.05436	0.04914	0.04985	0.04941	0.05044	0.05134	0.05826
576		0.04995	0.05052	0.05146	0.05206	0.05185	0.0509	0.0496	0.05436	0.04914	0.0494	0.04897	0.04997	0.05134	0.05826
577		0.04995	0.05052	0.05146	0.0516	0.05185	0.05044	0.0496	0.05391	0.04914	0.0494	0.04897	0.04997	0.05134	0.05826
578		0.04948	0.05052	0.051	0.0516	0.05185	0.05044	0.04914	0.05391	0.04914	0.04896	0.04897	0.04951	0.05134	0.05826
579		0.04995	0.05052	0.05146	0.0516	0.05185	0.0509	0.04914	0.05391	0.04914	0.04896	0.04897	0.04951	0.05134	0.05826
580		0.05043	0.05097	0.05192	0.05206	0.05232	0.0509	0.04914	0.05346	0.04914	0.04896	0.04897	0.04951	0.05088	0.05826
581		0.0509	0.05143	0.05192	0.05206	0.05232	0.05135	0.04867	0.05302	0.04914	0.04852	0.04897	0.04951	0.05088	0.05826
582		0.05138	0.05143	0.05238	0.05206	0.05232	0.05135	0.04867	0.05302	0.04914	0.04852	0.04852	0.04951	0.05088	0.0578
583		0.05138	0.05143	0.05192	0.05206	0.05232	0.05135	0.04867	0.05302	0.04869	0.04852	0.04852	0.04904	0.05088	0.0578
584		0.05138	0.05143	0.05146	0.05206	0.05232	0.0509	0.04867	0.05302	0.04869	0.04852	0.04852	0.04904	0.05042	0.05734
585		0.05138	0.05097	0.05146	0.05206	0.05232	0.0509	0.04867	0.05302	0.04869	0.04852	0.04852	0.04904	0.05042	0.05734
586		0.05138	0.05052	0.051	0.0516	0.05185	0.05044	0.04867	0.05257	0.04869	0.04808	0.04852	0.04858	0.04995	0.05689
587		0.05138	0.05052	0.05054	0.0516	0.05185	0.05044	0.04867	0.05257	0.04869	0.04764	0.04807	0.04858	0.04949	0.05643
588		0.0509	0.05006	0.05054	0.05114	0.05138	0.04998	0.04867	0.05302	0.04869	0.04764	0.04807	0.04811	0.04949	0.05597
589		0.0509	0.04961	0.05008	0.05068	0.05138	0.04952	0.04867	0.05257	0.04869	0.04764	0.04807	0.04811	0.04903	0.05597
590		0.0509	0.04915	0.05008	0.05068	0.05138	0.04952	0.04867	0.05257	0.04914	0.0472	0.04762	0.04811	0.04856	0.05552
591		0.0509	0.04961	0.05008	0.05114	0.05138	0.04952	0.04821	0.05257	0.04914	0.04676	0.04762	0.04764	0.0481	0.05506
592		0.05138	0.04961	0.05054	0.05114	0.05138	0.04998	0.04821	0.05212	0.04914	0.04676	0.04718	0.04764	0.04764	0.05506
593		0.05138	0.04961	0.05054	0.05114	0.05138	0.04998	0.04774	0.05212	0.04914	0.04676	0.04718	0.04764	0.04764	0.0546
594		0.05138	0.04961	0.05054	0.05114	0.05138	0.04998	0.04728	0.05212	0.04869	0.04632	0.04673	0.04718	0.04764	0.0546
595		0.05138	0.05006	0.05054	0.0516	0.05185	0.04998	0.04728	0.05212	0.04869	0.04632	0.04673	0.04718	0.04764	0.0546
596		0.05185	0.05006	0.051	0.0516	0.05185	0.04998	0.04728	0.05167	0.04869	0.04632	0.04673	0.04764	0.04764	0.0546
597		0.05185	0.05006	0.051	0.05206	0.05185	0.04998	0.04681	0.05167	0.04869	0.04632	0.04673	0.04764	0.0481	0.0546
598		0.05138	0.05006	0.05054	0.0516	0.05185	0.04998	0.04681	0.05212	0.04869	0.04632	0.04673	0.04764	0.0481	0.0546
599		0.0509	0.04961	0.05008	0.0516	0.05138	0.04952	0.04681	0.05212	0.04869	0.04632	0.04673	0.04718	0.04764	0.05415
600		0.05043	0.04961	0.04962	0.05114	0.05092	0.04906	0.04728	0.05167	0.04869	0.04632	0.04673	0.04718	0.04764	0.05369
601		0.05043	0.04961	0.04962	0.05114	0.05092	0.04906	0.04728	0.05167	0.04869	0.04632	0.04628	0.04718	0.04764	0.05369
602		0.04995	0.04961	0.04916	0.05068	0.05045	0.0486	0.04681	0.05167	0.04869	0.04632	0.04628	0.04718	0.04717	0.05369
603		0.04948	0.04961	0.04916	0.05068	0.05045	0.04815	0.04635	0.05167	0.04823	0.04632	0.04628	0.04671	0.04671	0.05323
604		0.04901	0.04915	0.0487	0.05022	0.05045	0.04815	0.04635	0.05122	0.04823	0.04632	0.04583	0.04625	0.04625	0.05232
605		0.04853	0.04915	0.0487	0.05022	0.04998	0.04815	0.04635	0.05122	0.04777	0.04588	0.04539	0.04578	0.04578	0.05232
606		0.04853	0.0487	0.0487	0.05022	0.04951	0.04769	0.04635	0.05077	0.04777	0.04543	0.04494	0.04578	0.04578	0.05186
607		0.04853	0.0487	0.0487	0.04976	0.04951	0.04723	0.04589	0.05077	0.04777	0.04499	0.04449	0.04578	0.04532	0.05141
608		0.04806	0.04824	0.0487	0.04976	0.04951	0.04677	0.04589	0.05033	0.04731	0.04499	0.04404	0.04531	0.04486	0.05095
609		0.04758	0.04824	0.04824	0.04976	0.04905	0.04677	0.04589	0.04988	0.04731	0.04499	0.04404	0.04531	0.04486	0.05095
610		0.04758	0.04824	0.04824	0.04931	0.04905	0.04631	0.04589	0.04988	0.04731	0.04499	0.0436	0.04531	0.04486	0.05049
611		0.04711	0.04824	0.04824	0.04931	0.04905	0.04631	0.04542	0.04988	0.04731	0.04499	0.04315	0.04531	0.04486	0.05049
612		0.04711	0.04824	0.04778	0.04931	0.04905	0.04631	0.04542	0.04988	0.04685	0.04499	0.04315	0.04531	0.04486	0.05049
613		0.04711	0.04824	0.04778	0.04931	0.04905	0.04631	0.04542	0.04988	0.04685	0.04499	0.04315	0.04485	0.04486	0.05049
614		0.04663	0.04779	0.04732	0.04885	0.04858	0.04631	0.04496	0.04988	0.04685	0.04499	0.04315	0.04485	0.04486	0.05049
615		0.04616	0.04779	0.04732	0.04885	0.04858	0.04586	0.04496	0.04943	0.04685	0.04455	0.0427	0.04485	0.04486	0.05004
616		0.04663	0.04733	0.04686	0.04885	0.04811	0.04586	0.04496	0.04943	0.04685	0.04411	0.04225	0.04485	0.04439	0.05004
617		0.04663	0.04779	0.04732	0.04885	0.04811	0.04586	0.04449	0.04943	0.04685	0.04367	0.04181	0.04485	0.04439	0.04958
618		0.04711	0.04779	0.04732	0.04931	0.04858	0.04631	0.04449	0.04943	0.04685	0.04367	0.04181	0.04485	0.04439	0.04958
619		0.04758	0.04824	0.04778	0.04976	0.04858	0.04631	0.04449	0.04898	0.04685	0.04367	0.04181	0.04485	0.04439	0.04958
620		0.04806	0.04824	0.04778	0.04976	0.04858	0.04631	0.04449	0.04898	0.04685	0.04367	0.04225	0.04485	0.04439	0.04958
621		0.04853	0.0487	0.04824	0.04976	0.04905	0.04631	0.04449	0.04898	0.04685	0.04367	0.04225	0.04485	0.04393	0.04912
622		0.04853	0.0487	0.04824	0.05022	0.04905	0.04631	0.04496	0.04898	0.04685	0.04367	0.04225	0.04485	0.04439	0.04958
623		0.04853	0.0487	0.04824	0.04976	0.04905	0.04677	0.04496	0.04943	0.04685	0.04411	0.0427	0.04485	0.04486	0.04958
624		0.04806	0.04824	0.04778	0.04931	0.04858	0.04631	0.04496	0.04943	0.04685	0.04411	0.04315	0.04485	0.04486	0.05004
625		0.04806	0.04779	0.04732	0.04885	0.04858	0.04631	0.04403	0.04898	0.0464	0.04411	0.04315	0.04438	0.04439	0.05004
626		0.04806	0.04779	0.04686	0.04839	0.04858	0.04586	0.04403	0.04898	0.0464	0.04411	0.04315	0.04438	0.04439	0.04958
627		0.04758	0.04733	0.0464	0.04839	0.04811	0.0454	0.04356	0.04898	0.0464	0.04367	0.0427	0.04391	0.04439	0.04958
628		0.04806	0.04733	0.0464	0.04839	0.04811	0.0454	0.04356	0.04853	0.04685	0.04367	0.0427	0.04391	0.04439	0.04958
629		0.04806	0.04733	0.0464	0.04839	0.04811	0.0454	0.0431	0.04853	0.04685	0.04367	0.0427	0.04391	0.04393	0.04912
630		0.04806	0.04733	0.0464	0.04839	0.04765	0.0454	0.04263	0.04808	0.0464	0.04323	0.0427	0.04345	0.04393	0.04867
631		0.04853	0.04733	0.0464	0.04839	0.04765	0.0454	0.04217	0.04808	0.0464	0.04279	0.04225	0.04298	0.04347	0.04821
632		0.04853	0.04733	0.0464	0.04839	0.04765	0.0454	0.04217	0.04808	0.04594	0.04279	0.04181	0.04298	0.043	0.04775
633		0.04853	0.04733	0.0464	0.04839	0.04811	0.04586	0.0417	0.04763	0.04594	0.04235	0.04181	0.04252	0.04254	0.0473
634		0.04853	0.04733	0.0464	0.04839	0.04811	0.04586	0.04124	0.04763	0.04594	0.04235	0.04136	0.04252	0.04254	0.0473
635		0.04853	0.04733	0.04594	0.04793	0.04765	0.0454	0.04124	0.04719	0.04594	0.04191	0.04091	0.04205	0.04208	0.04684
636		0.04806	0.04688	0.04594	0.04793	0.04765	0.04494	0.04124	0.04719	0.04594	0.04146	0.04091	0.04158	0.04161	0.04684
637		0.04758	0.04688	0.04549	0.04747	0.04718	0.04494	0.04124	0.04719	0.04594	0.04146	0.04091	0.04158	0.04161	0.04684
638		0.04758	0.04688	0.04549	0.04747	0.04718	0.04448	0.0417	0.04719	0.04594	0.04191	0.04091	0.04112	0.04161	0.04684
639		0.04711	0.04642	0.04503	0.04701	0.04671	0.04448	0.0417	0.04674	0.04594	0.04191	0.04136	0.04112	0.04208	0.04684
640		0.04663	0.04642	0.04503	0.04701	0.04671	0.04448	0.0417	0.04674	0.04594	0.04235	0.04136	0.04158	0.04208	0.04684
641		0.04663	0.04642	0.04503	0.04701	0.04671	0.04448	0.0417	0.04674	0.04594	0.04235	0.04136	0.04112	0.04208	0.04684
642		0.04711	0.04688	0.04549	0.04747	0.04718	0.04448	0.04217	0.04674	0.04594	0.04235	0.04136	0.04112	0.04208	0.04684
643		0.04711	0.04688	0.04549	0.04747	0.04671	0.04448	0.04217	0.04674	0.04594	0.04235	0.04181	0.04112	0.04208	0.04684
644		0.04711	0.04688	0.04549	0.04747	0.04718	0.04448	0.04217	0.04674	0.0464	0.04235	0.04136	0.04112	0.04208	0.04638
645		0.04711	0.04733	0.04594	0.04793	0.04718	0.04448	0.04217	0.04674	0.0464	0.04235	0.04136	0.04112	0.04208	0.04638
646		0.04663	0.04733	0.04594	0.04839	0.04718	0.04402	0.04217	0.04719	0.0464	0.04191	0.04136	0.04065	0.04161	0.04593
647		0.04663	0.04733	0.04594	0.04839	0.04718	0.04402	0.0417	0.04719	0.0464	0.04191	0.04091	0.04065	0.04115	0.04547
648		0.04616	0.04688	0.04594	0.04793	0.04671	0.04402	0.0417	0.04719	0.04594	0.04146	0.04091	0.04018	0.04115	0.04547
649		0.04569	0.04688	0.04549	0.04747	0.04671	0.04357	0.04124	0.04719	0.04548	0.04191	0.04091	0.04018	0.04115	0.04501
650		0.04474	0.04642	0.04549	0.04701	0.04671	0.04357	0.04078	0.04719	0.04548	0.04191	0.04091	0.03972	0.04069	0.04501
651		0.04426	0.04642	0.04503	0.04701	0.04624	0.04357	0.04031	0.04674	0.04548	0.04191	0.04046	0.03972	0.04069	0.04501
652		0.04426	0.04642	0.04503	0.04701	0.04624	0.04357	0.04031	0.04674	0.04502	0.04191	0.04002	0.03925	0.04069	0.04456
653		0.04379	0.04642	0.04457	0.04655	0.04578	0.04357	0.04031	0.04629	0.04502	0.04146	0.04002	0.03925	0.04022	0.04456
654		0.04379	0.04597	0.04457	0.04655	0.04531	0.04265	0.04031	0.04629	0.04457	0.04146	0.04002	0.03879	0.04022	0.0441
655		0.04379	0.04597	0.04457	0.04655	0.04484	0.04265	0.04078	0.04629	0.04457	0.04146	0.03957	0.03879	0.03976	0.0441
656		0.04332	0.04597	0.04457	0.04655	0.04484	0.04265	0.04078	0.04584	0.04457	0.04146	0.03912	0.03879	0.03976	0.04364
657		0.04379	0.04597	0.04457	0.04655	0.04484	0.04265	0.04078	0.04584	0.04457	0.04102	0.03912	0.03832	0.03976	0.04364
658		0.04379	0.04597	0.04457	0.04655	0.04531	0.04265	0.04124	0.04584	0.04502	0.04146	0.03912	0.03879	0.04022	0.04364
659		0.04379	0.04597	0.04457	0.04655	0.04531	0.04219	0.04078	0.04629	0.04502	0.04146	0.03912	0.03879	0.04022	0.04364
660		0.04379	0.04642	0.04457	0.04655	0.04531	0.04219	0.04031	0.04584	0.04502	0.04146	0.03912	0.03879	0.04022	0.04364
661		0.04379	0.04642	0.04457	0.04655	0.04531	0.04265	0.03985	0.04584	0.04457	0.04146	0.03868	0.03925	0.03976	0.04364
662		0.04332	0.04642	0.04411	0.04655	0.04531	0.04219	0.03938	0.04584	0.04457	0.04146	0.03868	0.03879	0.03976	0.04364
663		0.04332	0.04597	0.04411	0.0461	0.04484	0.04173	0.03892	0.04584	0.04502	0.04146	0.03868	0.03879	0.03976	0.04364
664		0.04332	0.04597	0.04411	0.0461	0.04484	0.04128	0.03845	0.04584	0.04457	0.04146	0.03868	0.03879	0.0393	0.04364
665		0.04332	0.04551	0.04411	0.04564	0.04437	0.04128	0.03845	0.04539	0.04457	0.04146	0.03823	0.03879	0.0393	0.04319
666		0.04332	0.04551	0.04365	0.04564	0.04437	0.04128	0.03845	0.04539	0.04457	0.04102	0.03778	0.03832	0.03883	0.04319
667		0.04379	0.04506	0.04411	0.04564	0.04437	0.04128	0.03892	0.04494	0.04457	0.04102	0.03778	0.03832	0.03883	0.04319
668		0.04426	0.04506	0.04411	0.04564	0.04437	0.04128	0.03892	0.04494	0.04502	0.04102	0.03778	0.03832	0.0393	0.04319
669		0.04474	0.04506	0.04411	0.04564	0.04437	0.04128	0.03892	0.04494	0.04457	0.04102	0.03778	0.03832	0.0393	0.04319
670		0.04474	0.04506	0.04411	0.04564	0.04484	0.04173	0.03938	0.04494	0.04457	0.04058	0.03733	0.03832	0.0393	0.04319
671		0.04474	0.04506	0.04365	0.04518	0.04484	0.04173	0.03938	0.0445	0.04457	0.04058	0.03733	0.03832	0.0393	0.04319
672		0.04474	0.0446	0.04319	0.04472	0.04437	0.04173	0.03938	0.04494	0.04457	0.04058	0.03733	0.03832	0.0393	0.04319
673		0.04426	0.0446	0.04273	0.04472	0.04437	0.04128	0.03892	0.04494	0.04411	0.04102	0.03733	0.03785	0.0393	0.04319
674		0.04426	0.04415	0.04273	0.04426	0.04391	0.04128	0.03892	0.04494	0.04411	0.04058	0.03733	0.03785	0.0393	0.04319
675		0.04426	0.04415	0.04227	0.04426	0.04391	0.04128	0.03892	0.04539	0.04411	0.04014	0.03733	0.03785	0.0393	0.04273
676		0.04426	0.04415	0.04227	0.04426	0.04391	0.04128	0.03845	0.04539	0.04457	0.04014	0.03733	0.03785	0.0393	0.04273
677		0.04379	0.04415	0.04181	0.04426	0.04344	0.04082	0.03799	0.04494	0.04411	0.04014	0.03733	0.03785	0.0393	0.04273
678		0.04426	0.04369	0.04181	0.04426	0.04344	0.04082	0.03752	0.04494	0.04411	0.04014	0.03733	0.03785	0.0393	0.04273
679		0.04426	0.04369	0.04181	0.0438	0.04344	0.04082	0.03706	0.04494	0.04411	0.0397	0.03733	0.03739	0.0393	0.04227
680		0.04426	0.04415	0.04227	0.04426	0.04391	0.04082	0.03752	0.0445	0.04411	0.0397	0.03733	0.03739	0.03883	0.04227
681		0.04426	0.04415	0.04273	0.04426	0.04391	0.04082	0.03706	0.0445	0.04365	0.0397	0.03689	0.03739	0.03883	0.04182
682		0.04474	0.04415	0.04273	0.04472	0.04391	0.04082	0.0366	0.04405	0.04365	0.0397	0.03689	0.03739	0.03837	0.04182
683		0.04474	0.0446	0.04319	0.04518	0.04391	0.04036	0.03613	0.0436	0.04319	0.03926	0.03644	0.03739	0.03791	0.04136
684		0.04521	0.04415	0.04319	0.04518	0.04344	0.04036	0.03613	0.0436	0.04319	0.03882	0.03599	0.03739	0.03791	0.0409
685		0.04474	0.04369	0.04319	0.04472	0.04344	0.0399	0.0366	0.0436	0.04365	0.03838	0.03554	0.03739	0.03744	0.04045
686		0.04426	0.04324	0.04273	0.04472	0.04251	0.03944	0.0366	0.0436	0.04365	0.03838	0.03599	0.03739	0.03744	0.0409
687		0.04379	0.04324	0.04227	0.04426	0.04251	0.03899	0.0366	0.0436	0.04365	0.03838	0.03599	0.03739	0.03744	0.0409
688		0.04332	0.04278	0.04181	0.0438	0.04204	0.03853	0.03706	0.0436	0.04411	0.03838	0.03599	0.03739	0.03791	0.0409
689		0.04284	0.04233	0.04135	0.04334	0.04157	0.03853	0.03706	0.04405	0.04411	0.03838	0.03599	0.03692	0.03791	0.04045
690		0.04237	0.04187	0.04089	0.04243	0.04157	0.03853	0.03752	0.0445	0.04457	0.03838	0.03644	0.03692	0.03791	0.04045
691		0.04237	0.04187	0.04043	0.04243	0.0411	0.03807	0.03799	0.0445	0.04502	0.03838	0.03689	0.03692	0.03791	0.0409
692		0.04237	0.04233	0.04043	0.04243	0.0411	0.03853	0.03799	0.0445	0.04502	0.03838	0.03644	0.03646	0.03791	0.04045
693		0.04284	0.04278	0.04089	0.04288	0.04157	0.03853	0.03799	0.0445	0.04502	0.03838	0.03644	0.03646	0.03791	0.04045
694		0.04332	0.04369	0.04181	0.0438	0.04204	0.03899	0.03845	0.0445	0.04502	0.03838	0.03644	0.03646	0.03791	0.04045
695		0.04332	0.04369	0.04181	0.04426	0.04251	0.03944	0.03845	0.0445	0.04502	0.03838	0.03644	0.03692	0.03744	0.04045
696		0.04284	0.04415	0.04181	0.04426	0.04251	0.03944	0.03845	0.0445	0.04502	0.03838	0.03644	0.03646	0.03744	0.04045
697		0.04284	0.0446	0.04227	0.04472	0.04297	0.0399	0.03799	0.0445	0.04457	0.03794	0.03644	0.03646	0.03744	0.0409
698		0.04284	0.04506	0.04273	0.04518	0.04344	0.0399	0.03799	0.04405	0.04457	0.03794	0.03599	0.03599	0.03744	0.04045
699		0.04237	0.0446	0.04227	0.04518	0.04344	0.0399	0.03752	0.04405	0.04457	0.03794	0.03599	0.03599	0.03698	0.04045
700		0.04142	0.04415	0.04181	0.04472	0.04297	0.03944	0.03752	0.04405	0.04457	0.03838	0.03599	0.03552	0.03652	0.03999
701		0.04	0.04324	0.04089	0.0438	0.04204	0.03899	0.03706	0.04405	0.04457	0.03838	0.03599	0.03506	0.03652	0.03999
702		0.03952	0.04324	0.04089	0.0438	0.04157	0.03853	0.03706	0.0436	0.04457	0.03794	0.03599	0.03506	0.03652	0.03999
703		0.03905	0.04324	0.04089	0.04334	0.04157	0.03807	0.03706	0.0436	0.04457	0.03838	0.03599	0.03506	0.03605	0.03953
704		0.03905	0.04324	0.04043	0.0438	0.04157	0.03807	0.03752	0.0436	0.04457	0.03838	0.03554	0.03506	0.03605	0.03953
705		0.03905	0.04324	0.04043	0.0438	0.04157	0.03807	0.03752	0.0436	0.04457	0.03838	0.03599	0.03506	0.03605	0.03999
706		0.03952	0.04369	0.04089	0.04426	0.04204	0.03853	0.03752	0.0436	0.04457	0.03838	0.03644	0.03506	0.03652	0.03999
707		0.04	0.04415	0.04135	0.04426	0.04251	0.03899	0.03752	0.04315	0.04457	0.03882	0.03644	0.03506	0.03652	0.04045
708		0.04	0.04415	0.04135	0.04426	0.04251	0.03899	0.03706	0.0427	0.04411	0.03838	0.03644	0.03506	0.03652	0.03999
709		0.04047	0.04415	0.04135	0.04426	0.04251	0.03853	0.03706	0.04315	0.04411	0.03838	0.03599	0.03506	0.03652	0.03999
710		0.04047	0.04415	0.04135	0.04426	0.04204	0.03853	0.03706	0.04315	0.04411	0.03838	0.03599	0.03459	0.03652	0.03953
711		0.04047	0.04369	0.04135	0.0438	0.04204	0.03853	0.0366	0.04315	0.04411	0.03794	0.03554	0.03459	0.03605	0.03908
712		0.04	0.04324	0.04089	0.04334	0.0411	0.03807	0.03613	0.04315	0.04365	0.03749	0.0351	0.03412	0.03559	0.03862
713		0.03905	0.04233	0.03997	0.04243	0.04064	0.03715	0.03567	0.04315	0.04365	0.03749	0.03465	0.03412	0.03512	0.03816
714		0.03905	0.04187	0.03951	0.04197	0.04017	0.03669	0.03567	0.04315	0.04365	0.03749	0.0342	0.03412	0.03512	0.03816
715		0.03905	0.04187	0.03997	0.04243	0.04017	0.03669	0.03567	0.0427	0.04365	0.03705	0.0342	0.03412	0.03466	0.03816
716		0.03952	0.04187	0.03997	0.04243	0.04017	0.03715	0.0352	0.04225	0.04319	0.03705	0.03375	0.03366	0.03466	0.03771
717		0.03905	0.04187	0.03997	0.04243	0.04017	0.03715	0.0352	0.04225	0.04319	0.03705	0.03375	0.03412	0.03466	0.03816
718		0.03905	0.04141	0.03951	0.04243	0.04017	0.03669	0.03474	0.04225	0.04273	0.03749	0.0342	0.03412	0.03466	0.03862
719		0.03857	0.04096	0.03905	0.04151	0.0397	0.03669	0.0352	0.04225	0.04319	0.03794	0.0342	0.03412	0.03512	0.03908
720		0.0381	0.04096	0.03905	0.04105	0.03923	0.03624	0.0352	0.04225	0.04319	0.03749	0.03375	0.03412	0.03559	0.03908
721		0.0381	0.0405	0.03859	0.04105	0.03923	0.03578	0.0352	0.04225	0.04319	0.03749	0.03375	0.03412	0.03559	0.03908
722		0.0381	0.04005	0.03813	0.04059	0.03877	0.03532	0.03567	0.04225	0.04319	0.03794	0.03375	0.03412	0.03559	0.03908
723		0.03763	0.03959	0.03767	0.03967	0.0383	0.03486	0.03613	0.04225	0.04319	0.03794	0.03375	0.03459	0.03559	0.03908
724		0.03763	0.03959	0.03721	0.03967	0.0383	0.0344	0.0366	0.04225	0.04319	0.03794	0.03375	0.03459	0.03559	0.03862
725		0.0381	0.03959	0.03767	0.03967	0.0383	0.0344	0.0366	0.04225	0.04319	0.03705	0.03331	0.03412	0.03512	0.03816
726		0.03905	0.04005	0.03813	0.04013	0.0383	0.0344	0.03613	0.04181	0.04273	0.03661	0.03241	0.03366	0.0342	0.03725
727		0.03905	0.03959	0.03767	0.04013	0.03783	0.0344	0.03613	0.04181	0.04273	0.03617	0.03196	0.03366	0.0342	0.03679
728		0.03905	0.03868	0.03767	0.03967	0.03736	0.03349	0.03613	0.04181	0.04228	0.03617	0.03196	0.03366	0.03373	0.03634
729		0.03905	0.03914	0.03767	0.03967	0.03736	0.03349	0.03567	0.04181	0.04228	0.03617	0.03196	0.03366	0.0342	0.03679
730		0.03952	0.03914	0.03767	0.04013	0.03736	0.03395	0.0352	0.04136	0.04228	0.03573	0.03196	0.03366	0.03466	0.03679
731		0.04	0.03959	0.03813	0.04059	0.03783	0.0344	0.03474	0.04091	0.04182	0.03573	0.03196	0.03366	0.0342	0.03679
732		0.04047	0.03959	0.03767	0.04059	0.0383	0.03486	0.03474	0.04091	0.04182	0.03617	0.03196	0.03366	0.03466	0.03679
733		0.04047	0.03959	0.03813	0.04059	0.03877	0.03532	0.03427	0.04091	0.04182	0.03661	0.03241	0.03366	0.03512	0.03679
734		0.04094	0.04005	0.03859	0.04105	0.03923	0.03578	0.03381	0.04046	0.04228	0.03661	0.03241	0.03412	0.03559	0.03725
735		0.04142	0.0405	0.03905	0.04151	0.0397	0.03669	0.03334	0.04046	0.04228	0.03661	0.03286	0.03412	0.03559	0.03725
736		0.04189	0.0405	0.03951	0.04151	0.04017	0.03715	0.03288	0.04001	0.04228	0.03661	0.03241	0.03412	0.03559	0.03725
737		0.04189	0.0405	0.03905	0.04151	0.04017	0.03669	0.03288	0.04001	0.04228	0.03617	0.03241	0.03459	0.03512	0.03679
738		0.04189	0.0405	0.03951	0.04151	0.04017	0.03669	0.03334	0.04046	0.04228	0.03617	0.03241	0.03459	0.03512	0.03679
739		0.04189	0.04096	0.03951	0.04151	0.04017	0.03669	0.03334	0.04046	0.04228	0.03573	0.03196	0.03412	0.03512	0.03634
740		0.04189	0.04096	0.03951	0.04151	0.0397	0.03669	0.03334	0.04046	0.04228	0.03529	0.03152	0.03366	0.03466	0.03634
741		0.04142	0.0405	0.03905	0.04105	0.03923	0.03624	0.03334	0.04046	0.04182	0.03529	0.03152	0.03319	0.0342	0.03588
742		0.04047	0.04005	0.03859	0.04013	0.03877	0.03532	0.03381	0.04046	0.04228	0.03529	0.03107	0.03273	0.0342	0.03588
743		0.04	0.03959	0.03813	0.03967	0.0383	0.03532	0.03334	0.04091	0.04182	0.03529	0.03107	0.03273	0.0342	0.03542
744		0.04047	0.03959	0.03813	0.04013	0.0383	0.03532	0.03334	0.04091	0.04182	0.03529	0.03107	0.03273	0.0342	0.03542
745		0.04	0.03959	0.03767	0.04013	0.03783	0.03486	0.03381	0.04091	0.04228	0.03485	0.03107	0.03226	0.0342	0.03542
746		0.03905	0.03914	0.03721	0.03967	0.03736	0.0344	0.03381	0.04091	0.04228	0.03529	0.03107	0.03226	0.03373	0.03542
747		0.03905	0.03914	0.03675	0.03967	0.03736	0.03395	0.03381	0.04091	0.04228	0.03529	0.03152	0.03273	0.0342	0.03542
748		0.03952	0.03959	0.03721	0.04013	0.0383	0.0344	0.03381	0.04091	0.04228	0.03529	0.03152	0.03273	0.0342	0.03542
749		0.03952	0.04005	0.03767	0.04013	0.0383	0.03486	0.03334	0.04091	0.04228	0.03529	0.03152	0.03226	0.03373	0.03542
750		0.03857	0.03959	0.03721	0.03967	0.03783	0.0344	0.03334	0.04091	0.04228	0.03529	0.03152	0.03226	0.03373	0.03497
751		0.0381	0.03914	0.03675	0.03921	0.03783	0.0344	0.03288	0.04136	0.04228	0.03529	0.03196	0.03273	0.03373	0.03497
752		0.0381	0.03914	0.03675	0.03921	0.03783	0.0344	0.03242	0.04091	0.04182	0.03529	0.03152	0.03273	0.03327	0.03451
753		0.03857	0.03959	0.03675	0.03921	0.03783	0.0344	0.03195	0.04046	0.04182	0.03485	0.03152	0.03226	0.03327	0.03405
754		0.03857	0.04005	0.03721	0.03967	0.0383	0.03486	0.03149	0.04046	0.04136	0.03441	0.03107	0.03226	0.03281	0.03405
755		0.03857	0.04005	0.03721	0.03967	0.0383	0.0344	0.03195	0.04001	0.04136	0.03441	0.03107	0.03179	0.03234	0.03405
756		0.0381	0.03959	0.03721	0.03967	0.03783	0.0344	0.03242	0.04046	0.04182	0.03397	0.03062	0.03179	0.03234	0.03405
757		0.03763	0.03914	0.03675	0.03921	0.03783	0.03395	0.03288	0.04046	0.04228	0.03397	0.03062	0.03133	0.03234	0.03405
758		0.03763	0.03959	0.03675	0.03921	0.03783	0.03395	0.03288	0.04091	0.04273	0.03397	0.03062	0.03133	0.03188	0.03405
759		0.03763	0.03959	0.03675	0.03967	0.03783	0.03395	0.03381	0.04136	0.04273	0.03397	0.03062	0.03133	0.03188	0.03405
760		0.03715	0.03959	0.03675	0.03967	0.03783	0.0344	0.03427	0.04136	0.04273	0.03397	0.03062	0.03179	0.03188	0.03405
761		0.0362	0.03868	0.03583	0.03921	0.03736	0.03349	0.03474	0.04136	0.04319	0.03441	0.03107	0.03226	0.03234	0.03451
762		0.03573	0.03823	0.03492	0.03876	0.03643	0.03303	0.03474	0.04136	0.04319	0.03441	0.03152	0.03273	0.03281	0.03497
763		0.03525	0.03823	0.03492	0.03876	0.03643	0.03257	0.03474	0.04136	0.04319	0.03441	0.03196	0.03273	0.03234	0.03451
764		0.03478	0.03777	0.03446	0.0383	0.03596	0.03211	0.03474	0.04091	0.04273	0.03441	0.03152	0.03273	0.03234	0.03451
765		0.03478	0.03732	0.03446	0.0383	0.0355	0.0312	0.03474	0.04046	0.04228	0.03441	0.03152	0.03273	0.03234	0.03405
766		0.03383	0.03732	0.034	0.03784	0.03503	0.0312	0.03427	0.04046	0.04228	0.03441	0.03196	0.03226	0.03281	0.03451
767		0.03336	0.03686	0.03354	0.03738	0.03456	0.03074	0.03381	0.04001	0.04228	0.03397	0.03196	0.03226	0.03281	0.03405
768		0.03336	0.03686	0.034	0.03738	0.03456	0.03074	0.03427	0.04001	0.04182	0.03397	0.03152	0.03179	0.03234	0.0336
769		0.03336	0.03686	0.034	0.03738	0.03503	0.0312	0.03427	0.04001	0.04228	0.03352	0.03107	0.03133	0.03188	0.03314
770		0.03336	0.03732	0.03446	0.03784	0.0355	0.03166	0.03427	0.04001	0.04228	0.03352	0.03107	0.03133	0.03188	0.0336
771		0.03383	0.03777	0.03492	0.0383	0.03643	0.03257	0.03427	0.04001	0.04273	0.03352	0.03107	0.03179	0.03188	0.0336
772		0.03431	0.03823	0.03537	0.03876	0.0369	0.03303	0.03427	0.04046	0.04273	0.03397	0.03107	0.03179	0.03188	0.03405
773		0.03431	0.03823	0.03537	0.03876	0.0369	0.03303	0.03427	0.04046	0.04273	0.03397	0.03107	0.03179	0.03188	0.03405
774		0.03431	0.03823	0.03583	0.03921	0.0369	0.03303	0.03427	0.04046	0.04273	0.03397	0.03107	0.03133	0.03188	0.03405
775		0.03431	0.03868	0.03583	0.03921	0.0369	0.03349	0.03381	0.04001	0.04273	0.03397	0.03152	0.03133	0.03188	0.03451
776		0.03431	0.03868	0.03629	0.03967	0.03736	0.03349	0.03334	0.04001	0.04182	0.03397	0.03107	0.03086	0.03188	0.03451
777		0.03431	0.03868	0.03629	0.03967	0.03736	0.03349	0.03242	0.03956	0.04136	0.03352	0.03062	0.03039	0.03142	0.03405
778		0.03431	0.03868	0.03629	0.03967	0.0369	0.03303	0.03149	0.03911	0.0409	0.03352	0.03062	0.02993	0.03095	0.0336
779		0.03431	0.03868	0.03629	0.03967	0.03736	0.03349	0.03056	0.03867	0.04044	0.03308	0.03017	0.02993	0.03049	0.03314
780		0.03478	0.03868	0.03675	0.03967	0.03736	0.03349	0.03009	0.03822	0.03999	0.03264	0.02973	0.02946	0.03003	0.03268
781		0.03478	0.03868	0.03629	0.03967	0.03736	0.03349	0.03009	0.03777	0.03953	0.0322	0.02928	0.029	0.03003	0.03268
782		0.03478	0.03914	0.03629	0.03967	0.03736	0.03349	0.02963	0.03777	0.03953	0.03264	0.02928	0.029	0.03003	0.03268
783		0.03573	0.03959	0.03675	0.04013	0.03783	0.0344	0.03009	0.03822	0.03999	0.03308	0.02973	0.029	0.03049	0.03314
784		0.0362	0.04005	0.03721	0.04013	0.0383	0.0344	0.03056	0.03822	0.04044	0.03352	0.03017	0.02853	0.03095	0.03314
785		0.0362	0.03959	0.03675	0.04013	0.03783	0.03395	0.03102	0.03867	0.04044	0.03397	0.03062	0.02853	0.03142	0.03314
786		0.0362	0.03914	0.03629	0.03967	0.0369	0.03349	0.03149	0.03911	0.0409	0.03441	0.03107	0.02806	0.03188	0.0336
787		0.0362	0.03868	0.03583	0.03921	0.03643	0.03303	0.03242	0.03956	0.0409	0.03485	0.03107	0.02806	0.03188	0.03405
788		0.03668	0.03914	0.03629	0.03967	0.03643	0.03303	0.03288	0.03911	0.0409	0.03485	0.03107	0.02806	0.03188	0.0336
789		0.0362	0.03868	0.03629	0.03967	0.03596	0.03257	0.03288	0.03911	0.0409	0.03441	0.03017	0.02806	0.03142	0.03314
790		0.03525	0.03777	0.03537	0.03876	0.03503	0.03166	0.03195	0.03911	0.04044	0.03397	0.02973	0.0276	0.03142	0.03268
791		0.03478	0.03732	0.03492	0.0383	0.03456	0.0312	0.03149	0.03867	0.04044	0.03397	0.02973	0.0276	0.03095	0.03268
792		0.03525	0.03732	0.03537	0.0383	0.03456	0.0312	0.03102	0.03822	0.03999	0.03397	0.02973	0.0276	0.03095	0.03268
793		0.03525	0.03732	0.03537	0.0383	0.03503	0.0312	0.03056	0.03777	0.03953	0.03352	0.02928	0.02806	0.03049	0.03223
794		0.03573	0.03777	0.03537	0.03876	0.03503	0.03166	0.03009	0.03777	0.03953	0.03352	0.02973	0.02806	0.03049	0.03223
795		0.03573	0.03732	0.03492	0.0383	0.03503	0.03166	0.02963	0.03732	0.03907	0.03397	0.03017	0.02806	0.03049	0.03223
796		0.03573	0.03732	0.03492	0.0383	0.03503	0.03166	0.03009	0.03732	0.03907	0.03441	0.03017	0.02853	0.03095	0.03268
