# Supplementary material for: Pressure encryption toward physically uncopiable anti-counterfeiting
Source: Nat Commun. 2025 Jul 5;16:6203. doi: 10.1038/s41467-025-61509-3 (PMC12228716; doi:10.1038/s41467-025-61509-3)
Supplement: Supplementary file 3 — Source data [file 41467_2025_61509_MOESM3_ESM.zip › Source Data/Figure 5.xlsx]

## Sheet: Fig. 5a
Wavelength (nm)	R-Pressure (GPa)	R-7.1	R-12.2	R-15.1	R-18.1	R-21.5	R-25.4	R-30.1	R-35.6
280		0.90427	0.91412	0.92855	0.94137	0.93137	0.94538	0.90667	0.91868
281		0.90541	0.91129	0.93389	0.94382	0.93075	0.94554	0.91158	0.93039
282		0.91063	0.91121	0.94275	0.94688	0.9328	0.94854	0.91835	0.94523
283		0.91256	0.91393	0.95028	0.95379	0.93467	0.95552	0.92642	0.9575
284		0.90973	0.91798	0.95702	0.96277	0.94265	0.96588	0.9357	0.9688
285		0.90656	0.92233	0.96078	0.97345	0.95291	0.97343	0.94587	0.98285
286		0.90944	0.92753	0.9612	0.9818	0.96303	0.97953	0.95514	0.99629
287		0.91419	0.93365	0.95896	0.98871	0.97282	0.98474	0.9627	1.00849
288		0.91605	0.93953	0.95753	0.99292	0.98059	0.99056	0.9685	1.01187
289		0.91661	0.94347	0.95867	0.99675	0.98569	0.99343	0.97387	1.00882
290		0.91444	0.94469	0.96221	0.99953	0.98971	0.99416	0.97696	1.00134
291		0.91418	0.94298	0.96686	1.00172	0.99678	0.99465	0.9793	0.99531
292		0.91515	0.93942	0.96933	1.00291	1.0018	0.99681	0.98386	0.98813
293		0.91574	0.93455	0.96785	1.00524	1.00391	0.99784	0.98957	0.98003
294		0.91428	0.92887	0.9621	1.00702	1.00459	0.99697	0.99458	0.97183
295		0.90979	0.92172	0.95419	1.00858	1.00258	0.99663	0.99812	0.97041
296		0.90875	0.91379	0.94539	1.0084	0.99718	0.99748	1.00084	0.97469
297		0.90721	0.90522	0.93642	1.00377	0.98964	0.99437	0.99867	0.97651
298		0.90187	0.89689	0.92694	0.9964	0.98246	0.9848	0.99291	0.97245
299		0.89234	0.88827	0.91819	0.98487	0.97447	0.97273	0.98413	0.96481
300		0.88512	0.87985	0.90956	0.97214	0.96576	0.9624	0.97516	0.95683
301		0.8786	0.87031	0.90135	0.95649	0.95498	0.95395	0.96794	0.94895
302		0.87196	0.85997	0.89377	0.94329	0.94206	0.94699	0.96131	0.94137
303		0.86536	0.85033	0.888	0.93253	0.93135	0.94448	0.95799	0.9336
304		0.85049	0.84364	0.88539	0.92705	0.92472	0.94635	0.95771	0.92583
305		0.84077	0.83818	0.88485	0.92395	0.92049	0.95031	0.9621	0.91927
306		0.83878	0.83326	0.88429	0.92262	0.91792	0.95395	0.96526	0.91255
307		0.83859	0.83017	0.87862	0.92264	0.91832	0.958	0.96966	0.9059
308		0.82883	0.82972	0.86909	0.92325	0.92031	0.96183	0.97526	0.899
309		0.82548	0.82828	0.85649	0.92291	0.91872	0.96546	0.97867	0.89224
310		0.82477	0.82344	0.84266	0.92034	0.91365	0.9669	0.97744	0.88426
311		0.82415	0.81075	0.8251	0.91352	0.90586	0.96516	0.97465	0.87543
312		0.81728	0.7881	0.80746	0.89739	0.8934	0.95875	0.97066	0.86716
313		0.80626	0.75587	0.78436	0.87	0.87207	0.94731	0.96079	0.8603
314		0.78452	0.7194	0.75164	0.82919	0.84084	0.92991	0.9451	0.8535
315		0.74769	0.67627	0.70371	0.77596	0.7981	0.90449	0.92486	0.84708
316		0.6945	0.62428	0.64507	0.71355	0.74421	0.87169	0.90063	0.84039
317		0.6258	0.56455	0.58052	0.65027	0.68455	0.83217	0.87181	0.83425
318		0.54981	0.50398	0.5161	0.59021	0.62617	0.78939	0.84069	0.82864
319		0.47293	0.44631	0.45573	0.53609	0.57154	0.74653	0.81028	0.82301
320		0.40782	0.3943	0.40209	0.48999	0.52197	0.70752	0.78279	0.81701
321		0.3544	0.34928	0.35684	0.45261	0.48038	0.67364	0.76005	0.81322
322		0.31015	0.31186	0.31891	0.42346	0.44777	0.64535	0.74148	0.8132
323		0.27204	0.2811	0.28805	0.40024	0.4225	0.62387	0.72824	0.8155
324		0.24033	0.25569	0.26419	0.38359	0.40293	0.60804	0.71982	0.81907
325		0.21497	0.23478	0.24546	0.37199	0.38904	0.59666	0.71609	0.82514
326		0.19497	0.21795	0.22885	0.36433	0.38016	0.58874	0.71519	0.83252
327		0.17925	0.20452	0.21439	0.35947	0.37476	0.58451	0.71725	0.83925
328		0.16719	0.19346	0.20353	0.35739	0.37199	0.58295	0.72162	0.84551
329		0.15755	0.18465	0.19628	0.35718	0.37081	0.58265	0.72747	0.85147
330		0.14961	0.17696	0.19067	0.35816	0.37133	0.58381	0.7339	0.85733
331		0.14274	0.17008	0.18594	0.36014	0.37347	0.58597	0.74174	0.86266
332		0.13665	0.16359	0.18153	0.36272	0.37694	0.58946	0.75072	0.86848
333		0.13147	0.158	0.1777	0.36613	0.38156	0.59328	0.76007	0.8754
334		0.12713	0.15284	0.17453	0.36996	0.38708	0.59901	0.77036	0.8832
335		0.12307	0.14816	0.17174	0.37336	0.3935	0.60571	0.78088	0.89073
336		0.11942	0.14369	0.16925	0.37575	0.40055	0.61266	0.79199	0.89673
337		0.11625	0.13942	0.16697	0.37824	0.40658	0.61791	0.80272	0.90194
338		0.11287	0.13544	0.16472	0.3811	0.41089	0.62349	0.81313	0.90445
339		0.10928	0.13163	0.16216	0.38374	0.41363	0.62825	0.82115	0.90537
340		0.10617	0.12776	0.15937	0.38523	0.41773	0.6317	0.82626	0.90595
341		0.10358	0.12407	0.15666	0.38585	0.42182	0.63267	0.82885	0.90812
342		0.10087	0.12065	0.15415	0.38644	0.42515	0.6335	0.82888	0.90914
343		0.09817	0.11747	0.1518	0.38721	0.42778	0.63386	0.82723	0.90927
344		0.09547	0.11459	0.1495	0.38796	0.43032	0.63358	0.82464	0.90678
345		0.0927	0.11179	0.14718	0.38841	0.43207	0.63197	0.82212	0.90348
346		0.09017	0.10905	0.1448	0.38855	0.43282	0.62964	0.81678	0.89645
347		0.08797	0.10614	0.14224	0.3885	0.43298	0.62603	0.80901	0.88651
348		0.08598	0.10335	0.13939	0.38771	0.43233	0.62044	0.79898	0.87375
349		0.08408	0.10064	0.13624	0.38646	0.43111	0.61328	0.78695	0.86098
350		0.0819	0.0982	0.13321	0.38503	0.42926	0.60467	0.77338	0.84867
351		0.0799	0.09564	0.13005	0.38378	0.42648	0.59611	0.75957	0.83709
352		0.07782	0.09332	0.12721	0.38209	0.42331	0.58719	0.74764	0.82552
353		0.0762	0.09145	0.12481	0.38011	0.41968	0.57999	0.73608	0.81193
354		0.07411	0.08981	0.12258	0.378	0.41573	0.57286	0.72706	0.7988
355		0.07268	0.088	0.1202	0.37612	0.41188	0.56635	0.71841	0.78737
356		0.07181	0.08626	0.11777	0.37405	0.40748	0.55864	0.71057	0.77829
357		0.07071	0.0845	0.11514	0.37167	0.40078	0.5513	0.7007	0.76828
358		0.06883	0.08277	0.11217	0.36909	0.39299	0.54346	0.69066	0.75918
359		0.06696	0.08087	0.10929	0.3664	0.38649	0.53487	0.68061	0.75053
360		0.06551	0.07907	0.1067	0.36379	0.3811	0.52582	0.67086	0.74264
361		0.06419	0.07719	0.10379	0.36082	0.37522	0.5165	0.66037	0.73379
362		0.06325	0.0755	0.10074	0.35795	0.36912	0.50669	0.64991	0.72591
363		0.06213	0.07368	0.09772	0.35356	0.36215	0.49572	0.63949	0.71823
364		0.06062	0.07189	0.09476	0.34794	0.35482	0.48457	0.62808	0.7104
365		0.05875	0.07015	0.09179	0.34074	0.34736	0.47279	0.6148	0.702
366		0.0568	0.0685	0.08912	0.33297	0.34001	0.45979	0.59928	0.69338
367		0.05473	0.06684	0.08665	0.32535	0.33203	0.44595	0.58248	0.68464
368		0.05312	0.06512	0.08372	0.31693	0.32276	0.43174	0.56567	0.67622
369		0.05143	0.0633	0.08072	0.30662	0.31256	0.41738	0.54875	0.66888
370		0.04987	0.06142	0.078	0.2933	0.30126	0.40203	0.53133	0.65989
371		0.04886	0.0597	0.07543	0.27912	0.28948	0.38687	0.51419	0.64888
372		0.04837	0.05797	0.07245	0.26454	0.27741	0.372	0.49795	0.63783
373		0.04727	0.05627	0.06956	0.25031	0.26521	0.35734	0.482	0.62811
374		0.04557	0.05454	0.06669	0.23562	0.25329	0.34201	0.46513	0.6176
375		0.04426	0.05296	0.06369	0.22227	0.24095	0.32673	0.44704	0.60599
376		0.04328	0.05139	0.06092	0.2101	0.22897	0.31173	0.42833	0.59345
377		0.04103	0.04996	0.0588	0.1993	0.2174	0.29717	0.40878	0.58041
378		0.03923	0.04847	0.05656	0.18931	0.20637	0.28254	0.38816	0.56708
379		0.03834	0.04687	0.05442	0.18104	0.19556	0.26827	0.36676	0.5541
380		0.0376	0.04512	0.05231	0.17202	0.18486	0.25407	0.34551	0.54189
381		0.03582	0.04358	0.05033	0.16219	0.17497	0.24027	0.3244	0.53028
382		0.03464	0.04223	0.04816	0.15222	0.16506	0.22611	0.30368	0.51719
383		0.03397	0.04081	0.04666	0.14223	0.15484	0.21251	0.28377	0.50221
384		0.03269	0.03924	0.04524	0.13258	0.1449	0.1993	0.26466	0.48707
385		0.03102	0.03771	0.04391	0.12418	0.13554	0.1875	0.24637	0.47291
386		0.02953	0.03632	0.04237	0.11728	0.12635	0.17657	0.22947	0.45808
387		0.02891	0.03495	0.04096	0.11065	0.11747	0.16671	0.21408	0.44292
388		0.02829	0.03373	0.03926	0.10464	0.10947	0.1576	0.2002	0.42844
389		0.02743	0.03277	0.03779	0.09908	0.10242	0.14933	0.1872	0.41264
390		0.02656	0.03187	0.03644	0.09342	0.09618	0.1417	0.1756	0.39395
391		0.02573	0.03087	0.03512	0.0876	0.09042	0.13472	0.1648	0.3731
392		0.0245	0.02981	0.0338	0.08199	0.08532	0.12836	0.15483	0.35327
393		0.02316	0.02884	0.03264	0.07703	0.08098	0.12229	0.14566	0.33407
394		0.02205	0.02783	0.03161	0.07266	0.07727	0.1164	0.13734	0.31545
395		0.02101	0.02687	0.03062	0.06871	0.07313	0.11085	0.12966	0.29891
396		0.01981	0.02599	0.02972	0.06476	0.06914	0.10568	0.12254	0.28521
397		0.01873	0.0251	0.02897	0.06137	0.06527	0.10112	0.11643	0.27189
398		0.01794	0.02399	0.02818	0.05855	0.06165	0.09714	0.11117	0.25635
399		0.01735	0.02292	0.02757	0.05627	0.0584	0.09377	0.10649	0.24121
400		0.01686	0.02217	0.02684	0.05373	0.05588	0.09087	0.1021	0.22939
401		0.01642	0.02165	0.02612	0.05112	0.05317	0.08788	0.09795	0.21813
402		0.01577	0.02109	0.0255	0.0485	0.05004	0.08471	0.09398	0.20617
403		0.01509	0.02043	0.02491	0.04597	0.0485	0.08186	0.08992	0.19435
404		0.01442	0.01971	0.02429	0.04354	0.04573	0.07929	0.08737	0.1848
405		0.01395	0.01902	0.02372	0.04105	0.04419	0.07683	0.08332	0.17594
406		0.01324	0.01854	0.02325	0.03927	0.04218	0.07416	0.08046	0.16816
407		0.01266	0.0181	0.02265	0.03751	0.04046	0.07166	0.07767	0.16091
408		0.01211	0.01763	0.02228	0.03592	0.03879	0.06913	0.07451	0.15373
409		0.01159	0.01712	0.0221	0.03463	0.0371	0.06705	0.07246	0.1474
410		0.01105	0.01671	0.02191	0.03389	0.03557	0.06515	0.07022	0.14215
411		0.01066	0.01636	0.02164	0.03302	0.03439	0.06258	0.06841	0.13729
412		0.01044	0.01599	0.02132	0.03163	0.0332	0.06112	0.06682	0.13171
413		0.01008	0.01563	0.02084	0.03045	0.03142	0.05985	0.06549	0.12614
414		0.00977	0.01527	0.0203	0.02943	0.03052	0.05858	0.06345	0.12099
415		0.00946	0.01495	0.01993	0.02856	0.0289	0.05689	0.06232	0.11625
416		0.0091	0.0146	0.01934	0.02737	0.02755	0.05543	0.0612	0.11141
417		0.00872	0.01422	0.01877	0.0264	0.02638	0.05457	0.0596	0.10666
418		0.0083	0.01387	0.01829	0.02576	0.02524	0.0533	0.05881	0.10192
419		0.00809	0.01354	0.01804	0.02511	0.02455	0.05161	0.05715	0.09785
420		0.00779	0.01318	0.01727	0.02415	0.02389	0.05078	0.05554	0.09408
421		0.00753	0.01279	0.01688	0.02296	0.02251	0.04951	0.05471	0.09048
422		0.00714	0.01241	0.01677	0.02204	0.02182	0.04865	0.05389	0.08697
423		0.00674	0.01202	0.0167	0.02141	0.02089	0.04741	0.05171	0.08371
424		0.00618	0.01157	0.01605	0.02053	0.0202	0.04614	0.05103	0.08084
425		0.00567	0.01124	0.01563	0.01996	0.0193	0.04464	0.04991	0.07842
426		0.00525	0.01094	0.01527	0.01962	0.01861	0.04404	0.04869	0.07624
427		0.00484	0.01066	0.01504	0.01911	0.01792	0.04277	0.04756	0.07385
428		0.00448	0.01031	0.0148	0.01865	0.01699	0.04172	0.04612	0.07136
429		0.0042	0.01	0.01489	0.01825	0.01601	0.04063	0.04527	0.06873
430		0.00388	0.00969	0.01486	0.01782	0.01529	0.03958	0.04471	0.0659
431		0.00344	0.0094	0.01454	0.01762	0.01452	0.03853	0.0436	0.06331
432		0.00318	0.00902	0.01405	0.01709	0.01452	0.03748	0.04265	0.06138
433		0.00295	0.00865	0.01386	0.01657	0.01399	0.03663	0.04201	0.06009
434		0.0028	0.00829	0.01366	0.01614	0.0135	0.03621	0.04133	0.05864
435		0.00269	0.00798	0.01341	0.01564	0.01274	0.03535	0.04041	0.05725
436		0.00265	0.00757	0.01321	0.0153	0.01274	0.03453	0.03953	0.05573
437		0.00239	0.00727	0.01287	0.01489	0.01224	0.0343	0.03917	0.05459
438		0.00219	0.00696	0.0125	0.01478	0.01147	0.03411	0.03917	0.05335
439		0.00214	0.00678	0.01239	0.01461	0.01098	0.03348	0.03855	0.05265
440		0.0021	0.00653	0.01252	0.01424	0.01087	0.03325	0.03833	0.05217
441		0.00193	0.00639	0.01251	0.01403	0.01025	0.03284	0.03815	0.05129
442		0.00196	0.00619	0.01257	0.01391	0.01002	0.0322	0.03715	0.05001
443		0.00174	0.006	0.01268	0.01356	0.00935	0.03179	0.03668	0.04867
444		0.00163	0.00574	0.01266	0.01333	0.0092	0.03115	0.03587	0.04754
445		0.00139	0.00558	0.01218	0.0131	0.00869	0.03052	0.03579	0.04653
446		0.000921007	0.00548	0.01191	0.01283	0.00854	0.03052	0.03579	0.04553
447		0.00104	0.00529	0.01167	0.01264	0.00844	0.03029	0.03503	0.04462
448		0.000686069	0.00513	0.01154	0.01249	0.00821	0.02947	0.03442	0.04363
449		0.000568601	0.005	0.01108	0.01236	0.00796	0.02988	0.03413	0.0426
450		0.000333663	0.00485	0.01073	0.01223	0.00745	0.02947	0.03359	0.04141
451		0.000115507	0.00468	0.01069	0.01196	0.00749	0.02966	0.03306	0.0404
452		-1.96191e-06	0.00448	0.01065	0.0117	0.00724	0.02883	0.03275	0.0396
453		-0.000236899	0.00425	0.01051	0.01156	0.00699	0.02861	0.03253	0.03861
454		-0.000354368	0.00396	0.01021	0.01135	0.00688	0.02819	0.03194	0.03763
455		-0.000824243	0.00377	0.01043	0.01135	0.00676	0.02756	0.0315	0.03696
456		-0.00106	0.00353	0.01043	0.01122	0.00639	0.0267	0.03047	0.0365
457		-0.00106	0.00336	0.01031	0.01116	0.00616	0.02734	0.03007	0.03599
458		-0.00129	0.00317	0.01005	0.01109	0.00566	0.0269	0.02944	0.0356
459		-0.00129	0.00296	0.01006	0.01102	0.00543	0.02652	0.02904	0.03516
460		-0.00141	0.00277	0.01004	0.01082	0.00555	0.0261	0.0286	0.03476
461		-0.00165	0.00257	0.01001	0.01076	0.00542	0.02581	0.02798	0.03431
462		-0.00175	0.00241	0.00992	0.01063	0.00487	0.02538	0.02757	0.03393
463		-0.00198	0.00221	0.00984	0.01048	0.00544	0.02496	0.02798	0.03322
464		-0.00213	0.00208	0.00969	0.01035	0.00517	0.02462	0.02693	0.03282
465		-0.0024	0.00198	0.00977	0.01015	0.00517	0.02439	0.02693	0.03245
466		-0.00257	0.00194	0.01009	0.01015	0.00517	0.02424	0.02698	0.03232
467		-0.00275	0.0018	0.01016	0.01008	0.00468	0.02415	0.02679	0.03222
468		-0.00277	0.00158	0.00987	0.00989	0.00441	0.02367	0.02656	0.03211
469		-0.00299	0.00142	0.00954	0.00975	0.00458	0.02325	0.02621	0.03196
470		-0.00299	0.00129	0.0096	0.00955	0.00392	0.02296	0.02579	0.03166
471		-0.00322	0.00119	0.00986	0.00955	0.00365	0.02258	0.02536	0.03145
472		-0.00334	0.00102	0.00988	0.00955	0.00342	0.02197	0.02507	0.03092
473		-0.00355	0.000859122	0.00963	0.00948	0.00316	0.0214	0.02464	0.03046
474		-0.00345	0.00065492	0.00933	0.00941	0.00316	0.02083	0.02417	0.02989
475		-0.00368	0.000557423	0.00922	0.00921	0.00316	0.02016	0.02407	0.02916
476		-0.00368	0.000547851	0.00917	0.00901	0.00333	0.01998	0.02392	0.02885
477		-0.00379	0.000497861	0.00915	0.00915	0.00316	0.01992	0.02369	0.02822
478		-0.00379	0.000275214	0.00911	0.00888	0.00298	0.01993	0.02335	0.02791
479		-0.00379	8.02197e-05	0.00898	0.00895	0.00316	0.01949	0.02292	0.02782
480		-0.00402	7.59653e-05	0.00902	0.00895	0.00316	0.01931	0.0225	0.0273
481		-0.00402	-2.0615e-05	0.00907	0.00861	0.00298	0.01897	0.0222	0.02677
482		-0.00425	-0.000195539	0.009	0.00861	0.00252	0.0185	0.02178	0.02616
483		-0.00425	-0.000193086	0.00943	0.00855	0.00208	0.01827	0.0213	0.02553
484		-0.00425	-0.000132429	0.00988	0.00841	0.00208	0.01821	0.0212	0.02491
485		-0.00436	-0.00015096	0.01011	0.00848	0.00183	0.01822	0.02111	0.02419
486		-0.00457	-0.000192083	0.00952	0.00811	0.00154	0.01778	0.02063	0.02346
487		-0.00457	-9.39657e-05	0.00949	0.00753	0.00154	0.01756	0.02016	0.02305
488		-0.00446	-8.63905e-05	0.00952	0.00722	0.00136	0.01741	0.02006	0.02243
489		-0.00457	-0.000214809	0.00999	0.00708	0.00099541	0.01731	0.01991	0.02191
490		-0.00469	-0.000216612	0.01029	0.00708	0.00099541	0.01689	0.01968	0.02149
491		-0.00503	-0.000236813	0.01034	0.00677	0.000911356	0.01622	0.01934	0.02097
492		-0.00503	-0.000228516	0.00984	0.00692	0.000467841	0.01585	0.01896	0.02046
493		-0.00503	-0.000286232	0.00918	0.00663	0.000467841	0.0156	0.01829	0.02004
494		-0.00537	-0.000272164	0.00852	0.00663	5.60058e-05	0.01498	0.01786	0.01994
495		-0.00537	-0.000277214	0.00801	0.00618	-0.000134072	0.01429	0.01777	0.01952
496		-0.0056	-0.000297054	0.00807	0.00618	-0.000355829	0.0138	0.01762	0.01963
497		-0.00549	-0.000465152	0.00846	0.00618	-0.000577587	0.01347	0.01734	0.01932
498		-0.0056	-0.000654894	0.00846	0.00574	-0.000577587	0.01276	0.01719	0.019
499		-0.00571	-0.000761308	0.00817	0.00574	-0.000767665	0.01253	0.01709	0.01838
500		-0.00583	-0.000645154	0.00781	0.00558	-0.000989422	0.01271	0.01667	0.01807
501		-0.00583	-0.000624375	0.00741	0.00544	-0.00121	0.01276	0.01605	0.01793
502		-0.00615	-0.000536995	0.00669	0.00558	-0.00141	0.01243	0.01547	0.01744
503		-0.00627	-0.000719441	0.00624	0.00558	-0.00184	0.01228	0.0149	0.01672
504		-0.0065	-0.000998769	0.00609	0.00544	-0.00203	0.01219	0.01433	0.0161
505		-0.00672	-0.00124	0.00614	0.00529	-0.00245	0.01176	0.01375	0.01538
506		-0.00684	-0.00135	0.00614	0.00484	-0.00256	0.01115	0.01313	0.01538
507		-0.00684	-0.00135	0.00614	0.0047	-0.00289	0.01053	0.01271	0.01465
508		-0.00695	-0.00146	0.00619	0.00484	-0.00267	0.0101	0.01261	0.01382
509		-0.00707	-0.00143	0.00598	0.00455	-0.00245	0.00996	0.01246	0.01371
510		-0.00718	-0.00168	0.00574	0.00444	-0.00256	0.01001	0.01218	0.0133
511		-0.00729	-0.00177	0.00532	0.00439	-0.00273	0.01001	0.01199	0.01299
512		-0.00741	-0.0019	0.00508	0.00426	-0.00319	0.01001	0.01203	0.01319
513		-0.00752	-0.00195	0.00487	0.00394	-0.00319	0.01001	0.01203	0.01349
514		-0.00764	-0.00213	0.00487	0.00394	-0.00385	0.01001	0.01203	0.0131
515		-0.00787	-0.00231	0.00503	0.00394	-0.00385	0.01005	0.01208	0.01279
516		-0.00779	-0.00251	0.00553	0.00365	-0.00385	0.00986	0.01189	0.01245
517		-0.00779	-0.0026	0.00598	0.00336	-0.00402	0.00963	0.01166	0.01236
518		-0.00787	-0.00264	0.0064	0.00336	-0.0045	0.00929	0.01131	0.01288
519		-0.00796	-0.00265	0.00643	0.00272	-0.00465	0.00892	0.01094	0.01209
520		-0.00819	-0.00272	0.0064	0.0025	-0.0045	0.0083	0.01027	0.01183
521		-0.00842	-0.00284	0.00598	0.00227	-0.00497	0.00768	0.00994	0.01139
522		-0.0083	-0.00301	0.00558	0.00215	-0.00514	0.00731	0.0094	0.01139
523		-0.00831	-0.00307	0.00492	0.00169	-0.00498	0.00696	0.00889	0.01086
524		-0.00831	-0.00298	0.00426	0.00159	-0.00529	0.00674	0.0085	0.0106
525		-0.00831	-0.00305	0.00381	0.00136	-0.00529	0.00659	0.0086	0.01042
526		-0.00849	-0.00331	0.00371	0.00136	-0.00565	0.00644	0.0086	0.01016
527		-0.0084	-0.00341	0.00355	0.00124	-0.00591	0.00617	0.0086	0.01025
528		-0.00849	-0.00346	0.00331	0.00112	-0.00632	0.00597	0.00865	0.0099
529		-0.00831	-0.00343	0.00294	0.00102	-0.00632	0.00602	0.00845	0.01008
530		-0.0084	-0.00346	0.00249	0.00102	-0.00622	0.00602	0.00817	0.00963
531		-0.00849	-0.00343	0.00194	0.000554756	-0.00652	0.00602	0.00797	0.00975
532		-0.00849	-0.0036	0.00199	0.000898782	-0.00704	0.00602	0.00807	0.00986
533		-0.00867	-0.00378	0.00234	0.000550341	-0.00713	0.00602	0.00788	0.00945
534		-0.00867	-0.00389	0.00255	0.000550341	-0.00704	0.00607	0.0076	0.00965
535		-0.00867	-0.00397	0.00249	0.000550341	-0.0072	0.00592	0.0074	0.00965
536		-0.00867	-0.00387	0.00249	0.000550341	-0.00765	0.00545	0.0075	0.00906
537		-0.00883	-0.00385	0.00249	-0.000131729	-0.00789	0.00508	0.0073	0.00884
538		-0.00883	-0.00398	0.00249	-0.00102	-0.00824	0.00454	0.00702	0.00854
539		-0.00874	-0.00426	0.00244	-0.000813798	-0.00859	0.00403	0.00683	0.00804
540		-0.00874	-0.00454	0.00265	-0.000813798	-0.00876	0.00369	0.00688	0.00804
541		-0.0091	-0.0046	0.003	-0.0015	-0.00893	0.0036	0.00693	0.00773
542		-0.0091	-0.00462	0.003	-0.0015	-0.00919	0.00337	0.00673	0.00754
543		-0.00918	-0.00474	0.0027	-0.00126	-0.00952	0.00298	0.0065	0.00703
544		-0.0091	-0.00478	0.00229	-0.00194	-0.00978	0.00275	0.00616	0.00703
545		-0.00927	-0.00515	0.00209	-0.00238	-0.01013	0.0026	0.00578	0.00623
546		-0.0091	-0.00564	0.00173	-0.00262	-0.01002	0.00246	0.00511	0.00612
547		-0.00927	-0.00548	0.00133	-0.0033	-0.01002	0.00218	0.00468	0.00612
548		-0.00927	-0.00532	0.000618928	-0.00375	-0.01023	0.00198	0.00454	0.00603
549		-0.00936	-0.00629	0.000167617	-0.00399	-0.01023	0.00203	0.00458	0.00587
550		-0.00936	-0.00677	6.34686e-05	-0.00375	-0.00997	0.00203	0.00458	0.0058
551		-0.00927	-0.00642	-9.27543e-05	-0.00443	-0.01013	0.00198	0.00458	0.0058
552		-0.00945	-0.00649	-0.000439916	-0.00399	-0.0103	0.00218	0.00458	0.00574
553		-0.00954	-0.00722	-0.000439916	-0.00375	-0.01013	0.00246	0.00463	0.00521
554		-0.00927	-0.0072	-9.27543e-05	-0.00399	-0.01056	0.0027	0.00444	0.0056
555		-0.00936	-0.00642	0.000115543	-0.00419	-0.01065	0.00246	0.00416	0.00542
556		-0.00971	-0.01036	1.13943e-05	-0.00443	-0.01082	0.00223	0.00396	0.00521
557		-0.00975	-0.01555	0.000219691	-0.00443	-0.01082	0.00189	0.00401	0.00512
558		-0.00975	-0.01891	0.000566853	-0.00467	-0.01099	0.00151	0.00406	0.00492
559		-0.00985	-0.01798	0.000618928	-0.00511	-0.011	0.000845692	0.00386	0.0041
560		-0.01005	-0.01814	6.34686e-05	-0.00487	-0.0111	0.000422653	0.00359	0.00424
561		-0.01015	-0.01843	-0.000439916	-0.00511	-0.01139	0.000276216	0.00339	0.00424
562		-0.00975	-0.01871	-0.000596139	-0.00523	-0.0116	0.000325028	0.00349	0.00424
563		-0.01005	-0.01902	-0.000544065	-0.00523	-0.01168	0.00037384	0.00329	0.00437
564		-0.01005	-0.0193	-0.000544065	-0.00545	-0.01194	0.000178591	0.00306	0.00385
565		-0.00996	-0.0196	-0.000544065	-0.00564	-0.01194	-9.80112e-05	0.00267	0.00405
566		-0.01005	-0.01968	-0.000491991	-0.00585	-0.01203	-0.00029326	0.00249	0.0034
567		-0.01037	-0.01973	-0.000700288	-0.00585	-0.01168	-0.00029326	0.0021	0.00308
568		-0.01026	-0.01985	-0.000995375	-0.00564	-0.01192	-9.80112e-05	0.00182	0.00347
569		-0.01058	-0.0201	-0.0012	-0.00585	-0.01168	0.000178591	0.00182	0.00334
570		-0.01026	-0.02024	-0.0012	-0.00604	-0.01192	0.00037384	0.00214	0.00282
571		-0.01026	-0.02043	-0.00105	-0.00604	-0.01212	0.000325028	0.00234	0.00289
572		-0.01026	-0.02083	-0.000491991	-0.00585	-0.01246	0.000325028	0.00229	0.00395
573		-0.01058	-0.02123	-0.000144829	-0.00585	-0.01262	0.000325028	0.00229	0.00357
574		-0.01026	-0.02142	-0.000491991	-0.00585	-0.01192	0.000325028	0.00229	0.00376
575		-0.01047	-0.02157	-0.000995375	-0.00564	-0.01192	0.000325028	0.00229	0.00341
576		-0.01079	-0.02178	-0.00131	-0.00604	-0.01274	0.00037384	0.00234	0.00341
577		-0.01069	-0.02193	-0.00176	-0.00604	-0.01302	0.000178591	0.00214	0.00322
578		-0.01058	-0.02212	-0.00237	-0.00666	-0.01245	-4.9199e-05	0.00187	0.00376
579		-0.01026	-0.02251	-0.00211	-0.00626	-0.01245	-0.000390885	0.00167	0.00306
580		-0.01079	-0.02294	-0.00152	-0.00647	-0.01355	-0.000813924	0.00172	0.00268
581		-0.01069	-0.02311	-0.000891227	-0.00604	-0.01327	-0.00129	0.00172	0.00287
582		-0.01069	-0.02313	-0.000700288	-0.00604	-0.01317	-0.00143	0.00177	0.00357
583		-0.0109	-0.02308	-0.000491991	-0.00604	-0.01243	-0.00138	0.00157	0.00306
584		-0.01079	-0.02293	-0.000544065	-0.00688	-0.01295	-0.00138	0.00134	0.00215
585		-0.01079	-0.02266	-0.000491991	-0.00688	-0.01195	-0.00138	0.000949652	0.00234
586		-0.01047	-0.02251	-0.000700288	-0.00728	-0.01269	-0.00138	0.000720426	0.0018
587		-0.01111	-0.02246	-0.000995375	-0.0075	-0.01243	-0.00143	0.000523946	0.0018
588		-0.01132	-0.02251	-0.0012	-0.0075	-0.01269	-0.00124	0.000573066	0.00199
589		-0.01122	-0.02266	-0.0011	-0.00647	-0.01295	-0.000960361	0.000573066	0.00199
590		-0.01111	-0.02296	-0.00131	-0.00666	-0.01243	-0.000813924	0.000573066	0.00145

## Sheet: Fig. 5b
	1atm	R-12.3	R-15.2	R-18.1	R-21.2	R-25.5	R-30.1	R-35.2
Bnad gap (eV)	3.84	3.82	3.75	3.41	3.27	3.24	3.21	3.18

## Sheet: Fig.5c
R-Pressure (GPa)	0	R-20	R-30	R-40	R-50
Intensity	1e-05	0.0029	0.0048	0.0021	0.0009

## Sheet: Fig. 5d
1 atm	0	0		R-35.6	R (Å)	G (r)
	0.01	-9.79788e-05			0	0
	0.02	-0.00027601			0.01	-7.07135e-05
	0.03	-0.000604475			0.02	-0.000221147
	0.04	-0.00116			0.03	-0.000522692
	0.05	-0.00203			0.04	-0.00104
	0.06	-0.00325			0.05	-0.00188
	0.07	-0.00488			0.06	-0.00307
	0.08	-0.007			0.07	-0.00467
	0.09	-0.00963			0.08	-0.00672
	0.1	-0.01279			0.09	-0.0093
	0.11	-0.01649			0.1	-0.01241
	0.12	-0.02078			0.11	-0.01606
	0.13	-0.02562			0.12	-0.02025
	0.14	-0.03099			0.13	-0.02501
	0.15	-0.03686			0.14	-0.03029
	0.16	-0.04319			0.15	-0.03605
	0.17	-0.0499			0.16	-0.04225
	0.18	-0.05691			0.17	-0.04882
	0.19	-0.06415			0.18	-0.0557
	0.2	-0.0715			0.19	-0.06276
	0.21	-0.07882			0.2	-0.06992
	0.22	-0.086			0.21	-0.07704
	0.23	-0.09286			0.22	-0.08399
	0.24	-0.09927			0.23	-0.09061
	0.25	-0.10505			0.24	-0.09676
	0.26	-0.11002			0.25	-0.10227
	0.27	-0.11393			0.26	-0.1069
	0.28	-0.11666			0.27	-0.11051
	0.29	-0.11801			0.28	-0.11291
	0.3	-0.11766			0.29	-0.1139
	0.31	-0.11546			0.3	-0.11316
	0.32	-0.11125			0.31	-0.11058
	0.33	-0.10481			0.32	-0.10596
	0.34	-0.09572			0.33	-0.09911
	0.35	-0.08398			0.34	-0.08963
	0.36	-0.06941			0.35	-0.07747
	0.37	-0.05168			0.36	-0.06245
	0.38	-0.03057			0.37	-0.0444
	0.39	-0.00605			0.38	-0.02293
	0.4	0.02201			0.39	0.002
	0.41	0.05404			0.4	0.03048
	0.42	0.08998			0.41	0.06264
	0.43	0.12986			0.42	0.09879
	0.44	0.17383			0.43	0.13898
	0.45	0.22224			0.44	0.18316
	0.46	0.27481			0.45	0.23139
	0.47	0.33156			0.46	0.2839
	0.48	0.39269			0.47	0.34068
	0.49	0.4582			0.48	0.40158
	0.5	0.52782			0.49	0.46655
	0.51	0.60149			0.5	0.53565
	0.52	0.6794			0.51	0.60889
	0.53	0.76119			0.52	0.68593
	0.54	0.84663			0.53	0.76665
	0.55	0.9356			0.54	0.85094
	0.56	1.02809			0.55	0.93874
	0.57	1.12359			0.56	1.02961
	0.58	1.22185			0.57	1.12332
	0.59	1.3227			0.58	1.21962
	0.6	1.4258			0.59	1.31834
	0.61	1.5307			0.6	1.41897
	0.62	1.63707			0.61	1.52118
	0.63	1.74461			0.62	1.62463
	0.64	1.85281			0.63	1.72897
	0.65	1.96127			0.64	1.83371
	0.66	2.06959			0.65	1.93846
	0.67	2.17723			0.66	2.04279
	0.68	2.2838			0.67	2.1462
	0.69	2.38885			0.68	2.24823
	0.7	2.49182			0.69	2.34847
	0.71	2.5922			0.7	2.44646
	0.72	2.68963			0.71	2.54159
	0.73	2.78368			0.72	2.63344
	0.74	2.87355			0.73	2.72163
	0.75	2.95902			0.74	2.80572
	0.76	3.03971			0.75	2.88508
	0.77	3.11511			0.76	2.95926
	0.78	3.18446			0.77	3.02802
	0.79	3.24776			0.78	3.09099
	0.8	3.30466			0.79	3.14758
	0.81	3.35444			0.8	3.1973
	0.82	3.39681			0.81	3.24014
	0.83	3.43177			0.82	3.27579
	0.84	3.45905			0.83	3.30381
	0.85	3.47772			0.84	3.32367
	0.86	3.48816			0.85	3.33558
	0.87	3.49028			0.86	3.33939
	0.88	3.48374			0.87	3.33484
	0.89	3.46802			0.88	3.32135
	0.9	3.44366			0.89	3.29943
	0.91	3.41064			0.9	3.26904
	0.92	3.36849			0.91	3.23019
	0.93	3.31741			0.92	3.18227
	0.94	3.25784			0.93	3.12603
	0.95	3.18988			0.94	3.06162
	0.96	3.11302			0.95	2.98918
	0.97	3.02813			0.96	2.90839
	0.98	2.93551			0.97	2.81998
	0.99	2.83525			0.98	2.72431
	1	2.72741			0.99	2.62169
	1.01	2.61282			1	2.51209
	1.02	2.49188			1.01	2.39619
	1.03	2.36466			1.02	2.27453
	1.04	2.23179			1.03	2.14754
	1.05	2.09394			1.04	2.01548
	1.06	1.9516			1.05	1.87897
	1.07	1.80496			1.06	1.73868
	1.08	1.65495			1.07	1.59514
	1.09	1.50212			1.08	1.44879
	1.1	1.34698			1.09	1.30028
	1.11	1.1901			1.1	1.15026
	1.12	1.0322			1.11	0.99933
	1.13	0.87386			1.12	0.84806
	1.14	0.71571			1.13	0.69711
	1.15	0.5584			1.14	0.54707
	1.16	0.4025			1.15	0.39853
	1.17	0.24856			1.16	0.25208
	1.18	0.09745			1.17	0.10847
	1.19	-0.05048			1.18	-0.03189
	1.2	-0.1947			1.19	-0.16848
	1.21	-0.33455			1.2	-0.30078
	1.22	-0.46934			1.21	-0.42792
	1.23	-0.59887			1.22	-0.54976
	1.24	-0.7227			1.23	-0.66587
	1.25	-0.84001			1.24	-0.77587
	1.26	-0.95056			1.25	-0.87885
	1.27	-1.05422			1.26	-0.97491
	1.28	-1.15065			1.27	-1.06379
	1.29	-1.23887			1.28	-1.14521
	1.3	-1.31932			1.29	-1.21846
	1.31	-1.39179			1.3	-1.28369
	1.32	-1.45585			1.31	-1.34088
	1.33	-1.51114			1.32	-1.38993
	1.34	-1.55808			1.33	-1.43033
	1.35	-1.59662			1.34	-1.46228
	1.36	-1.62622			1.35	-1.48602
	1.37	-1.64725			1.36	-1.5016
	1.38	-1.66002			1.37	-1.5088
	1.39	-1.66461			1.38	-1.5078
	1.4	-1.66053			1.39	-1.49909
	1.41	-1.64871			1.4	-1.48287
	1.42	-1.62937			1.41	-1.4592
	1.43	-1.60253			1.42	-1.42825
	1.44	-1.56838			1.43	-1.3907
	1.45	-1.52767			1.44	-1.34689
	1.46	-1.48075			1.45	-1.29709
	1.47	-1.42764			1.46	-1.24153
	1.48	-1.36904			1.47	-1.18096
	1.49	-1.30554			1.48	-1.11584
	1.5	-1.23753			1.49	-1.04659
	1.51	-1.16523			1.5	-0.97351
	1.52	-1.08949			1.51	-0.89736
	1.53	-1.01078			1.52	-0.81864
	1.54	-0.92953			1.53	-0.73784
	1.55	-0.84628			1.54	-0.65539
	1.56	-0.76164			1.55	-0.57195
	1.57	-0.67611			1.56	-0.48801
	1.58	-0.59018			1.57	-0.40405
	1.59	-0.50442			1.58	-0.32063
	1.6	-0.41931			1.59	-0.23823
	1.61	-0.3353			1.6	-0.15729
	1.62	-0.25301			1.61	-0.07824
	1.63	-0.17277			1.62	-0.00166
	1.64	-0.09497			1.63	0.0721
	1.65	-0.02013			1.64	0.14273
	1.66	0.05132			1.65	0.2099
	1.67	0.11919			1.66	0.2731
	1.68	0.1832			1.67	0.33206
	1.69	0.24275			1.68	0.38667
	1.7	0.29779			1.69	0.43672
	1.71	0.34821			1.7	0.48185
	1.72	0.39377			1.71	0.52184
	1.73	0.43399			1.72	0.5568
	1.74	0.46916			1.73	0.58665
	1.75	0.49921			1.74	0.61123
	1.76	0.52387			1.75	0.63038
	1.77	0.54313			1.76	0.6444
	1.78	0.55729			1.77	0.65336
	1.79	0.56641			1.78	0.6573
	1.8	0.57021			1.79	0.6561
	1.81	0.56916			1.8	0.65025
	1.82	0.56351			1.81	0.63995
	1.83	0.55336			1.82	0.62541
	1.84	0.53872			1.83	0.60659
	1.85	0.52018			1.84	0.58409
	1.86	0.498			1.85	0.55821
	1.87	0.47234			1.86	0.52926
	1.88	0.44355			1.87	0.49739
	1.89	0.41212			1.88	0.46316
	1.9	0.37838			1.89	0.42694
	1.91	0.34256			1.9	0.3891
	1.92	0.30521			1.91	0.34997
	1.93	0.2667			1.92	0.31002
	1.94	0.22741			1.93	0.26964
	1.95	0.18774			1.94	0.22921
	1.96	0.14812			1.95	0.18916
	1.97	0.1089			1.96	0.14988
	1.98	0.07052			1.97	0.11173
	1.99	0.03338			1.98	0.07505
	2	-0.00222			1.99	0.04026
	2.01	-0.03596			2	0.00773
	2.02	-0.0673			2.01	-0.02232
	2.03	-0.09608			2.02	-0.0496
	2.04	-0.12206			2.03	-0.07378
	2.05	-0.14491			2.04	-0.0945
	2.06	-0.16421			2.05	-0.11172
	2.07	-0.17998			2.06	-0.12526
	2.08	-0.19204			2.07	-0.1349
	2.09	-0.20003			2.08	-0.14032
	2.1	-0.20387			2.09	-0.14166
	2.11	-0.20363			2.1	-0.13888
	2.12	-0.19924			2.11	-0.1319
	2.13	-0.19032			2.12	-0.12045
	2.14	-0.17719			2.13	-0.10486
	2.15	-0.15993			2.14	-0.0852
	2.16	-0.13849			2.15	-0.06156
	2.17	-0.11281			2.16	-0.03378
	2.18	-0.08328			2.17	-0.0023
	2.19	-0.05007			2.18	0.0327
	2.2	-0.01315			2.19	0.071
	2.21	0.02716			2.2	0.11256
	2.22	0.07051			2.21	0.15695
	2.23	0.11665			2.22	0.20384
	2.24	0.16551			2.23	0.25295
	2.25	0.21653			2.24	0.30406
	2.26	0.26942			2.25	0.35673
	2.27	0.32387			2.26	0.41058
	2.28	0.37954			2.27	0.46527
	2.29	0.43599			2.28	0.52043
	2.3	0.49285			2.29	0.57565
	2.31	0.54975			2.3	0.63055
	2.32	0.60626			2.31	0.68476
	2.33	0.66201			2.32	0.73787
	2.34	0.71664			2.33	0.78943
	2.35	0.7696			2.34	0.83915
	2.36	0.82064			2.35	0.88668
	2.37	0.86942			2.36	0.93162
	2.38	0.91551			2.37	0.9735
	2.39	0.95843			2.38	1.01217
	2.4	0.99804			2.39	1.04733
	2.41	1.03406			2.4	1.07867
	2.42	1.06595			2.41	1.10568
	2.43	1.09355			2.42	1.1284
	2.44	1.11674			2.43	1.14663
	2.45	1.13533			2.44	1.16019
	2.46	1.14867			2.45	1.16853
	2.47	1.15703			2.46	1.17192
	2.48	1.16031			2.47	1.17025
	2.49	1.15821			2.48	1.16348
	2.5	1.15053			2.49	1.1512
	2.51	1.13755			2.5	1.13372
	2.52	1.11926			2.51	1.11113
	2.53	1.09533			2.52	1.08347
	2.54	1.06603			2.53	1.05056
	2.55	1.03159			2.54	1.0127
	2.56	0.99209			2.55	0.97015
	2.57	0.94729			2.56	0.92307
	2.58	0.89779			2.57	0.87148
	2.59	0.84379			2.58	0.81567
	2.6	0.78537			2.59	0.75605
	2.61	0.72271			2.6	0.69287
	2.62	0.65633			2.61	0.6263
	2.63	0.58652			2.62	0.55668
	2.64	0.51338			2.63	0.48446
	2.65	0.43741			2.64	0.40998
	2.66	0.35902			2.65	0.33353
	2.67	0.27856			2.66	0.25547
	2.68	0.19627			2.67	0.17627
	2.69	0.11272			2.68	0.09628
	2.7	0.02827			2.69	0.01587
	2.71	-0.05672			2.7	-0.06456
	2.72	-0.14181			2.71	-0.14461
	2.73	-0.2266			2.72	-0.22392
	2.74	-0.31072			2.73	-0.30215
	2.75	-0.39371			2.74	-0.3788
	2.76	-0.47521			2.75	-0.45363
	2.77	-0.55489			2.76	-0.52632
	2.78	-0.63242			2.77	-0.59657
	2.79	-0.70723			2.78	-0.66388
	2.8	-0.77922			2.79	-0.72812
	2.81	-0.84809			2.8	-0.78908
	2.82	-0.91343			2.81	-0.84653
	2.83	-0.97492			2.82	-0.90002
	2.84	-1.03253			2.83	-0.94952
	2.85	-1.08604			2.84	-0.99495
	2.86	-1.13496			2.85	-1.03618
	2.87	-1.17936			2.86	-1.07288
	2.88	-1.21919			2.87	-1.10507
	2.89	-1.25432			2.88	-1.13283
	2.9	-1.28433			2.89	-1.15613
	2.91	-1.30958			2.9	-1.17482
	2.92	-1.33005			2.91	-1.18891
	2.93	-1.34554			2.92	-1.19866
	2.94	-1.35609			2.93	-1.20415
	2.95	-1.362			2.94	-1.20537
	2.96	-1.36336			2.95	-1.20239
	2.97	-1.35996			2.96	-1.19556
	2.98	-1.35223			2.97	-1.18506
	2.99	-1.34041			2.98	-1.17103
	3	-1.32463			2.99	-1.15356
	3.01	-1.30488			3	-1.13309
	3.02	-1.2817			3.01	-1.10987
	3.03	-1.25533			3.02	-1.08413
	3.04	-1.22589			3.03	-1.05602
	3.05	-1.1937			3.04	-1.02599
	3.06	-1.15916			3.05	-0.99432
	3.07	-1.12257			3.06	-0.96128
	3.08	-1.08409			3.07	-0.92712
	3.09	-1.04418			3.08	-0.8922
	3.1	-1.00315			3.09	-0.85683
	3.11	-0.96128			3.1	-0.82127
	3.12	-0.9189			3.11	-0.78581
	3.13	-0.87633			3.12	-0.75075
	3.14	-0.83388			3.13	-0.71633
	3.15	-0.79183			3.14	-0.68279
	3.16	-0.75051			3.15	-0.65044
	3.17	-0.71014			3.16	-0.61946
	3.18	-0.67096			3.17	-0.59002
	3.19	-0.63333			3.18	-0.56231
	3.2	-0.59738			3.19	-0.53655
	3.21	-0.56327			3.2	-0.5129
	3.22	-0.53123			3.21	-0.49138
	3.23	-0.50153			3.22	-0.4721
	3.24	-0.47414			3.23	-0.4552
	3.25	-0.44917			3.24	-0.44076
	3.26	-0.42683			3.25	-0.42869
	3.27	-0.40715			3.26	-0.41899
	3.28	-0.39007			3.27	-0.41168
	3.29	-0.3756			3.28	-0.4068
	3.3	-0.36392			3.29	-0.40414
	3.31	-0.35481			3.3	-0.40359
	3.32	-0.34817			3.31	-0.40507
	3.33	-0.34397			3.32	-0.40855
	3.34	-0.3422			3.33	-0.41371
	3.35	-0.34256			3.34	-0.4204
	3.36	-0.34489			3.35	-0.42843
	3.37	-0.34913			3.36	-0.43767
	3.38	-0.35503			3.37	-0.44778
	3.39	-0.36231			3.38	-0.45856
	3.4	-0.37077			3.39	-0.46975
	3.41	-0.38023			3.4	-0.48111
	3.42	-0.39036			3.41	-0.49235
	3.43	-0.40089			3.42	-0.50322
	3.44	-0.41158			3.43	-0.51346
	3.45	-0.42213			3.44	-0.52274
	3.46	-0.43225			3.45	-0.53082
	3.47	-0.44169			3.46	-0.53748
	3.48	-0.45011			3.47	-0.54245
	3.49	-0.45723			3.48	-0.54541
	3.5	-0.46284			3.49	-0.54614
	3.51	-0.4667			3.5	-0.54448
	3.52	-0.46834			3.51	-0.54024
	3.53	-0.46771			3.52	-0.53312
	3.54	-0.46459			3.53	-0.52291
	3.55	-0.4587			3.54	-0.5096
	3.56	-0.44974			3.55	-0.49305
	3.57	-0.4377			3.56	-0.47306
	3.58	-0.42244			3.57	-0.44946
	3.59	-0.40364			3.58	-0.42235
	3.6	-0.38125			3.59	-0.39169
	3.61	-0.35533			3.6	-0.35743
	3.62	-0.3258			3.61	-0.3194
	3.63	-0.29229			3.62	-0.27787
	3.64	-0.25514			3.63	-0.2329
	3.65	-0.21436			3.64	-0.18455
	3.66	-0.16988			3.65	-0.13274
	3.67	-0.12169			3.66	-0.07783
	3.68	-0.07008			3.67	-0.02
	3.69	-0.01519			3.68	0.04057
	3.7	0.04303			3.69	0.10385
	3.71	0.10429			3.7	0.16943
	3.72	0.1683			3.71	0.23704
	3.73	0.23485			3.72	0.30642
	3.74	0.30389			3.73	0.37737
	3.75	0.37492			3.74	0.44949
	3.76	0.44769			3.75	0.52245
	3.77	0.52194			3.76	0.59594
	3.78	0.59735			3.77	0.66962
	3.79	0.67352			3.78	0.7431
	3.8	0.75013			3.79	0.81605
	3.81	0.82682			3.8	0.88812
	3.82	0.90319			3.81	0.9589
	3.83	0.97889			3.82	1.028
	3.84	1.05357			3.83	1.09514
	3.85	1.12673			3.84	1.15998
	3.86	1.19809			3.85	1.22211
	3.87	1.26732			3.86	1.28111
	3.88	1.33396			3.87	1.33681
	3.89	1.39758			3.88	1.38892
	3.9	1.45799			3.89	1.43708
	3.91	1.5149			3.9	1.48083
	3.92	1.5677			3.91	1.52018
	3.93	1.61626			3.92	1.5549
	3.94	1.6604			3.93	1.58477
	3.95	1.69985			3.94	1.60926
	3.96	1.73398			3.95	1.62859
	3.97	1.76299			3.96	1.64263
	3.98	1.7867			3.97	1.65128
	3.99	1.80474			3.98	1.65405
	4	1.81689			3.99	1.65131
	4.01	1.82335			4	1.64305
	4.02	1.82405			4.01	1.6293
	4.03	1.81853			4.02	1.60973
	4.04	1.80706			4.03	1.58472
	4.05	1.78979			4.04	1.55444
	4.06	1.76671			4.05	1.51901
	4.07	1.73748			4.06	1.47833
	4.08	1.7027			4.07	1.43274
	4.09	1.6625			4.08	1.38258
	4.1	1.61679			4.09	1.32807
	4.11	1.56578			4.1	1.26928
	4.12	1.50994			4.11	1.20657
	4.13	1.44949			4.12	1.14036
	4.14	1.38439			4.13	1.07096
	4.15	1.3152			4.14	0.9986
	4.16	1.2423			4.15	0.92363
	4.17	1.16595			4.16	0.84653
	4.18	1.08635			4.17	0.76766
	4.19	1.00409			4.18	0.68734
	4.2	0.91955			4.19	0.60596
	4.21	0.83301			4.2	0.52397
	4.22	0.74492			4.21	0.44174
	4.23	0.65575			4.22	0.35965
	4.24	0.56588			4.23	0.27812
	4.25	0.47572			4.24	0.19752
	4.26	0.38572			4.25	0.11819
	4.27	0.29626			4.26	0.04048
	4.28	0.20775			4.27	-0.0351
	4.29	0.12068			4.28	-0.10836
	4.3	0.03535			4.29	-0.17899
	4.31	-0.04789			4.3	-0.24672
	4.32	-0.12858			4.31	-0.31102
	4.33	-0.20634			4.32	-0.37183
	4.34	-0.28099			4.33	-0.42896
	4.35	-0.35224			4.34	-0.48219
	4.36	-0.41949			4.35	-0.5311
	4.37	-0.48274			4.36	-0.57568
	4.38	-0.54181			4.37	-0.61589
	4.39	-0.59641			4.38	-0.65162
	4.4	-0.6461			4.39	-0.68257
	4.41	-0.69107			4.4	-0.70877
	4.42	-0.7312			4.41	-0.73035
	4.43	-0.76613			4.42	-0.74729
	4.44	-0.79584			4.43	-0.75947
	4.45	-0.82051			4.44	-0.76693
	4.46	-0.84013			4.45	-0.76994
	4.47	-0.8543			4.46	-0.76862
	4.48	-0.86344			4.47	-0.76297
	4.49	-0.86769			4.48	-0.75307
	4.5	-0.86703			4.49	-0.73931
	4.51	-0.86139			4.5	-0.72188
	4.52	-0.85124			4.51	-0.70095
	4.53	-0.83678			4.52	-0.67662
	4.54	-0.81797			4.53	-0.64935
	4.55	-0.79514			4.54	-0.6194
	4.56	-0.76867			4.55	-0.58702
	4.57	-0.73882			4.56	-0.55239
	4.58	-0.70561			4.57	-0.51595
	4.59	-0.66961			4.58	-0.47802
	4.6	-0.63112			4.59	-0.43888
	4.61	-0.59041			4.6	-0.39879
	4.62	-0.54774			4.61	-0.35815
	4.63	-0.50359			4.62	-0.31726
	4.64	-0.45828			4.63	-0.27641
	4.65	-0.41209			4.64	-0.23594
	4.66	-0.36543			4.65	-0.19613
	4.67	-0.31864			4.66	-0.15726
	4.68	-0.27203			4.67	-0.11959
	4.69	-0.226			4.68	-0.08346
	4.7	-0.18085			4.69	-0.04909
	4.71	-0.13685			4.7	-0.01667
	4.72	-0.09434			4.71	0.01359
	4.73	-0.0537			4.72	0.04142
	4.74	-0.01508			4.73	0.06661
	4.75	0.02128			4.74	0.08912
	4.76	0.05499			4.75	0.10883
	4.77	0.0859			4.76	0.12551
	4.78	0.11389			4.77	0.13904
	4.79	0.13881			4.78	0.14948
	4.8	0.1602			4.79	0.15679
	4.81	0.17824			4.8	0.1609
	4.82	0.19282			4.81	0.16167
	4.83	0.20376			4.82	0.15932
	4.84	0.21089			4.83	0.15389
	4.85	0.21441			4.84	0.14542
	4.86	0.21431			4.85	0.13383
	4.87	0.21039			4.86	0.11942
	4.88	0.20281			4.87	0.10233
	4.89	0.19176			4.88	0.08268
	4.9	0.17729			4.89	0.06046
	4.91	0.15924			4.9	0.03603
	4.92	0.13805			4.91	0.00958
	4.93	0.11387			4.92	-0.0187
	4.94	0.08675			4.93	-0.04869
	4.95	0.05683			4.94	-0.08009
	4.96	0.02449			4.95	-0.11264
	4.97	-0.01009			4.96	-0.14613
	4.98	-0.0468			4.97	-0.18035
	4.99	-0.0853			4.98	-0.21503
	5	-0.1253			4.99	-0.24991
	5.01	-0.16657			5	-0.28477
	5.02	-0.20892			5.01	-0.31936
	5.03	-0.25198			5.02	-0.35343
	5.04	-0.2955			5.03	-0.38677
	5.05	-0.33923			5.04	-0.41918
	5.06	-0.38288			5.05	-0.4504
	5.07	-0.42619			5.06	-0.48022
	5.08	-0.46892			5.07	-0.50849
	5.09	-0.51076			5.08	-0.53507
	5.1	-0.55149			5.09	-0.55975
	5.11	-0.59091			5.1	-0.5823
	5.12	-0.6288			5.11	-0.60272
	5.13	-0.66482			5.12	-0.62089
	5.14	-0.69891			5.13	-0.6367
	5.15	-0.7309			5.14	-0.64993
	5.16	-0.76056			5.15	-0.66069
	5.17	-0.78768			5.16	-0.66895
	5.18	-0.81228			5.17	-0.67467
	5.19	-0.83426			5.18	-0.67767
	5.2	-0.85334			5.19	-0.67816
	5.21	-0.86957			5.2	-0.67618
	5.22	-0.88298			5.21	-0.67177
	5.23	-0.8935			5.22	-0.66485
	5.24	-0.90093			5.23	-0.65564
	5.25	-0.90551			5.24	-0.64428
	5.26	-0.90728			5.25	-0.63087
	5.27	-0.90616			5.26	-0.61543
	5.28	-0.90221			5.27	-0.59819
	5.29	-0.89566			5.28	-0.57935
	5.3	-0.8866			5.29	-0.55905
	5.31	-0.87497			5.3	-0.53742
	5.32	-0.86106			5.31	-0.51468
	5.33	-0.84504			5.32	-0.49104
	5.34	-0.82704			5.33	-0.46668
	5.35	-0.80714			5.34	-0.4418
	5.36	-0.78565			5.35	-0.4166
	5.37	-0.76276			5.36	-0.39129
	5.38	-0.73861			5.37	-0.36607
	5.39	-0.71342			5.38	-0.34113
	5.4	-0.68743			5.39	-0.3167
	5.41	-0.66086			5.4	-0.29293
	5.42	-0.63388			5.41	-0.26999
	5.43	-0.60674			5.42	-0.24808
	5.44	-0.57964			5.43	-0.22742
	5.45	-0.55279			5.44	-0.20808
	5.46	-0.52642			5.45	-0.1902
	5.47	-0.50069			5.46	-0.17392
	5.48	-0.47577			5.47	-0.15947
	5.49	-0.4519			5.48	-0.14682
	5.5	-0.42924			5.49	-0.13607
	5.51	-0.4079			5.5	-0.12726
	5.52	-0.38801			5.51	-0.12062
	5.53	-0.36983			5.52	-0.11604
	5.54	-0.35337			5.53	-0.11353
	5.55	-0.3387			5.54	-0.11309
	5.56	-0.32594			5.55	-0.11485
	5.57	-0.31527			5.56	-0.11868
	5.58	-0.30659			5.57	-0.12449
	5.59	-0.29994			5.58	-0.13225
	5.6	-0.29543			5.59	-0.14196
	5.61	-0.29305			5.6	-0.15349
	5.62	-0.2927			5.61	-0.16668
	5.63	-0.29434			5.62	-0.18143
	5.64	-0.29808			5.63	-0.19767
	5.65	-0.30372			5.64	-0.21525
	5.66	-0.31115			5.65	-0.23396
	5.67	-0.32032			5.66	-0.25365
	5.68	-0.33119			5.67	-0.2742
	5.69	-0.34353			5.68	-0.29542
	5.7	-0.35721			5.69	-0.31712
	5.71	-0.37215			5.7	-0.33911
	5.72	-0.38817			5.71	-0.36122
	5.73	-0.40506			5.72	-0.38325
	5.74	-0.42266			5.73	-0.40502
	5.75	-0.44084			5.74	-0.42636
	5.76	-0.45936			5.75	-0.44708
	5.77	-0.47805			5.76	-0.46697
	5.78	-0.49673			5.77	-0.48589
	5.79	-0.51519			5.78	-0.50369
	5.8	-0.53325			5.79	-0.52024
	5.81	-0.55075			5.8	-0.53526
	5.82	-0.56745			5.81	-0.54872
	5.83	-0.58318			5.82	-0.56051
	5.84	-0.59782			5.83	-0.57052
	5.85	-0.61121			5.84	-0.57853
	5.86	-0.62307			5.85	-0.58454
	5.87	-0.63335			5.86	-0.58851
	5.88	-0.64196			5.87	-0.5904
	5.89	-0.64871			5.88	-0.59002
	5.9	-0.65343			5.89	-0.58744
	5.91	-0.65613			5.9	-0.58269
	5.92	-0.65674			5.91	-0.57577
	5.93	-0.65507			5.92	-0.56661
	5.94	-0.65112			5.93	-0.55527
	5.95	-0.64493			5.94	-0.54187
	5.96	-0.63647			5.95	-0.52648
	5.97	-0.62554			5.96	-0.5091
	5.98	-0.61234			5.97	-0.48982
	5.99	-0.59692			5.98	-0.46883
	6	-0.57924			5.99	-0.44624
	6.01	-0.5593			6	-0.42215
	6.02	-0.53731			6.01	-0.39666
	6.03	-0.51334			6.02	-0.36999
	6.04	-0.48739			6.03	-0.34231
	6.05	-0.45963			6.04	-0.31375
	6.06	-0.43025			6.05	-0.28447
	6.07	-0.39937			6.06	-0.25468
	6.08	-0.36702			6.07	-0.22456
	6.09	-0.3335			6.08	-0.19429
	6.1	-0.29895			6.09	-0.16405
	6.11	-0.26353			6.1	-0.13404
	6.12	-0.2274			6.11	-0.10443
	6.13	-0.1908			6.12	-0.07538
	6.14	-0.15389			6.13	-0.04713
	6.15	-0.11687			6.14	-0.01982
	6.16	-0.07994			6.15	0.00641
	6.17	-0.04328			6.16	0.03142
	6.18	-0.00709			6.17	0.05497
	6.19	0.0284			6.18	0.07696
	6.2	0.06306			6.19	0.09732
	6.21	0.09671			6.2	0.11593
	6.22	0.12915			6.21	0.13258
	6.23	0.16017			6.22	0.14724
	6.24	0.1897			6.23	0.15987
	6.25	0.2176			6.24	0.17043
	6.26	0.24362			6.25	0.17877
	6.27	0.2677			6.26	0.18486
	6.28	0.2898			6.27	0.18878
	6.29	0.30979			6.28	0.19052
	6.3	0.32743			6.29	0.19002
	6.31	0.34282			6.3	0.18728
	6.32	0.35593			6.31	0.18244
	6.33	0.36663			6.32	0.17557
	6.34	0.37484			6.33	0.16668
	6.35	0.38071			6.34	0.15579
	6.36	0.38422			6.35	0.14311
	6.37	0.38524			6.36	0.12875
	6.38	0.38393			6.37	0.1128
	6.39	0.38038			6.38	0.09532
	6.4	0.37464			6.39	0.07655
	6.41	0.36664			6.4	0.05664
	6.42	0.35664			6.41	0.03572
	6.43	0.34476			6.42	0.01392
	6.44	0.33103			6.43	-0.00855
	6.45	0.31557			6.44	-0.03151
	6.46	0.29861			6.45	-0.05479
	6.47	0.28028			6.46	-0.07823
	6.48	0.26066			6.47	-0.10164
	6.49	0.23998			6.48	-0.12483
	6.5	0.21842			6.49	-0.14766
	6.51	0.19614			6.5	-0.16991
	6.52	0.17328			6.51	-0.19143
	6.53	0.15007			6.52	-0.21207
	6.54	0.12668			6.53	-0.23169
	6.55	0.10328			6.54	-0.2501
	6.56	0.08006			6.55	-0.26715
	6.57	0.05719			6.56	-0.28277
	6.58	0.03482			6.57	-0.29684
	6.59	0.01318			6.58	-0.3092
	6.6	-0.00762			6.59	-0.31974
	6.61	-0.02743			6.6	-0.32844
	6.62	-0.04612			6.61	-0.33524
	6.63	-0.06346			6.62	-0.34005
	6.64	-0.07942			6.63	-0.34276
	6.65	-0.09389			6.64	-0.34343
	6.66	-0.10671			6.65	-0.34208
	6.67	-0.11779			6.66	-0.33866
	6.68	-0.12711			6.67	-0.33308
	6.69	-0.13464			6.68	-0.32552
	6.7	-0.14016			6.69	-0.316
	6.71	-0.14376			6.7	-0.30458
	6.72	-0.14546			6.71	-0.29118
	6.73	-0.14521			6.72	-0.27604
	6.74	-0.1429			6.73	-0.25924
	6.75	-0.13871			6.74	-0.24088
	6.76	-0.13267			6.75	-0.22098
	6.77	-0.12474			6.76	-0.19974
	6.78	-0.11499			6.77	-0.1773
	6.79	-0.10358			6.78	-0.15381
	6.8	-0.09057			6.79	-0.12935
	6.81	-0.07596			6.8	-0.10411
	6.82	-0.05995			6.81	-0.07826
	6.83	-0.04268			6.82	-0.05196
	6.84	-0.02425			6.83	-0.02534
	6.85	-0.00473			6.84	0.00142
	6.86	0.01566			6.85	0.02815
	6.87	0.03677			6.86	0.0547
	6.88	0.05849			6.87	0.08091
	6.89	0.08065			6.88	0.10661
	6.9	0.10307			6.89	0.13166
	6.91	0.1256			6.9	0.15594
	6.92	0.14809			6.91	0.17929
	6.93	0.17037			6.92	0.20153
	6.94	0.19229			6.93	0.22261
	6.95	0.2137			6.94	0.24241
	6.96	0.23441			6.95	0.26082
	6.97	0.25432			6.96	0.27766
	6.98	0.2733			6.97	0.29296
	6.99	0.29117			6.98	0.30663
	7	0.30781			6.99	0.31863
	7.01	0.32315			7	0.32878
	7.02	0.33711			7.01	0.33718
	7.03	0.34946			7.02	0.34381
	7.04	0.36023			7.03	0.34866
	7.05	0.36937			7.04	0.3516
	7.06	0.37677			7.05	0.35278
	7.07	0.38232			7.06	0.35224
	7.08	0.3861			7.07	0.35001
	7.09	0.38809			7.08	0.34605
	7.1	0.38818			7.09	0.34049
	7.11	0.38642			7.1	0.33345
	7.12	0.38289			7.11	0.32499
	7.13	0.37761			7.12	0.31516
	7.14	0.37048			7.13	0.30408
	7.15	0.36171			7.14	0.2919
	7.16	0.35136			7.15	0.27873
	7.17	0.33947			7.16	0.26467
	7.18	0.32607			7.17	0.24984
	7.19	0.31136			7.18	0.23441
	7.2	0.29544			7.19	0.21851
	7.21	0.27836			7.2	0.20226
	7.22	0.26028			7.21	0.1858
	7.23	0.24136			7.22	0.16929
	7.24	0.22173			7.23	0.15285
	7.25	0.20147			7.24	0.13661
	7.26	0.18079			7.25	0.12074
	7.27	0.15982			7.26	0.10533
	7.28	0.13871			7.27	0.09051
	7.29	0.11761			7.28	0.07639
	7.3	0.09667			7.29	0.06313
	7.31	0.07602			7.3	0.05079
	7.32	0.05584			7.31	0.03945
	7.33	0.03626			7.32	0.02919
	7.34	0.01739			7.33	0.02019
	7.35	-0.000639128			7.34	0.01241
	7.36	-0.01762			7.35	0.00591
	7.37	-0.03352			7.36	0.000730068
	7.38	-0.04825			7.37	-0.003
	7.39	-0.06165			7.38	-0.00534
	7.4	-0.0736			7.39	-0.0063
	7.41	-0.08411			7.4	-0.00587
	7.42	-0.09311			7.41	-0.004
	7.43	-0.10044			7.42	-0.000750587
	7.44	-0.10612			7.43	0.00381
	7.45	-0.11015			7.44	0.00963
	7.46	-0.1125			7.45	0.01672
	7.47	-0.11303			7.46	0.025
	7.48	-0.11189			7.47	0.03433
	7.49	-0.1091			7.48	0.04465
	7.5	-0.1046			7.49	0.0559
	7.51	-0.09843			7.5	0.06798
	7.52	-0.09072			7.51	0.08074
	7.53	-0.08151			7.52	0.09407
	7.54	-0.0708			7.53	0.10789
	7.55	-0.05872			7.54	0.12206
	7.56	-0.0454			7.55	0.13645
	7.57	-0.03092			7.56	0.15093
	7.58	-0.0153			7.57	0.16539
	7.59	0.00123			7.58	0.17967
	7.6	0.01857			7.59	0.19367
	7.61	0.03664			7.6	0.20726
	7.62	0.05528			7.61	0.22033
	7.63	0.07434			7.62	0.2327
	7.64	0.0937			7.63	0.24432
	7.65	0.11323			7.64	0.25507
	7.66	0.13276			7.65	0.26486
	7.67	0.15218			7.66	0.27352
	7.68	0.17134			7.67	0.28103
	7.69	0.19009			7.68	0.28731
	7.7	0.20831			7.69	0.29232
	7.71	0.2259			7.7	0.29589
	7.72	0.24269			7.71	0.29804
	7.73	0.25857			7.72	0.29876
	7.74	0.27346			7.73	0.29802
	7.75	0.28728			7.74	0.29573
	7.76	0.29985			7.75	0.29191
	7.77	0.31114			7.76	0.28661
	7.78	0.3211			7.77	0.27986
	7.79	0.32966			7.78	0.27162
	7.8	0.33668			7.79	0.26193
	7.81	0.34221			7.8	0.2509
	7.82	0.34624			7.81	0.23859
	7.83	0.34867			7.82	0.22503
	7.84	0.3495			7.83	0.21028
	7.85	0.3488			7.84	0.19449
	7.86	0.34659			7.85	0.17776
	7.87	0.34277			7.86	0.16016
	7.88	0.33749			7.87	0.14178
	7.89	0.33082			7.88	0.1228
	7.9	0.32278			7.89	0.10332
	7.91	0.31337			7.9	0.08347
	7.92	0.30278			7.91	0.06337
	7.93	0.29108			7.92	0.04318
	7.94	0.27833			7.93	0.02302
	7.95	0.26463			7.94	0.00303
	7.96	0.25014			7.95	-0.01664
	7.97	0.23497			7.96	-0.03586
	7.98	0.2192			7.97	-0.05451
	7.99	0.20299			7.98	-0.07246
	8	0.18649			7.99	-0.08954
	8.01	0.1698			8	-0.10565
	8.02	0.15307			8.01	-0.12071
	8.03	0.13643			8.02	-0.1346
	8.04	0.12002			8.03	-0.14717
	8.05	0.10397			8.04	-0.15834
	8.06	0.08844			8.05	-0.16807
	8.07	0.07351			8.06	-0.17629
	8.08	0.0593			8.07	-0.18288
	8.09	0.046			8.08	-0.18777
	8.1	0.03367			8.09	-0.191
	8.11	0.02239			8.1	-0.19252
	8.12	0.01228			8.11	-0.19228
	8.13	0.00349			8.12	-0.19022
	8.14	-0.00399			8.13	-0.18645
	8.15	-0.01009			8.14	-0.18097
	8.16	-0.01469			8.15	-0.17378
	8.17	-0.01774			8.16	-0.16485
	8.18	-0.01928			8.17	-0.15434
	8.19	-0.01928			8.18	-0.1423
	8.2	-0.01759			8.19	-0.12878
	8.21	-0.01433			8.2	-0.1138
	8.22	-0.00953			8.21	-0.09754
	8.23	-0.00316			8.22	-0.0801
	8.24	0.00479			8.23	-0.06158
	8.25	0.01419			8.24	-0.04203
	8.26	0.02498			8.25	-0.02166
	8.27	0.03718			8.26	-0.000578744
	8.28	0.05067			8.27	0.02107
	8.29	0.06531			8.28	0.04319
	8.3	0.08103			8.29	0.06559
	8.31	0.0978			8.3	0.08813
	8.32	0.11542			8.31	0.11068
	8.33	0.13377			8.32	0.13308
	8.34	0.15275			8.33	0.15516
	8.35	0.17224			8.34	0.17682
	8.36	0.19206			8.35	0.19789
	8.37	0.2121			8.36	0.21822
	8.38	0.2322			8.37	0.23767
	8.39	0.25221			8.38	0.25613
	8.4	0.27199			8.39	0.2735
	8.41	0.29141			8.4	0.2896
	8.42	0.31027			8.41	0.30433
	8.43	0.32847			8.42	0.31762
	8.44	0.34588			8.43	0.3294
	8.45	0.36234			8.44	0.33955
	8.46	0.37767			8.45	0.34794
	8.47	0.39183			8.46	0.3546
	8.48	0.40469			8.47	0.35949
	8.49	0.41607			8.48	0.36253
	8.5	0.4259			8.49	0.36362
	8.51	0.43413			8.5	0.36285
	8.52	0.44069			8.51	0.36022
	8.53	0.44534			8.52	0.35574
	8.54	0.44818			8.53	0.34928
	8.55	0.44916			8.54	0.34104
	8.56	0.44818			8.55	0.33104
	8.57	0.44516			8.56	0.31934
	8.58	0.4402			8.57	0.30588
	8.59	0.4333			8.58	0.29087
	8.6	0.42434			8.59	0.27437
	8.61	0.41342			8.6	0.2565
	8.62	0.40062			8.61	0.23727
	8.63	0.38597			8.62	0.21686
	8.64	0.36939			8.63	0.19539
	8.65	0.3511			8.64	0.173
	8.66	0.33118			8.65	0.14977
	8.67	0.30966			8.66	0.12585
	8.68	0.28662			8.67	0.10141
	8.69	0.26224			8.68	0.07658
	8.7	0.23663			8.69	0.05148
	8.71	0.20985			8.7	0.02628
	8.72	0.18208			8.71	0.00112
	8.73	0.15348			8.72	-0.02387
	8.74	0.12417			8.73	-0.04854
	8.75	0.09427			8.74	-0.07274
	8.76	0.06398			8.75	-0.09634
	8.77	0.03343			8.76	-0.11924
	8.78	0.00278			8.77	-0.14129
	8.79	-0.02781			8.78	-0.16233
	8.8	-0.05819			8.79	-0.18231
	8.81	-0.08822			8.8	-0.20112
	8.82	-0.11772			8.81	-0.21868
	8.83	-0.14655			8.82	-0.2348
	8.84	-0.17459			8.83	-0.2495
	8.85	-0.20171			8.84	-0.26272
	8.86	-0.2277			8.85	-0.2744
	8.87	-0.25252			8.86	-0.28437
	8.88	-0.27605			8.87	-0.29272
	8.89	-0.29815			8.88	-0.29942
	8.9	-0.31869			8.89	-0.30447
	8.91	-0.33766			8.9	-0.30774
	8.92	-0.35499			8.91	-0.30934
	8.93	-0.37049			8.92	-0.3093
	8.94	-0.38419			8.93	-0.30765
	8.95	-0.39609			8.94	-0.30435
	8.96	-0.40613			8.95	-0.29948
	8.97	-0.41416			8.96	-0.29315
	8.98	-0.42033			8.97	-0.28542
	8.99	-0.42465			8.98	-0.27631
	9	-0.42703			8.99	-0.2659
	9.01	-0.42751			9	-0.25435
	9.02	-0.42621			9.01	-0.24174
	9.03	-0.42317			9.02	-0.22813
	9.04	-0.41833			9.03	-0.21363
	9.05	-0.41187			9.04	-0.19839
	9.06	-0.40388			9.05	-0.18252
	9.07	-0.39442			9.06	-0.16612
	9.08	-0.38352			9.07	-0.1493
	9.09	-0.37138			9.08	-0.13221
	9.1	-0.35812			9.09	-0.11495
	9.11	-0.34378			9.1	-0.09765
	9.12	-0.32852			9.11	-0.08043
	9.13	-0.3125			9.12	-0.06339
	9.14	-0.29583			9.13	-0.04665
	9.15	-0.27862			9.14	-0.03031
	9.16	-0.26103			9.15	-0.01451
	9.17	-0.24321			9.16	0.000692455
	9.18	-0.22528			9.17	0.0152
	9.19	-0.20737			9.18	0.02894
	9.2	-0.18964			9.19	0.04177
	9.21	-0.17218			9.2	0.05367
	9.22	-0.15516			9.21	0.06459
	9.23	-0.1387			9.22	0.07448
	9.24	-0.12288			9.23	0.08323
	9.25	-0.10782			9.24	0.09085
	9.26	-0.09367			9.25	0.09732
	9.27	-0.0805			9.26	0.10264
	9.28	-0.06836			9.27	0.10674
	9.29	-0.05735			9.28	0.10964
	9.3	-0.04761			9.29	0.11138
	9.31	-0.03911			9.3	0.11199
	9.32	-0.0319			9.31	0.11144
	9.33	-0.02608			9.32	0.10978
	9.34	-0.02168			9.33	0.10708
	9.35	-0.01865			9.34	0.1034
	9.36	-0.01699			9.35	0.09877
	9.37	-0.01684			9.36	0.09323
	9.38	-0.01805			9.37	0.0869
	9.39	-0.02061			9.38	0.07986
	9.4	-0.0245			9.39	0.07217
	9.41	-0.02974			9.4	0.06389
	9.42	-0.03618			9.41	0.05515
	9.43	-0.04377			9.42	0.04603
	9.44	-0.0525			9.43	0.03663
	9.45	-0.06226			9.44	0.02702
	9.46	-0.07292			9.45	0.01731
	9.47	-0.0844			9.46	0.00761
	9.48	-0.09666			9.47	-0.00201
	9.49	-0.10954			9.48	-0.01144
	9.5	-0.12292			9.49	-0.02059
	9.51	-0.1367			9.5	-0.02938
	9.52	-0.15077			9.51	-0.03775
	9.53	-0.165			9.52	-0.04556
	9.54	-0.17927			9.53	-0.05278
	9.55	-0.19346			9.54	-0.05935
	9.56	-0.20744			9.55	-0.06519
	9.57	-0.2211			9.56	-0.07024
	9.58	-0.23434			9.57	-0.07443
	9.59	-0.24697			9.58	-0.07777
	9.6	-0.25895			9.59	-0.08021
	9.61	-0.27018			9.6	-0.0817
	9.62	-0.28052			9.61	-0.08221
	9.63	-0.28985			9.62	-0.08178
	9.64	-0.29815			9.63	-0.08039
	9.65	-0.30532			9.64	-0.07803
	9.66	-0.31124			9.65	-0.07469
	9.67	-0.31587			9.66	-0.07044
	9.68	-0.31918			9.67	-0.06531
	9.69	-0.32115			9.68	-0.05931
	9.7	-0.32159			9.69	-0.05246
	9.71	-0.32062			9.7	-0.04487
	9.72	-0.31821			9.71	-0.03657
	9.73	-0.3143			9.72	-0.02763
	9.74	-0.30887			9.73	-0.01808
	9.75	-0.30201			9.74	-0.00804
	9.76	-0.29374			9.75	0.00242
	9.77	-0.28399			9.76	0.01322
	9.78	-0.27288			9.77	0.0243
	9.79	-0.26047			9.78	0.03555
	9.8	-0.24681			9.79	0.04688
	9.81	-0.23189			9.8	0.05821
	9.82	-0.21587			9.81	0.06945
	9.83	-0.19884			9.82	0.08049
	9.84	-0.18084			9.83	0.09126
	9.85	-0.16196			9.84	0.10169
	9.86	-0.14235			9.85	0.11165
	9.87	-0.1221			9.86	0.12108
	9.88	-0.10128			9.87	0.12991
	9.89	-0.08004			9.88	0.13808
	9.9	-0.05849			9.89	0.14548
	9.91	-0.03675			9.9	0.15206
	9.92	-0.01492			9.91	0.15777
	9.93	0.00687			9.92	0.16258
	9.94	0.02851			9.93	0.16642
	9.95	0.04988			9.94	0.16921
	9.96	0.07085			9.95	0.171
	9.97	0.09134			9.96	0.17174
	9.98	0.11125			9.97	0.1714
	9.99	0.13043			9.98	0.16995
	10	0.14881			9.99	0.16743
	10.01	0.16633			10	0.16386
	10.02	0.1829			10.01	0.15925
	10.03	0.19836			10.02	0.15355
	10.04	0.21273			10.03	0.14688
	10.05	0.22596			10.04	0.13928
	10.06	0.23793			10.05	0.13077
	10.07	0.24861			10.06	0.12136
	10.08	0.258			10.07	0.11118
	10.09	0.2661			10.08	0.10028
	10.1	0.27278			10.09	0.08874
	10.11	0.27811			10.1	0.0766
	10.12	0.28211			10.11	0.06396
	10.13	0.28479			10.12	0.05093
	10.14	0.28607			10.13	0.03759
	10.15	0.28608			10.14	0.02401
	10.16	0.28487			10.15	0.01031
	10.17	0.28242			10.16	-0.00343
	10.18	0.27878			10.17	-0.0171
	10.19	0.27408			10.18	-0.03061
	10.2	0.26837			10.19	-0.04386
	10.21	0.26165			10.2	-0.05676
	10.22	0.25408			10.21	-0.06922
	10.23	0.24574			10.22	-0.08114
	10.24	0.2367			10.23	-0.09242
	10.25	0.22704			10.24	-0.103
	10.26	0.21688			10.25	-0.11281
	10.27	0.20634			10.26	-0.12175
	10.28	0.19549			10.27	-0.12973
	10.29	0.18444			10.28	-0.13674
	10.3	0.17331			10.29	-0.14272
	10.31	0.16219			10.3	-0.14762
	10.32	0.15118			10.31	-0.15132
	10.33	0.1404			10.32	-0.15387
	10.34	0.12992			10.33	-0.15526
	10.35	0.11985			10.34	-0.15544
	10.36	0.11031			10.35	-0.15433
	10.37	0.10133			10.36	-0.15202
	10.38	0.09301			10.37	-0.14851
	10.39	0.08545			10.38	-0.14382
	10.4	0.07871			10.39	-0.13789
	10.41	0.07283			10.4	-0.13082
	10.42	0.06784			10.41	-0.12266
	10.43	0.06389			10.42	-0.11346
	10.44	0.06093			10.43	-0.1032
	10.45	0.059			10.44	-0.09199
	10.46	0.05812			10.45	-0.07992
	10.47	0.05837			10.46	-0.06705
	10.48	0.05968			10.47	-0.05343
	10.49	0.06204			10.48	-0.03915
	10.5	0.0655			10.49	-0.02432
	10.51	0.07002			10.5	-0.00903
	10.52	0.07553			10.51	0.00665
	10.53	0.082			10.52	0.02261
	10.54	0.08945			10.53	0.03874
	10.55	0.09777			10.54	0.05495
	10.56	0.10689			10.55	0.07115
	10.57	0.11677			10.56	0.08721
	10.58	0.12736			10.57	0.10306
	10.59	0.13853			10.58	0.11859
	10.6	0.15021			10.59	0.13371
	10.61	0.16233			10.6	0.1483
	10.62	0.17479			10.61	0.1623
	10.63	0.18749			10.62	0.17563
	10.64	0.20034			10.63	0.18821
	10.65	0.21323			10.64	0.1999
	10.66	0.22606			10.65	0.21069
	10.67	0.23874			10.66	0.22053
	10.68	0.25116			10.67	0.22935
	10.69	0.26321			10.68	0.23702
	10.7	0.27482			10.69	0.24359
	10.71	0.28588			10.7	0.24901
	10.72	0.29628			10.71	0.25327
	10.73	0.30594			10.72	0.25625
	10.74	0.3148			10.73	0.25801
	10.75	0.32279			10.74	0.25856
	10.76	0.32974			10.75	0.25791
	10.77	0.33568			10.76	0.256
	10.78	0.34054			10.77	0.25288
	10.79	0.34424			10.78	0.24862
	10.8	0.3467			10.79	0.24323
	10.81	0.34795			10.8	0.23672
	10.82	0.34795			10.81	0.22915
	10.83	0.34662			10.82	0.2206
	10.84	0.34396			10.83	0.21114
	10.85	0.34002			10.84	0.20079
	10.86	0.3348			10.85	0.18962
	10.87	0.32819			10.86	0.17775
	10.88	0.32033			10.87	0.16525
	10.89	0.31125			10.88	0.15219
	10.9	0.30093			10.89	0.13864
	10.91	0.2894			10.9	0.12471
	10.92	0.27676			10.91	0.1105
	10.93	0.26309			10.92	0.09609
	10.94	0.24837			10.93	0.08157
	10.95	0.23272			10.94	0.06703
	10.96	0.21623			10.95	0.05256
	10.97	0.19899			10.96	0.03825
	10.98	0.18101			10.97	0.02421
	10.99	0.16246			10.98	0.0105
	11	0.14343			10.99	-0.0028
	11.01	0.12398			11	-0.01561
	11.02	0.10423			11.01	-0.02783
	11.03	0.08429			11.02	-0.03941
	11.04	0.06425			11.03	-0.0503
	11.05	0.04422			11.04	-0.06045
	11.06	0.0243			11.05	-0.06975
	11.07	0.00459			11.06	-0.07819
	11.08	-0.01483			11.07	-0.08575
	11.09	-0.0338			11.08	-0.09239
	11.1	-0.05229			11.09	-0.09805
	11.11	-0.07019			11.1	-0.10271
	11.12	-0.08741			11.11	-0.1064
	11.13	-0.10385			11.12	-0.10912
	11.14	-0.11947			11.13	-0.11082
	11.15	-0.13421			11.14	-0.11151
	11.16	-0.14793			11.15	-0.11126
	11.17	-0.16063			11.16	-0.11007
	11.18	-0.17227			11.17	-0.10795
	11.19	-0.18282			11.18	-0.10493
	11.2	-0.19214			11.19	-0.10107
	11.21	-0.2003			11.2	-0.09643
	11.22	-0.20729			11.21	-0.09104
	11.23	-0.21304			11.22	-0.08493
	11.24	-0.21755			11.23	-0.07821
	11.25	-0.22086			11.24	-0.07092
	11.26	-0.223			11.25	-0.06314
	11.27	-0.2239			11.26	-0.0549
	11.28	-0.22365			11.27	-0.04632
	11.29	-0.2223			11.28	-0.03745
	11.3	-0.21988			11.29	-0.02837
	11.31	-0.21636			11.3	-0.01915
	11.32	-0.21189			11.31	-0.00987
	11.33	-0.20652			11.32	-0.000598765
	11.34	-0.20027			11.33	0.00859
	11.35	-0.19321			11.34	0.01761
	11.36	-0.18546			11.35	0.02641
	11.37	-0.17709			11.36	0.03491
	11.38	-0.16813			11.37	0.04307
	11.39	-0.1587			11.38	0.0508
	11.4	-0.14889			11.39	0.05805
	11.41	-0.13878			11.4	0.06479
	11.42	-0.12845			11.41	0.07096
	11.43	-0.11799			11.42	0.07651
	11.44	-0.10749			11.43	0.0814
	11.45	-0.09704			11.44	0.08562
	11.46	-0.08672			11.45	0.08915
	11.47	-0.0766			11.46	0.09194
	11.48	-0.06676			11.47	0.09397
	11.49	-0.0573			11.48	0.09527
	11.5	-0.04827			11.49	0.09584
	11.51	-0.03973			11.5	0.09566
	11.52	-0.03175			11.51	0.09472
	11.53	-0.02441			11.52	0.09307
	11.54	-0.01772			11.53	0.09074
	11.55	-0.01173			11.54	0.08774
	11.56	-0.0065			11.55	0.08408
	11.57	-0.00207			11.56	0.07982
	11.58	0.00158			11.57	0.07501
	11.59	0.00442			11.58	0.06969
	11.6	0.00639			11.59	0.06388
	11.61	0.00753			11.6	0.05766
	11.62	0.00785			11.61	0.05108
	11.63	0.00735			11.62	0.0442
	11.64	0.006			11.63	0.03707
	11.65	0.00388			11.64	0.02974
	11.66	0.00103			11.65	0.0223
	11.67	-0.00256			11.66	0.01479
	11.68	-0.00685			11.67	0.00727
	11.69	-0.01175			11.68	-0.000182945
	11.7	-0.01723			11.69	-0.00752
	11.71	-0.02326			11.7	-0.01469
	11.72	-0.02975			11.71	-0.02163
	11.73	-0.03664			11.72	-0.02827
	11.74	-0.04386			11.73	-0.03459
	11.75	-0.05136			11.74	-0.04053
	11.76	-0.05905			11.75	-0.04604
	11.77	-0.06686			11.76	-0.05107
	11.78	-0.07473			11.77	-0.05561
	11.79	-0.08257			11.78	-0.05963
	11.8	-0.09031			11.79	-0.06308
	11.81	-0.09789			11.8	-0.06594
	11.82	-0.10522			11.81	-0.06821
	11.83	-0.11224			11.82	-0.06988
	11.84	-0.11888			11.83	-0.07095
	11.85	-0.12509			11.84	-0.07137
	11.86	-0.13077			11.85	-0.0712
	11.87	-0.13591			11.86	-0.07045
	11.88	-0.14045			11.87	-0.06912
	11.89	-0.14432			11.88	-0.0672
	11.9	-0.14747			11.89	-0.06476
	11.91	-0.14991			11.9	-0.06183
	11.92	-0.1516			11.91	-0.05843
	11.93	-0.15245			11.92	-0.05458
	11.94	-0.15251			11.93	-0.05035
	11.95	-0.15176			11.94	-0.04578
	11.96	-0.15019			11.95	-0.04092
	11.97	-0.14775			11.96	-0.03581
	11.98	-0.14452			11.97	-0.03052
	11.99	-0.1405			11.98	-0.0251
	12	-0.13566			11.99	-0.0196
	12.01	-0.13006			12	-0.01408
	12.02	-0.12376			12.01	-0.00861
	12.03	-0.11678			12.02	-0.00324
	12.04	-0.10911			12.03	0.00198
	12.05	-0.10086			12.04	0.00698
	12.06	-0.09209			12.05	0.01171
	12.07	-0.08282			12.06	0.01611
	12.08	-0.07312			12.07	0.02016
	12.09	-0.06308			12.08	0.02377
	12.1	-0.05275			12.09	0.02691
	12.11	-0.04219			12.1	0.02955
	12.12	-0.0315			12.11	0.03165
	12.13	-0.02074			12.12	0.03318
	12.14	-0.00999			12.13	0.03408
	12.15	0.0006715			12.14	0.03437
	12.16	0.01117			12.15	0.03401
	12.17	0.02145			12.16	0.03301
	12.18	0.03141			12.17	0.0313
	12.19	0.04097			12.18	0.02893
	12.2	0.0501			12.19	0.02591
	12.21	0.05871			12.2	0.02225
	12.22	0.06673			12.21	0.0179
	12.23	0.0741			12.22	0.01294
	12.24	0.08078			12.23	0.00739
	12.25	0.08674			12.24	0.00127
	12.26	0.09185			12.25	-0.0054
	12.27	0.09615			12.26	-0.01256
	12.28	0.09961			12.27	-0.02017
	12.29	0.10216			12.28	-0.02817
	12.3	0.10376			12.29	-0.03654
	12.31	0.10445			12.3	-0.0452
	12.32	0.10423			12.31	-0.0541
	12.33	0.10302			12.32	-0.06317
	12.34	0.10087			12.33	-0.07235
	12.35	0.09781			12.34	-0.08159
	12.36	0.09386			12.35	-0.0908
	12.37	0.08897			12.36	-0.09994
	12.38	0.08324			12.37	-0.10892
	12.39	0.07672			12.38	-0.11767
	12.4	0.0694			12.39	-0.12615
	12.41	0.06133			12.4	-0.13428
	12.42	0.05261			12.41	-0.142
	12.43	0.04327			12.42	-0.14923
	12.44	0.03335			12.43	-0.15593
	12.45	0.02295			12.44	-0.16206
	12.46	0.01213			12.45	-0.16756
	12.47	0.00097315			12.46	-0.17235
	12.48	-0.01048			12.47	-0.17641
	12.49	-0.02211			12.48	-0.17973
	12.5	-0.03387			12.49	-0.18226
	12.51	-0.04566			12.5	-0.18392
	12.52	-0.05741			12.51	-0.18474
	12.53	-0.06903			12.52	-0.18471
	12.54	-0.08046			12.53	-0.18383
	12.55	-0.0916			12.54	-0.18202
	12.56	-0.10239			12.55	-0.17933
	12.57	-0.11275			12.56	-0.1758
	12.58	-0.12263			12.57	-0.17142
	12.59	-0.13191			12.58	-0.16617
	12.6	-0.14058			12.59	-0.1601
	12.61	-0.14858			12.6	-0.15328
	12.62	-0.15582			12.61	-0.14572
	12.63	-0.16226			12.62	-0.13744
	12.64	-0.16789			12.63	-0.12849
	12.65	-0.17268			12.64	-0.11897
	12.66	-0.17652			12.65	-0.1089
	12.67	-0.17945			12.66	-0.09834
	12.68	-0.18146			12.67	-0.08736
	12.69	-0.18253			12.68	-0.07603
	12.7	-0.18259			12.69	-0.06443
	12.71	-0.18173			12.7	-0.05262
	12.72	-0.17994			12.71	-0.04067
	12.73	-0.1772			12.72	-0.02867
	12.74	-0.17354			12.73	-0.01669
	12.75	-0.16903			12.74	-0.0048
	12.76	-0.16369			12.75	0.0069
	12.77	-0.1575			12.76	0.01836
	12.78	-0.15057			12.77	0.0295
	12.79	-0.14296			12.78	0.04025
	12.8	-0.13469			12.79	0.05051
	12.81	-0.12581			12.8	0.06024
	12.82	-0.11643			12.81	0.06939
	12.83	-0.1066			12.82	0.07789
	12.84	-0.09638			12.83	0.08565
	12.85	-0.08585			12.84	0.09264
	12.86	-0.0751			12.85	0.09885
	12.87	-0.06419			12.86	0.10423
	12.88	-0.05321			12.87	0.10868
	12.89	-0.04223			12.88	0.11222
	12.9	-0.03134			12.89	0.11485
	12.91	-0.0206			12.9	0.11655
	12.92	-0.01012			12.91	0.11725
	12.93	5.62861e-05			12.92	0.11699
	12.94	0.00986			12.93	0.11579
	12.95	0.01919			12.94	0.11365
	12.96	0.028			12.95	0.11057
	12.97	0.03623			12.96	0.10655
	12.98	0.04385			12.97	0.10168
	12.99	0.05072			12.98	0.09598
	13	0.05688			12.99	0.08947
	13.01	0.06226			13	0.08218
	13.02	0.06684			13.01	0.0742
	13.03	0.07053			13.02	0.06559
	13.04	0.07337			13.03	0.0564
	13.05	0.07534			13.04	0.04666
	13.06	0.0764			13.05	0.03649
	13.07	0.07654			13.06	0.02595
	13.08	0.07581			13.07	0.0151
	13.09	0.07421			13.08	0.00403
	13.1	0.07169			13.09	-0.00719
	13.11	0.06835			13.1	-0.01847
	13.12	0.0642			13.11	-0.02974
	13.13	0.05928			13.12	-0.04091
	13.14	0.05359			13.13	-0.05191
	13.15	0.04724			13.14	-0.06265
	13.16	0.04026			13.15	-0.07308
	13.17	0.03268			13.16	-0.08308
	13.18	0.02458			13.17	-0.0926
	13.19	0.01605			13.18	-0.1016
	13.2	0.00715			13.19	-0.11
	13.21	-0.00208			13.2	-0.1177
	13.22	-0.01152			13.21	-0.12468
	13.23	-0.02112			13.22	-0.1309
	13.24	-0.03079			13.23	-0.13631
	13.25	-0.04045			13.24	-0.14085
	13.26	-0.05003			13.25	-0.14448
	13.27	-0.05944			13.26	-0.14721
	13.28	-0.0686			13.27	-0.14902
	13.29	-0.07743			13.28	-0.14986
	13.3	-0.08587			13.29	-0.14972
	13.31	-0.09386			13.3	-0.14864
	13.32	-0.10127			13.31	-0.14663
	13.33	-0.10808			13.32	-0.14367
	13.34	-0.11425			13.33	-0.13975
	13.35	-0.11968			13.34	-0.13497
	13.36	-0.12431			13.35	-0.12934
	13.37	-0.12814			13.36	-0.12289
	13.38	-0.13114			13.37	-0.11563
	13.39	-0.13319			13.38	-0.10766
	13.4	-0.13433			13.39	-0.09904
	13.41	-0.13454			13.4	-0.08981
	13.42	-0.13381			13.41	-0.08001
	13.43	-0.13206			13.42	-0.06974
	13.44	-0.12937			13.43	-0.05907
	13.45	-0.12574			13.44	-0.04809
	13.46	-0.12117			13.45	-0.03683
	13.47	-0.11564			13.46	-0.02541
	13.48	-0.10924			13.47	-0.0139
	13.49	-0.102			13.48	-0.00238
	13.5	-0.09391			13.49	0.00907
	13.51	-0.08506			13.5	0.02036
	13.52	-0.07551			13.51	0.03142
	13.53	-0.06532			13.52	0.04217
	13.54	-0.0545			13.53	0.05253
	13.55	-0.04318			13.54	0.06241
	13.56	-0.03142			13.55	0.07177
	13.57	-0.01928			13.56	0.08055
	13.58	-0.00685			13.57	0.08864
	13.59	0.00578			13.58	0.096
	13.6	0.01853			13.59	0.10259
	13.61	0.03131			13.6	0.10837
	13.62	0.04403			13.61	0.11328
	13.63	0.05661			13.62	0.11726
	13.64	0.06897			13.63	0.12031
	13.65	0.08099			13.64	0.12243
	13.66	0.09261			13.65	0.12358
	13.67	0.10376			13.66	0.1237
	13.68	0.11433			13.67	0.12284
	13.69	0.12424			13.68	0.12102
	13.7	0.13345			13.69	0.11824
	13.71	0.14189			13.7	0.11445
	13.72	0.14945			13.71	0.10974
	13.73	0.15609			13.72	0.10415
	13.74	0.16181			13.73	0.09771
	13.75	0.16653			13.74	0.0904
	13.76	0.17015			13.75	0.08232
	13.77	0.17271			13.76	0.07354
	13.78	0.1742			13.77	0.06411
	13.79	0.17455			13.78	0.05406
	13.8	0.17375			13.79	0.04348
	13.81	0.17184			13.8	0.03245
	13.82	0.16883			13.81	0.02105
	13.83	0.16465			13.82	0.00933
	13.84	0.15939			13.83	-0.00261
	13.85	0.15309			13.84	-0.01468
	13.86	0.14577			13.85	-0.02682
	13.87	0.13742			13.86	-0.03893
	13.88	0.12815			13.87	-0.05092
	13.89	0.11803			13.88	-0.06273
	13.9	0.10708			13.89	-0.07427
	13.91	0.09537			13.9	-0.08545
	13.92	0.08301			13.91	-0.09619
	13.93	0.07007			13.92	-0.10643
	13.94	0.05659			13.93	-0.1161
	13.95	0.04271			13.94	-0.12513
	13.96	0.02851			13.95	-0.13342
	13.97	0.01407			13.96	-0.14096
	13.98	-0.000500766			13.97	-0.14769
	13.99	-0.01511			13.98	-0.15356
	14	-0.02966			13.99	-0.15848
	14.01	-0.04405			14	-0.16247
	14.02	-0.05817			14.01	-0.16551
	14.03	-0.07194			14.02	-0.16756
	14.04	-0.08528			14.03	-0.16855
	14.05	-0.09805			14.04	-0.16853
	14.06	-0.11018			14.05	-0.1675
	14.07	-0.12161			14.06	-0.16548
	14.08	-0.13225			14.07	-0.1624
	14.09	-0.14197			14.08	-0.15834
	14.1	-0.15077			14.09	-0.15333
	14.11	-0.15857			14.1	-0.14741
	14.12	-0.16528			14.11	-0.14056
	14.13	-0.17084			14.12	-0.13286
	14.14	-0.17526			14.13	-0.12438
	14.15	-0.1785			14.14	-0.11516
	14.16	-0.18044			14.15	-0.10524
	14.17	-0.18114			14.16	-0.0947
	14.18	-0.1806			14.17	-0.08361
	14.19	-0.17879			14.18	-0.07206
	14.2	-0.17565			14.19	-0.06009
	14.21	-0.17129			14.2	-0.0478
	14.22	-0.16571			14.21	-0.03527
	14.23	-0.15889			14.22	-0.02258
	14.24	-0.15089			14.23	-0.00981
	14.25	-0.14178			14.24	0.00296
	14.26	-0.13163			14.25	0.01563
	14.27	-0.12039			14.26	0.02814
	14.28	-0.10823			14.27	0.0404
	14.29	-0.09521			14.28	0.05232
	14.3	-0.08139			14.29	0.06383
	14.31	-0.06683			14.3	0.07486
	14.32	-0.05166			14.31	0.08536
	14.33	-0.03598			14.32	0.09521
	14.34	-0.01985			14.33	0.10438
	14.35	-0.0034			14.34	0.11283
	14.36	0.01328			14.35	0.12051
	14.37	0.03008			14.36	0.1273
	14.38	0.0469			14.37	0.13323
	14.39	0.06362			14.38	0.13826
	14.4	0.08014			14.39	0.14236
	14.41	0.09636			14.4	0.14547
	14.42	0.11215			14.41	0.1476
	14.43	0.12744			14.42	0.14876
	14.44	0.14214			14.43	0.14895
	14.45	0.15611			14.44	0.14812
	14.46	0.16927			14.45	0.14632
	14.47	0.18157			14.46	0.14358
	14.48	0.19293			14.47	0.13993
	14.49	0.20318			14.48	0.13537
	14.5	0.21235			14.49	0.12993
	14.51	0.22038			14.5	0.12369
	14.52	0.22718			14.51	0.11669
	14.53	0.23266			14.52	0.10898
	14.54	0.23687			14.53	0.10059
	14.55	0.23977			14.54	0.09162
	14.56	0.24126			14.55	0.08213
	14.57	0.24137			14.56	0.07219
	14.58	0.24014			14.57	0.06185
	14.59	0.23756			14.58	0.05122
	14.6	0.23354			14.59	0.04036
	14.61	0.22821			14.6	0.02934
	14.62	0.22161			14.61	0.01826
	14.63	0.21372			14.62	0.00718
	14.64	0.20457			14.63	-0.00381
	14.65	0.19429			14.64	-0.01463
	14.66	0.18292			14.65	-0.0252
	14.67	0.17046			14.66	-0.03546
	14.68	0.15704			14.67	-0.04532
	14.69	0.14277			14.68	-0.05474
	14.7	0.1277			14.69	-0.0636
	14.71	0.11189			14.7	-0.07188
	14.72	0.09548			14.71	-0.07952
	14.73	0.07858			14.72	-0.08647
	14.74	0.06126			14.73	-0.09265
	14.75	0.04363			14.74	-0.09802
	14.76	0.02581			14.75	-0.10259
	14.77	0.00789			14.76	-0.10631
	14.78	-0.01			14.77	-0.10913
	14.79	-0.02777			14.78	-0.11102
	14.8	-0.04531			14.79	-0.11202
	14.81	-0.06252			14.8	-0.11211
	14.82	-0.07927			14.81	-0.11127
	14.83	-0.0955			14.82	-0.10949
	14.84	-0.11111			14.83	-0.10683
	14.85	-0.12599			14.84	-0.1033
	14.86	-0.14004			14.85	-0.09892
	14.87	-0.15322			14.86	-0.09369
	14.88	-0.16547			14.87	-0.08769
	14.89	-0.17665			14.88	-0.08097
	14.9	-0.18674			14.89	-0.07356
	14.91	-0.19571			14.9	-0.06548
	14.92	-0.20352			14.91	-0.05684
	14.93	-0.21004			14.92	-0.04769
	14.94	-0.21533			14.93	-0.03809
	14.95	-0.21938			14.94	-0.02809
	14.96	-0.22213			14.95	-0.01778
	14.97	-0.22355			14.96	-0.00724
	14.98	-0.22372			14.97	0.00346
	14.99	-0.22265			14.98	0.01425
	15	-0.22026			14.99	0.02505
	15.01	-0.21667			15	0.03579
	15.02	-0.21192			15.01	0.04639
	15.03	-0.20604			15.02	0.05676
	15.04	-0.19902			15.03	0.06685
	15.05	-0.191			15.04	0.07657
	15.06	-0.18204			15.05	0.08588
	15.07	-0.17217			15.06	0.09468
	15.08	-0.16148			15.07	0.10291
	15.09	-0.15008			15.08	0.11054
	15.1	-0.13805			15.09	0.11751
	15.11	-0.12544			15.1	0.12374
	15.12	-0.11238			15.11	0.1292
	15.13	-0.09898			15.12	0.13387
	15.14	-0.08531			15.13	0.13772
	15.15	-0.07147			15.14	0.1407
	15.16	-0.05758			15.15	0.14276
	15.17	-0.04372			15.16	0.14394
	15.18	-0.03001			15.17	0.14423
	15.19	-0.01654			15.18	0.14361
	15.2	-0.00339			15.19	0.14204
	15.21	0.00934			15.2	0.13959
	15.22	0.02153			15.21	0.13627
	15.23	0.03313			15.22	0.1321
	15.24	0.04405			15.23	0.12704
	15.25	0.05423			15.24	0.1212
	15.26	0.06354			15.25	0.11462
	15.27	0.07198			15.26	0.10732
	15.28	0.0795			15.27	0.09932
	15.29	0.08599			15.28	0.09071
	15.3	0.09142			15.29	0.08155
	15.31	0.0958			15.3	0.0719
	15.32	0.0991			15.31	0.06179
	15.33	0.10121			15.32	0.05132
	15.34	0.10221			15.33	0.04056
	15.35	0.10208			15.34	0.02957
	15.36	0.10083			15.35	0.01842
	15.37	0.0984			15.36	0.00719
	15.38	0.0949			15.37	-0.00405
	15.39	0.09035			15.38	-0.01523
	15.4	0.08472			15.39	-0.02626
	15.41	0.0781			15.4	-0.03708
	15.42	0.07055			15.41	-0.04762
	15.43	0.06213			15.42	-0.05782
	15.44	0.05284			15.43	-0.0676
	15.45	0.04281			15.44	-0.07688
	15.46	0.03212			15.45	-0.08564
	15.47	0.02082			15.46	-0.09382
	15.48	0.00899			15.47	-0.10135
	15.49	-0.00326			15.48	-0.10816
	15.5	-0.01584			15.49	-0.11425
	15.51	-0.02867			15.5	-0.11959
	15.52	-0.04165			15.51	-0.12413
	15.53	-0.05468			15.52	-0.12781
	15.54	-0.06767			15.53	-0.13065
	15.55	-0.08051			15.54	-0.13264
	15.56	-0.09312			15.55	-0.13378
	15.57	-0.1054			15.56	-0.13399
	15.58	-0.11726			15.57	-0.13334
	15.59	-0.12858			15.58	-0.13185
	15.6	-0.13931			15.59	-0.12952
	15.61	-0.14938			15.6	-0.12633
	15.62	-0.15866			15.61	-0.12234
	15.63	-0.16709			15.62	-0.11759
	15.64	-0.17465			15.63	-0.11212
	15.65	-0.18126			15.64	-0.10592
	15.66	-0.18679			15.65	-0.09907
	15.67	-0.19127			15.66	-0.09164
	15.68	-0.19466			15.67	-0.08366
	15.69	-0.19691			15.68	-0.07518
	15.7	-0.19793			15.69	-0.06626
	15.71	-0.1978			15.7	-0.05697
	15.72	-0.19648			15.71	-0.04738
	15.73	-0.19392			15.72	-0.03755
	15.74	-0.19015			15.73	-0.02754
	15.75	-0.18521			15.74	-0.01742
	15.76	-0.17913			15.75	-0.00727
	15.77	-0.17184			15.76	0.00286
	15.78	-0.16346			15.77	0.01289
	15.79	-0.15405			15.78	0.02276
	15.8	-0.14361			15.79	0.03241
	15.81	-0.13218			15.8	0.04177
	15.82	-0.11987			15.81	0.05077
	15.83	-0.10675			15.82	0.05937
	15.84	-0.09285			15.83	0.06752
	15.85	-0.07827			15.84	0.07517
	15.86	-0.06311			15.85	0.08223
	15.87	-0.04744			15.86	0.08871
	15.88	-0.03134			15.87	0.09456
	15.89	-0.01491			15.88	0.09975
	15.9	0.00174			15.89	0.10421
	15.91	0.01854			15.9	0.10795
	15.92	0.03537			15.91	0.11096
	15.93	0.05216			15.92	0.11324
	15.94	0.06879			15.93	0.11472
	15.95	0.08518			15.94	0.11544
	15.96	0.10123			15.95	0.11541
	15.97	0.11685			15.96	0.11465
	15.98	0.13198			15.97	0.11311
	15.99	0.14647			15.98	0.11085
	16	0.1603			15.99	0.1079
	16.01	0.1734			16	0.10429
	16.02	0.18566			16.01	0.10002
	16.03	0.19702			16.02	0.09514
	16.04	0.20745			16.03	0.08971
	16.05	0.21691			16.04	0.08376
	16.06	0.22528			16.05	0.07733
	16.07	0.23258			16.06	0.07046
	16.08	0.23879			16.07	0.06322
	16.09	0.24389			16.08	0.05567
	16.1	0.24777			16.09	0.04786
	16.11	0.25052			16.1	0.03983
	16.12	0.25213			16.11	0.03165
	16.13	0.25258			16.12	0.02339
	16.14	0.25185			16.13	0.01509
	16.15	0.25003			16.14	0.00682
	16.16	0.24715			16.15	-0.00137
	16.17	0.24316			16.16	-0.00942
	16.18	0.23816			16.17	-0.01729
	16.19	0.23223			16.18	-0.02489
	16.2	0.22539			16.19	-0.0322
	16.21	0.21765			16.2	-0.03916
	16.22	0.20915			16.21	-0.04575
	16.23	0.19996			16.22	-0.05189
	16.24	0.1901			16.23	-0.05756
	16.25	0.17968			16.24	-0.06273
	16.26	0.16878			16.25	-0.06738
	16.27	0.1575			16.26	-0.07145
	16.28	0.14588			16.27	-0.07493
	16.29	0.13405			16.28	-0.07782
	16.3	0.12208			16.29	-0.08011
	16.31	0.11006			16.3	-0.08176
	16.32	0.09809			16.31	-0.08278
	16.33	0.08625			16.32	-0.08318
	16.34	0.07461			16.33	-0.08297
	16.35	0.06328			16.34	-0.08214
	16.36	0.05233			16.35	-0.08069
	16.37	0.04183			16.36	-0.07868
	16.38	0.03185			16.37	-0.07612
	16.39	0.0225			16.38	-0.07302
	16.4	0.01382			16.39	-0.0694
	16.41	0.00584			16.4	-0.06532
	16.42	-0.00136			16.41	-0.06082
	16.43	-0.00769			16.42	-0.05592
	16.44	-0.01316			16.43	-0.05064
	16.45	-0.01774			16.44	-0.04506
	16.46	-0.02136			16.45	-0.03922
	16.47	-0.02399			16.46	-0.03316
	16.48	-0.02567			16.47	-0.02691
	16.49	-0.02637			16.48	-0.02054
	16.5	-0.02603			16.49	-0.0141
	16.51	-0.0247			16.5	-0.00762
	16.52	-0.02242			16.51	-0.00116
	16.53	-0.01918			16.52	0.00523
	16.54	-0.01496			16.53	0.0115
	16.55	-0.00985			16.54	0.01763
	16.56	-0.0039			16.55	0.02355
	16.57	0.00291			16.56	0.02923
	16.58	0.01051			16.57	0.03463
	16.59	0.01881			16.58	0.03972
	16.6	0.02776			16.59	0.04445
	16.61	0.03735			16.6	0.0488
	16.62	0.04747			16.61	0.05275
	16.63	0.05803			16.62	0.05627
	16.64	0.069			16.63	0.05934
	16.65	0.08028			16.64	0.06193
	16.66	0.0918			16.65	0.06404
	16.67	0.10348			16.66	0.06568
	16.68	0.11523			16.67	0.06683
	16.69	0.12698			16.68	0.06746
	16.7	0.13864			16.69	0.06762
	16.71	0.15015			16.7	0.0673
	16.72	0.1614			16.71	0.0665
	16.73	0.17233			16.72	0.06523
	16.74	0.18288			16.73	0.06353
	16.75	0.19296			16.74	0.06141
	16.76	0.20249			16.75	0.05891
	16.77	0.21144			16.76	0.05601
	16.78	0.21974			16.77	0.05278
	16.79	0.22731			16.78	0.04926
	16.8	0.2341			16.79	0.04546
	16.81	0.24011			16.8	0.04142
	16.82	0.24528			16.81	0.03718
	16.83	0.24952			16.82	0.03278
	16.84	0.25286			16.83	0.02827
	16.85	0.25529			16.84	0.02367
	16.86	0.25676			16.85	0.01904
	16.87	0.25723			16.86	0.01441
	16.88	0.25677			16.87	0.00982
	16.89	0.25536			16.88	0.00531
	16.9	0.25296			16.89	0.00093533
	16.91	0.24963			16.9	-0.00329
	16.92	0.24539			16.91	-0.00731
	16.93	0.24029			16.92	-0.01111
	16.94	0.23427			16.93	-0.01463
	16.95	0.22745			16.94	-0.01787
	16.96	0.21987			16.95	-0.0208
	16.97	0.21155			16.96	-0.02337
	16.98	0.20253			16.97	-0.02557
	16.99	0.1929			16.98	-0.02739
	17	0.18272			16.99	-0.02882
	17.01	0.17201			17	-0.02984
	17.02	0.16087			17.01	-0.03042
	17.03	0.14937			17.02	-0.03058
	17.04	0.13756			17.03	-0.03032
	17.05	0.12551			17.04	-0.02965
	17.06	0.1133			17.05	-0.02853
	17.07	0.101			17.06	-0.02701
	17.08	0.08867			17.07	-0.0251
	17.09	0.0764			17.08	-0.02281
	17.1	0.06424			17.09	-0.02014
	17.11	0.05226			17.1	-0.01713
	17.12	0.04054			17.11	-0.01381
	17.13	0.02912			17.12	-0.0102
	17.14	0.01807			17.13	-0.00631
	17.15	0.00743			17.14	-0.0022
	17.16	-0.0027			17.15	0.0021
	17.17	-0.01232			17.16	0.00657
	17.18	-0.02139			17.17	0.01117
	17.19	-0.02984			17.18	0.01586
	17.2	-0.03764			17.19	0.0206
	17.21	-0.04478			17.2	0.02535
	17.22	-0.05125			17.21	0.03008
	17.23	-0.05697			17.22	0.03474
	17.24	-0.06198			17.23	0.0393
	17.25	-0.06627			17.24	0.04373
	17.26	-0.06983			17.25	0.04798
	17.27	-0.07263			17.26	0.05201
	17.28	-0.07472			17.27	0.05581
	17.29	-0.07612			17.28	0.05934
	17.3	-0.07682			17.29	0.06256
	17.31	-0.07685			17.3	0.06544
	17.32	-0.07625			17.31	0.06797
	17.33	-0.07506			17.32	0.07013
	17.34	-0.07328			17.33	0.07191
	17.35	-0.07098			17.34	0.07324
	17.36	-0.06821			17.35	0.07417
	17.37	-0.065			17.36	0.07467
	17.38	-0.0614			17.37	0.07473
	17.39	-0.05747			17.38	0.07433
	17.4	-0.05327			17.39	0.0735
	17.41	-0.04885			17.4	0.07223
	17.42	-0.04425			17.41	0.07055
	17.43	-0.03956			17.42	0.06842
	17.44	-0.03481			17.43	0.06589
	17.45	-0.03006			17.44	0.06298
	17.46	-0.02539			17.45	0.05971
	17.47	-0.02082			17.46	0.05608
	17.48	-0.01643			17.47	0.05212
	17.49	-0.01226			17.48	0.04788
	17.5	-0.00837			17.49	0.04338
	17.51	-0.00479			17.5	0.03865
	17.52	-0.00157			17.51	0.03371
	17.53	0.00124			17.52	0.02861
	17.54	0.00362			17.53	0.02339
	17.55	0.00554			17.54	0.01808
	17.56	0.00694			17.55	0.01272
	17.57	0.00782			17.56	0.00735
	17.58	0.00817			17.57	0.002
	17.59	0.00798			17.58	-0.00328
	17.6	0.0072			17.59	-0.00846
	17.61	0.00586			17.6	-0.01349
	17.62	0.00396			17.61	-0.01836
	17.63	0.0015			17.62	-0.02302
	17.64	-0.00153			17.63	-0.02742
	17.65	-0.00509			17.64	-0.03155
	17.66	-0.00914			17.65	-0.03539
	17.67	-0.01372			17.66	-0.0389
	17.68	-0.01876			17.67	-0.04203
	17.69	-0.02422			17.68	-0.0448
	17.7	-0.03008			17.69	-0.04718
	17.71	-0.0363			17.7	-0.04916
	17.72	-0.04284			17.71	-0.0507
	17.73	-0.04963			17.72	-0.05181
	17.74	-0.05666			17.73	-0.05248
	17.75	-0.06385			17.74	-0.05273
	17.76	-0.07116			17.75	-0.05252
	17.77	-0.07853			17.76	-0.05187
	17.78	-0.0859			17.77	-0.0508
	17.79	-0.09323			17.78	-0.04932
	17.8	-0.10046			17.79	-0.04743
	17.81	-0.10754			17.8	-0.04514
	17.82	-0.11439			17.81	-0.04249
	17.83	-0.12098			17.82	-0.0395
	17.84	-0.12726			17.83	-0.03618
	17.85	-0.13317			17.84	-0.03256
	17.86	-0.13865			17.85	-0.02869
	17.87	-0.14368			17.86	-0.02458
	17.88	-0.14823			17.87	-0.02027
	17.89	-0.1522			17.88	-0.01579
	17.9	-0.1556			17.89	-0.01118
	17.91	-0.15841			17.9	-0.00648
	17.92	-0.16059			17.91	-0.00172
	17.93	-0.16208			17.92	0.00306
	17.94	-0.16291			17.93	0.00782
	17.95	-0.16306			17.94	0.01252
	17.96	-0.1625			17.95	0.01713
	17.97	-0.16123			17.96	0.02161
	17.98	-0.15927			17.97	0.02593
	17.99	-0.15663			17.98	0.03006
	18	-0.15327			17.99	0.03396
	18.01	-0.14925			18	0.03759
	18.02	-0.1446			18.01	0.04094
	18.03	-0.13932			18.02	0.04398
	18.04	-0.13342			18.03	0.04669
	18.05	-0.12698			18.04	0.04904
	18.06	-0.12003			18.05	0.05101
	18.07	-0.11258			18.06	0.0526
	18.08	-0.10469			18.07	0.0538
	18.09	-0.09642			18.08	0.05459
	18.1	-0.08782			18.09	0.05495
	18.11	-0.07891			18.1	0.05492
	18.12	-0.06979			18.11	0.05448
	18.13	-0.06049			18.12	0.05362
	18.14	-0.05108			18.13	0.05236
	18.15	-0.04161			18.14	0.05072
	18.16	-0.03215			18.15	0.04872
	18.17	-0.02275			18.16	0.04636
	18.18	-0.01348			18.17	0.04365
	18.19	-0.00439			18.18	0.04064
	18.2	0.00446			18.19	0.03735
	18.21	0.01303			18.2	0.0338
	18.22	0.02123			18.21	0.03002
	18.23	0.02903			18.22	0.02604
	18.24	0.0364			18.23	0.0219
	18.25	0.04327			18.24	0.01764
	18.26	0.04959			18.25	0.01328
	18.27	0.05535			18.26	0.00887
	18.28	0.06052			18.27	0.00444
	18.29	0.06502			18.28	2.48382e-05
	18.3	0.06886			18.29	-0.00433
	18.31	0.07204			18.3	-0.00859
	18.32	0.07453			18.31	-0.01272
	18.33	0.07627			18.32	-0.01669
	18.34	0.07732			18.33	-0.02046
	18.35	0.07766			18.34	-0.02399
	18.36	0.07729			18.35	-0.02727
	18.37	0.07619			18.36	-0.03027
	18.38	0.07443			18.37	-0.03293
	18.39	0.07202			18.38	-0.03526
	18.4	0.06893			18.39	-0.03723
	18.41	0.06524			18.4	-0.03883
	18.42	0.06098			18.41	-0.04002
	18.43	0.05618			18.42	-0.04081
	18.44	0.05085			18.43	-0.04118
	18.45	0.04508			18.44	-0.04114
	18.46	0.03891			18.45	-0.04068
	18.47	0.03238			18.46	-0.03978
	18.48	0.02554			18.47	-0.03848
	18.49	0.01845			18.48	-0.03677
	18.5	0.01119			18.49	-0.03467
	18.51	0.00378			18.5	-0.03218
	18.52	-0.00369			18.51	-0.02933
	18.53	-0.01116			18.52	-0.02615
	18.54	-0.01859			18.53	-0.02265
	18.55	-0.0259			18.54	-0.01886
	18.56	-0.03303			18.55	-0.01481
	18.57	-0.03994			18.56	-0.01054
	18.58	-0.04655			18.57	-0.00608
	18.59	-0.05281			18.58	-0.00146
	18.6	-0.05867			18.59	0.00327
	18.61	-0.0641			18.6	0.00808
	18.62	-0.06901			18.61	0.01293
	18.63	-0.07339			18.62	0.01777
	18.64	-0.07719			18.63	0.02257
	18.65	-0.08039			18.64	0.02728
	18.66	-0.08291			18.65	0.03187
	18.67	-0.08477			18.66	0.03628
	18.68	-0.08595			18.67	0.04048
	18.69	-0.08641			18.68	0.04443
	18.7	-0.08612			18.69	0.04811
	18.71	-0.08512			18.7	0.05145
	18.72	-0.0834			18.71	0.05444
	18.73	-0.08092			18.72	0.05704
	18.74	-0.07772			18.73	0.05924
	18.75	-0.07384			18.74	0.06099
	18.76	-0.06927			18.75	0.06226
	18.77	-0.06401			18.76	0.06307
	18.78	-0.05814			18.77	0.06338
	18.79	-0.05167			18.78	0.06317
	18.8	-0.04464			18.79	0.06243
	18.81	-0.03708			18.8	0.06118
	18.82	-0.02906			18.81	0.05941
	18.83	-0.02063			18.82	0.05711
	18.84	-0.01181			18.83	0.05428
	18.85	-0.00269			18.84	0.05095
	18.86	0.00668			18.85	0.04714
	18.87	0.01624			18.86	0.04286
	18.88	0.02592			18.87	0.03811
	18.89	0.03567			18.88	0.03295
	18.9	0.04541			18.89	0.02739
	18.91	0.05508			18.9	0.02148
	18.92	0.06461			18.91	0.01523
	18.93	0.07394			18.92	0.00869
	18.94	0.08302			18.93	0.00192
	18.95	0.09174			18.94	-0.00506
	18.96	0.10008			18.95	-0.01221
	18.97	0.10798			18.96	-0.01946
	18.98	0.11537			18.97	-0.02677
	18.99	0.12217			18.98	-0.0341
	19	0.12837			18.99	-0.04138
	19.01	0.13393			19	-0.04858
	19.02	0.13876			19.01	-0.05564
	19.03	0.14284			19.02	-0.06251
	19.04	0.14615			19.03	-0.06914
	19.05	0.14868			19.04	-0.07548
	19.06	0.15033			19.05	-0.08149
	19.07	0.15114			19.06	-0.08712
	19.08	0.1511			19.07	-0.09232
	19.09	0.15018			19.08	-0.09705
	19.1	0.14835			19.09	-0.10129
	19.11	0.14565			19.1	-0.10499
	19.12	0.14211			19.11	-0.10812
	19.13	0.13768			19.12	-0.11064
	19.14	0.1324			19.13	-0.11254
	19.15	0.12632			19.14	-0.11381
	19.16	0.11947			19.15	-0.11443
	19.17	0.11181			19.16	-0.11434
	19.18	0.10345			19.17	-0.11358
	19.19	0.09442			19.18	-0.11216
	19.2	0.08476			19.19	-0.11006
	19.21	0.07449			19.2	-0.10725
	19.22	0.06371			19.21	-0.10378
	19.23	0.05247			19.22	-0.09968
	19.24	0.04079			19.23	-0.09496
	19.25	0.02877			19.24	-0.08959
	19.26	0.01646			19.25	-0.08366
	19.27	0.00393			19.26	-0.07718
	19.28	-0.00877			19.27	-0.0702
	19.29	-0.02155			19.28	-0.06273
	19.3	-0.03436			19.29	-0.05482
	19.31	-0.04712			19.3	-0.04655
	19.32	-0.05977			19.31	-0.03793
	19.33	-0.07225			19.32	-0.02903
	19.34	-0.08449			19.33	-0.01989
	19.35	-0.09642			19.34	-0.01058
	19.36	-0.10799			19.35	-0.00115
	19.37	-0.11915			19.36	0.00834
	19.38	-0.12985			19.37	0.01784
	19.39	-0.13999			19.38	0.02728
	19.4	-0.14957			19.39	0.03661
	19.41	-0.15856			19.4	0.04577
	19.42	-0.16689			19.41	0.05468
	19.43	-0.1745			19.42	0.06332
	19.44	-0.18142			19.43	0.07162
	19.45	-0.18761			19.44	0.07953
	19.46	-0.19301			19.45	0.08698
	19.47	-0.19763			19.46	0.09394
	19.48	-0.20149			19.47	0.10038
	19.49	-0.20456			19.48	0.10625
	19.5	-0.20679			19.49	0.11147
	19.51	-0.20826			19.5	0.11605
	19.52	-0.20897			19.51	0.11997
	19.53	-0.2089			19.52	0.1232
	19.54	-0.20807			19.53	0.12566
	19.55	-0.20655			19.54	0.12739
	19.56	-0.20435			19.55	0.12838
	19.57	-0.20146			19.56	0.12863
	19.58	-0.19796			19.57	0.12809
	19.59	-0.1939			19.58	0.12678
	19.6	-0.18931			19.59	0.12475
	19.61	-0.18421			19.6	0.12198
	19.62	-0.17868			19.61	0.11848
	19.63	-0.17277			19.62	0.11427
	19.64	-0.16653			19.63	0.10941
	19.65	-0.16			19.64	0.10392
	19.66	-0.15326			19.65	0.09781
	19.67	-0.14636			19.66	0.09113
	19.68	-0.13935			19.67	0.08394
	19.69	-0.13229			19.68	0.07628
	19.7	-0.12524			19.69	0.06819
	19.71	-0.11825			19.7	0.05972
	19.72	-0.11138			19.71	0.05094
	19.73	-0.10468			19.72	0.04189
	19.74	-0.0982			19.73	0.03265
	19.75	-0.09199			19.74	0.02325
	19.76	-0.0861			19.75	0.01377
	19.77	-0.08056			19.76	0.00426
	19.78	-0.07541			19.77	-0.00521
	19.79	-0.07071			19.78	-0.01458
	19.8	-0.06647			19.79	-0.02379
	19.81	-0.06271			19.8	-0.03279
	19.82	-0.05945			19.81	-0.04153
	19.83	-0.05676			19.82	-0.04992
	19.84	-0.05461			19.83	-0.05794
	19.85	-0.053			19.84	-0.06554
	19.86	-0.05196			19.85	-0.07267
	19.87	-0.0515			19.86	-0.07927
	19.88	-0.05159			19.87	-0.0853
	19.89	-0.05221			19.88	-0.09075
	19.9	-0.05341			19.89	-0.09559
	19.91	-0.05512			19.9	-0.09975
	19.92	-0.05732			19.91	-0.10323
	19.93	-0.06			19.92	-0.10603
	19.94	-0.06314			19.93	-0.10813
	19.95	-0.06669			19.94	-0.10949
	19.96	-0.07061			19.95	-0.11013
	19.97	-0.07488			19.96	-0.11005
	19.98	-0.07945			19.97	-0.10928
	19.99	-0.08427			19.98	-0.10778
[truncated: 1,002 more rows]

## Sheet: Fig. 5g
	0GPa	20GPa	30GPa	40GPa	60GPa
0.03125	0	0	0	0	0
0.09375	0	0	0	0	0
0.15625	0	0	0	0	0
0.21875	0	0	0	0	0
0.28125	0	0	0	0	0
0.34375	0	0	0	0	0
0.40625	0	0	0	0	0
0.46875	0	0	0	0	0
0.53125	0	0	0	0	0
0.59375	0	0	0	0	0
0.65625	0	0	0	0	0
0.71875	0	0	0	0	0
0.78125	0	0	0	0	0
0.84375	0	0	0	0	0
0.90625	0	0	0	0	0
0.96875	0	0	0	0	0
1.03125	1.20487	0.99565	0.948399	0.911988	0.756556
1.09375	10.7114	8.85143	8.43136	8.10767	7.73474
1.15625	0	0	0	0	0.0429897
1.21875	0	0	0	0	0
1.28125	0	0	0	0	0.105037
1.34375	3.5486	2.63916	2.44408	2.58527	1.62341
1.40625	1.29609	1.33879	1.33901	1.073	0.871964
1.46875	1.18815	0.98183	0.935235	0.89933	1.27895
1.53125	0	0	0	0	0.269658
1.59375	0	0	0	0	0.113148
1.65625	0	0	0	0	0.0209542
1.71875	0	0.044813	0.149402	0.348904	0.136207
1.78125	2.42359	1.96102	1.76859	1.39495	1.53992
1.84375	0	0	0.0370951	0.142684	0.135275
1.90625	0	0.0182158	0.0173514	0.083426	0.126551
1.96875	0	0.0170777	0.0325345	0.140785	0.177966
2.03125	0.310628	0.16043	0.382042	0.661274	0.710531
2.09375	3.21598	2.09885	1.65405	1.97781	2.01936
2.15625	0.82698	1.50912	1.70873	1.17366	1.21163
2.21875	0.781048	0.806777	0.678832	0.640454	0.653908
2.28125	0	0.228954	0.230204	0.512637	0.474974
2.34375	1.98323	1.18093	1.19376	1.43491	1.22437
2.40625	1.99223	1.61198	1.6226	1.39276	1.73742
2.46875	0.841172	1.43365	1.60356	1.34303	1.57512
2.53125	0.800147	0.898824	0.97426	0.927394	1.06765
2.59375	0.381026	0.737958	0.937248	1.00942	1.07663
2.65625	0	1.11644	1.24219	1.01404	1.12433
2.71875	1.38719	1.3075	1.3137	1.44373	1.4232
2.78125	1.65693	1.35209	1.17381	1.25416	1.26335
2.84375	0.79245	0.957708	0.95904	0.899728	1.03783
2.90625	0.606987	0.799402	0.963028	0.875805	1.01409
2.96875	0.727125	0.863738	1.05884	0.956272	1.03707
3.03125	0.348725	0.922144	0.857794	1.03603	0.969721
3.09375	0.133911	0.92676	0.810311	0.924906	1.02103
3.15625	1.09361	0.890421	0.943108	0.92516	0.998304
3.21875	1.36084	0.907294	0.93727	0.994926	1.16521
3.28125	0.773791	1.16203	1.21816	1.46424	1.21735
3.34375	1.261	1.6637	1.42683	1.2907	1.25454
3.40625	0.828511	1.03837	1.21735	1.41623	1.05038
3.46875	0.745663	1.13883	1.21056	1.07338	0.92209
3.53125	0.770895	0.992707	1.05179	0.996818	0.89896
3.59375	1.1909	1.21988	0.90811	0.845076	0.841258
3.65625	1.15054	1.02998	0.900913	0.920754	0.877247
3.71875	0.787802	0.952569	0.952959	0.907604	0.827223
3.78125	1.8377	1.00468	1.08048	1.06869	1.00918
3.84375	1.56155	1.18734	1.11818	0.911094	0.91437
3.90625	1.38598	0.845966	0.7397	0.882173	0.813764
3.96875	1.05786	0.840546	0.892731	0.958546	0.751839
4.03125	0.946445	0.863566	0.873024	0.962635	0.944489
4.09375	0.803046	1.09415	1.01212	0.998592	0.946743
4.15625	1.81784	1.1228	1.18633	1.11621	1.08155
4.21875	0.756164	1.11954	1.13372	0.957328	0.985141
4.28125	1.01396	1.1846	0.980456	1.06191	1.01304
4.34375	0.883097	0.90517	0.982522	1.05406	1.02066
4.40625	1.18831	0.958095	0.958095	0.805757	1.00079
4.46875	1.18739	1.0906	1.0641	1.03236	1.04209
4.53125	1.2485	1.05427	1.04109	0.983403	0.96594
4.59375	1.24513	1.16067	1.01594	0.922346	1.02428
4.65625	1.18237	1.00148	0.959769	0.903345	0.962501
4.71875	0.892223	0.960262	0.957168	0.958545	1.03012
4.78125	1.09332	0.970071	0.965408	0.981393	1.01091
4.84375	1.25649	0.939556	1.00516	1.05702	0.970286
4.90625	0.851955	1.03677	1.12379	1.06805	1.03647
4.96875	1.09024	0.951867	0.868382	0.908724	0.968651
