# Supplementary material for: Pressure encryption toward physically uncopiable anti-counterfeiting
Source: Nat Commun. 2025 Jul 5;16:6203. doi: 10.1038/s41467-025-61509-3 (PMC12228716; doi:10.1038/s41467-025-61509-3)
Supplement: Supplementary file 3 — Source data [file 41467_2025_61509_MOESM3_ESM.zip › Source Data/Supplementary Data 1.xlsx]

## Sheet: Ssupplementary Fig. 1b
Calculated total projection of band structure
	PROCAR lm decomposed
	band 1 # energy -21.39778540 # occ. 2.00000000
	ion s py pz px dxy dyz dz2 dxz dx2 tot
	1 0.000 0.000 0.000 0.000 0.000 0.000 0.000 0.000 0.000 0.000
	2 0.000 0.000 0.000 0.000 0.000 0.000 0.000 0.000 0.000 0.000
	3 0.000 0.000 0.000 0.000 0.000 0.000 0.000 0.000 0.000 0.000
	4 0.000 0.000 0.000 0.000 0.000 0.000 0.000 0.000 0.000 0.000
	5 0.000 0.000 0.000 0.000 0.000 0.000 0.000 0.000 0.000 0.000
	6 0.000 0.000 0.000 0.000 0.000 0.000 0.000 0.000 0.000 0.000
	7 0.000 0.000 0.000 0.000 0.000 0.000 0.000 0.000 0.000 0.000
	8 0.000 0.000 0.000 0.000 0.000 0.000 0.000 0.000 0.000 0.000
	9 0.125 0.000 0.000 0.000 0.000 0.000 0.000 0.000 0.000 0.125
	10 0.123 0.000 0.000 0.000 0.000 0.000 0.000 0.000 0.000 0.124
	11 0.125 0.000 0.000 0.000 0.000 0.000 0.000 0.000 0.000 0.125
	12 0.123 0.000 0.000 0.000 0.000 0.000 0.000 0.000 0.000 0.124
	13 0.002 0.000 0.000 0.000 0.000 0.000 0.000 0.000 0.000 0.002
	14 0.002 0.000 0.000 0.000 0.000 0.000 0.000 0.000 0.000 0.002
	15 0.002 0.000 0.000 0.000 0.000 0.000 0.000 0.000 0.000 0.002
	16 0.002 0.000 0.000 0.000 0.000 0.000 0.000 0.000 0.000 0.002
	17 0.020 0.000 0.002 0.002 0.000 0.000 0.000 0.000 0.000 0.024
	18 0.019 0.002 0.002 0.000 0.000 0.000 0.000 0.000 0.000 0.023
	19 0.020 0.000 0.002 0.002 0.000 0.000 0.000 0.000 0.000 0.024
	20 0.019 0.002 0.002 0.000 0.000 0.000 0.000 0.000 0.000 0.023
	21 0.000 0.000 0.000 0.000 0.000 0.000 0.000 0.000 0.000 0.000
	22 0.000 0.000 0.000 0.000 0.000 0.000 0.000 0.000 0.000 0.000
	23 0.000 0.000 0.000 0.000 0.000 0.000 0.000 0.000 0.000 0.000
	24 0.000 0.000 0.000 0.000 0.000 0.000 0.000 0.000 0.000 0.000
	25 0.001 0.000 0.000 0.000 0.000 0.000 0.000 0.000 0.000 0.001
	26 0.001 0.000 0.000 0.000 0.000 0.000 0.000 0.000 0.000 0.001
	27 0.001 0.000 0.000 0.000 0.000 0.000 0.000 0.000 0.000 0.001
	28 0.001 0.000 0.000 0.000 0.000 0.000 0.000 0.000 0.000 0.001
	29 0.000 0.000 0.000 0.000 0.000 0.000 0.000 0.000 0.000 0.000
	30 0.000 0.000 0.000 0.000 0.000 0.000 0.000 0.000 0.000 0.000
	31 0.000 0.000 0.000 0.000 0.000 0.000 0.000 0.000 0.000 0.000
	32 0.000 0.000 0.000 0.000 0.000 0.000 0.000 0.000 0.000 0.000
	33 0.001 0.000 0.000 0.000 0.000 0.000 0.000 0.000 0.000 0.001
	34 0.001 0.000 0.000 0.000 0.000 0.000 0.000 0.000 0.000 0.001
	35 0.001 0.000 0.000 0.000 0.000 0.000 0.000 0.000 0.000 0.001
	36 0.001 0.000 0.000 0.000 0.000 0.000 0.000 0.000 0.000 0.001
	37 0.000 0.000 0.000 0.000 0.000 0.000 0.000 0.000 0.000 0.000
	38 0.000 0.000 0.000 0.000 0.000 0.000 0.000 0.000 0.000 0.000
	39 0.000 0.000 0.000 0.000 0.000 0.000 0.000 0.000 0.000 0.000
	40 0.000 0.000 0.000 0.000 0.000 0.000 0.000 0.000 0.000 0.000
	41 0.000 0.000 0.000 0.000 0.000 0.000 0.000 0.000 0.000 0.000
	42 0.000 0.000 0.000 0.000 0.000 0.000 0.000 0.000 0.000 0.000
	43 0.000 0.000 0.000 0.000 0.000 0.000 0.000 0.000 0.000 0.000
	44 0.000 0.000 0.000 0.000 0.000 0.000 0.000 0.000 0.000 0.000
	45 0.000 0.000 0.000 0.000 0.000 0.000 0.000 0.000 0.000 0.000
	46 0.000 0.000 0.000 0.000 0.000 0.000 0.000 0.000 0.000 0.000
	47 0.000 0.000 0.000 0.000 0.000 0.000 0.000 0.000 0.000 0.000
	48 0.000 0.000 0.000 0.000 0.000 0.000 0.000 0.000 0.000 0.000
	49 0.000 0.000 0.000 0.000 0.000 0.000 0.000 0.000 0.000 0.000
	50 0.000 0.000 0.000 0.000 0.000 0.000 0.000 0.000 0.000 0.000
	51 0.000 0.000 0.000 0.000 0.000 0.000 0.000 0.000 0.000 0.000
	52 0.000 0.000 0.000 0.000 0.000 0.000 0.000 0.000 0.000 0.000
	53 0.000 0.000 0.000 0.000 0.000 0.000 0.000 0.000 0.000 0.000
	54 0.000 0.000 0.000 0.000 0.000 0.000 0.000 0.000 0.000 0.000
	55 0.000 0.000 0.000 0.000 0.000 0.000 0.000 0.000 0.000 0.000
	56 0.000 0.000 0.000 0.000 0.000 0.000 0.000 0.000 0.000 0.000
	57 0.000 0.000 0.000 0.000 0.000 0.000 0.000 0.000 0.000 0.000
	58 0.000 0.000 0.000 0.000 0.000 0.000 0.000 0.000 0.000 0.000
	59 0.000 0.000 0.000 0.000 0.000 0.000 0.000 0.000 0.000 0.000
	60 0.000 0.000 0.000 0.000 0.000 0.000 0.000 0.000 0.000 0.000
	61 0.003 0.000 0.000 0.000 0.000 0.000 0.000 0.000 0.000 0.003
	62 0.002 0.000 0.000 0.000 0.000 0.000 0.000 0.000 0.000 0.003
	63 0.003 0.000 0.000 0.000 0.000 0.000 0.000 0.000 0.000 0.003
	64 0.002 0.000 0.000 0.000 0.000 0.000 0.000 0.000 0.000 0.003
	65 0.003 0.000 0.000 0.001 0.000 0.000 0.000 0.000 0.000 0.003
	66 0.003 0.000 0.000 0.000 0.000 0.000 0.000 0.000 0.000 0.003
	67 0.003 0.000 0.000 0.001 0.000 0.000 0.000 0.000 0.000 0.003
	68 0.003 0.000 0.000 0.000 0.000 0.000 0.000 0.000 0.000 0.003
	69 0.021 0.001 0.001 0.004 0.000 0.000 0.000 0.000 0.000 0.027
	70 0.020 0.004 0.001 0.001 0.000 0.000 0.000 0.000 0.000 0.026
	71 0.021 0.001 0.001 0.004 0.000 0.000 0.000 0.000 0.000 0.027
	72 0.020 0.004 0.001 0.001 0.000 0.000 0.000 0.000 0.000 0.026
	73 0.003 0.000 0.001 0.000 0.000 0.000 0.000 0.000 0.000 0.004
	74 0.003 0.000 0.001 0.000 0.000 0.000 0.000 0.000 0.000 0.004
	75 0.003 0.000 0.001 0.000 0.000 0.000 0.000 0.000 0.000 0.004
	76 0.003 0.000 0.001 0.000 0.000 0.000 0.000 0.000 0.000 0.004
	77 0.022 0.000 0.005 0.001 0.000 0.000 0.000 0.000 0.000 0.028
	78 0.022 0.001 0.005 0.000 0.000 0.000 0.000 0.000 0.000 0.028
	79 0.022 0.000 0.005 0.001 0.000 0.000 0.000 0.000 0.000 0.028
	80 0.022 0.001 0.005 0.000 0.000 0.000 0.000 0.000 0.000 0.028
	81 0.000 0.000 0.000 0.000 0.000 0.000 0.000 0.000 0.000 0.000
	82 0.000 0.000 0.000 0.000 0.000 0.000 0.000 0.000 0.000 0.000
	83 0.000 0.000 0.000 0.000 0.000 0.000 0.000 0.000 0.000 0.000
	84 0.000 0.000 0.000 0.000 0.000 0.000 0.000 0.000 0.000 0.000
	85 0.000 0.000 0.000 0.000 0.000 0.000 0.000 0.000 0.000 0.000
	86 0.000 0.000 0.000 0.000 0.000 0.000 0.000 0.000 0.000 0.000
	87 0.000 0.000 0.000 0.000 0.000 0.000 0.000 0.000 0.000 0.000
	88 0.000 0.000 0.000 0.000 0.000 0.000 0.000 0.000 0.000 0.000
	89 0.000 0.000 0.000 0.000 0.000 0.000 0.000 0.000 0.000 0.000
	90 0.000 0.000 0.000 0.000 0.000 0.000 0.000 0.000 0.000 0.000
	tot 0.795 0.016 0.037 0.020 0.000 0.000 0.000 0.000 0.000 0.868
	band 2 # energy -21.39759870 # occ. 2.00000000
	ion s py pz px dxy dyz dz2 dxz dx2 tot
	1 0.000 0.000 0.000 0.000 0.000 0.000 0.000 0.000 0.000 0.000
	2 0.000 0.000 0.000 0.000 0.000 0.000 0.000 0.000 0.000 0.000
	3 0.000 0.000 0.000 0.000 0.000 0.000 0.000 0.000 0.000 0.000
	4 0.000 0.000 0.000 0.000 0.000 0.000 0.000 0.000 0.000 0.000
	5 0.000 0.000 0.000 0.000 0.000 0.000 0.000 0.000 0.000 0.000
	6 0.000 0.000 0.000 0.000 0.000 0.000 0.000 0.000 0.000 0.000
	7 0.000 0.000 0.000 0.000 0.000 0.000 0.000 0.000 0.000 0.000
	8 0.000 0.000 0.000 0.000 0.000 0.000 0.000 0.000 0.000 0.000
	9 0.123 0.000 0.000 0.000 0.000 0.000 0.000 0.000 0.000 0.124
	10 0.125 0.000 0.000 0.000 0.000 0.000 0.000 0.000 0.000 0.125
	11 0.123 0.000 0.000 0.000 0.000 0.000 0.000 0.000 0.000 0.124
	12 0.125 0.000 0.000 0.000 0.000 0.000 0.000 0.000 0.000 0.125
	13 0.002 0.000 0.000 0.000 0.000 0.000 0.000 0.000 0.000 0.002
	14 0.002 0.000 0.000 0.000 0.000 0.000 0.000 0.000 0.000 0.002
	15 0.002 0.000 0.000 0.000 0.000 0.000 0.000 0.000 0.000 0.002
	16 0.002 0.000 0.000 0.000 0.000 0.000 0.000 0.000 0.000 0.002
	17 0.019 0.000 0.002 0.002 0.000 0.000 0.000 0.000 0.000 0.023
	18 0.020 0.002 0.002 0.000 0.000 0.000 0.000 0.000 0.000 0.024
	19 0.019 0.000 0.002 0.002 0.000 0.000 0.000 0.000 0.000 0.023
	20 0.020 0.002 0.002 0.000 0.000 0.000 0.000 0.000 0.000 0.024
	21 0.000 0.000 0.000 0.000 0.000 0.000 0.000 0.000 0.000 0.000
	22 0.000 0.000 0.000 0.000 0.000 0.000 0.000 0.000 0.000 0.000
	23 0.000 0.000 0.000 0.000 0.000 0.000 0.000 0.000 0.000 0.000
	24 0.000 0.000 0.000 0.000 0.000 0.000 0.000 0.000 0.000 0.000
	25 0.001 0.000 0.000 0.000 0.000 0.000 0.000 0.000 0.000 0.001
	26 0.001 0.000 0.000 0.000 0.000 0.000 0.000 0.000 0.000 0.001
	27 0.001 0.000 0.000 0.000 0.000 0.000 0.000 0.000 0.000 0.001
	28 0.001 0.000 0.000 0.000 0.000 0.000 0.000 0.000 0.000 0.001
	29 0.000 0.000 0.000 0.000 0.000 0.000 0.000 0.000 0.000 0.000
	30 0.000 0.000 0.000 0.000 0.000 0.000 0.000 0.000 0.000 0.000
	31 0.000 0.000 0.000 0.000 0.000 0.000 0.000 0.000 0.000 0.000
	32 0.000 0.000 0.000 0.000 0.000 0.000 0.000 0.000 0.000 0.000
	33 0.001 0.000 0.000 0.000 0.000 0.000 0.000 0.000 0.000 0.001
	34 0.001 0.000 0.000 0.000 0.000 0.000 0.000 0.000 0.000 0.001
	35 0.001 0.000 0.000 0.000 0.000 0.000 0.000 0.000 0.000 0.001
	36 0.001 0.000 0.000 0.000 0.000 0.000 0.000 0.000 0.000 0.001
	37 0.000 0.000 0.000 0.000 0.000 0.000 0.000 0.000 0.000 0.000
	38 0.000 0.000 0.000 0.000 0.000 0.000 0.000 0.000 0.000 0.000
	39 0.000 0.000 0.000 0.000 0.000 0.000 0.000 0.000 0.000 0.000
	40 0.000 0.000 0.000 0.000 0.000 0.000 0.000 0.000 0.000 0.000
	41 0.000 0.000 0.000 0.000 0.000 0.000 0.000 0.000 0.000 0.000
	42 0.000 0.000 0.000 0.000 0.000 0.000 0.000 0.000 0.000 0.000
	43 0.000 0.000 0.000 0.000 0.000 0.000 0.000 0.000 0.000 0.000
	44 0.000 0.000 0.000 0.000 0.000 0.000 0.000 0.000 0.000 0.000
	45 0.000 0.000 0.000 0.000 0.000 0.000 0.000 0.000 0.000 0.000
	46 0.000 0.000 0.000 0.000 0.000 0.000 0.000 0.000 0.000 0.000
	47 0.000 0.000 0.000 0.000 0.000 0.000 0.000 0.000 0.000 0.000
	48 0.000 0.000 0.000 0.000 0.000 0.000 0.000 0.000 0.000 0.000
	49 0.000 0.000 0.000 0.000 0.000 0.000 0.000 0.000 0.000 0.000
	50 0.000 0.000 0.000 0.000 0.000 0.000 0.000 0.000 0.000 0.000
	51 0.000 0.000 0.000 0.000 0.000 0.000 0.000 0.000 0.000 0.000
	52 0.000 0.000 0.000 0.000 0.000 0.000 0.000 0.000 0.000 0.000
	53 0.000 0.000 0.000 0.000 0.000 0.000 0.000 0.000 0.000 0.000
	54 0.000 0.000 0.000 0.000 0.000 0.000 0.000 0.000 0.000 0.000
	55 0.000 0.000 0.000 0.000 0.000 0.000 0.000 0.000 0.000 0.000
	56 0.000 0.000 0.000 0.000 0.000 0.000 0.000 0.000 0.000 0.000
	57 0.000 0.000 0.000 0.000 0.000 0.000 0.000 0.000 0.000 0.000
	58 0.000 0.000 0.000 0.000 0.000 0.000 0.000 0.000 0.000 0.000
	59 0.000 0.000 0.000 0.000 0.000 0.000 0.000 0.000 0.000 0.000
	60 0.000 0.000 0.000 0.000 0.000 0.000 0.000 0.000 0.000 0.000
	61 0.002 0.000 0.000 0.000 0.000 0.000 0.000 0.000 0.000 0.003
	62 0.003 0.000 0.000 0.000 0.000 0.000 0.000 0.000 0.000 0.003
	63 0.002 0.000 0.000 0.000 0.000 0.000 0.000 0.000 0.000 0.003
	64 0.003 0.000 0.000 0.000 0.000 0.000 0.000 0.000 0.000 0.003
	65 0.003 0.000 0.000 0.001 0.000 0.000 0.000 0.000 0.000 0.003
	66 0.003 0.000 0.000 0.000 0.000 0.000 0.000 0.000 0.000 0.003
	67 0.003 0.000 0.000 0.001 0.000 0.000 0.000 0.000 0.000 0.003
	68 0.003 0.000 0.000 0.000 0.000 0.000 0.000 0.000 0.000 0.003
	69 0.020 0.001 0.001 0.004 0.000 0.000 0.000 0.000 0.000 0.026
	70 0.021 0.004 0.001 0.001 0.000 0.000 0.000 0.000 0.000 0.027
	71 0.020 0.001 0.001 0.004 0.000 0.000 0.000 0.000 0.000 0.026
	72 0.021 0.004 0.001 0.001 0.000 0.000 0.000 0.000 0.000 0.027
	73 0.003 0.000 0.001 0.000 0.000 0.000 0.000 0.000 0.000 0.004
	74 0.003 0.000 0.001 0.000 0.000 0.000 0.000 0.000 0.000 0.004
	75 0.003 0.000 0.001 0.000 0.000 0.000 0.000 0.000 0.000 0.004
	76 0.003 0.000 0.001 0.000 0.000 0.000 0.000 0.000 0.000 0.004
	77 0.022 0.000 0.005 0.001 0.000 0.000 0.000 0.000 0.000 0.028
	78 0.022 0.001 0.005 0.000 0.000 0.000 0.000 0.000 0.000 0.028
	79 0.022 0.000 0.005 0.001 0.000 0.000 0.000 0.000 0.000 0.028
	80 0.022 0.001 0.005 0.000 0.000 0.000 0.000 0.000 0.000 0.028
	81 0.000 0.000 0.000 0.000 0.000 0.000 0.000 0.000 0.000 0.000
	82 0.000 0.000 0.000 0.000 0.000 0.000 0.000 0.000 0.000 0.000
	83 0.000 0.000 0.000 0.000 0.000 0.000 0.000 0.000 0.000 0.000
	84 0.000 0.000 0.000 0.000 0.000 0.000 0.000 0.000 0.000 0.000
	85 0.000 0.000 0.000 0.000 0.000 0.000 0.000 0.000 0.000 0.000
	86 0.000 0.000 0.000 0.000 0.000 0.000 0.000 0.000 0.000 0.000
	87 0.000 0.000 0.000 0.000 0.000 0.000 0.000 0.000 0.000 0.000
	88 0.000 0.000 0.000 0.000 0.000 0.000 0.000 0.000 0.000 0.000
	89 0.000 0.000 0.000 0.000 0.000 0.000 0.000 0.000 0.000 0.000
	90 0.000 0.000 0.000 0.000 0.000 0.000 0.000 0.000 0.000 0.000
	tot 0.795 0.016 0.037 0.020 0.000 0.000 0.000 0.000 0.000 0.868
	band 3 # energy -21.38268166 # occ. 2.00000000
	ion s py pz px dxy dyz dz2 dxz dx2 tot
	1 0.000 0.000 0.000 0.000 0.000 0.000 0.000 0.000 0.000 0.000
	2 0.000 0.000 0.000 0.000 0.000 0.000 0.000 0.000 0.000 0.000
	3 0.000 0.000 0.000 0.000 0.000 0.000 0.000 0.000 0.000 0.000
	4 0.000 0.000 0.000 0.000 0.000 0.000 0.000 0.000 0.000 0.000
	5 0.000 0.000 0.000 0.000 0.000 0.000 0.000 0.000 0.000 0.000
	6 0.000 0.000 0.000 0.000 0.000 0.000 0.000 0.000 0.000 0.000
	7 0.000 0.000 0.000 0.000 0.000 0.000 0.000 0.000 0.000 0.000
	8 0.000 0.000 0.000 0.000 0.000 0.000 0.000 0.000 0.000 0.000
	9 0.127 0.000 0.000 0.000 0.000 0.000 0.000 0.000 0.000 0.128
	10 0.125 0.000 0.000 0.000 0.000 0.000 0.000 0.000 0.000 0.125
	11 0.127 0.000 0.000 0.000 0.000 0.000 0.000 0.000 0.000 0.128
	12 0.125 0.000 0.000 0.000 0.000 0.000 0.000 0.000 0.000 0.125
	13 0.001 0.000 0.000 0.000 0.000 0.000 0.000 0.000 0.000 0.001
	14 0.001 0.000 0.000 0.000 0.000 0.000 0.000 0.000 0.000 0.001
	15 0.001 0.000 0.000 0.000 0.000 0.000 0.000 0.000 0.000 0.001
	16 0.001 0.000 0.000 0.000 0.000 0.000 0.000 0.000 0.000 0.001
	17 0.020 0.000 0.002 0.002 0.000 0.000 0.000 0.000 0.000 0.024
	18 0.020 0.002 0.002 0.000 0.000 0.000 0.000 0.000 0.000 0.024
	19 0.020 0.000 0.002 0.002 0.000 0.000 0.000 0.000 0.000 0.024
	20 0.020 0.002 0.002 0.000 0.000 0.000 0.000 0.000 0.000 0.024
	21 0.000 0.000 0.000 0.000 0.000 0.000 0.000 0.000 0.000 0.000
	22 0.000 0.000 0.000 0.000 0.000 0.000 0.000 0.000 0.000 0.000
	23 0.000 0.000 0.000 0.000 0.000 0.000 0.000 0.000 0.000 0.000
	24 0.000 0.000 0.000 0.000 0.000 0.000 0.000 0.000 0.000 0.000
	25 0.001 0.000 0.000 0.000 0.000 0.000 0.000 0.000 0.000 0.001
	26 0.001 0.000 0.000 0.000 0.000 0.000 0.000 0.000 0.000 0.001
	27 0.001 0.000 0.000 0.000 0.000 0.000 0.000 0.000 0.000 0.001
	28 0.001 0.000 0.000 0.000 0.000 0.000 0.000 0.000 0.000 0.001
	29 0.000 0.000 0.000 0.000 0.000 0.000 0.000 0.000 0.000 0.000
	30 0.000 0.000 0.000 0.000 0.000 0.000 0.000 0.000 0.000 0.000
	31 0.000 0.000 0.000 0.000 0.000 0.000 0.000 0.000 0.000 0.000
	32 0.000 0.000 0.000 0.000 0.000 0.000 0.000 0.000 0.000 0.000
	33 0.001 0.000 0.000 0.000 0.000 0.000 0.000 0.000 0.000 0.001
	34 0.001 0.000 0.000 0.000 0.000 0.000 0.000 0.000 0.000 0.001
	35 0.001 0.000 0.000 0.000 0.000 0.000 0.000 0.000 0.000 0.001
	36 0.001 0.000 0.000 0.000 0.000 0.000 0.000 0.000 0.000 0.001
	37 0.000 0.000 0.000 0.000 0.000 0.000 0.000 0.000 0.000 0.000
	38 0.000 0.000 0.000 0.000 0.000 0.000 0.000 0.000 0.000 0.000
	39 0.000 0.000 0.000 0.000 0.000 0.000 0.000 0.000 0.000 0.000
	40 0.000 0.000 0.000 0.000 0.000 0.000 0.000 0.000 0.000 0.000
	41 0.000 0.000 0.000 0.000 0.000 0.000 0.000 0.000 0.000 0.000
	42 0.000 0.000 0.000 0.000 0.000 0.000 0.000 0.000 0.000 0.000
	43 0.000 0.000 0.000 0.000 0.000 0.000 0.000 0.000 0.000 0.000
	44 0.000 0.000 0.000 0.000 0.000 0.000 0.000 0.000 0.000 0.000
	45 0.000 0.000 0.000 0.000 0.000 0.000 0.000 0.000 0.000 0.000
	46 0.000 0.000 0.000 0.000 0.000 0.000 0.000 0.000 0.000 0.000
	47 0.000 0.000 0.000 0.000 0.000 0.000 0.000 0.000 0.000 0.000
	48 0.000 0.000 0.000 0.000 0.000 0.000 0.000 0.000 0.000 0.000
	49 0.000 0.000 0.000 0.000 0.000 0.000 0.000 0.000 0.000 0.000
	50 0.000 0.000 0.000 0.000 0.000 0.000 0.000 0.000 0.000 0.000
	51 0.000 0.000 0.000 0.000 0.000 0.000 0.000 0.000 0.000 0.000
	52 0.000 0.000 0.000 0.000 0.000 0.000 0.000 0.000 0.000 0.000
	53 0.000 0.000 0.000 0.000 0.000 0.000 0.000 0.000 0.000 0.000
	54 0.000 0.000 0.000 0.000 0.000 0.000 0.000 0.000 0.000 0.000
	55 0.000 0.000 0.000 0.000 0.000 0.000 0.000 0.000 0.000 0.000
	56 0.000 0.000 0.000 0.000 0.000 0.000 0.000 0.000 0.000 0.000
	57 0.000 0.000 0.000 0.000 0.000 0.000 0.000 0.000 0.000 0.000
	58 0.000 0.000 0.000 0.000 0.000 0.000 0.000 0.000 0.000 0.000
	59 0.000 0.000 0.000 0.000 0.000 0.000 0.000 0.000 0.000 0.000
	60 0.000 0.000 0.000 0.000 0.000 0.000 0.000 0.000 0.000 0.000
	61 0.002 0.000 0.000 0.000 0.000 0.000 0.000 0.000 0.000 0.002
	62 0.002 0.000 0.000 0.000 0.000 0.000 0.000 0.000 0.000 0.002
	63 0.002 0.000 0.000 0.000 0.000 0.000 0.000 0.000 0.000 0.002
	64 0.002 0.000 0.000 0.000 0.000 0.000 0.000 0.000 0.000 0.002
	65 0.003 0.000 0.000 0.001 0.000 0.000 0.000 0.000 0.000 0.003
	66 0.003 0.000 0.000 0.000 0.000 0.000 0.000 0.000 0.000 0.003
	67 0.003 0.000 0.000 0.001 0.000 0.000 0.000 0.000 0.000 0.003
	68 0.003 0.000 0.000 0.000 0.000 0.000 0.000 0.000 0.000 0.003
	69 0.021 0.001 0.001 0.004 0.000 0.000 0.000 0.000 0.000 0.027
	70 0.021 0.004 0.001 0.001 0.000 0.000 0.000 0.000 0.000 0.027
	71 0.021 0.001 0.001 0.004 0.000 0.000 0.000 0.000 0.000 0.027
	72 0.021 0.004 0.001 0.001 0.000 0.000 0.000 0.000 0.000 0.027
	73 0.003 0.000 0.001 0.000 0.000 0.000 0.000 0.000 0.000 0.004
	74 0.003 0.000 0.001 0.000 0.000 0.000 0.000 0.000 0.000 0.003
	75 0.003 0.000 0.001 0.000 0.000 0.000 0.000 0.000 0.000 0.004
	76 0.003 0.000 0.001 0.000 0.000 0.000 0.000 0.000 0.000 0.003
	77 0.022 0.000 0.005 0.001 0.000 0.000 0.000 0.000 0.000 0.028
	78 0.022 0.001 0.005 0.000 0.000 0.000 0.000 0.000 0.000 0.028
	79 0.022 0.000 0.005 0.001 0.000 0.000 0.000 0.000 0.000 0.028
	80 0.022 0.001 0.005 0.000 0.000 0.000 0.000 0.000 0.000 0.028
	81 0.000 0.000 0.000 0.000 0.000 0.000 0.000 0.000 0.000 0.000
	82 0.000 0.000 0.000 0.000 0.000 0.000 0.000 0.000 0.000 0.000
	83 0.000 0.000 0.000 0.000 0.000 0.000 0.000 0.000 0.000 0.000
	84 0.000 0.000 0.000 0.000 0.000 0.000 0.000 0.000 0.000 0.000
	85 0.000 0.000 0.000 0.000 0.000 0.000 0.000 0.000 0.000 0.000
	86 0.000 0.000 0.000 0.000 0.000 0.000 0.000 0.000 0.000 0.000
	87 0.000 0.000 0.000 0.000 0.000 0.000 0.000 0.000 0.000 0.000
	88 0.000 0.000 0.000 0.000 0.000 0.000 0.000 0.000 0.000 0.000
	89 0.000 0.000 0.000 0.000 0.000 0.000 0.000 0.000 0.000 0.000
	90 0.000 0.000 0.000 0.000 0.000 0.000 0.000 0.000 0.000 0.000
	tot 0.798 0.016 0.038 0.020 0.000 0.000 0.000 0.000 0.000 0.872
	band 4 # energy -21.38255486 # occ. 2.00000000
	ion s py pz px dxy dyz dz2 dxz dx2 tot
	1 0.000 0.000 0.000 0.000 0.000 0.000 0.000 0.000 0.000 0.000
	2 0.000 0.000 0.000 0.000 0.000 0.000 0.000 0.000 0.000 0.000
	3 0.000 0.000 0.000 0.000 0.000 0.000 0.000 0.000 0.000 0.000
	4 0.000 0.000 0.000 0.000 0.000 0.000 0.000 0.000 0.000 0.000
	5 0.000 0.000 0.000 0.000 0.000 0.000 0.000 0.000 0.000 0.000
	6 0.000 0.000 0.000 0.000 0.000 0.000 0.000 0.000 0.000 0.000
	7 0.000 0.000 0.000 0.000 0.000 0.000 0.000 0.000 0.000 0.000
	8 0.000 0.000 0.000 0.000 0.000 0.000 0.000 0.000 0.000 0.000
	9 0.125 0.000 0.000 0.000 0.000 0.000 0.000 0.000 0.000 0.125
	10 0.127 0.000 0.000 0.000 0.000 0.000 0.000 0.000 0.000 0.128
	11 0.125 0.000 0.000 0.000 0.000 0.000 0.000 0.000 0.000 0.125
	12 0.127 0.000 0.000 0.000 0.000 0.000 0.000 0.000 0.000 0.128
	13 0.001 0.000 0.000 0.000 0.000 0.000 0.000 0.000 0.000 0.001
	14 0.001 0.000 0.000 0.000 0.000 0.000 0.000 0.000 0.000 0.001
	15 0.001 0.000 0.000 0.000 0.000 0.000 0.000 0.000 0.000 0.001
	16 0.001 0.000 0.000 0.000 0.000 0.000 0.000 0.000 0.000 0.001
	17 0.020 0.000 0.002 0.002 0.000 0.000 0.000 0.000 0.000 0.024
	18 0.020 0.002 0.002 0.000 0.000 0.000 0.000 0.000 0.000 0.024
	19 0.020 0.000 0.002 0.002 0.000 0.000 0.000 0.000 0.000 0.024
	20 0.020 0.002 0.002 0.000 0.000 0.000 0.000 0.000 0.000 0.024
	21 0.000 0.000 0.000 0.000 0.000 0.000 0.000 0.000 0.000 0.000
	22 0.000 0.000 0.000 0.000 0.000 0.000 0.000 0.000 0.000 0.000
	23 0.000 0.000 0.000 0.000 0.000 0.000 0.000 0.000 0.000 0.000
	24 0.000 0.000 0.000 0.000 0.000 0.000 0.000 0.000 0.000 0.000
	25 0.001 0.000 0.000 0.000 0.000 0.000 0.000 0.000 0.000 0.001
	26 0.001 0.000 0.000 0.000 0.000 0.000 0.000 0.000 0.000 0.001
	27 0.001 0.000 0.000 0.000 0.000 0.000 0.000 0.000 0.000 0.001
	28 0.001 0.000 0.000 0.000 0.000 0.000 0.000 0.000 0.000 0.001
	29 0.000 0.000 0.000 0.000 0.000 0.000 0.000 0.000 0.000 0.000
	30 0.000 0.000 0.000 0.000 0.000 0.000 0.000 0.000 0.000 0.000
	31 0.000 0.000 0.000 0.000 0.000 0.000 0.000 0.000 0.000 0.000
	32 0.000 0.000 0.000 0.000 0.000 0.000 0.000 0.000 0.000 0.000
	33 0.001 0.000 0.000 0.000 0.000 0.000 0.000 0.000 0.000 0.001
	34 0.001 0.000 0.000 0.000 0.000 0.000 0.000 0.000 0.000 0.001
	35 0.001 0.000 0.000 0.000 0.000 0.000 0.000 0.000 0.000 0.001
	36 0.001 0.000 0.000 0.000 0.000 0.000 0.000 0.000 0.000 0.001
	37 0.000 0.000 0.000 0.000 0.000 0.000 0.000 0.000 0.000 0.000
	38 0.000 0.000 0.000 0.000 0.000 0.000 0.000 0.000 0.000 0.000
	39 0.000 0.000 0.000 0.000 0.000 0.000 0.000 0.000 0.000 0.000
	40 0.000 0.000 0.000 0.000 0.000 0.000 0.000 0.000 0.000 0.000
	41 0.000 0.000 0.000 0.000 0.000 0.000 0.000 0.000 0.000 0.000
	42 0.000 0.000 0.000 0.000 0.000 0.000 0.000 0.000 0.000 0.000
	43 0.000 0.000 0.000 0.000 0.000 0.000 0.000 0.000 0.000 0.000
	44 0.000 0.000 0.000 0.000 0.000 0.000 0.000 0.000 0.000 0.000
	45 0.000 0.000 0.000 0.000 0.000 0.000 0.000 0.000 0.000 0.000
	46 0.000 0.000 0.000 0.000 0.000 0.000 0.000 0.000 0.000 0.000
	47 0.000 0.000 0.000 0.000 0.000 0.000 0.000 0.000 0.000 0.000
	48 0.000 0.000 0.000 0.000 0.000 0.000 0.000 0.000 0.000 0.000
	49 0.000 0.000 0.000 0.000 0.000 0.000 0.000 0.000 0.000 0.000
	50 0.000 0.000 0.000 0.000 0.000 0.000 0.000 0.000 0.000 0.000
	51 0.000 0.000 0.000 0.000 0.000 0.000 0.000 0.000 0.000 0.000
	52 0.000 0.000 0.000 0.000 0.000 0.000 0.000 0.000 0.000 0.000
	53 0.000 0.000 0.000 0.000 0.000 0.000 0.000 0.000 0.000 0.000
	54 0.000 0.000 0.000 0.000 0.000 0.000 0.000 0.000 0.000 0.000
	55 0.000 0.000 0.000 0.000 0.000 0.000 0.000 0.000 0.000 0.000
	56 0.000 0.000 0.000 0.000 0.000 0.000 0.000 0.000 0.000 0.000
	57 0.000 0.000 0.000 0.000 0.000 0.000 0.000 0.000 0.000 0.000
	58 0.000 0.000 0.000 0.000 0.000 0.000 0.000 0.000 0.000 0.000
	59 0.000 0.000 0.000 0.000 0.000 0.000 0.000 0.000 0.000 0.000
	60 0.000 0.000 0.000 0.000 0.000 0.000 0.000 0.000 0.000 0.000
	61 0.002 0.000 0.000 0.000 0.000 0.000 0.000 0.000 0.000 0.002
	62 0.002 0.000 0.000 0.000 0.000 0.000 0.000 0.000 0.000 0.002
	63 0.002 0.000 0.000 0.000 0.000 0.000 0.000 0.000 0.000 0.002
	64 0.002 0.000 0.000 0.000 0.000 0.000 0.000 0.000 0.000 0.002
	65 0.003 0.000 0.000 0.001 0.000 0.000 0.000 0.000 0.000 0.003
	66 0.003 0.000 0.000 0.000 0.000 0.000 0.000 0.000 0.000 0.003
	67 0.003 0.000 0.000 0.001 0.000 0.000 0.000 0.000 0.000 0.003
	68 0.003 0.000 0.000 0.000 0.000 0.000 0.000 0.000 0.000 0.003
	69 0.021 0.001 0.001 0.004 0.000 0.000 0.000 0.000 0.000 0.027
	70 0.021 0.004 0.001 0.001 0.000 0.000 0.000 0.000 0.000 0.027
	71 0.021 0.001 0.001 0.004 0.000 0.000 0.000 0.000 0.000 0.027
	72 0.021 0.004 0.001 0.001 0.000 0.000 0.000 0.000 0.000 0.027
	73 0.003 0.000 0.001 0.000 0.000 0.000 0.000 0.000 0.000 0.003
	74 0.003 0.000 0.001 0.000 0.000 0.000 0.000 0.000 0.000 0.004
	75 0.003 0.000 0.001 0.000 0.000 0.000 0.000 0.000 0.000 0.003
	76 0.003 0.000 0.001 0.000 0.000 0.000 0.000 0.000 0.000 0.004
	77 0.022 0.000 0.005 0.001 0.000 0.000 0.000 0.000 0.000 0.028
	78 0.022 0.001 0.005 0.000 0.000 0.000 0.000 0.000 0.000 0.028
	79 0.022 0.000 0.005 0.001 0.000 0.000 0.000 0.000 0.000 0.028
	80 0.022 0.001 0.005 0.000 0.000 0.000 0.000 0.000 0.000 0.028
	81 0.000 0.000 0.000 0.000 0.000 0.000 0.000 0.000 0.000 0.000
	82 0.000 0.000 0.000 0.000 0.000 0.000 0.000 0.000 0.000 0.000
	83 0.000 0.000 0.000 0.000 0.000 0.000 0.000 0.000 0.000 0.000
	84 0.000 0.000 0.000 0.000 0.000 0.000 0.000 0.000 0.000 0.000
	85 0.000 0.000 0.000 0.000 0.000 0.000 0.000 0.000 0.000 0.000
	86 0.000 0.000 0.000 0.000 0.000 0.000 0.000 0.000 0.000 0.000
	87 0.000 0.000 0.000 0.000 0.000 0.000 0.000 0.000 0.000 0.000
	88 0.000 0.000 0.000 0.000 0.000 0.000 0.000 0.000 0.000 0.000
	89 0.000 0.000 0.000 0.000 0.000 0.000 0.000 0.000 0.000 0.000
	90 0.000 0.000 0.000 0.000 0.000 0.000 0.000 0.000 0.000 0.000
	tot 0.798 0.016 0.038 0.020 0.000 0.000 0.000 0.000 0.000 0.872
	band 5 # energy -20.19315498 # occ. 2.00000000
	ion s py pz px dxy dyz dz2 dxz dx2 tot
	1 0.000 0.000 0.000 0.000 0.000 0.000 0.000 0.000 0.000 0.000
	2 0.000 0.000 0.000 0.000 0.000 0.000 0.000 0.000 0.000 0.000
	3 0.000 0.000 0.000 0.000 0.000 0.000 0.000 0.000 0.000 0.000
	4 0.000 0.000 0.000 0.000 0.000 0.000 0.000 0.000 0.000 0.000
	5 0.000 0.000 0.000 0.000 0.000 0.000 0.000 0.000 0.000 0.000
	6 0.000 0.000 0.000 0.000 0.000 0.000 0.000 0.000 0.000 0.000
	7 0.000 0.000 0.000 0.000 0.000 0.000 0.000 0.000 0.000 0.000
	8 0.000 0.000 0.000 0.000 0.000 0.000 0.000 0.000 0.000 0.000
	9 0.005 0.000 0.000 0.000 0.000 0.000 0.000 0.000 0.000 0.005
	10 0.005 0.000 0.000 0.000 0.000 0.000 0.000 0.000 0.000 0.005
	11 0.005 0.000 0.000 0.000 0.000 0.000 0.000 0.000 0.000 0.005
	12 0.005 0.000 0.000 0.000 0.000 0.000 0.000 0.000 0.000 0.005
	13 0.109 0.000 0.000 0.001 0.000 0.000 0.000 0.000 0.000 0.110
	14 0.109 0.001 0.000 0.000 0.000 0.000 0.000 0.000 0.000 0.110
	15 0.109 0.000 0.000 0.001 0.000 0.000 0.000 0.000 0.000 0.110
	16 0.109 0.001 0.000 0.000 0.000 0.000 0.000 0.000 0.000 0.110
	17 0.001 0.000 0.000 0.000 0.000 0.000 0.000 0.000 0.000 0.001
	18 0.001 0.000 0.000 0.000 0.000 0.000 0.000 0.000 0.000 0.001
	19 0.001 0.000 0.000 0.000 0.000 0.000 0.000 0.000 0.000 0.001
	20 0.001 0.000 0.000 0.000 0.000 0.000 0.000 0.000 0.000 0.001
	21 0.000 0.000 0.000 0.000 0.000 0.000 0.000 0.000 0.000 0.000
	22 0.000 0.000 0.000 0.000 0.000 0.000 0.000 0.000 0.000 0.000
	23 0.000 0.000 0.000 0.000 0.000 0.000 0.000 0.000 0.000 0.000
	24 0.000 0.000 0.000 0.000 0.000 0.000 0.000 0.000 0.000 0.000
	25 0.000 0.000 0.000 0.000 0.000 0.000 0.000 0.000 0.000 0.000
	26 0.000 0.000 0.000 0.000 0.000 0.000 0.000 0.000 0.000 0.000
	27 0.000 0.000 0.000 0.000 0.000 0.000 0.000 0.000 0.000 0.000
	28 0.000 0.000 0.000 0.000 0.000 0.000 0.000 0.000 0.000 0.000
	29 0.000 0.000 0.000 0.000 0.000 0.000 0.000 0.000 0.000 0.000
	30 0.000 0.000 0.000 0.000 0.000 0.000 0.000 0.000 0.000 0.000
	31 0.000 0.000 0.000 0.000 0.000 0.000 0.000 0.000 0.000 0.000
	32 0.000 0.000 0.000 0.000 0.000 0.000 0.000 0.000 0.000 0.000
	33 0.000 0.000 0.000 0.000 0.000 0.000 0.000 0.000 0.000 0.000
	34 0.000 0.000 0.000 0.000 0.000 0.000 0.000 0.000 0.000 0.000
	35 0.000 0.000 0.000 0.000 0.000 0.000 0.000 0.000 0.000 0.000
	36 0.000 0.000 0.000 0.000 0.000 0.000 0.000 0.000 0.000 0.000
	37 0.001 0.000 0.000 0.000 0.000 0.000 0.000 0.000 0.000 0.001
	38 0.001 0.000 0.000 0.000 0.000 0.000 0.000 0.000 0.000 0.001
	39 0.001 0.000 0.000 0.000 0.000 0.000 0.000 0.000 0.000 0.001
	40 0.001 0.000 0.000 0.000 0.000 0.000 0.000 0.000 0.000 0.001
	41 0.001 0.000 0.000 0.000 0.000 0.000 0.000 0.000 0.000 0.001
	42 0.001 0.000 0.000 0.000 0.000 0.000 0.000 0.000 0.000 0.001
	43 0.001 0.000 0.000 0.000 0.000 0.000 0.000 0.000 0.000 0.001
	44 0.001 0.000 0.000 0.000 0.000 0.000 0.000 0.000 0.000 0.001
	45 0.001 0.000 0.000 0.000 0.000 0.000 0.000 0.000 0.000 0.001
	46 0.001 0.000 0.000 0.000 0.000 0.000 0.000 0.000 0.000 0.001
	47 0.001 0.000 0.000 0.000 0.000 0.000 0.000 0.000 0.000 0.001
	48 0.001 0.000 0.000 0.000 0.000 0.000 0.000 0.000 0.000 0.001
	49 0.001 0.000 0.000 0.000 0.000 0.000 0.000 0.000 0.000 0.001
	50 0.001 0.000 0.000 0.000 0.000 0.000 0.000 0.000 0.000 0.001
	51 0.001 0.000 0.000 0.000 0.000 0.000 0.000 0.000 0.000 0.001
	52 0.001 0.000 0.000 0.000 0.000 0.000 0.000 0.000 0.000 0.001
	53 0.001 0.000 0.000 0.000 0.000 0.000 0.000 0.000 0.000 0.001
	54 0.001 0.000 0.000 0.000 0.000 0.000 0.000 0.000 0.000 0.001
	55 0.001 0.000 0.000 0.000 0.000 0.000 0.000 0.000 0.000 0.001
	56 0.001 0.000 0.000 0.000 0.000 0.000 0.000 0.000 0.000 0.001
	57 0.001 0.000 0.000 0.000 0.000 0.000 0.000 0.000 0.000 0.001
	58 0.001 0.000 0.000 0.000 0.000 0.000 0.000 0.000 0.000 0.001
	59 0.001 0.000 0.000 0.000 0.000 0.000 0.000 0.000 0.000 0.001
	60 0.001 0.000 0.000 0.000 0.000 0.000 0.000 0.000 0.000 0.001
	61 0.027 0.000 0.003 0.003 0.000 0.000 0.000 0.000 0.000 0.033
	62 0.027 0.003 0.003 0.001 0.000 0.000 0.000 0.000 0.000 0.033
	63 0.027 0.000 0.003 0.003 0.000 0.000 0.000 0.000 0.000 0.033
	64 0.027 0.003 0.003 0.001 0.000 0.000 0.000 0.000 0.000 0.033
	65 0.002 0.000 0.001 0.000 0.000 0.000 0.000 0.000 0.000 0.003
	66 0.002 0.000 0.001 0.000 0.000 0.000 0.000 0.000 0.000 0.003
	67 0.002 0.000 0.001 0.000 0.000 0.000 0.000 0.000 0.000 0.003
	68 0.002 0.000 0.001 0.000 0.000 0.000 0.000 0.000 0.000 0.003
	69 0.000 0.000 0.000 0.000 0.000 0.000 0.000 0.000 0.000 0.001
	70 0.000 0.000 0.000 0.000 0.000 0.000 0.000 0.000 0.000 0.001
	71 0.000 0.000 0.000 0.000 0.000 0.000 0.000 0.000 0.000 0.001
	72 0.000 0.000 0.000 0.000 0.000 0.000 0.000 0.000 0.000 0.001
	73 0.002 0.000 0.000 0.001 0.000 0.000 0.000 0.000 0.000 0.002
	74 0.002 0.000 0.000 0.000 0.000 0.000 0.000 0.000 0.000 0.002
	75 0.002 0.000 0.000 0.001 0.000 0.000 0.000 0.000 0.000 0.002
	76 0.002 0.000 0.000 0.000 0.000 0.000 0.000 0.000 0.000 0.002
	77 0.000 0.000 0.000 0.000 0.000 0.000 0.000 0.000 0.000 0.001
	78 0.000 0.000 0.000 0.000 0.000 0.000 0.000 0.000 0.000 0.001
	79 0.000 0.000 0.000 0.000 0.000 0.000 0.000 0.000 0.000 0.001
	80 0.000 0.000 0.000 0.000 0.000 0.000 0.000 0.000 0.000 0.001
	81 0.012 0.000 0.000 0.002 0.000 0.000 0.000 0.000 0.000 0.015
	82 0.012 0.002 0.000 0.000 0.000 0.000 0.000 0.000 0.000 0.015
	83 0.012 0.000 0.000 0.002 0.000 0.000 0.000 0.000 0.000 0.015
	84 0.012 0.002 0.000 0.000 0.000 0.000 0.000 0.000 0.000 0.015
	85 0.013 0.000 0.003 0.000 0.000 0.000 0.000 0.000 0.000 0.016
	86 0.013 0.000 0.003 0.000 0.000 0.000 0.000 0.000 0.000 0.016
	87 0.013 0.000 0.003 0.000 0.000 0.000 0.000 0.000 0.000 0.016
	88 0.013 0.000 0.003 0.000 0.000 0.000 0.000 0.000 0.000 0.016
	89 0.000 0.000 0.000 0.000 0.000 0.000 0.000 0.000 0.000 0.000
	90 0.000 0.000 0.000 0.000 0.000 0.000 0.000 0.000 0.000 0.000
	tot 0.712 0.016 0.031 0.019 0.000 0.000 0.000 0.000 0.000 0.778
	band 6 # energy -20.19048042 # occ. 2.00000000
	ion s py pz px dxy dyz dz2 dxz dx2 tot
	1 0.000 0.000 0.000 0.000 0.000 0.000 0.000 0.000 0.000 0.000
	2 0.000 0.000 0.000 0.000 0.000 0.000 0.000 0.000 0.000 0.000
	3 0.000 0.000 0.000 0.000 0.000 0.000 0.000 0.000 0.000 0.000
	4 0.000 0.000 0.000 0.000 0.000 0.000 0.000 0.000 0.000 0.000
	5 0.000 0.000 0.000 0.000 0.000 0.000 0.000 0.000 0.000 0.000
	6 0.000 0.000 0.000 0.000 0.000 0.000 0.000 0.000 0.000 0.000
	7 0.000 0.000 0.000 0.000 0.000 0.000 0.000 0.000 0.000 0.000
	8 0.000 0.000 0.000 0.000 0.000 0.000 0.000 0.000 0.000 0.000
	9 0.005 0.000 0.000 0.000 0.000 0.000 0.000 0.000 0.000 0.005
	10 0.005 0.000 0.000 0.000 0.000 0.000 0.000 0.000 0.000 0.005
	11 0.005 0.000 0.000 0.000 0.000 0.000 0.000 0.000 0.000 0.005
	12 0.005 0.000 0.000 0.000 0.000 0.000 0.000 0.000 0.000 0.005
	13 0.109 0.000 0.000 0.001 0.000 0.000 0.000 0.000 0.000 0.110
	14 0.109 0.001 0.000 0.000 0.000 0.000 0.000 0.000 0.000 0.110
	15 0.109 0.000 0.000 0.001 0.000 0.000 0.000 0.000 0.000 0.110
	16 0.109 0.001 0.000 0.000 0.000 0.000 0.000 0.000 0.000 0.110
	17 0.001 0.000 0.000 0.000 0.000 0.000 0.000 0.000 0.000 0.001
	18 0.001 0.000 0.000 0.000 0.000 0.000 0.000 0.000 0.000 0.001
	19 0.001 0.000 0.000 0.000 0.000 0.000 0.000 0.000 0.000 0.001
	20 0.001 0.000 0.000 0.000 0.000 0.000 0.000 0.000 0.000 0.001
	21 0.000 0.000 0.000 0.000 0.000 0.000 0.000 0.000 0.000 0.000
	22 0.000 0.000 0.000 0.000 0.000 0.000 0.000 0.000 0.000 0.000
	23 0.000 0.000 0.000 0.000 0.000 0.000 0.000 0.000 0.000 0.000
	24 0.000 0.000 0.000 0.000 0.000 0.000 0.000 0.000 0.000 0.000
	25 0.000 0.000 0.000 0.000 0.000 0.000 0.000 0.000 0.000 0.000
	26 0.000 0.000 0.000 0.000 0.000 0.000 0.000 0.000 0.000 0.000
	27 0.000 0.000 0.000 0.000 0.000 0.000 0.000 0.000 0.000 0.000
	28 0.000 0.000 0.000 0.000 0.000 0.000 0.000 0.000 0.000 0.000
	29 0.000 0.000 0.000 0.000 0.000 0.000 0.000 0.000 0.000 0.000
	30 0.000 0.000 0.000 0.000 0.000 0.000 0.000 0.000 0.000 0.000
	31 0.000 0.000 0.000 0.000 0.000 0.000 0.000 0.000 0.000 0.000
	32 0.000 0.000 0.000 0.000 0.000 0.000 0.000 0.000 0.000 0.000
	33 0.000 0.000 0.000 0.000 0.000 0.000 0.000 0.000 0.000 0.000
	34 0.000 0.000 0.000 0.000 0.000 0.000 0.000 0.000 0.000 0.000
	35 0.000 0.000 0.000 0.000 0.000 0.000 0.000 0.000 0.000 0.000
	36 0.000 0.000 0.000 0.000 0.000 0.000 0.000 0.000 0.000 0.000
	37 0.001 0.000 0.000 0.000 0.000 0.000 0.000 0.000 0.000 0.001
	38 0.001 0.000 0.000 0.000 0.000 0.000 0.000 0.000 0.000 0.001
	39 0.001 0.000 0.000 0.000 0.000 0.000 0.000 0.000 0.000 0.001
	40 0.001 0.000 0.000 0.000 0.000 0.000 0.000 0.000 0.000 0.001
	41 0.001 0.000 0.000 0.000 0.000 0.000 0.000 0.000 0.000 0.001
	42 0.001 0.000 0.000 0.000 0.000 0.000 0.000 0.000 0.000 0.001
	43 0.001 0.000 0.000 0.000 0.000 0.000 0.000 0.000 0.000 0.001
	44 0.001 0.000 0.000 0.000 0.000 0.000 0.000 0.000 0.000 0.001
	45 0.001 0.000 0.000 0.000 0.000 0.000 0.000 0.000 0.000 0.001
	46 0.001 0.000 0.000 0.000 0.000 0.000 0.000 0.000 0.000 0.001
	47 0.001 0.000 0.000 0.000 0.000 0.000 0.000 0.000 0.000 0.001
	48 0.001 0.000 0.000 0.000 0.000 0.000 0.000 0.000 0.000 0.001
	49 0.001 0.000 0.000 0.000 0.000 0.000 0.000 0.000 0.000 0.001
	50 0.001 0.000 0.000 0.000 0.000 0.000 0.000 0.000 0.000 0.001
	51 0.001 0.000 0.000 0.000 0.000 0.000 0.000 0.000 0.000 0.001
	52 0.001 0.000 0.000 0.000 0.000 0.000 0.000 0.000 0.000 0.001
	53 0.001 0.000 0.000 0.000 0.000 0.000 0.000 0.000 0.000 0.001
	54 0.001 0.000 0.000 0.000 0.000 0.000 0.000 0.000 0.000 0.001
	55 0.001 0.000 0.000 0.000 0.000 0.000 0.000 0.000 0.000 0.001
	56 0.001 0.000 0.000 0.000 0.000 0.000 0.000 0.000 0.000 0.001
	57 0.001 0.000 0.000 0.000 0.000 0.000 0.000 0.000 0.000 0.001
	58 0.001 0.000 0.000 0.000 0.000 0.000 0.000 0.000 0.000 0.001
	59 0.001 0.000 0.000 0.000 0.000 0.000 0.000 0.000 0.000 0.001
	60 0.001 0.000 0.000 0.000 0.000 0.000 0.000 0.000 0.000 0.001
	61 0.027 0.000 0.003 0.003 0.000 0.000 0.000 0.000 0.000 0.033
	62 0.027 0.003 0.003 0.001 0.000 0.000 0.000 0.000 0.000 0.033
	63 0.027 0.000 0.003 0.003 0.000 0.000 0.000 0.000 0.000 0.033
	64 0.027 0.003 0.003 0.001 0.000 0.000 0.000 0.000 0.000 0.033
	65 0.002 0.000 0.001 0.000 0.000 0.000 0.000 0.000 0.000 0.003
	66 0.002 0.000 0.001 0.000 0.000 0.000 0.000 0.000 0.000 0.003
	67 0.002 0.000 0.001 0.000 0.000 0.000 0.000 0.000 0.000 0.003
	68 0.002 0.000 0.001 0.000 0.000 0.000 0.000 0.000 0.000 0.003
	69 0.000 0.000 0.000 0.000 0.000 0.000 0.000 0.000 0.000 0.001
	70 0.000 0.000 0.000 0.000 0.000 0.000 0.000 0.000 0.000 0.001
	71 0.000 0.000 0.000 0.000 0.000 0.000 0.000 0.000 0.000 0.001
	72 0.000 0.000 0.000 0.000 0.000 0.000 0.000 0.000 0.000 0.001
	73 0.002 0.000 0.000 0.001 0.000 0.000 0.000 0.000 0.000 0.002
	74 0.002 0.000 0.000 0.000 0.000 0.000 0.000 0.000 0.000 0.002
	75 0.002 0.000 0.000 0.001 0.000 0.000 0.000 0.000 0.000 0.002
	76 0.002 0.000 0.000 0.000 0.000 0.000 0.000 0.000 0.000 0.002
	77 0.000 0.000 0.000 0.000 0.000 0.000 0.000 0.000 0.000 0.001
	78 0.000 0.000 0.000 0.000 0.000 0.000 0.000 0.000 0.000 0.001
	79 0.000 0.000 0.000 0.000 0.000 0.000 0.000 0.000 0.000 0.001
	80 0.000 0.000 0.000 0.000 0.000 0.000 0.000 0.000 0.000 0.001
	81 0.012 0.000 0.000 0.002 0.000 0.000 0.000 0.000 0.000 0.015
	82 0.012 0.002 0.000 0.000 0.000 0.000 0.000 0.000 0.000 0.015
	83 0.012 0.000 0.000 0.002 0.000 0.000 0.000 0.000 0.000 0.015
	84 0.012 0.002 0.000 0.000 0.000 0.000 0.000 0.000 0.000 0.015
	85 0.013 0.000 0.003 0.000 0.000 0.000 0.000 0.000 0.000 0.016
	86 0.013 0.000 0.003 0.000 0.000 0.000 0.000 0.000 0.000 0.016
	87 0.013 0.000 0.003 0.000 0.000 0.000 0.000 0.000 0.000 0.016
	88 0.013 0.000 0.003 0.000 0.000 0.000 0.000 0.000 0.000 0.016
	89 0.000 0.000 0.000 0.000 0.000 0.000 0.000 0.000 0.000 0.000
	90 0.000 0.000 0.000 0.000 0.000 0.000 0.000 0.000 0.000 0.000
	tot 0.712 0.016 0.031 0.019 0.000 0.000 0.000 0.000 0.000 0.778
	band 7 # energy -20.17799545 # occ. 2.00000000
	ion s py pz px dxy dyz dz2 dxz dx2 tot
	1 0.000 0.000 0.000 0.000 0.000 0.000 0.000 0.000 0.000 0.000
	2 0.000 0.000 0.000 0.000 0.000 0.000 0.000 0.000 0.000 0.000
	3 0.000 0.000 0.000 0.000 0.000 0.000 0.000 0.000 0.000 0.000
	4 0.000 0.000 0.000 0.000 0.000 0.000 0.000 0.000 0.000 0.000
	5 0.000 0.000 0.000 0.000 0.000 0.000 0.000 0.000 0.000 0.000
	6 0.000 0.000 0.000 0.000 0.000 0.000 0.000 0.000 0.000 0.000
	7 0.000 0.000 0.000 0.000 0.000 0.000 0.000 0.000 0.000 0.000
	8 0.000 0.000 0.000 0.000 0.000 0.000 0.000 0.000 0.000 0.000
	9 0.003 0.000 0.000 0.000 0.000 0.000 0.000 0.000 0.000 0.003
	10 0.003 0.000 0.000 0.000 0.000 0.000 0.000 0.000 0.000 0.003
	11 0.003 0.000 0.000 0.000 0.000 0.000 0.000 0.000 0.000 0.003
	12 0.003 0.000 0.000 0.000 0.000 0.000 0.000 0.000 0.000 0.003
	13 0.110 0.000 0.000 0.001 0.000 0.000 0.000 0.000 0.000 0.111
	14 0.110 0.001 0.000 0.000 0.000 0.000 0.000 0.000 0.000 0.111
	15 0.110 0.000 0.000 0.001 0.000 0.000 0.000 0.000 0.000 0.111
	16 0.110 0.001 0.000 0.000 0.000 0.000 0.000 0.000 0.000 0.111
	17 0.001 0.000 0.000 0.000 0.000 0.000 0.000 0.000 0.000 0.001
	18 0.001 0.000 0.000 0.000 0.000 0.000 0.000 0.000 0.000 0.001
	19 0.001 0.000 0.000 0.000 0.000 0.000 0.000 0.000 0.000 0.001
	20 0.001 0.000 0.000 0.000 0.000 0.000 0.000 0.000 0.000 0.001
	21 0.000 0.000 0.000 0.000 0.000 0.000 0.000 0.000 0.000 0.000
	22 0.000 0.000 0.000 0.000 0.000 0.000 0.000 0.000 0.000 0.000
	23 0.000 0.000 0.000 0.000 0.000 0.000 0.000 0.000 0.000 0.000
	24 0.000 0.000 0.000 0.000 0.000 0.000 0.000 0.000 0.000 0.000
	25 0.000 0.000 0.000 0.000 0.000 0.000 0.000 0.000 0.000 0.000
	26 0.000 0.000 0.000 0.000 0.000 0.000 0.000 0.000 0.000 0.000
	27 0.000 0.000 0.000 0.000 0.000 0.000 0.000 0.000 0.000 0.000
	28 0.000 0.000 0.000 0.000 0.000 0.000 0.000 0.000 0.000 0.000
	29 0.000 0.000 0.000 0.000 0.000 0.000 0.000 0.000 0.000 0.000
	30 0.000 0.000 0.000 0.000 0.000 0.000 0.000 0.000 0.000 0.000
	31 0.000 0.000 0.000 0.000 0.000 0.000 0.000 0.000 0.000 0.000
	32 0.000 0.000 0.000 0.000 0.000 0.000 0.000 0.000 0.000 0.000
	33 0.000 0.000 0.000 0.000 0.000 0.000 0.000 0.000 0.000 0.000
	34 0.000 0.000 0.000 0.000 0.000 0.000 0.000 0.000 0.000 0.000
	35 0.000 0.000 0.000 0.000 0.000 0.000 0.000 0.000 0.000 0.000
	36 0.000 0.000 0.000 0.000 0.000 0.000 0.000 0.000 0.000 0.000
	37 0.001 0.000 0.000 0.000 0.000 0.000 0.000 0.000 0.000 0.001
	38 0.001 0.000 0.000 0.000 0.000 0.000 0.000 0.000 0.000 0.001
	39 0.001 0.000 0.000 0.000 0.000 0.000 0.000 0.000 0.000 0.001
	40 0.001 0.000 0.000 0.000 0.000 0.000 0.000 0.000 0.000 0.001
	41 0.001 0.000 0.000 0.000 0.000 0.000 0.000 0.000 0.000 0.001
	42 0.001 0.000 0.000 0.000 0.000 0.000 0.000 0.000 0.000 0.001
	43 0.001 0.000 0.000 0.000 0.000 0.000 0.000 0.000 0.000 0.001
	44 0.001 0.000 0.000 0.000 0.000 0.000 0.000 0.000 0.000 0.001
	45 0.001 0.000 0.000 0.000 0.000 0.000 0.000 0.000 0.000 0.001
	46 0.001 0.000 0.000 0.000 0.000 0.000 0.000 0.000 0.000 0.001
	47 0.001 0.000 0.000 0.000 0.000 0.000 0.000 0.000 0.000 0.001
	48 0.001 0.000 0.000 0.000 0.000 0.000 0.000 0.000 0.000 0.001
	49 0.001 0.000 0.000 0.000 0.000 0.000 0.000 0.000 0.000 0.001
	50 0.001 0.000 0.000 0.000 0.000 0.000 0.000 0.000 0.000 0.001
	51 0.001 0.000 0.000 0.000 0.000 0.000 0.000 0.000 0.000 0.001
	52 0.001 0.000 0.000 0.000 0.000 0.000 0.000 0.000 0.000 0.001
	53 0.001 0.000 0.000 0.000 0.000 0.000 0.000 0.000 0.000 0.001
	54 0.001 0.000 0.000 0.000 0.000 0.000 0.000 0.000 0.000 0.001
	55 0.001 0.000 0.000 0.000 0.000 0.000 0.000 0.000 0.000 0.001
	56 0.001 0.000 0.000 0.000 0.000 0.000 0.000 0.000 0.000 0.001
	57 0.001 0.000 0.000 0.000 0.000 0.000 0.000 0.000 0.000 0.001
	58 0.001 0.000 0.000 0.000 0.000 0.000 0.000 0.000 0.000 0.001
	59 0.001 0.000 0.000 0.000 0.000 0.000 0.000 0.000 0.000 0.001
	60 0.001 0.000 0.000 0.000 0.000 0.000 0.000 0.000 0.000 0.001
	61 0.027 0.000 0.003 0.003 0.000 0.000 0.000 0.000 0.000 0.033
	62 0.027 0.003 0.003 0.001 0.000 0.000 0.000 0.000 0.000 0.033
	63 0.027 0.000 0.003 0.003 0.000 0.000 0.000 0.000 0.000 0.033
	64 0.027 0.003 0.003 0.001 0.000 0.000 0.000 0.000 0.000 0.033
	65 0.002 0.000 0.001 0.000 0.000 0.000 0.000 0.000 0.000 0.003
	66 0.002 0.000 0.001 0.000 0.000 0.000 0.000 0.000 0.000 0.003
	67 0.002 0.000 0.001 0.000 0.000 0.000 0.000 0.000 0.000 0.003
	68 0.002 0.000 0.001 0.000 0.000 0.000 0.000 0.000 0.000 0.003
	69 0.000 0.000 0.000 0.000 0.000 0.000 0.000 0.000 0.000 0.000
	70 0.000 0.000 0.000 0.000 0.000 0.000 0.000 0.000 0.000 0.000
	71 0.000 0.000 0.000 0.000 0.000 0.000 0.000 0.000 0.000 0.000
	72 0.000 0.000 0.000 0.000 0.000 0.000 0.000 0.000 0.000 0.000
	73 0.002 0.000 0.000 0.001 0.000 0.000 0.000 0.000 0.000 0.002
	74 0.002 0.000 0.000 0.000 0.000 0.000 0.000 0.000 0.000 0.002
	75 0.002 0.000 0.000 0.001 0.000 0.000 0.000 0.000 0.000 0.002
	76 0.002 0.000 0.000 0.000 0.000 0.000 0.000 0.000 0.000 0.002
	77 0.000 0.000 0.000 0.000 0.000 0.000 0.000 0.000 0.000 0.000
	78 0.000 0.000 0.000 0.000 0.000 0.000 0.000 0.000 0.000 0.000
	79 0.000 0.000 0.000 0.000 0.000 0.000 0.000 0.000 0.000 0.000
	80 0.000 0.000 0.000 0.000 0.000 0.000 0.000 0.000 0.000 0.000
	81 0.012 0.000 0.000 0.002 0.000 0.000 0.000 0.000 0.000 0.015
	82 0.012 0.002 0.000 0.001 0.000 0.000 0.000 0.000 0.000 0.015
	83 0.012 0.000 0.000 0.002 0.000 0.000 0.000 0.000 0.000 0.015
	84 0.012 0.002 0.000 0.001 0.000 0.000 0.000 0.000 0.000 0.015
	85 0.014 0.000 0.003 0.000 0.000 0.000 0.000 0.000 0.000 0.016
	86 0.014 0.000 0.003 0.000 0.000 0.000 0.000 0.000 0.000 0.016
	87 0.014 0.000 0.003 0.000 0.000 0.000 0.000 0.000 0.000 0.016
	88 0.014 0.000 0.003 0.000 0.000 0.000 0.000 0.000 0.000 0.016
	89 0.000 0.000 0.000 0.000 0.000 0.000 0.000 0.000 0.000 0.000
	90 0.000 0.000 0.000 0.000 0.000 0.000 0.000 0.000 0.000 0.000
	tot 0.712 0.016 0.031 0.019 0.000 0.000 0.000 0.000 0.000 0.777
	band 8 # energy -20.17508094 # occ. 2.00000000
	ion s py pz px dxy dyz dz2 dxz dx2 tot
	1 0.000 0.000 0.000 0.000 0.000 0.000 0.000 0.000 0.000 0.000
	2 0.000 0.000 0.000 0.000 0.000 0.000 0.000 0.000 0.000 0.000
	3 0.000 0.000 0.000 0.000 0.000 0.000 0.000 0.000 0.000 0.000
	4 0.000 0.000 0.000 0.000 0.000 0.000 0.000 0.000 0.000 0.000
	5 0.000 0.000 0.000 0.000 0.000 0.000 0.000 0.000 0.000 0.000
	6 0.000 0.000 0.000 0.000 0.000 0.000 0.000 0.000 0.000 0.000
	7 0.000 0.000 0.000 0.000 0.000 0.000 0.000 0.000 0.000 0.000
	8 0.000 0.000 0.000 0.000 0.000 0.000 0.000 0.000 0.000 0.000
	9 0.003 0.000 0.000 0.000 0.000 0.000 0.000 0.000 0.000 0.003
	10 0.003 0.000 0.000 0.000 0.000 0.000 0.000 0.000 0.000 0.003
	11 0.003 0.000 0.000 0.000 0.000 0.000 0.000 0.000 0.000 0.003
	12 0.003 0.000 0.000 0.000 0.000 0.000 0.000 0.000 0.000 0.003
	13 0.110 0.000 0.000 0.001 0.000 0.000 0.000 0.000 0.000 0.111
	14 0.110 0.001 0.000 0.000 0.000 0.000 0.000 0.000 0.000 0.111
	15 0.110 0.000 0.000 0.001 0.000 0.000 0.000 0.000 0.000 0.111
	16 0.110 0.001 0.000 0.000 0.000 0.000 0.000 0.000 0.000 0.111
	17 0.001 0.000 0.000 0.000 0.000 0.000 0.000 0.000 0.000 0.001
	18 0.001 0.000 0.000 0.000 0.000 0.000 0.000 0.000 0.000 0.001
	19 0.001 0.000 0.000 0.000 0.000 0.000 0.000 0.000 0.000 0.001
	20 0.001 0.000 0.000 0.000 0.000 0.000 0.000 0.000 0.000 0.001
	21 0.000 0.000 0.000 0.000 0.000 0.000 0.000 0.000 0.000 0.000
	22 0.000 0.000 0.000 0.000 0.000 0.000 0.000 0.000 0.000 0.000
	23 0.000 0.000 0.000 0.000 0.000 0.000 0.000 0.000 0.000 0.000
	24 0.000 0.000 0.000 0.000 0.000 0.000 0.000 0.000 0.000 0.000
	25 0.000 0.000 0.000 0.000 0.000 0.000 0.000 0.000 0.000 0.000
	26 0.000 0.000 0.000 0.000 0.000 0.000 0.000 0.000 0.000 0.000
	27 0.000 0.000 0.000 0.000 0.000 0.000 0.000 0.000 0.000 0.000
	28 0.000 0.000 0.000 0.000 0.000 0.000 0.000 0.000 0.000 0.000
	29 0.000 0.000 0.000 0.000 0.000 0.000 0.000 0.000 0.000 0.000
	30 0.000 0.000 0.000 0.000 0.000 0.000 0.000 0.000 0.000 0.000
	31 0.000 0.000 0.000 0.000 0.000 0.000 0.000 0.000 0.000 0.000
	32 0.000 0.000 0.000 0.000 0.000 0.000 0.000 0.000 0.000 0.000
	33 0.000 0.000 0.000 0.000 0.000 0.000 0.000 0.000 0.000 0.000
	34 0.000 0.000 0.000 0.000 0.000 0.000 0.000 0.000 0.000 0.000
	35 0.000 0.000 0.000 0.000 0.000 0.000 0.000 0.000 0.000 0.000
	36 0.000 0.000 0.000 0.000 0.000 0.000 0.000 0.000 0.000 0.000
	37 0.001 0.000 0.000 0.000 0.000 0.000 0.000 0.000 0.000 0.001
	38 0.001 0.000 0.000 0.000 0.000 0.000 0.000 0.000 0.000 0.001
	39 0.001 0.000 0.000 0.000 0.000 0.000 0.000 0.000 0.000 0.001
	40 0.001 0.000 0.000 0.000 0.000 0.000 0.000 0.000 0.000 0.001
	41 0.001 0.000 0.000 0.000 0.000 0.000 0.000 0.000 0.000 0.001
	42 0.001 0.000 0.000 0.000 0.000 0.000 0.000 0.000 0.000 0.001
	43 0.001 0.000 0.000 0.000 0.000 0.000 0.000 0.000 0.000 0.001
	44 0.001 0.000 0.000 0.000 0.000 0.000 0.000 0.000 0.000 0.001
	45 0.001 0.000 0.000 0.000 0.000 0.000 0.000 0.000 0.000 0.001
	46 0.001 0.000 0.000 0.000 0.000 0.000 0.000 0.000 0.000 0.001
	47 0.001 0.000 0.000 0.000 0.000 0.000 0.000 0.000 0.000 0.001
	48 0.001 0.000 0.000 0.000 0.000 0.000 0.000 0.000 0.000 0.001
	49 0.001 0.000 0.000 0.000 0.000 0.000 0.000 0.000 0.000 0.001
	50 0.001 0.000 0.000 0.000 0.000 0.000 0.000 0.000 0.000 0.001
	51 0.001 0.000 0.000 0.000 0.000 0.000 0.000 0.000 0.000 0.001
	52 0.001 0.000 0.000 0.000 0.000 0.000 0.000 0.000 0.000 0.001
	53 0.001 0.000 0.000 0.000 0.000 0.000 0.000 0.000 0.000 0.001
	54 0.001 0.000 0.000 0.000 0.000 0.000 0.000 0.000 0.000 0.001
	55 0.001 0.000 0.000 0.000 0.000 0.000 0.000 0.000 0.000 0.001
	56 0.001 0.000 0.000 0.000 0.000 0.000 0.000 0.000 0.000 0.001
	57 0.001 0.000 0.000 0.000 0.000 0.000 0.000 0.000 0.000 0.001
	58 0.001 0.000 0.000 0.000 0.000 0.000 0.000 0.000 0.000 0.001
	59 0.001 0.000 0.000 0.000 0.000 0.000 0.000 0.000 0.000 0.001
	60 0.001 0.000 0.000 0.000 0.000 0.000 0.000 0.000 0.000 0.001
	61 0.027 0.000 0.003 0.003 0.000 0.000 0.000 0.000 0.000 0.034
	62 0.027 0.003 0.003 0.001 0.000 0.000 0.000 0.000 0.000 0.034
	63 0.027 0.000 0.003 0.003 0.000 0.000 0.000 0.000 0.000 0.034
	64 0.027 0.003 0.003 0.001 0.000 0.000 0.000 0.000 0.000 0.034
	65 0.002 0.000 0.001 0.000 0.000 0.000 0.000 0.000 0.000 0.003
	66 0.002 0.000 0.001 0.000 0.000 0.000 0.000 0.000 0.000 0.003
	67 0.002 0.000 0.001 0.000 0.000 0.000 0.000 0.000 0.000 0.003
	68 0.002 0.000 0.001 0.000 0.000 0.000 0.000 0.000 0.000 0.003
	69 0.000 0.000 0.000 0.000 0.000 0.000 0.000 0.000 0.000 0.000
	70 0.000 0.000 0.000 0.000 0.000 0.000 0.000 0.000 0.000 0.000
	71 0.000 0.000 0.000 0.000 0.000 0.000 0.000 0.000 0.000 0.000
	72 0.000 0.000 0.000 0.000 0.000 0.000 0.000 0.000 0.000 0.000
	73 0.002 0.000 0.000 0.001 0.000 0.000 0.000 0.000 0.000 0.002
	74 0.002 0.000 0.000 0.000 0.000 0.000 0.000 0.000 0.000 0.002
	75 0.002 0.000 0.000 0.001 0.000 0.000 0.000 0.000 0.000 0.002
	76 0.002 0.000 0.000 0.000 0.000 0.000 0.000 0.000 0.000 0.002
	77 0.000 0.000 0.000 0.000 0.000 0.000 0.000 0.000 0.000 0.000
	78 0.000 0.000 0.000 0.000 0.000 0.000 0.000 0.000 0.000 0.000
	79 0.000 0.000 0.000 0.000 0.000 0.000 0.000 0.000 0.000 0.000
	80 0.000 0.000 0.000 0.000 0.000 0.000 0.000 0.000 0.000 0.000
	81 0.012 0.000 0.000 0.002 0.000 0.000 0.000 0.000 0.000 0.015
	82 0.012 0.002 0.000 0.001 0.000 0.000 0.000 0.000 0.000 0.015
	83 0.012 0.000 0.000 0.002 0.000 0.000 0.000 0.000 0.000 0.015
	84 0.012 0.002 0.000 0.001 0.000 0.000 0.000 0.000 0.000 0.015
	85 0.013 0.000 0.003 0.000 0.000 0.000 0.000 0.000 0.000 0.016
	86 0.013 0.000 0.003 0.000 0.000 0.000 0.000 0.000 0.000 0.016
	87 0.013 0.000 0.003 0.000 0.000 0.000 0.000 0.000 0.000 0.016
	88 0.013 0.000 0.003 0.000 0.000 0.000 0.000 0.000 0.000 0.016
	89 0.000 0.000 0.000 0.000 0.000 0.000 0.000 0.000 0.000 0.000
	90 0.000 0.000 0.000 0.000 0.000 0.000 0.000 0.000 0.000 0.000
	tot 0.712 0.016 0.031 0.019 0.000 0.000 0.000 0.000 0.000 0.778
	band 9 # energy -16.43852717 # occ. 2.00000000
	ion s py pz px dxy dyz dz2 dxz dx2 tot
	1 0.000 0.000 0.000 0.000 0.000 0.000 0.000 0.000 0.000 0.000
	2 0.000 0.000 0.000 0.000 0.000 0.000 0.000 0.000 0.000 0.000
	3 0.000 0.000 0.000 0.000 0.000 0.000 0.000 0.000 0.000 0.000
	4 0.000 0.000 0.000 0.000 0.000 0.000 0.000 0.000 0.000 0.000
	5 0.000 0.000 0.000 0.000 0.000 0.000 0.000 0.000 0.000 0.000
	6 0.000 0.000 0.000 0.000 0.000 0.000 0.000 0.000 0.000 0.000
	7 0.000 0.000 0.000 0.000 0.000 0.000 0.000 0.000 0.000 0.000
	8 0.000 0.000 0.000 0.000 0.000 0.000 0.000 0.000 0.000 0.000
	9 0.014 0.000 0.005 0.002 0.000 0.000 0.000 0.000 0.000 0.021
	10 0.014 0.002 0.005 0.000 0.000 0.000 0.000 0.000 0.000 0.021
	11 0.014 0.000 0.005 0.002 0.000 0.000 0.000 0.000 0.000 0.021
	12 0.014 0.002 0.005 0.000 0.000 0.000 0.000 0.000 0.000 0.021
	13 0.007 0.000 0.003 0.003 0.000 0.000 0.000 0.000 0.000 0.013
	14 0.007 0.002 0.003 0.001 0.000 0.000 0.000 0.000 0.000 0.013
	15 0.007 0.000 0.003 0.003 0.000 0.000 0.000 0.000 0.000 0.013
	16 0.007 0.002 0.003 0.001 0.000 0.000 0.000 0.000 0.000 0.013
	17 0.011 0.000 0.001 0.001 0.000 0.000 0.000 0.000 0.000 0.013
	18 0.011 0.001 0.001 0.000 0.000 0.000 0.000 0.000 0.000 0.013
	19 0.011 0.000 0.001 0.001 0.000 0.000 0.000 0.000 0.000 0.013
	20 0.011 0.001 0.001 0.000 0.000 0.000 0.000 0.000 0.000 0.013
	21 0.003 0.000 0.000 0.000 0.000 0.000 0.000 0.000 0.000 0.003
	22 0.003 0.000 0.000 0.000 0.000 0.000 0.000 0.000 0.000 0.003
	23 0.003 0.000 0.000 0.000 0.000 0.000 0.000 0.000 0.000 0.003
	24 0.003 0.000 0.000 0.000 0.000 0.000 0.000 0.000 0.000 0.003
	25 0.000 0.000 0.000 0.000 0.000 0.000 0.000 0.000 0.000 0.000
	26 0.000 0.000 0.000 0.000 0.000 0.000 0.000 0.000 0.000 0.000
	27 0.000 0.000 0.000 0.000 0.000 0.000 0.000 0.000 0.000 0.000
	28 0.000 0.000 0.000 0.000 0.000 0.000 0.000 0.000 0.000 0.000
	29 0.004 0.000 0.001 0.000 0.000 0.000 0.000 0.000 0.000 0.005
	30 0.004 0.000 0.001 0.000 0.000 0.000 0.000 0.000 0.000 0.005
	31 0.004 0.000 0.001 0.000 0.000 0.000 0.000 0.000 0.000 0.005
	32 0.004 0.000 0.001 0.000 0.000 0.000 0.000 0.000 0.000 0.005
	33 0.001 0.000 0.000 0.000 0.000 0.000 0.000 0.000 0.000 0.001
	34 0.001 0.000 0.000 0.000 0.000 0.000 0.000 0.000 0.000 0.001
	35 0.001 0.000 0.000 0.000 0.000 0.000 0.000 0.000 0.000 0.001
	36 0.001 0.000 0.000 0.000 0.000 0.000 0.000 0.000 0.000 0.001
	37 0.001 0.000 0.000 0.000 0.000 0.000 0.000 0.000 0.000 0.001
	38 0.001 0.000 0.000 0.000 0.000 0.000 0.000 0.000 0.000 0.001
	39 0.001 0.000 0.000 0.000 0.000 0.000 0.000 0.000 0.000 0.001
	40 0.001 0.000 0.000 0.000 0.000 0.000 0.000 0.000 0.000 0.001
	41 0.001 0.000 0.000 0.000 0.000 0.000 0.000 0.000 0.000 0.001
	42 0.001 0.000 0.000 0.000 0.000 0.000 0.000 0.000 0.000 0.001
	43 0.001 0.000 0.000 0.000 0.000 0.000 0.000 0.000 0.000 0.001
	44 0.001 0.000 0.000 0.000 0.000 0.000 0.000 0.000 0.000 0.001
	45 0.001 0.000 0.000 0.000 0.000 0.000 0.000 0.000 0.000 0.001
	46 0.001 0.000 0.000 0.000 0.000 0.000 0.000 0.000 0.000 0.001
	47 0.001 0.000 0.000 0.000 0.000 0.000 0.000 0.000 0.000 0.001
	48 0.001 0.000 0.000 0.000 0.000 0.000 0.000 0.000 0.000 0.001
	49 0.001 0.000 0.000 0.000 0.000 0.000 0.000 0.000 0.000 0.001
	50 0.001 0.000 0.000 0.000 0.000 0.000 0.000 0.000 0.000 0.001
	51 0.001 0.000 0.000 0.000 0.000 0.000 0.000 0.000 0.000 0.001
	52 0.001 0.000 0.000 0.000 0.000 0.000 0.000 0.000 0.000 0.001
	53 0.002 0.000 0.000 0.000 0.000 0.000 0.000 0.000 0.000 0.002
	54 0.002 0.000 0.000 0.000 0.000 0.000 0.000 0.000 0.000 0.002
	55 0.002 0.000 0.000 0.000 0.000 0.000 0.000 0.000 0.000 0.002
	56 0.002 0.000 0.000 0.000 0.000 0.000 0.000 0.000 0.000 0.002
	57 0.001 0.000 0.000 0.000 0.000 0.000 0.000 0.000 0.000 0.001
	58 0.001 0.000 0.000 0.000 0.000 0.000 0.000 0.000 0.000 0.001
	59 0.001 0.000 0.000 0.000 0.000 0.000 0.000 0.000 0.000 0.001
	60 0.001 0.000 0.000 0.000 0.000 0.000 0.000 0.000 0.000 0.001
	61 0.028 0.000 0.002 0.002 0.000 0.000 0.000 0.000 0.000 0.032
	62 0.028 0.002 0.002 0.001 0.000 0.000 0.000 0.000 0.000 0.032
	63 0.028 0.000 0.002 0.002 0.000 0.000 0.000 0.000 0.000 0.032
	64 0.028 0.002 0.002 0.001 0.000 0.000 0.000 0.000 0.000 0.032
	65 0.025 0.000 0.001 0.001 0.000 0.000 0.000 0.000 0.000 0.027
	66 0.025 0.001 0.001 0.000 0.000 0.000 0.000 0.000 0.000 0.027
	67 0.025 0.000 0.001 0.001 0.000 0.000 0.000 0.000 0.000 0.027
	68 0.025 0.001 0.001 0.000 0.000 0.000 0.000 0.000 0.000 0.027
	69 0.002 0.000 0.002 0.003 0.000 0.000 0.000 0.000 0.000 0.007
	70 0.002 0.003 0.002 0.001 0.000 0.000 0.000 0.000 0.000 0.007
	71 0.002 0.000 0.002 0.003 0.000 0.000 0.000 0.000 0.000 0.007
	72 0.002 0.003 0.002 0.001 0.000 0.000 0.000 0.000 0.000 0.007
	73 0.036 0.000 0.001 0.000 0.000 0.000 0.000 0.000 0.000 0.038
	74 0.036 0.000 0.001 0.000 0.000 0.000 0.000 0.000 0.000 0.038
	75 0.036 0.000 0.001 0.000 0.000 0.000 0.000 0.000 0.000 0.038
	76 0.036 0.000 0.001 0.000 0.000 0.000 0.000 0.000 0.000 0.038
	77 0.007 0.000 0.004 0.002 0.000 0.000 0.000 0.000 0.000 0.013
	78 0.007 0.002 0.004 0.000 0.000 0.000 0.000 0.000 0.000 0.013
	79 0.007 0.000 0.004 0.002 0.000 0.000 0.000 0.000 0.000 0.013
	80 0.007 0.002 0.004 0.000 0.000 0.000 0.000 0.000 0.000 0.013
	81 0.006 0.000 0.000 0.000 0.000 0.000 0.000 0.000 0.000 0.006
	82 0.006 0.000 0.000 0.000 0.000 0.000 0.000 0.000 0.000 0.006
	83 0.006 0.000 0.000 0.000 0.000 0.000 0.000 0.000 0.000 0.006
	84 0.006 0.000 0.000 0.000 0.000 0.000 0.000 0.000 0.000 0.006
	85 0.009 0.000 0.000 0.000 0.000 0.000 0.000 0.000 0.000 0.009
	86 0.009 0.000 0.000 0.000 0.000 0.000 0.000 0.000 0.000 0.009
	87 0.009 0.000 0.000 0.000 0.000 0.000 0.000 0.000 0.000 0.009
	88 0.009 0.000 0.000 0.000 0.000 0.000 0.000 0.000 0.000 0.009
	89 0.000 0.000 0.000 0.000 0.000 0.000 0.000 0.000 0.000 0.000
	90 0.000 0.000 0.000 0.000 0.000 0.000 0.000 0.000 0.000 0.000
	tot 0.636 0.031 0.077 0.038 0.000 0.000 0.000 0.000 0.000 0.782
	band 10 # energy -16.43246608 # occ. 2.00000000
	ion s py pz px dxy dyz dz2 dxz dx2 tot
	1 0.000 0.000 0.000 0.000 0.000 0.000 0.000 0.000 0.000 0.000
	2 0.000 0.000 0.000 0.000 0.000 0.000 0.000 0.000 0.000 0.000
	3 0.000 0.000 0.000 0.000 0.000 0.000 0.000 0.000 0.000 0.000
	4 0.000 0.000 0.000 0.000 0.000 0.000 0.000 0.000 0.000 0.000
	5 0.000 0.000 0.000 0.000 0.000 0.000 0.000 0.000 0.000 0.000
	6 0.000 0.000 0.000 0.000 0.000 0.000 0.000 0.000 0.000 0.000
	7 0.000 0.000 0.000 0.000 0.000 0.000 0.000 0.000 0.000 0.000
	8 0.000 0.000 0.000 0.000 0.000 0.000 0.000 0.000 0.000 0.000
	9 0.014 0.000 0.005 0.002 0.000 0.000 0.000 0.000 0.000 0.021
	10 0.014 0.002 0.005 0.000 0.000 0.000 0.000 0.000 0.000 0.021
	11 0.014 0.000 0.005 0.002 0.000 0.000 0.000 0.000 0.000 0.021
	12 0.014 0.002 0.005 0.000 0.000 0.000 0.000 0.000 0.000 0.021
	13 0.007 0.000 0.003 0.003 0.000 0.000 0.000 0.000 0.000 0.013
	14 0.007 0.002 0.003 0.001 0.000 0.000 0.000 0.000 0.000 0.013
	15 0.007 0.000 0.003 0.003 0.000 0.000 0.000 0.000 0.000 0.013
	16 0.007 0.002 0.003 0.001 0.000 0.000 0.000 0.000 0.000 0.013
	17 0.011 0.000 0.001 0.001 0.000 0.000 0.000 0.000 0.000 0.013
	18 0.011 0.001 0.001 0.000 0.000 0.000 0.000 0.000 0.000 0.013
	19 0.011 0.000 0.001 0.001 0.000 0.000 0.000 0.000 0.000 0.013
	20 0.011 0.001 0.001 0.000 0.000 0.000 0.000 0.000 0.000 0.013
	21 0.003 0.000 0.000 0.000 0.000 0.000 0.000 0.000 0.000 0.003
	22 0.003 0.000 0.000 0.000 0.000 0.000 0.000 0.000 0.000 0.003
	23 0.003 0.000 0.000 0.000 0.000 0.000 0.000 0.000 0.000 0.003
	24 0.003 0.000 0.000 0.000 0.000 0.000 0.000 0.000 0.000 0.003
	25 0.000 0.000 0.000 0.000 0.000 0.000 0.000 0.000 0.000 0.000
	26 0.000 0.000 0.000 0.000 0.000 0.000 0.000 0.000 0.000 0.000
	27 0.000 0.000 0.000 0.000 0.000 0.000 0.000 0.000 0.000 0.000
	28 0.000 0.000 0.000 0.000 0.000 0.000 0.000 0.000 0.000 0.000
	29 0.004 0.000 0.001 0.000 0.000 0.000 0.000 0.000 0.000 0.005
	30 0.004 0.000 0.001 0.000 0.000 0.000 0.000 0.000 0.000 0.005
	31 0.004 0.000 0.001 0.000 0.000 0.000 0.000 0.000 0.000 0.005
	32 0.004 0.000 0.001 0.000 0.000 0.000 0.000 0.000 0.000 0.005
	33 0.001 0.000 0.000 0.000 0.000 0.000 0.000 0.000 0.000 0.001
	34 0.001 0.000 0.000 0.000 0.000 0.000 0.000 0.000 0.000 0.001
	35 0.001 0.000 0.000 0.000 0.000 0.000 0.000 0.000 0.000 0.001
	36 0.001 0.000 0.000 0.000 0.000 0.000 0.000 0.000 0.000 0.001
	37 0.001 0.000 0.000 0.000 0.000 0.000 0.000 0.000 0.000 0.001
	38 0.001 0.000 0.000 0.000 0.000 0.000 0.000 0.000 0.000 0.001
	39 0.001 0.000 0.000 0.000 0.000 0.000 0.000 0.000 0.000 0.001
	40 0.001 0.000 0.000 0.000 0.000 0.000 0.000 0.000 0.000 0.001
	41 0.001 0.000 0.000 0.000 0.000 0.000 0.000 0.000 0.000 0.001
	42 0.001 0.000 0.000 0.000 0.000 0.000 0.000 0.000 0.000 0.001
	43 0.001 0.000 0.000 0.000 0.000 0.000 0.000 0.000 0.000 0.001
	44 0.001 0.000 0.000 0.000 0.000 0.000 0.000 0.000 0.000 0.001
	45 0.001 0.000 0.000 0.000 0.000 0.000 0.000 0.000 0.000 0.001
	46 0.001 0.000 0.000 0.000 0.000 0.000 0.000 0.000 0.000 0.001
	47 0.001 0.000 0.000 0.000 0.000 0.000 0.000 0.000 0.000 0.001
	48 0.001 0.000 0.000 0.000 0.000 0.000 0.000 0.000 0.000 0.001
	49 0.001 0.000 0.000 0.000 0.000 0.000 0.000 0.000 0.000 0.001
	50 0.001 0.000 0.000 0.000 0.000 0.000 0.000 0.000 0.000 0.001
	51 0.001 0.000 0.000 0.000 0.000 0.000 0.000 0.000 0.000 0.001
	52 0.001 0.000 0.000 0.000 0.000 0.000 0.000 0.000 0.000 0.001
	53 0.002 0.000 0.000 0.000 0.000 0.000 0.000 0.000 0.000 0.002
	54 0.002 0.000 0.000 0.000 0.000 0.000 0.000 0.000 0.000 0.002
	55 0.002 0.000 0.000 0.000 0.000 0.000 0.000 0.000 0.000 0.002
	56 0.002 0.000 0.000 0.000 0.000 0.000 0.000 0.000 0.000 0.002
	57 0.001 0.000 0.000 0.000 0.000 0.000 0.000 0.000 0.000 0.001
	58 0.001 0.000 0.000 0.000 0.000 0.000 0.000 0.000 0.000 0.001
	59 0.001 0.000 0.000 0.000 0.000 0.000 0.000 0.000 0.000 0.001
	60 0.001 0.000 0.000 0.000 0.000 0.000 0.000 0.000 0.000 0.001
	61 0.028 0.000 0.002 0.002 0.000 0.000 0.000 0.000 0.000 0.032
	62 0.028 0.002 0.002 0.001 0.000 0.000 0.000 0.000 0.000 0.032
	63 0.028 0.000 0.002 0.002 0.000 0.000 0.000 0.000 0.000 0.032
	64 0.028 0.002 0.002 0.001 0.000 0.000 0.000 0.000 0.000 0.032
	65 0.025 0.000 0.001 0.001 0.000 0.000 0.000 0.000 0.000 0.027
	66 0.025 0.001 0.001 0.000 0.000 0.000 0.000 0.000 0.000 0.027
	67 0.025 0.000 0.001 0.001 0.000 0.000 0.000 0.000 0.000 0.027
	68 0.025 0.001 0.001 0.000 0.000 0.000 0.000 0.000 0.000 0.027
	69 0.002 0.000 0.002 0.003 0.000 0.000 0.000 0.000 0.000 0.007
	70 0.002 0.003 0.002 0.001 0.000 0.000 0.000 0.000 0.000 0.007
	71 0.002 0.000 0.002 0.003 0.000 0.000 0.000 0.000 0.000 0.007
	72 0.002 0.003 0.002 0.001 0.000 0.000 0.000 0.000 0.000 0.007
	73 0.037 0.000 0.001 0.000 0.000 0.000 0.000 0.000 0.000 0.038
	74 0.037 0.000 0.001 0.000 0.000 0.000 0.000 0.000 0.000 0.038
	75 0.037 0.000 0.001 0.000 0.000 0.000 0.000 0.000 0.000 0.038
	76 0.037 0.000 0.001 0.000 0.000 0.000 0.000 0.000 0.000 0.038
	77 0.007 0.000 0.004 0.002 0.000 0.000 0.000 0.000 0.000 0.013
	78 0.007 0.002 0.004 0.000 0.000 0.000 0.000 0.000 0.000 0.013
	79 0.007 0.000 0.004 0.002 0.000 0.000 0.000 0.000 0.000 0.013
	80 0.007 0.002 0.004 0.000 0.000 0.000 0.000 0.000 0.000 0.013
	81 0.006 0.000 0.000 0.000 0.000 0.000 0.000 0.000 0.000 0.007
	82 0.006 0.000 0.000 0.000 0.000 0.000 0.000 0.000 0.000 0.007
	83 0.006 0.000 0.000 0.000 0.000 0.000 0.000 0.000 0.000 0.007
	84 0.006 0.000 0.000 0.000 0.000 0.000 0.000 0.000 0.000 0.007
	85 0.008 0.000 0.000 0.000 0.000 0.000 0.000 0.000 0.000 0.009
	86 0.008 0.000 0.000 0.000 0.000 0.000 0.000 0.000 0.000 0.009
	87 0.008 0.000 0.000 0.000 0.000 0.000 0.000 0.000 0.000 0.009
	88 0.008 0.000 0.000 0.000 0.000 0.000 0.000 0.000 0.000 0.009
	89 0.000 0.000 0.000 0.000 0.000 0.000 0.000 0.000 0.000 0.000
	90 0.000 0.000 0.000 0.000 0.000 0.000 0.000 0.000 0.000 0.000
	tot 0.635 0.032 0.077 0.038 0.000 0.000 0.000 0.000 0.000 0.782
	band 11 # energy -16.41602081 # occ. 2.00000000
	ion s py pz px dxy dyz dz2 dxz dx2 tot
	1 0.000 0.000 0.000 0.000 0.000 0.000 0.000 0.000 0.000 0.000
	2 0.000 0.000 0.000 0.000 0.000 0.000 0.000 0.000 0.000 0.000
	3 0.000 0.000 0.000 0.000 0.000 0.000 0.000 0.000 0.000 0.000
	4 0.000 0.000 0.000 0.000 0.000 0.000 0.000 0.000 0.000 0.000
	5 0.000 0.000 0.000 0.000 0.000 0.000 0.000 0.000 0.000 0.000
	6 0.000 0.000 0.000 0.000 0.000 0.000 0.000 0.000 0.000 0.000
	7 0.000 0.000 0.000 0.000 0.000 0.000 0.000 0.000 0.000 0.000
	8 0.000 0.000 0.000 0.000 0.000 0.000 0.000 0.000 0.000 0.000
	9 0.014 0.000 0.004 0.002 0.000 0.000 0.000 0.000 0.000 0.021
	10 0.014 0.002 0.004 0.001 0.000 0.000 0.000 0.000 0.000 0.021
	11 0.014 0.000 0.004 0.002 0.000 0.000 0.000 0.000 0.000 0.021
	12 0.014 0.002 0.004 0.001 0.000 0.000 0.000 0.000 0.000 0.021
	13 0.006 0.000 0.003 0.003 0.000 0.000 0.000 0.000 0.000 0.012
	14 0.006 0.002 0.003 0.001 0.000 0.000 0.000 0.000 0.000 0.012
	15 0.006 0.000 0.003 0.003 0.000 0.000 0.000 0.000 0.000 0.012
	16 0.006 0.002 0.003 0.001 0.000 0.000 0.000 0.000 0.000 0.012
	17 0.011 0.000 0.001 0.001 0.000 0.000 0.000 0.000 0.000 0.013
	18 0.011 0.001 0.001 0.000 0.000 0.000 0.000 0.000 0.000 0.013
	19 0.011 0.000 0.001 0.001 0.000 0.000 0.000 0.000 0.000 0.013
	20 0.011 0.001 0.001 0.000 0.000 0.000 0.000 0.000 0.000 0.013
	21 0.003 0.000 0.000 0.000 0.000 0.000 0.000 0.000 0.000 0.003
	22 0.003 0.000 0.000 0.000 0.000 0.000 0.000 0.000 0.000 0.003
	23 0.003 0.000 0.000 0.000 0.000 0.000 0.000 0.000 0.000 0.003
	24 0.003 0.000 0.000 0.000 0.000 0.000 0.000 0.000 0.000 0.003
	25 0.000 0.000 0.000 0.000 0.000 0.000 0.000 0.000 0.000 0.000
	26 0.000 0.000 0.000 0.000 0.000 0.000 0.000 0.000 0.000 0.000
	27 0.000 0.000 0.000 0.000 0.000 0.000 0.000 0.000 0.000 0.000
	28 0.000 0.000 0.000 0.000 0.000 0.000 0.000 0.000 0.000 0.000
	29 0.004 0.000 0.000 0.000 0.000 0.000 0.000 0.000 0.000 0.004
	30 0.004 0.000 0.000 0.000 0.000 0.000 0.000 0.000 0.000 0.004
	31 0.004 0.000 0.000 0.000 0.000 0.000 0.000 0.000 0.000 0.004
	32 0.004 0.000 0.000 0.000 0.000 0.000 0.000 0.000 0.000 0.004
	33 0.000 0.000 0.000 0.000 0.000 0.000 0.000 0.000 0.000 0.001
	34 0.000 0.000 0.000 0.000 0.000 0.000 0.000 0.000 0.000 0.001
	35 0.000 0.000 0.000 0.000 0.000 0.000 0.000 0.000 0.000 0.001
	36 0.000 0.000 0.000 0.000 0.000 0.000 0.000 0.000 0.000 0.001
	37 0.001 0.000 0.000 0.000 0.000 0.000 0.000 0.000 0.000 0.001
	38 0.001 0.000 0.000 0.000 0.000 0.000 0.000 0.000 0.000 0.001
	39 0.001 0.000 0.000 0.000 0.000 0.000 0.000 0.000 0.000 0.001
	40 0.001 0.000 0.000 0.000 0.000 0.000 0.000 0.000 0.000 0.001
	41 0.001 0.000 0.000 0.000 0.000 0.000 0.000 0.000 0.000 0.001
	42 0.001 0.000 0.000 0.000 0.000 0.000 0.000 0.000 0.000 0.001
	43 0.001 0.000 0.000 0.000 0.000 0.000 0.000 0.000 0.000 0.001
	44 0.001 0.000 0.000 0.000 0.000 0.000 0.000 0.000 0.000 0.001
	45 0.001 0.000 0.000 0.000 0.000 0.000 0.000 0.000 0.000 0.001
	46 0.001 0.000 0.000 0.000 0.000 0.000 0.000 0.000 0.000 0.001
	47 0.001 0.000 0.000 0.000 0.000 0.000 0.000 0.000 0.000 0.001
	48 0.001 0.000 0.000 0.000 0.000 0.000 0.000 0.000 0.000 0.001
	49 0.001 0.000 0.000 0.000 0.000 0.000 0.000 0.000 0.000 0.001
	50 0.001 0.000 0.000 0.000 0.000 0.000 0.000 0.000 0.000 0.001
	51 0.001 0.000 0.000 0.000 0.000 0.000 0.000 0.000 0.000 0.001
	52 0.001 0.000 0.000 0.000 0.000 0.000 0.000 0.000 0.000 0.001
	53 0.002 0.000 0.000 0.000 0.000 0.000 0.000 0.000 0.000 0.002
	54 0.002 0.000 0.000 0.000 0.000 0.000 0.000 0.000 0.000 0.002
	55 0.002 0.000 0.000 0.000 0.000 0.000 0.000 0.000 0.000 0.002
	56 0.002 0.000 0.000 0.000 0.000 0.000 0.000 0.000 0.000 0.002
	57 0.001 0.000 0.000 0.000 0.000 0.000 0.000 0.000 0.000 0.001
	58 0.001 0.000 0.000 0.000 0.000 0.000 0.000 0.000 0.000 0.001
	59 0.001 0.000 0.000 0.000 0.000 0.000 0.000 0.000 0.000 0.001
	60 0.001 0.000 0.000 0.000 0.000 0.000 0.000 0.000 0.000 0.001
	61 0.029 0.000 0.002 0.002 0.000 0.000 0.000 0.000 0.000 0.034
	62 0.029 0.002 0.002 0.000 0.000 0.000 0.000 0.000 0.000 0.034
	63 0.029 0.000 0.002 0.002 0.000 0.000 0.000 0.000 0.000 0.034
	64 0.029 0.002 0.002 0.000 0.000 0.000 0.000 0.000 0.000 0.034
	65 0.028 0.000 0.001 0.001 0.000 0.000 0.000 0.000 0.000 0.029
	66 0.028 0.001 0.001 0.000 0.000 0.000 0.000 0.000 0.000 0.029
	67 0.028 0.000 0.001 0.001 0.000 0.000 0.000 0.000 0.000 0.029
	68 0.028 0.001 0.001 0.000 0.000 0.000 0.000 0.000 0.000 0.029
	69 0.002 0.000 0.002 0.003 0.000 0.000 0.000 0.000 0.000 0.008
	70 0.002 0.003 0.002 0.001 0.000 0.000 0.000 0.000 0.000 0.008
	71 0.002 0.000 0.002 0.003 0.000 0.000 0.000 0.000 0.000 0.008
	72 0.002 0.003 0.002 0.001 0.000 0.000 0.000 0.000 0.000 0.008
	73 0.034 0.000 0.001 0.000 0.000 0.000 0.000 0.000 0.000 0.036
	74 0.034 0.000 0.001 0.000 0.000 0.000 0.000 0.000 0.000 0.036
	75 0.034 0.000 0.001 0.000 0.000 0.000 0.000 0.000 0.000 0.036
	76 0.034 0.000 0.001 0.000 0.000 0.000 0.000 0.000 0.000 0.036
	77 0.006 0.000 0.004 0.002 0.000 0.000 0.000 0.000 0.000 0.012
	78 0.006 0.002 0.004 0.000 0.000 0.000 0.000 0.000 0.000 0.012
	79 0.006 0.000 0.004 0.002 0.000 0.000 0.000 0.000 0.000 0.012
	80 0.006 0.002 0.004 0.000 0.000 0.000 0.000 0.000 0.000 0.012
	81 0.007 0.000 0.000 0.000 0.000 0.000 0.000 0.000 0.000 0.007
	82 0.007 0.000 0.000 0.000 0.000 0.000 0.000 0.000 0.000 0.007
	83 0.007 0.000 0.000 0.000 0.000 0.000 0.000 0.000 0.000 0.007
	84 0.007 0.000 0.000 0.000 0.000 0.000 0.000 0.000 0.000 0.007
	85 0.008 0.000 0.000 0.000 0.000 0.000 0.000 0.000 0.000 0.009
	86 0.008 0.000 0.000 0.000 0.000 0.000 0.000 0.000 0.000 0.009
	87 0.008 0.000 0.000 0.000 0.000 0.000 0.000 0.000 0.000 0.009
	88 0.008 0.000 0.000 0.000 0.000 0.000 0.000 0.000 0.000 0.009
	89 0.000 0.000 0.000 0.000 0.000 0.000 0.000 0.000 0.000 0.000
	90 0.000 0.000 0.000 0.000 0.000 0.000 0.000 0.000 0.000 0.000
	tot 0.638 0.032 0.074 0.039 0.000 0.000 0.000 0.000 0.000 0.783
	band 12 # energy -16.41056424 # occ. 2.00000000
	ion s py pz px dxy dyz dz2 dxz dx2 tot
	1 0.000 0.000 0.000 0.000 0.000 0.000 0.000 0.000 0.000 0.000
	2 0.000 0.000 0.000 0.000 0.000 0.000 0.000 0.000 0.000 0.000
	3 0.000 0.000 0.000 0.000 0.000 0.000 0.000 0.000 0.000 0.000
	4 0.000 0.000 0.000 0.000 0.000 0.000 0.000 0.000 0.000 0.000
	5 0.000 0.000 0.000 0.000 0.000 0.000 0.000 0.000 0.000 0.000
	6 0.000 0.000 0.000 0.000 0.000 0.000 0.000 0.000 0.000 0.000
	7 0.000 0.000 0.000 0.000 0.000 0.000 0.000 0.000 0.000 0.000
	8 0.000 0.000 0.000 0.000 0.000 0.000 0.000 0.000 0.000 0.000
	9 0.014 0.000 0.004 0.002 0.000 0.000 0.000 0.000 0.000 0.021
	10 0.014 0.002 0.004 0.001 0.000 0.000 0.000 0.000 0.000 0.021
	11 0.014 0.000 0.004 0.002 0.000 0.000 0.000 0.000 0.000 0.021
	12 0.014 0.002 0.004 0.001 0.000 0.000 0.000 0.000 0.000 0.021
	13 0.007 0.000 0.003 0.003 0.000 0.000 0.000 0.000 0.000 0.013
	14 0.007 0.002 0.003 0.001 0.000 0.000 0.000 0.000 0.000 0.013
	15 0.007 0.000 0.003 0.003 0.000 0.000 0.000 0.000 0.000 0.013
	16 0.007 0.002 0.003 0.001 0.000 0.000 0.000 0.000 0.000 0.013
	17 0.011 0.000 0.001 0.001 0.000 0.000 0.000 0.000 0.000 0.013
	18 0.011 0.001 0.001 0.000 0.000 0.000 0.000 0.000 0.000 0.013
	19 0.011 0.000 0.001 0.001 0.000 0.000 0.000 0.000 0.000 0.013
	20 0.011 0.001 0.001 0.000 0.000 0.000 0.000 0.000 0.000 0.013
	21 0.003 0.000 0.000 0.000 0.000 0.000 0.000 0.000 0.000 0.003
	22 0.003 0.000 0.000 0.000 0.000 0.000 0.000 0.000 0.000 0.003
	23 0.003 0.000 0.000 0.000 0.000 0.000 0.000 0.000 0.000 0.003
	24 0.003 0.000 0.000 0.000 0.000 0.000 0.000 0.000 0.000 0.003
	25 0.000 0.000 0.000 0.000 0.000 0.000 0.000 0.000 0.000 0.000
	26 0.000 0.000 0.000 0.000 0.000 0.000 0.000 0.000 0.000 0.000
	27 0.000 0.000 0.000 0.000 0.000 0.000 0.000 0.000 0.000 0.000
	28 0.000 0.000 0.000 0.000 0.000 0.000 0.000 0.000 0.000 0.000
	29 0.004 0.000 0.000 0.000 0.000 0.000 0.000 0.000 0.000 0.004
	30 0.004 0.000 0.000 0.000 0.000 0.000 0.000 0.000 0.000 0.004
	31 0.004 0.000 0.000 0.000 0.000 0.000 0.000 0.000 0.000 0.004
	32 0.004 0.000 0.000 0.000 0.000 0.000 0.000 0.000 0.000 0.004
	33 0.000 0.000 0.000 0.000 0.000 0.000 0.000 0.000 0.000 0.001
	34 0.000 0.000 0.000 0.000 0.000 0.000 0.000 0.000 0.000 0.001
	35 0.000 0.000 0.000 0.000 0.000 0.000 0.000 0.000 0.000 0.001
	36 0.000 0.000 0.000 0.000 0.000 0.000 0.000 0.000 0.000 0.001
	37 0.001 0.000 0.000 0.000 0.000 0.000 0.000 0.000 0.000 0.001
	38 0.001 0.000 0.000 0.000 0.000 0.000 0.000 0.000 0.000 0.001
	39 0.001 0.000 0.000 0.000 0.000 0.000 0.000 0.000 0.000 0.001
	40 0.001 0.000 0.000 0.000 0.000 0.000 0.000 0.000 0.000 0.001
	41 0.001 0.000 0.000 0.000 0.000 0.000 0.000 0.000 0.000 0.002
	42 0.001 0.000 0.000 0.000 0.000 0.000 0.000 0.000 0.000 0.002
	43 0.001 0.000 0.000 0.000 0.000 0.000 0.000 0.000 0.000 0.002
	44 0.001 0.000 0.000 0.000 0.000 0.000 0.000 0.000 0.000 0.002
	45 0.001 0.000 0.000 0.000 0.000 0.000 0.000 0.000 0.000 0.001
	46 0.001 0.000 0.000 0.000 0.000 0.000 0.000 0.000 0.000 0.001
	47 0.001 0.000 0.000 0.000 0.000 0.000 0.000 0.000 0.000 0.001
	48 0.001 0.000 0.000 0.000 0.000 0.000 0.000 0.000 0.000 0.001
	49 0.001 0.000 0.000 0.000 0.000 0.000 0.000 0.000 0.000 0.001
	50 0.001 0.000 0.000 0.000 0.000 0.000 0.000 0.000 0.000 0.001
	51 0.001 0.000 0.000 0.000 0.000 0.000 0.000 0.000 0.000 0.001
	52 0.001 0.000 0.000 0.000 0.000 0.000 0.000 0.000 0.000 0.001
	53 0.002 0.000 0.000 0.000 0.000 0.000 0.000 0.000 0.000 0.002
	54 0.002 0.000 0.000 0.000 0.000 0.000 0.000 0.000 0.000 0.002
	55 0.002 0.000 0.000 0.000 0.000 0.000 0.000 0.000 0.000 0.002
	56 0.002 0.000 0.000 0.000 0.000 0.000 0.000 0.000 0.000 0.002
	57 0.001 0.000 0.000 0.000 0.000 0.000 0.000 0.000 0.000 0.001
	58 0.001 0.000 0.000 0.000 0.000 0.000 0.000 0.000 0.000 0.001
	59 0.001 0.000 0.000 0.000 0.000 0.000 0.000 0.000 0.000 0.001
	60 0.001 0.000 0.000 0.000 0.000 0.000 0.000 0.000 0.000 0.001
	61 0.029 0.000 0.002 0.002 0.000 0.000 0.000 0.000 0.000 0.033
	62 0.029 0.002 0.002 0.000 0.000 0.000 0.000 0.000 0.000 0.033
	63 0.029 0.000 0.002 0.002 0.000 0.000 0.000 0.000 0.000 0.033
	64 0.029 0.002 0.002 0.000 0.000 0.000 0.000 0.000 0.000 0.033
	65 0.027 0.000 0.001 0.001 0.000 0.000 0.000 0.000 0.000 0.029
	66 0.027 0.001 0.001 0.000 0.000 0.000 0.000 0.000 0.000 0.029
	67 0.027 0.000 0.001 0.001 0.000 0.000 0.000 0.000 0.000 0.029
	68 0.027 0.001 0.001 0.000 0.000 0.000 0.000 0.000 0.000 0.029
	69 0.002 0.000 0.002 0.003 0.000 0.000 0.000 0.000 0.000 0.008
	70 0.002 0.003 0.002 0.001 0.000 0.000 0.000 0.000 0.000 0.008
	71 0.002 0.000 0.002 0.003 0.000 0.000 0.000 0.000 0.000 0.008
	72 0.002 0.003 0.002 0.001 0.000 0.000 0.000 0.000 0.000 0.008
	73 0.035 0.000 0.001 0.000 0.000 0.000 0.000 0.000 0.000 0.036
	74 0.035 0.000 0.001 0.000 0.000 0.000 0.000 0.000 0.000 0.036
	75 0.035 0.000 0.001 0.000 0.000 0.000 0.000 0.000 0.000 0.036
	76 0.035 0.000 0.001 0.000 0.000 0.000 0.000 0.000 0.000 0.036
	77 0.006 0.000 0.004 0.002 0.000 0.000 0.000 0.000 0.000 0.012
	78 0.006 0.002 0.004 0.000 0.000 0.000 0.000 0.000 0.000 0.012
	79 0.006 0.000 0.004 0.002 0.000 0.000 0.000 0.000 0.000 0.012
	80 0.006 0.002 0.004 0.000 0.000 0.000 0.000 0.000 0.000 0.012
	81 0.007 0.000 0.000 0.000 0.000 0.000 0.000 0.000 0.000 0.007
	82 0.007 0.000 0.000 0.000 0.000 0.000 0.000 0.000 0.000 0.007
	83 0.007 0.000 0.000 0.000 0.000 0.000 0.000 0.000 0.000 0.007
	84 0.007 0.000 0.000 0.000 0.000 0.000 0.000 0.000 0.000 0.007
	85 0.008 0.000 0.000 0.000 0.000 0.000 0.000 0.000 0.000 0.008
	86 0.008 0.000 0.000 0.000 0.000 0.000 0.000 0.000 0.000 0.008
	87 0.008 0.000 0.000 0.000 0.000 0.000 0.000 0.000 0.000 0.008
	88 0.008 0.000 0.000 0.000 0.000 0.000 0.000 0.000 0.000 0.008
	89 0.000 0.000 0.000 0.000 0.000 0.000 0.000 0.000 0.000 0.000
	90 0.000 0.000 0.000 0.000 0.000 0.000 0.000 0.000 0.000 0.000
	tot 0.637 0.032 0.075 0.039 0.000 0.000 0.000 0.000 0.000 0.784
	band 13 # energy -15.83592604 # occ. 2.00000000
	ion s py pz px dxy dyz dz2 dxz dx2 tot
	1 0.000 0.000 0.000 0.000 0.000 0.000 0.000 0.000 0.000 0.000
	2 0.000 0.000 0.000 0.000 0.000 0.000 0.000 0.000 0.000 0.000
	3 0.000 0.000 0.000 0.000 0.000 0.000 0.000 0.000 0.000 0.000
	4 0.000 0.000 0.000 0.000 0.000 0.000 0.000 0.000 0.000 0.000
	5 0.000 0.000 0.000 0.000 0.000 0.000 0.000 0.000 0.000 0.000
	6 0.000 0.000 0.000 0.000 0.000 0.000 0.000 0.000 0.000 0.000
	7 0.000 0.000 0.000 0.000 0.000 0.000 0.000 0.000 0.000 0.000
	8 0.000 0.000 0.000 0.000 0.000 0.000 0.000 0.000 0.000 0.000
	9 0.000 0.001 0.011 0.008 0.000 0.000 0.000 0.000 0.000 0.020
	10 0.000 0.007 0.011 0.002 0.000 0.000 0.000 0.000 0.000 0.020
	11 0.000 0.001 0.011 0.008 0.000 0.000 0.000 0.000 0.000 0.020
	12 0.000 0.007 0.011 0.002 0.000 0.000 0.000 0.000 0.000 0.020
	13 0.000 0.000 0.001 0.000 0.000 0.000 0.000 0.000 0.000 0.002
	14 0.000 0.000 0.001 0.000 0.000 0.000 0.000 0.000 0.000 0.002
	15 0.000 0.000 0.001 0.000 0.000 0.000 0.000 0.000 0.000 0.002
	16 0.000 0.000 0.001 0.000 0.000 0.000 0.000 0.000 0.000 0.002
	17 0.000 0.000 0.000 0.000 0.000 0.000 0.000 0.000 0.000 0.000
	18 0.000 0.000 0.000 0.000 0.000 0.000 0.000 0.000 0.000 0.000
	19 0.000 0.000 0.000 0.000 0.000 0.000 0.000 0.000 0.000 0.000
	20 0.000 0.000 0.000 0.000 0.000 0.000 0.000 0.000 0.000 0.000
	21 0.005 0.000 0.000 0.001 0.000 0.000 0.000 0.000 0.000 0.006
	22 0.005 0.000 0.000 0.000 0.000 0.000 0.000 0.000 0.000 0.006
	23 0.005 0.000 0.000 0.001 0.000 0.000 0.000 0.000 0.000 0.006
	24 0.005 0.000 0.000 0.000 0.000 0.000 0.000 0.000 0.000 0.006
	25 0.008 0.000 0.001 0.000 0.000 0.000 0.000 0.000 0.000 0.009
	26 0.008 0.000 0.001 0.000 0.000 0.000 0.000 0.000 0.000 0.009
	27 0.008 0.000 0.001 0.000 0.000 0.000 0.000 0.000 0.000 0.009
	28 0.008 0.000 0.001 0.000 0.000 0.000 0.000 0.000 0.000 0.009
	29 0.004 0.000 0.001 0.000 0.000 0.000 0.000 0.000 0.000 0.005
	30 0.004 0.000 0.001 0.000 0.000 0.000 0.000 0.000 0.000 0.005
	31 0.004 0.000 0.001 0.000 0.000 0.000 0.000 0.000 0.000 0.005
	32 0.004 0.000 0.001 0.000 0.000 0.000 0.000 0.000 0.000 0.005
	33 0.008 0.000 0.000 0.001 0.000 0.000 0.000 0.000 0.000 0.009
	34 0.008 0.001 0.000 0.000 0.000 0.000 0.000 0.000 0.000 0.009
	35 0.008 0.000 0.000 0.001 0.000 0.000 0.000 0.000 0.000 0.009
	36 0.008 0.001 0.000 0.000 0.000 0.000 0.000 0.000 0.000 0.009
	37 0.000 0.000 0.000 0.000 0.000 0.000 0.000 0.000 0.000 0.000
	38 0.000 0.000 0.000 0.000 0.000 0.000 0.000 0.000 0.000 0.000
	39 0.000 0.000 0.000 0.000 0.000 0.000 0.000 0.000 0.000 0.000
	40 0.000 0.000 0.000 0.000 0.000 0.000 0.000 0.000 0.000 0.000
	41 0.000 0.000 0.000 0.000 0.000 0.000 0.000 0.000 0.000 0.000
	42 0.000 0.000 0.000 0.000 0.000 0.000 0.000 0.000 0.000 0.000
	43 0.000 0.000 0.000 0.000 0.000 0.000 0.000 0.000 0.000 0.000
	44 0.000 0.000 0.000 0.000 0.000 0.000 0.000 0.000 0.000 0.000
	45 0.000 0.000 0.000 0.000 0.000 0.000 0.000 0.000 0.000 0.000
	46 0.000 0.000 0.000 0.000 0.000 0.000 0.000 0.000 0.000 0.000
	47 0.000 0.000 0.000 0.000 0.000 0.000 0.000 0.000 0.000 0.000
	48 0.000 0.000 0.000 0.000 0.000 0.000 0.000 0.000 0.000 0.000
	49 0.001 0.000 0.000 0.000 0.000 0.000 0.000 0.000 0.000 0.001
	50 0.001 0.000 0.000 0.000 0.000 0.000 0.000 0.000 0.000 0.001
	51 0.001 0.000 0.000 0.000 0.000 0.000 0.000 0.000 0.000 0.001
	52 0.001 0.000 0.000 0.000 0.000 0.000 0.000 0.000 0.000 0.001
	53 0.000 0.000 0.000 0.000 0.000 0.000 0.000 0.000 0.000 0.000
	54 0.000 0.000 0.000 0.000 0.000 0.000 0.000 0.000 0.000 0.000
	55 0.000 0.000 0.000 0.000 0.000 0.000 0.000 0.000 0.000 0.000
	56 0.000 0.000 0.000 0.000 0.000 0.000 0.000 0.000 0.000 0.000
	57 0.001 0.000 0.000 0.000 0.000 0.000 0.000 0.000 0.000 0.001
	58 0.001 0.000 0.000 0.000 0.000 0.000 0.000 0.000 0.000 0.001
	59 0.001 0.000 0.000 0.000 0.000 0.000 0.000 0.000 0.000 0.001
	60 0.001 0.000 0.000 0.000 0.000 0.000 0.000 0.000 0.000 0.001
	61 0.000 0.000 0.002 0.002 0.000 0.000 0.000 0.000 0.000 0.004
	62 0.000 0.001 0.002 0.000 0.000 0.000 0.000 0.000 0.000 0.004
	63 0.000 0.000 0.002 0.002 0.000 0.000 0.000 0.000 0.000 0.004
	64 0.000 0.001 0.002 0.000 0.000 0.000 0.000 0.000 0.000 0.004
	65 0.028 0.000 0.001 0.000 0.000 0.000 0.000 0.000 0.000 0.030
	66 0.028 0.000 0.001 0.000 0.000 0.000 0.000 0.000 0.000 0.030
	67 0.028 0.000 0.001 0.000 0.000 0.000 0.000 0.000 0.000 0.030
	68 0.028 0.000 0.001 0.000 0.000 0.000 0.000 0.000 0.000 0.030
	69 0.041 0.000 0.000 0.000 0.000 0.000 0.000 0.000 0.000 0.041
	70 0.041 0.000 0.000 0.000 0.000 0.000 0.000 0.000 0.000 0.041
	71 0.041 0.000 0.000 0.000 0.000 0.000 0.000 0.000 0.000 0.041
	72 0.041 0.000 0.000 0.000 0.000 0.000 0.000 0.000 0.000 0.041
	73 0.023 0.000 0.000 0.002 0.000 0.000 0.000 0.000 0.000 0.025
	74 0.023 0.001 0.000 0.000 0.000 0.000 0.000 0.000 0.000 0.025
	75 0.023 0.000 0.000 0.002 0.000 0.000 0.000 0.000 0.000 0.025
	76 0.023 0.001 0.000 0.000 0.000 0.000 0.000 0.000 0.000 0.025
	77 0.043 0.000 0.000 0.000 0.000 0.000 0.000 0.000 0.000 0.043
	78 0.043 0.000 0.000 0.000 0.000 0.000 0.000 0.000 0.000 0.043
	79 0.043 0.000 0.000 0.000 0.000 0.000 0.000 0.000 0.000 0.043
	80 0.043 0.000 0.000 0.000 0.000 0.000 0.000 0.000 0.000 0.043
	81 0.001 0.000 0.000 0.000 0.000 0.000 0.000 0.000 0.000 0.001
	82 0.001 0.000 0.000 0.000 0.000 0.000 0.000 0.000 0.000 0.001
	83 0.001 0.000 0.000 0.000 0.000 0.000 0.000 0.000 0.000 0.001
	84 0.001 0.000 0.000 0.000 0.000 0.000 0.000 0.000 0.000 0.001
	85 0.003 0.000 0.000 0.000 0.000 0.000 0.000 0.000 0.000 0.003
	86 0.003 0.000 0.000 0.000 0.000 0.000 0.000 0.000 0.000 0.003
	87 0.003 0.000 0.000 0.000 0.000 0.000 0.000 0.000 0.000 0.003
	88 0.003 0.000 0.000 0.000 0.000 0.000 0.000 0.000 0.000 0.003
	89 0.000 0.000 0.000 0.000 0.000 0.000 0.000 0.000 0.000 0.000
	90 0.000 0.000 0.000 0.000 0.000 0.000 0.000 0.000 0.000 0.000
	tot 0.668 0.028 0.071 0.034 0.000 0.000 0.000 0.000 0.000 0.801
	band 14 # energy -15.83103700 # occ. 2.00000000
	ion s py pz px dxy dyz dz2 dxz dx2 tot
	1 0.000 0.000 0.000 0.000 0.000 0.000 0.000 0.000 0.000 0.000
	2 0.000 0.000 0.000 0.000 0.000 0.000 0.000 0.000 0.000 0.000
	3 0.000 0.000 0.000 0.000 0.000 0.000 0.000 0.000 0.000 0.000
	4 0.000 0.000 0.000 0.000 0.000 0.000 0.000 0.000 0.000 0.000
	5 0.000 0.000 0.000 0.000 0.000 0.000 0.000 0.000 0.000 0.000
	6 0.000 0.000 0.000 0.000 0.000 0.000 0.000 0.000 0.000 0.000
	7 0.000 0.000 0.000 0.000 0.000 0.000 0.000 0.000 0.000 0.000
	8 0.000 0.000 0.000 0.000 0.000 0.000 0.000 0.000 0.000 0.000
	9 0.000 0.001 0.011 0.008 0.000 0.000 0.000 0.000 0.000 0.020
	10 0.000 0.007 0.011 0.002 0.000 0.000 0.000 0.000 0.000 0.020
	11 0.000 0.001 0.011 0.008 0.000 0.000 0.000 0.000 0.000 0.020
	12 0.000 0.007 0.011 0.002 0.000 0.000 0.000 0.000 0.000 0.020
	13 0.000 0.000 0.001 0.000 0.000 0.000 0.000 0.000 0.000 0.001
	14 0.000 0.000 0.001 0.000 0.000 0.000 0.000 0.000 0.000 0.001
	15 0.000 0.000 0.001 0.000 0.000 0.000 0.000 0.000 0.000 0.001
	16 0.000 0.000 0.001 0.000 0.000 0.000 0.000 0.000 0.000 0.001
	17 0.000 0.000 0.000 0.000 0.000 0.000 0.000 0.000 0.000 0.000
	18 0.000 0.000 0.000 0.000 0.000 0.000 0.000 0.000 0.000 0.000
	19 0.000 0.000 0.000 0.000 0.000 0.000 0.000 0.000 0.000 0.000
	20 0.000 0.000 0.000 0.000 0.000 0.000 0.000 0.000 0.000 0.000
	21 0.005 0.000 0.000 0.001 0.000 0.000 0.000 0.000 0.000 0.006
	22 0.005 0.000 0.000 0.000 0.000 0.000 0.000 0.000 0.000 0.006
	23 0.005 0.000 0.000 0.001 0.000 0.000 0.000 0.000 0.000 0.006
	24 0.005 0.000 0.000 0.000 0.000 0.000 0.000 0.000 0.000 0.006
	25 0.008 0.000 0.001 0.000 0.000 0.000 0.000 0.000 0.000 0.009
	26 0.008 0.000 0.001 0.000 0.000 0.000 0.000 0.000 0.000 0.009
	27 0.008 0.000 0.001 0.000 0.000 0.000 0.000 0.000 0.000 0.009
	28 0.008 0.000 0.001 0.000 0.000 0.000 0.000 0.000 0.000 0.009
	29 0.004 0.000 0.001 0.000 0.000 0.000 0.000 0.000 0.000 0.005
	30 0.004 0.000 0.001 0.000 0.000 0.000 0.000 0.000 0.000 0.005
	31 0.004 0.000 0.001 0.000 0.000 0.000 0.000 0.000 0.000 0.005
	32 0.004 0.000 0.001 0.000 0.000 0.000 0.000 0.000 0.000 0.005
	33 0.008 0.000 0.000 0.001 0.000 0.000 0.000 0.000 0.000 0.009
	34 0.008 0.001 0.000 0.000 0.000 0.000 0.000 0.000 0.000 0.009
	35 0.008 0.000 0.000 0.001 0.000 0.000 0.000 0.000 0.000 0.009
	36 0.008 0.001 0.000 0.000 0.000 0.000 0.000 0.000 0.000 0.009
	37 0.000 0.000 0.000 0.000 0.000 0.000 0.000 0.000 0.000 0.000
	38 0.000 0.000 0.000 0.000 0.000 0.000 0.000 0.000 0.000 0.000
	39 0.000 0.000 0.000 0.000 0.000 0.000 0.000 0.000 0.000 0.000
	40 0.000 0.000 0.000 0.000 0.000 0.000 0.000 0.000 0.000 0.000
	41 0.000 0.000 0.000 0.000 0.000 0.000 0.000 0.000 0.000 0.000
	42 0.000 0.000 0.000 0.000 0.000 0.000 0.000 0.000 0.000 0.000
	43 0.000 0.000 0.000 0.000 0.000 0.000 0.000 0.000 0.000 0.000
	44 0.000 0.000 0.000 0.000 0.000 0.000 0.000 0.000 0.000 0.000
	45 0.000 0.000 0.000 0.000 0.000 0.000 0.000 0.000 0.000 0.000
	46 0.000 0.000 0.000 0.000 0.000 0.000 0.000 0.000 0.000 0.000
	47 0.000 0.000 0.000 0.000 0.000 0.000 0.000 0.000 0.000 0.000
	48 0.000 0.000 0.000 0.000 0.000 0.000 0.000 0.000 0.000 0.000
	49 0.000 0.000 0.000 0.000 0.000 0.000 0.000 0.000 0.000 0.001
	50 0.000 0.000 0.000 0.000 0.000 0.000 0.000 0.000 0.000 0.001
	51 0.000 0.000 0.000 0.000 0.000 0.000 0.000 0.000 0.000 0.001
	52 0.000 0.000 0.000 0.000 0.000 0.000 0.000 0.000 0.000 0.001
	53 0.000 0.000 0.000 0.000 0.000 0.000 0.000 0.000 0.000 0.000
	54 0.000 0.000 0.000 0.000 0.000 0.000 0.000 0.000 0.000 0.000
	55 0.000 0.000 0.000 0.000 0.000 0.000 0.000 0.000 0.000 0.000
	56 0.000 0.000 0.000 0.000 0.000 0.000 0.000 0.000 0.000 0.000
	57 0.000 0.000 0.000 0.000 0.000 0.000 0.000 0.000 0.000 0.001
	58 0.000 0.000 0.000 0.000 0.000 0.000 0.000 0.000 0.000 0.001
	59 0.000 0.000 0.000 0.000 0.000 0.000 0.000 0.000 0.000 0.001
	60 0.000 0.000 0.000 0.000 0.000 0.000 0.000 0.000 0.000 0.001
	61 0.000 0.000 0.002 0.002 0.000 0.000 0.000 0.000 0.000 0.004
	62 0.000 0.001 0.002 0.000 0.000 0.000 0.000 0.000 0.000 0.004
	63 0.000 0.000 0.002 0.002 0.000 0.000 0.000 0.000 0.000 0.004
	64 0.000 0.001 0.002 0.000 0.000 0.000 0.000 0.000 0.000 0.004
	65 0.029 0.000 0.001 0.000 0.000 0.000 0.000 0.000 0.000 0.030
	66 0.029 0.000 0.001 0.000 0.000 0.000 0.000 0.000 0.000 0.030
	67 0.029 0.000 0.001 0.000 0.000 0.000 0.000 0.000 0.000 0.030
	68 0.029 0.000 0.001 0.000 0.000 0.000 0.000 0.000 0.000 0.030
	69 0.042 0.000 0.000 0.000 0.000 0.000 0.000 0.000 0.000 0.042
	70 0.042 0.000 0.000 0.000 0.000 0.000 0.000 0.000 0.000 0.042
	71 0.042 0.000 0.000 0.000 0.000 0.000 0.000 0.000 0.000 0.042
	72 0.042 0.000 0.000 0.000 0.000 0.000 0.000 0.000 0.000 0.042
	73 0.023 0.000 0.000 0.002 0.000 0.000 0.000 0.000 0.000 0.025
	74 0.023 0.001 0.000 0.000 0.000 0.000 0.000 0.000 0.000 0.025
	75 0.023 0.000 0.000 0.002 0.000 0.000 0.000 0.000 0.000 0.025
	76 0.023 0.001 0.000 0.000 0.000 0.000 0.000 0.000 0.000 0.025
	77 0.043 0.000 0.000 0.000 0.000 0.000 0.000 0.000 0.000 0.043
	78 0.043 0.000 0.000 0.000 0.000 0.000 0.000 0.000 0.000 0.043
	79 0.043 0.000 0.000 0.000 0.000 0.000 0.000 0.000 0.000 0.043
	80 0.043 0.000 0.000 0.000 0.000 0.000 0.000 0.000 0.000 0.043
	81 0.001 0.000 0.000 0.000 0.000 0.000 0.000 0.000 0.000 0.001
	82 0.001 0.000 0.000 0.000 0.000 0.000 0.000 0.000 0.000 0.001
	83 0.001 0.000 0.000 0.000 0.000 0.000 0.000 0.000 0.000 0.001
	84 0.001 0.000 0.000 0.000 0.000 0.000 0.000 0.000 0.000 0.001
	85 0.002 0.000 0.000 0.000 0.000 0.000 0.000 0.000 0.000 0.002
	86 0.002 0.000 0.000 0.000 0.000 0.000 0.000 0.000 0.000 0.002
	87 0.002 0.000 0.000 0.000 0.000 0.000 0.000 0.000 0.000 0.002
	88 0.002 0.000 0.000 0.000 0.000 0.000 0.000 0.000 0.000 0.002
	89 0.000 0.000 0.000 0.000 0.000 0.000 0.000 0.000 0.000 0.000
	90 0.000 0.000 0.000 0.000 0.000 0.000 0.000 0.000 0.000 0.000
	tot 0.668 0.028 0.071 0.035 0.000 0.000 0.000 0.000 0.000 0.802
	band 15 # energy -15.80861179 # occ. 2.00000000
	ion s py pz px dxy dyz dz2 dxz dx2 tot
	1 0.000 0.000 0.000 0.000 0.000 0.000 0.000 0.000 0.000 0.000
	2 0.000 0.000 0.000 0.000 0.000 0.000 0.000 0.000 0.000 0.000
	3 0.000 0.000 0.000 0.000 0.000 0.000 0.000 0.000 0.000 0.000
	4 0.000 0.000 0.000 0.000 0.000 0.000 0.000 0.000 0.000 0.000
	5 0.000 0.000 0.000 0.000 0.000 0.000 0.000 0.000 0.000 0.000
	6 0.000 0.000 0.000 0.000 0.000 0.000 0.000 0.000 0.000 0.000
	7 0.000 0.000 0.000 0.000 0.000 0.000 0.000 0.000 0.000 0.000
	8 0.000 0.000 0.000 0.000 0.000 0.000 0.000 0.000 0.000 0.000
	9 0.000 0.001 0.011 0.008 0.000 0.000 0.000 0.000 0.000 0.020
	10 0.000 0.007 0.011 0.002 0.000 0.000 0.000 0.000 0.000 0.020
	11 0.000 0.001 0.011 0.008 0.000 0.000 0.000 0.000 0.000 0.020
	12 0.000 0.007 0.011 0.002 0.000 0.000 0.000 0.000 0.000 0.020
	13 0.000 0.000 0.001 0.000 0.000 0.000 0.000 0.000 0.000 0.001
	14 0.000 0.000 0.001 0.000 0.000 0.000 0.000 0.000 0.000 0.001
	15 0.000 0.000 0.001 0.000 0.000 0.000 0.000 0.000 0.000 0.001
	16 0.000 0.000 0.001 0.000 0.000 0.000 0.000 0.000 0.000 0.001
	17 0.000 0.000 0.000 0.000 0.000 0.000 0.000 0.000 0.000 0.000
	18 0.000 0.000 0.000 0.000 0.000 0.000 0.000 0.000 0.000 0.000
	19 0.000 0.000 0.000 0.000 0.000 0.000 0.000 0.000 0.000 0.000
	20 0.000 0.000 0.000 0.000 0.000 0.000 0.000 0.000 0.000 0.000
	21 0.005 0.000 0.000 0.001 0.000 0.000 0.000 0.000 0.000 0.006
	22 0.005 0.001 0.000 0.000 0.000 0.000 0.000 0.000 0.000 0.006
	23 0.005 0.000 0.000 0.001 0.000 0.000 0.000 0.000 0.000 0.006
	24 0.005 0.001 0.000 0.000 0.000 0.000 0.000 0.000 0.000 0.006
	25 0.008 0.000 0.001 0.000 0.000 0.000 0.000 0.000 0.000 0.009
	26 0.008 0.000 0.001 0.000 0.000 0.000 0.000 0.000 0.000 0.009
	27 0.008 0.000 0.001 0.000 0.000 0.000 0.000 0.000 0.000 0.009
	28 0.008 0.000 0.001 0.000 0.000 0.000 0.000 0.000 0.000 0.009
	29 0.004 0.000 0.001 0.000 0.000 0.000 0.000 0.000 0.000 0.004
	30 0.004 0.000 0.001 0.000 0.000 0.000 0.000 0.000 0.000 0.004
	31 0.004 0.000 0.001 0.000 0.000 0.000 0.000 0.000 0.000 0.004
	32 0.004 0.000 0.001 0.000 0.000 0.000 0.000 0.000 0.000 0.004
	33 0.008 0.000 0.000 0.001 0.000 0.000 0.000 0.000 0.000 0.009
	34 0.008 0.001 0.000 0.000 0.000 0.000 0.000 0.000 0.000 0.009
	35 0.008 0.000 0.000 0.001 0.000 0.000 0.000 0.000 0.000 0.009
	36 0.008 0.001 0.000 0.000 0.000 0.000 0.000 0.000 0.000 0.009
	37 0.000 0.000 0.000 0.000 0.000 0.000 0.000 0.000 0.000 0.000
	38 0.000 0.000 0.000 0.000 0.000 0.000 0.000 0.000 0.000 0.000
	39 0.000 0.000 0.000 0.000 0.000 0.000 0.000 0.000 0.000 0.000
	40 0.000 0.000 0.000 0.000 0.000 0.000 0.000 0.000 0.000 0.000
	41 0.000 0.000 0.000 0.000 0.000 0.000 0.000 0.000 0.000 0.000
	42 0.000 0.000 0.000 0.000 0.000 0.000 0.000 0.000 0.000 0.000
	43 0.000 0.000 0.000 0.000 0.000 0.000 0.000 0.000 0.000 0.000
	44 0.000 0.000 0.000 0.000 0.000 0.000 0.000 0.000 0.000 0.000
	45 0.000 0.000 0.000 0.000 0.000 0.000 0.000 0.000 0.000 0.000
	46 0.000 0.000 0.000 0.000 0.000 0.000 0.000 0.000 0.000 0.000
	47 0.000 0.000 0.000 0.000 0.000 0.000 0.000 0.000 0.000 0.000
	48 0.000 0.000 0.000 0.000 0.000 0.000 0.000 0.000 0.000 0.000
	49 0.000 0.000 0.000 0.000 0.000 0.000 0.000 0.000 0.000 0.001
	50 0.000 0.000 0.000 0.000 0.000 0.000 0.000 0.000 0.000 0.001
	51 0.000 0.000 0.000 0.000 0.000 0.000 0.000 0.000 0.000 0.001
	52 0.000 0.000 0.000 0.000 0.000 0.000 0.000 0.000 0.000 0.001
	53 0.000 0.000 0.000 0.000 0.000 0.000 0.000 0.000 0.000 0.000
	54 0.000 0.000 0.000 0.000 0.000 0.000 0.000 0.000 0.000 0.000
	55 0.000 0.000 0.000 0.000 0.000 0.000 0.000 0.000 0.000 0.000
	56 0.000 0.000 0.000 0.000 0.000 0.000 0.000 0.000 0.000 0.000
	57 0.000 0.000 0.000 0.000 0.000 0.000 0.000 0.000 0.000 0.000
	58 0.000 0.000 0.000 0.000 0.000 0.000 0.000 0.000 0.000 0.000
	59 0.000 0.000 0.000 0.000 0.000 0.000 0.000 0.000 0.000 0.000
	60 0.000 0.000 0.000 0.000 0.000 0.000 0.000 0.000 0.000 0.000
	61 0.001 0.000 0.002 0.001 0.000 0.000 0.000 0.000 0.000 0.005
	62 0.001 0.001 0.002 0.000 0.000 0.000 0.000 0.000 0.000 0.005
	63 0.001 0.000 0.002 0.001 0.000 0.000 0.000 0.000 0.000 0.005
	64 0.001 0.001 0.002 0.000 0.000 0.000 0.000 0.000 0.000 0.005
	65 0.031 0.000 0.001 0.001 0.000 0.000 0.000 0.000 0.000 0.032
	66 0.031 0.000 0.001 0.000 0.000 0.000 0.000 0.000 0.000 0.032
	67 0.031 0.000 0.001 0.001 0.000 0.000 0.000 0.000 0.000 0.032
	68 0.031 0.000 0.001 0.000 0.000 0.000 0.000 0.000 0.000 0.032
	69 0.043 0.000 0.000 0.000 0.000 0.000 0.000 0.000 0.000 0.044
	70 0.043 0.000 0.000 0.000 0.000 0.000 0.000 0.000 0.000 0.044
	71 0.043 0.000 0.000 0.000 0.000 0.000 0.000 0.000 0.000 0.044
	72 0.043 0.000 0.000 0.000 0.000 0.000 0.000 0.000 0.000 0.044
	73 0.021 0.000 0.000 0.002 0.000 0.000 0.000 0.000 0.000 0.023
	74 0.021 0.001 0.000 0.000 0.000 0.000 0.000 0.000 0.000 0.023
	75 0.021 0.000 0.000 0.002 0.000 0.000 0.000 0.000 0.000 0.023
	76 0.021 0.001 0.000 0.000 0.000 0.000 0.000 0.000 0.000 0.023
	77 0.042 0.000 0.000 0.000 0.000 0.000 0.000 0.000 0.000 0.042
	78 0.042 0.000 0.000 0.000 0.000 0.000 0.000 0.000 0.000 0.042
	79 0.042 0.000 0.000 0.000 0.000 0.000 0.000 0.000 0.000 0.042
	80 0.042 0.000 0.000 0.000 0.000 0.000 0.000 0.000 0.000 0.042
	81 0.000 0.000 0.000 0.000 0.000 0.000 0.000 0.000 0.000 0.000
	82 0.000 0.000 0.000 0.000 0.000 0.000 0.000 0.000 0.000 0.000
	83 0.000 0.000 0.000 0.000 0.000 0.000 0.000 0.000 0.000 0.000
	84 0.000 0.000 0.000 0.000 0.000 0.000 0.000 0.000 0.000 0.000
	85 0.002 0.000 0.000 0.000 0.000 0.000 0.000 0.000 0.000 0.002
	86 0.002 0.000 0.000 0.000 0.000 0.000 0.000 0.000 0.000 0.002
	87 0.002 0.000 0.000 0.000 0.000 0.000 0.000 0.000 0.000 0.002
	88 0.002 0.000 0.000 0.000 0.000 0.000 0.000 0.000 0.000 0.002
	89 0.000 0.000 0.000 0.000 0.000 0.000 0.000 0.000 0.000 0.000
	90 0.000 0.000 0.000 0.000 0.000 0.000 0.000 0.000 0.000 0.000
	tot 0.670 0.029 0.070 0.036 0.000 0.000 0.000 0.000 0.000 0.805
	band 16 # energy -15.80767511 # occ. 2.00000000
	ion s py pz px dxy dyz dz2 dxz dx2 tot
	1 0.000 0.000 0.000 0.000 0.000 0.000 0.000 0.000 0.000 0.000
	2 0.000 0.000 0.000 0.000 0.000 0.000 0.000 0.000 0.000 0.000
	3 0.000 0.000 0.000 0.000 0.000 0.000 0.000 0.000 0.000 0.000
	4 0.000 0.000 0.000 0.000 0.000 0.000 0.000 0.000 0.000 0.000
	5 0.000 0.000 0.000 0.000 0.000 0.000 0.000 0.000 0.000 0.000
	6 0.000 0.000 0.000 0.000 0.000 0.000 0.000 0.000 0.000 0.000
	7 0.000 0.000 0.000 0.000 0.000 0.000 0.000 0.000 0.000 0.000
	8 0.000 0.000 0.000 0.000 0.000 0.000 0.000 0.000 0.000 0.000
	9 0.000 0.001 0.011 0.008 0.000 0.000 0.000 0.000 0.000 0.020
	10 0.000 0.007 0.011 0.002 0.000 0.000 0.000 0.000 0.000 0.020
	11 0.000 0.001 0.011 0.008 0.000 0.000 0.000 0.000 0.000 0.020
	12 0.000 0.007 0.011 0.002 0.000 0.000 0.000 0.000 0.000 0.020
	13 0.000 0.000 0.001 0.000 0.000 0.000 0.000 0.000 0.000 0.001
	14 0.000 0.000 0.001 0.000 0.000 0.000 0.000 0.000 0.000 0.001
	15 0.000 0.000 0.001 0.000 0.000 0.000 0.000 0.000 0.000 0.001
	16 0.000 0.000 0.001 0.000 0.000 0.000 0.000 0.000 0.000 0.001
	17 0.000 0.000 0.000 0.000 0.000 0.000 0.000 0.000 0.000 0.000
	18 0.000 0.000 0.000 0.000 0.000 0.000 0.000 0.000 0.000 0.000
	19 0.000 0.000 0.000 0.000 0.000 0.000 0.000 0.000 0.000 0.000
	20 0.000 0.000 0.000 0.000 0.000 0.000 0.000 0.000 0.000 0.000
	21 0.005 0.000 0.000 0.001 0.000 0.000 0.000 0.000 0.000 0.006
	22 0.005 0.001 0.000 0.000 0.000 0.000 0.000 0.000 0.000 0.006
	23 0.005 0.000 0.000 0.001 0.000 0.000 0.000 0.000 0.000 0.006
	24 0.005 0.001 0.000 0.000 0.000 0.000 0.000 0.000 0.000 0.006
	25 0.008 0.000 0.001 0.000 0.000 0.000 0.000 0.000 0.000 0.009
	26 0.008 0.000 0.001 0.000 0.000 0.000 0.000 0.000 0.000 0.009
	27 0.008 0.000 0.001 0.000 0.000 0.000 0.000 0.000 0.000 0.009
	28 0.008 0.000 0.001 0.000 0.000 0.000 0.000 0.000 0.000 0.009
	29 0.004 0.000 0.000 0.000 0.000 0.000 0.000 0.000 0.000 0.004
	30 0.004 0.000 0.000 0.000 0.000 0.000 0.000 0.000 0.000 0.004
	31 0.004 0.000 0.000 0.000 0.000 0.000 0.000 0.000 0.000 0.004
	32 0.004 0.000 0.000 0.000 0.000 0.000 0.000 0.000 0.000 0.004
	33 0.008 0.000 0.000 0.001 0.000 0.000 0.000 0.000 0.000 0.009
	34 0.008 0.001 0.000 0.000 0.000 0.000 0.000 0.000 0.000 0.009
	35 0.008 0.000 0.000 0.001 0.000 0.000 0.000 0.000 0.000 0.009
	36 0.008 0.001 0.000 0.000 0.000 0.000 0.000 0.000 0.000 0.009
	37 0.000 0.000 0.000 0.000 0.000 0.000 0.000 0.000 0.000 0.000
	38 0.000 0.000 0.000 0.000 0.000 0.000 0.000 0.000 0.000 0.000
	39 0.000 0.000 0.000 0.000 0.000 0.000 0.000 0.000 0.000 0.000
	40 0.000 0.000 0.000 0.000 0.000 0.000 0.000 0.000 0.000 0.000
	41 0.000 0.000 0.000 0.000 0.000 0.000 0.000 0.000 0.000 0.000
	42 0.000 0.000 0.000 0.000 0.000 0.000 0.000 0.000 0.000 0.000
	43 0.000 0.000 0.000 0.000 0.000 0.000 0.000 0.000 0.000 0.000
	44 0.000 0.000 0.000 0.000 0.000 0.000 0.000 0.000 0.000 0.000
	45 0.000 0.000 0.000 0.000 0.000 0.000 0.000 0.000 0.000 0.000
	46 0.000 0.000 0.000 0.000 0.000 0.000 0.000 0.000 0.000 0.000
	47 0.000 0.000 0.000 0.000 0.000 0.000 0.000 0.000 0.000 0.000
	48 0.000 0.000 0.000 0.000 0.000 0.000 0.000 0.000 0.000 0.000
	49 0.000 0.000 0.000 0.000 0.000 0.000 0.000 0.000 0.000 0.000
	50 0.000 0.000 0.000 0.000 0.000 0.000 0.000 0.000 0.000 0.000
	51 0.000 0.000 0.000 0.000 0.000 0.000 0.000 0.000 0.000 0.000
	52 0.000 0.000 0.000 0.000 0.000 0.000 0.000 0.000 0.000 0.000
	53 0.000 0.000 0.000 0.000 0.000 0.000 0.000 0.000 0.000 0.000
	54 0.000 0.000 0.000 0.000 0.000 0.000 0.000 0.000 0.000 0.000
	55 0.000 0.000 0.000 0.000 0.000 0.000 0.000 0.000 0.000 0.000
	56 0.000 0.000 0.000 0.000 0.000 0.000 0.000 0.000 0.000 0.000
	57 0.000 0.000 0.000 0.000 0.000 0.000 0.000 0.000 0.000 0.000
	58 0.000 0.000 0.000 0.000 0.000 0.000 0.000 0.000 0.000 0.000
	59 0.000 0.000 0.000 0.000 0.000 0.000 0.000 0.000 0.000 0.000
	60 0.000 0.000 0.000 0.000 0.000 0.000 0.000 0.000 0.000 0.000
	61 0.001 0.000 0.002 0.001 0.000 0.000 0.000 0.000 0.000 0.005
	62 0.001 0.001 0.002 0.000 0.000 0.000 0.000 0.000 0.000 0.005
	63 0.001 0.000 0.002 0.001 0.000 0.000 0.000 0.000 0.000 0.005
	64 0.001 0.001 0.002 0.000 0.000 0.000 0.000 0.000 0.000 0.005
	65 0.031 0.000 0.001 0.001 0.000 0.000 0.000 0.000 0.000 0.033
	66 0.031 0.000 0.001 0.000 0.000 0.000 0.000 0.000 0.000 0.033
	67 0.031 0.000 0.001 0.001 0.000 0.000 0.000 0.000 0.000 0.033
	68 0.031 0.000 0.001 0.000 0.000 0.000 0.000 0.000 0.000 0.033
	69 0.044 0.000 0.000 0.000 0.000 0.000 0.000 0.000 0.000 0.044
	70 0.044 0.000 0.000 0.000 0.000 0.000 0.000 0.000 0.000 0.044
	71 0.044 0.000 0.000 0.000 0.000 0.000 0.000 0.000 0.000 0.044
	72 0.044 0.000 0.000 0.000 0.000 0.000 0.000 0.000 0.000 0.044
	73 0.021 0.000 0.000 0.002 0.000 0.000 0.000 0.000 0.000 0.023
	74 0.021 0.001 0.000 0.000 0.000 0.000 0.000 0.000 0.000 0.023
	75 0.021 0.000 0.000 0.002 0.000 0.000 0.000 0.000 0.000 0.023
	76 0.021 0.001 0.000 0.000 0.000 0.000 0.000 0.000 0.000 0.023
	77 0.042 0.000 0.000 0.000 0.000 0.000 0.000 0.000 0.000 0.042
	78 0.042 0.000 0.000 0.000 0.000 0.000 0.000 0.000 0.000 0.042
	79 0.042 0.000 0.000 0.000 0.000 0.000 0.000 0.000 0.000 0.042
	80 0.042 0.000 0.000 0.000 0.000 0.000 0.000 0.000 0.000 0.042
	81 0.000 0.000 0.000 0.000 0.000 0.000 0.000 0.000 0.000 0.000
	82 0.000 0.000 0.000 0.000 0.000 0.000 0.000 0.000 0.000 0.000
	83 0.000 0.000 0.000 0.000 0.000 0.000 0.000 0.000 0.000 0.000
	84 0.000 0.000 0.000 0.000 0.000 0.000 0.000 0.000 0.000 0.000
	85 0.002 0.000 0.000 0.000 0.000 0.000 0.000 0.000 0.000 0.002
	86 0.002 0.000 0.000 0.000 0.000 0.000 0.000 0.000 0.000 0.002
	87 0.002 0.000 0.000 0.000 0.000 0.000 0.000 0.000 0.000 0.002
	88 0.002 0.000 0.000 0.000 0.000 0.000 0.000 0.000 0.000 0.002
	89 0.000 0.000 0.000 0.000 0.000 0.000 0.000 0.000 0.000 0.000
	90 0.000 0.000 0.000 0.000 0.000 0.000 0.000 0.000 0.000 0.000
	tot 0.670 0.029 0.070 0.036 0.000 0.000 0.000 0.000 0.000 0.805
	band 17 # energy -14.64894491 # occ. 2.00000000
	ion s py pz px dxy dyz dz2 dxz dx2 tot
	1 0.000 0.000 0.000 0.000 0.000 0.000 0.000 0.000 0.000 0.000
	2 0.000 0.000 0.000 0.000 0.000 0.000 0.000 0.000 0.000 0.000
	3 0.000 0.000 0.000 0.000 0.000 0.000 0.000 0.000 0.000 0.000
	4 0.000 0.000 0.000 0.000 0.000 0.000 0.000 0.000 0.000 0.000
	5 0.000 0.000 0.000 0.000 0.000 0.000 0.000 0.000 0.000 0.000
	6 0.000 0.000 0.000 0.000 0.000 0.000 0.000 0.000 0.000 0.000
	7 0.000 0.000 0.000 0.000 0.000 0.000 0.000 0.000 0.000 0.000
	8 0.000 0.000 0.000 0.000 0.000 0.000 0.000 0.000 0.000 0.000
	9 0.000 0.000 0.001 0.002 0.000 0.000 0.000 0.000 0.000 0.003
	10 0.000 0.002 0.001 0.000 0.000 0.000 0.000 0.000 0.000 0.003
	11 0.000 0.000 0.001 0.002 0.000 0.000 0.000 0.000 0.000 0.003
	12 0.000 0.002 0.001 0.000 0.000 0.000 0.000 0.000 0.000 0.003
	13 0.000 0.001 0.014 0.007 0.000 0.000 0.000 0.000 0.000 0.022
	14 0.000 0.007 0.014 0.002 0.000 0.000 0.000 0.000 0.000 0.022
	15 0.000 0.001 0.014 0.007 0.000 0.000 0.000 0.000 0.000 0.022
	16 0.000 0.007 0.014 0.002 0.000 0.000 0.000 0.000 0.000 0.022
	17 0.000 0.000 0.000 0.000 0.000 0.000 0.000 0.000 0.000 0.000
	18 0.000 0.000 0.000 0.000 0.000 0.000 0.000 0.000 0.000 0.000
	19 0.000 0.000 0.000 0.000 0.000 0.000 0.000 0.000 0.000 0.000
	20 0.000 0.000 0.000 0.000 0.000 0.000 0.000 0.000 0.000 0.000
	21 0.000 0.000 0.000 0.000 0.000 0.000 0.000 0.000 0.000 0.000
	22 0.000 0.000 0.000 0.000 0.000 0.000 0.000 0.000 0.000 0.000
	23 0.000 0.000 0.000 0.000 0.000 0.000 0.000 0.000 0.000 0.000
	24 0.000 0.000 0.000 0.000 0.000 0.000 0.000 0.000 0.000 0.000
	25 0.001 0.000 0.000 0.000 0.000 0.000 0.000 0.000 0.000 0.001
	26 0.001 0.000 0.000 0.000 0.000 0.000 0.000 0.000 0.000 0.001
	27 0.001 0.000 0.000 0.000 0.000 0.000 0.000 0.000 0.000 0.001
	28 0.001 0.000 0.000 0.000 0.000 0.000 0.000 0.000 0.000 0.001
	29 0.000 0.000 0.000 0.000 0.000 0.000 0.000 0.000 0.000 0.000
	30 0.000 0.000 0.000 0.000 0.000 0.000 0.000 0.000 0.000 0.000
	31 0.000 0.000 0.000 0.000 0.000 0.000 0.000 0.000 0.000 0.000
	32 0.000 0.000 0.000 0.000 0.000 0.000 0.000 0.000 0.000 0.000
	33 0.001 0.000 0.000 0.000 0.000 0.000 0.000 0.000 0.000 0.001
	34 0.001 0.000 0.000 0.000 0.000 0.000 0.000 0.000 0.000 0.001
	35 0.001 0.000 0.000 0.000 0.000 0.000 0.000 0.000 0.000 0.001
	36 0.001 0.000 0.000 0.000 0.000 0.000 0.000 0.000 0.000 0.001
	37 0.009 0.001 0.000 0.000 0.000 0.000 0.000 0.000 0.000 0.010
	38 0.009 0.000 0.000 0.001 0.000 0.000 0.000 0.000 0.000 0.010
	39 0.009 0.001 0.000 0.000 0.000 0.000 0.000 0.000 0.000 0.010
	40 0.009 0.000 0.000 0.001 0.000 0.000 0.000 0.000 0.000 0.010
	41 0.006 0.000 0.001 0.000 0.000 0.000 0.000 0.000 0.000 0.007
	42 0.006 0.000 0.001 0.000 0.000 0.000 0.000 0.000 0.000 0.007
	43 0.006 0.000 0.001 0.000 0.000 0.000 0.000 0.000 0.000 0.007
	44 0.006 0.000 0.001 0.000 0.000 0.000 0.000 0.000 0.000 0.007
	45 0.009 0.001 0.000 0.000 0.000 0.000 0.000 0.000 0.000 0.011
	46 0.009 0.000 0.000 0.000 0.000 0.000 0.000 0.000 0.000 0.011
	47 0.009 0.001 0.000 0.000 0.000 0.000 0.000 0.000 0.000 0.011
	48 0.009 0.000 0.000 0.000 0.000 0.000 0.000 0.000 0.000 0.011
	49 0.012 0.001 0.000 0.000 0.000 0.000 0.000 0.000 0.000 0.014
	50 0.012 0.000 0.000 0.001 0.000 0.000 0.000 0.000 0.000 0.014
	51 0.012 0.001 0.000 0.000 0.000 0.000 0.000 0.000 0.000 0.014
	52 0.012 0.000 0.000 0.001 0.000 0.000 0.000 0.000 0.000 0.014
	53 0.010 0.000 0.000 0.001 0.000 0.000 0.000 0.000 0.000 0.011
	54 0.010 0.001 0.000 0.000 0.000 0.000 0.000 0.000 0.000 0.011
	55 0.010 0.000 0.000 0.001 0.000 0.000 0.000 0.000 0.000 0.011
	56 0.010 0.001 0.000 0.000 0.000 0.000 0.000 0.000 0.000 0.011
	57 0.012 0.001 0.000 0.001 0.000 0.000 0.000 0.000 0.000 0.014
	58 0.012 0.001 0.000 0.000 0.000 0.000 0.000 0.000 0.000 0.014
	59 0.012 0.001 0.000 0.001 0.000 0.000 0.000 0.000 0.000 0.014
	60 0.012 0.001 0.000 0.000 0.000 0.000 0.000 0.000 0.000 0.014
	61 0.000 0.000 0.000 0.001 0.000 0.000 0.000 0.000 0.000 0.002
	62 0.000 0.001 0.000 0.000 0.000 0.000 0.000 0.000 0.000 0.002
	63 0.000 0.000 0.000 0.001 0.000 0.000 0.000 0.000 0.000 0.002
	64 0.000 0.001 0.000 0.000 0.000 0.000 0.000 0.000 0.000 0.002
	65 0.000 0.000 0.001 0.001 0.000 0.000 0.000 0.000 0.000 0.001
	66 0.000 0.000 0.001 0.000 0.000 0.000 0.000 0.000 0.000 0.001
	67 0.000 0.000 0.001 0.001 0.000 0.000 0.000 0.000 0.000 0.001
	68 0.000 0.000 0.001 0.000 0.000 0.000 0.000 0.000 0.000 0.001
	69 0.004 0.000 0.000 0.000 0.000 0.000 0.000 0.000 0.000 0.005
	70 0.004 0.000 0.000 0.000 0.000 0.000 0.000 0.000 0.000 0.005
	71 0.004 0.000 0.000 0.000 0.000 0.000 0.000 0.000 0.000 0.005
	72 0.004 0.000 0.000 0.000 0.000 0.000 0.000 0.000 0.000 0.005
	73 0.001 0.000 0.000 0.000 0.000 0.000 0.000 0.000 0.000 0.001
	74 0.001 0.000 0.000 0.000 0.000 0.000 0.000 0.000 0.000 0.001
	75 0.001 0.000 0.000 0.000 0.000 0.000 0.000 0.000 0.000 0.001
	76 0.001 0.000 0.000 0.000 0.000 0.000 0.000 0.000 0.000 0.001
	77 0.002 0.000 0.000 0.000 0.000 0.000 0.000 0.000 0.000 0.003
	78 0.002 0.000 0.000 0.000 0.000 0.000 0.000 0.000 0.000 0.003
	79 0.002 0.000 0.000 0.000 0.000 0.000 0.000 0.000 0.000 0.003
	80 0.002 0.000 0.000 0.000 0.000 0.000 0.000 0.000 0.000 0.003
	81 0.044 0.000 0.000 0.000 0.000 0.000 0.000 0.000 0.000 0.045
	82 0.044 0.000 0.000 0.000 0.000 0.000 0.000 0.000 0.000 0.045
	83 0.044 0.000 0.000 0.000 0.000 0.000 0.000 0.000 0.000 0.045
	84 0.044 0.000 0.000 0.000 0.000 0.000 0.000 0.000 0.000 0.045
	85 0.056 0.000 0.000 0.000 0.000 0.000 0.000 0.000 0.000 0.057
	86 0.056 0.000 0.000 0.000 0.000 0.000 0.000 0.000 0.000 0.057
	87 0.056 0.000 0.000 0.000 0.000 0.000 0.000 0.000 0.000 0.057
	88 0.056 0.000 0.000 0.000 0.000 0.000 0.000 0.000 0.000 0.057
	89 0.000 0.000 0.000 0.000 0.000 0.000 0.000 0.000 0.000 0.000
	90 0.000 0.000 0.000 0.000 0.000 0.000 0.000 0.000 0.000 0.000
	tot 0.681 0.036 0.074 0.041 0.000 0.000 0.000 0.000 0.000 0.831
	band 18 # energy -14.63846683 # occ. 2.00000000
	ion s py pz px dxy dyz dz2 dxz dx2 tot
	1 0.000 0.000 0.000 0.000 0.000 0.000 0.000 0.000 0.000 0.000
	2 0.000 0.000 0.000 0.000 0.000 0.000 0.000 0.000 0.000 0.000
	3 0.000 0.000 0.000 0.000 0.000 0.000 0.000 0.000 0.000 0.000
	4 0.000 0.000 0.000 0.000 0.000 0.000 0.000 0.000 0.000 0.000
	5 0.000 0.000 0.000 0.000 0.000 0.000 0.000 0.000 0.000 0.000
	6 0.000 0.000 0.000 0.000 0.000 0.000 0.000 0.000 0.000 0.000
	7 0.000 0.000 0.000 0.000 0.000 0.000 0.000 0.000 0.000 0.000
	8 0.000 0.000 0.000 0.000 0.000 0.000 0.000 0.000 0.000 0.000
	9 0.000 0.000 0.001 0.002 0.000 0.000 0.000 0.000 0.000 0.004
	10 0.000 0.002 0.001 0.001 0.000 0.000 0.000 0.000 0.000 0.004
	11 0.000 0.000 0.001 0.002 0.000 0.000 0.000 0.000 0.000 0.004
	12 0.000 0.002 0.001 0.001 0.000 0.000 0.000 0.000 0.000 0.004
	13 0.000 0.001 0.014 0.007 0.000 0.000 0.000 0.000 0.000 0.022
	14 0.000 0.006 0.014 0.001 0.000 0.000 0.000 0.000 0.000 0.022
	15 0.000 0.001 0.014 0.007 0.000 0.000 0.000 0.000 0.000 0.022
	16 0.000 0.006 0.014 0.001 0.000 0.000 0.000 0.000 0.000 0.022
	17 0.000 0.000 0.000 0.000 0.000 0.000 0.000 0.000 0.000 0.000
	18 0.000 0.000 0.000 0.000 0.000 0.000 0.000 0.000 0.000 0.000
	19 0.000 0.000 0.000 0.000 0.000 0.000 0.000 0.000 0.000 0.000
	20 0.000 0.000 0.000 0.000 0.000 0.000 0.000 0.000 0.000 0.000
	21 0.000 0.000 0.000 0.000 0.000 0.000 0.000 0.000 0.000 0.000
	22 0.000 0.000 0.000 0.000 0.000 0.000 0.000 0.000 0.000 0.000
	23 0.000 0.000 0.000 0.000 0.000 0.000 0.000 0.000 0.000 0.000
	24 0.000 0.000 0.000 0.000 0.000 0.000 0.000 0.000 0.000 0.000
	25 0.001 0.000 0.000 0.000 0.000 0.000 0.000 0.000 0.000 0.001
	26 0.001 0.000 0.000 0.000 0.000 0.000 0.000 0.000 0.000 0.001
	27 0.001 0.000 0.000 0.000 0.000 0.000 0.000 0.000 0.000 0.001
	28 0.001 0.000 0.000 0.000 0.000 0.000 0.000 0.000 0.000 0.001
	29 0.000 0.000 0.000 0.000 0.000 0.000 0.000 0.000 0.000 0.000
	30 0.000 0.000 0.000 0.000 0.000 0.000 0.000 0.000 0.000 0.000
	31 0.000 0.000 0.000 0.000 0.000 0.000 0.000 0.000 0.000 0.000
	32 0.000 0.000 0.000 0.000 0.000 0.000 0.000 0.000 0.000 0.000
	33 0.001 0.000 0.000 0.000 0.000 0.000 0.000 0.000 0.000 0.001
	34 0.001 0.000 0.000 0.000 0.000 0.000 0.000 0.000 0.000 0.001
	35 0.001 0.000 0.000 0.000 0.000 0.000 0.000 0.000 0.000 0.001
	36 0.001 0.000 0.000 0.000 0.000 0.000 0.000 0.000 0.000 0.001
	37 0.009 0.001 0.000 0.000 0.000 0.000 0.000 0.000 0.000 0.010
	38 0.009 0.000 0.000 0.001 0.000 0.000 0.000 0.000 0.000 0.010
	39 0.009 0.001 0.000 0.000 0.000 0.000 0.000 0.000 0.000 0.010
	40 0.009 0.000 0.000 0.001 0.000 0.000 0.000 0.000 0.000 0.010
	41 0.006 0.000 0.001 0.000 0.000 0.000 0.000 0.000 0.000 0.007
	42 0.006 0.000 0.001 0.000 0.000 0.000 0.000 0.000 0.000 0.007
	43 0.006 0.000 0.001 0.000 0.000 0.000 0.000 0.000 0.000 0.007
	44 0.006 0.000 0.001 0.000 0.000 0.000 0.000 0.000 0.000 0.007
	45 0.009 0.000 0.000 0.000 0.000 0.000 0.000 0.000 0.000 0.010
	46 0.009 0.000 0.000 0.000 0.000 0.000 0.000 0.000 0.000 0.010
	47 0.009 0.000 0.000 0.000 0.000 0.000 0.000 0.000 0.000 0.010
	48 0.009 0.000 0.000 0.000 0.000 0.000 0.000 0.000 0.000 0.010
	49 0.012 0.001 0.000 0.000 0.000 0.000 0.000 0.000 0.000 0.014
	50 0.012 0.000 0.000 0.001 0.000 0.000 0.000 0.000 0.000 0.014
	51 0.012 0.001 0.000 0.000 0.000 0.000 0.000 0.000 0.000 0.014
	52 0.012 0.000 0.000 0.001 0.000 0.000 0.000 0.000 0.000 0.014
	53 0.010 0.000 0.000 0.001 0.000 0.000 0.000 0.000 0.000 0.011
	54 0.010 0.001 0.000 0.000 0.000 0.000 0.000 0.000 0.000 0.011
	55 0.010 0.000 0.000 0.001 0.000 0.000 0.000 0.000 0.000 0.011
	56 0.010 0.001 0.000 0.000 0.000 0.000 0.000 0.000 0.000 0.011
	57 0.012 0.001 0.000 0.001 0.000 0.000 0.000 0.000 0.000 0.014
	58 0.012 0.001 0.000 0.000 0.000 0.000 0.000 0.000 0.000 0.014
	59 0.012 0.001 0.000 0.001 0.000 0.000 0.000 0.000 0.000 0.014
	60 0.012 0.001 0.000 0.000 0.000 0.000 0.000 0.000 0.000 0.014
	61 0.000 0.000 0.000 0.001 0.000 0.000 0.000 0.000 0.000 0.002
	62 0.000 0.001 0.000 0.000 0.000 0.000 0.000 0.000 0.000 0.002
	63 0.000 0.000 0.000 0.001 0.000 0.000 0.000 0.000 0.000 0.002
	64 0.000 0.001 0.000 0.000 0.000 0.000 0.000 0.000 0.000 0.002
	65 0.000 0.000 0.001 0.001 0.000 0.000 0.000 0.000 0.000 0.001
	66 0.000 0.001 0.001 0.000 0.000 0.000 0.000 0.000 0.000 0.001
	67 0.000 0.000 0.001 0.001 0.000 0.000 0.000 0.000 0.000 0.001
	68 0.000 0.001 0.001 0.000 0.000 0.000 0.000 0.000 0.000 0.001
	69 0.006 0.000 0.000 0.000 0.000 0.000 0.000 0.000 0.000 0.006
	70 0.006 0.000 0.000 0.000 0.000 0.000 0.000 0.000 0.000 0.006
	71 0.006 0.000 0.000 0.000 0.000 0.000 0.000 0.000 0.000 0.006
	72 0.006 0.000 0.000 0.000 0.000 0.000 0.000 0.000 0.000 0.006
	73 0.000 0.000 0.000 0.000 0.000 0.000 0.000 0.000 0.000 0.001
	74 0.000 0.000 0.000 0.000 0.000 0.000 0.000 0.000 0.000 0.001
	75 0.000 0.000 0.000 0.000 0.000 0.000 0.000 0.000 0.000 0.001
	76 0.000 0.000 0.000 0.000 0.000 0.000 0.000 0.000 0.000 0.001
	77 0.003 0.000 0.000 0.000 0.000 0.000 0.000 0.000 0.000 0.003
	78 0.003 0.000 0.000 0.000 0.000 0.000 0.000 0.000 0.000 0.003
	79 0.003 0.000 0.000 0.000 0.000 0.000 0.000 0.000 0.000 0.003
	80 0.003 0.000 0.000 0.000 0.000 0.000 0.000 0.000 0.000 0.003
	81 0.043 0.000 0.000 0.000 0.000 0.000 0.000 0.000 0.000 0.043
	82 0.043 0.000 0.000 0.000 0.000 0.000 0.000 0.000 0.000 0.043
	83 0.043 0.000 0.000 0.000 0.000 0.000 0.000 0.000 0.000 0.043
	84 0.043 0.000 0.000 0.000 0.000 0.000 0.000 0.000 0.000 0.043
	85 0.057 0.000 0.000 0.000 0.000 0.000 0.000 0.000 0.000 0.057
	86 0.057 0.000 0.000 0.000 0.000 0.000 0.000 0.000 0.000 0.057
	87 0.057 0.000 0.000 0.000 0.000 0.000 0.000 0.000 0.000 0.057
	88 0.057 0.000 0.000 0.000 0.000 0.000 0.000 0.000 0.000 0.057
	89 0.000 0.000 0.000 0.000 0.000 0.000 0.000 0.000 0.000 0.000
	90 0.000 0.000 0.000 0.000 0.000 0.000 0.000 0.000 0.000 0.000
	tot 0.681 0.036 0.075 0.041 0.000 0.000 0.000 0.000 0.000 0.833
	band 19 # energy -14.57738019 # occ. 2.00000000
	ion s py pz px dxy dyz dz2 dxz dx2 tot
	1 0.000 0.000 0.000 0.000 0.000 0.000 0.000 0.000 0.000 0.000
	2 0.000 0.000 0.000 0.000 0.000 0.000 0.000 0.000 0.000 0.000
	3 0.000 0.000 0.000 0.000 0.000 0.000 0.000 0.000 0.000 0.000
	4 0.000 0.000 0.000 0.000 0.000 0.000 0.000 0.000 0.000 0.000
	5 0.000 0.000 0.000 0.000 0.000 0.000 0.000 0.000 0.000 0.000
	6 0.000 0.000 0.000 0.000 0.000 0.000 0.000 0.000 0.000 0.000
	7 0.000 0.000 0.000 0.000 0.000 0.000 0.000 0.000 0.000 0.000
	8 0.000 0.000 0.000 0.000 0.000 0.000 0.000 0.000 0.000 0.000
	9 0.000 0.000 0.001 0.001 0.000 0.000 0.000 0.000 0.000 0.003
	10 0.000 0.001 0.001 0.000 0.000 0.000 0.000 0.000 0.000 0.003
	11 0.000 0.000 0.001 0.001 0.000 0.000 0.000 0.000 0.000 0.003
	12 0.000 0.001 0.001 0.000 0.000 0.000 0.000 0.000 0.000 0.003
	13 0.000 0.001 0.013 0.009 0.000 0.000 0.000 0.000 0.000 0.023
	14 0.000 0.008 0.013 0.002 0.000 0.000 0.000 0.000 0.000 0.023
	15 0.000 0.001 0.013 0.009 0.000 0.000 0.000 0.000 0.000 0.023
	16 0.000 0.008 0.013 0.002 0.000 0.000 0.000 0.000 0.000 0.023
	17 0.000 0.000 0.000 0.000 0.000 0.000 0.000 0.000 0.000 0.000
	18 0.000 0.000 0.000 0.000 0.000 0.000 0.000 0.000 0.000 0.000
	19 0.000 0.000 0.000 0.000 0.000 0.000 0.000 0.000 0.000 0.000
	20 0.000 0.000 0.000 0.000 0.000 0.000 0.000 0.000 0.000 0.000
	21 0.000 0.000 0.000 0.000 0.000 0.000 0.000 0.000 0.000 0.000
	22 0.000 0.000 0.000 0.000 0.000 0.000 0.000 0.000 0.000 0.000
	23 0.000 0.000 0.000 0.000 0.000 0.000 0.000 0.000 0.000 0.000
	24 0.000 0.000 0.000 0.000 0.000 0.000 0.000 0.000 0.000 0.000
	25 0.001 0.000 0.000 0.000 0.000 0.000 0.000 0.000 0.000 0.001
	26 0.001 0.000 0.000 0.000 0.000 0.000 0.000 0.000 0.000 0.001
	27 0.001 0.000 0.000 0.000 0.000 0.000 0.000 0.000 0.000 0.001
	28 0.001 0.000 0.000 0.000 0.000 0.000 0.000 0.000 0.000 0.001
	29 0.000 0.000 0.000 0.000 0.000 0.000 0.000 0.000 0.000 0.000
	30 0.000 0.000 0.000 0.000 0.000 0.000 0.000 0.000 0.000 0.000
	31 0.000 0.000 0.000 0.000 0.000 0.000 0.000 0.000 0.000 0.000
	32 0.000 0.000 0.000 0.000 0.000 0.000 0.000 0.000 0.000 0.000
	33 0.001 0.000 0.000 0.000 0.000 0.000 0.000 0.000 0.000 0.001
	34 0.001 0.000 0.000 0.000 0.000 0.000 0.000 0.000 0.000 0.001
	35 0.001 0.000 0.000 0.000 0.000 0.000 0.000 0.000 0.000 0.001
	36 0.001 0.000 0.000 0.000 0.000 0.000 0.000 0.000 0.000 0.001
	37 0.010 0.001 0.000 0.000 0.000 0.000 0.000 0.000 0.000 0.012
	38 0.010 0.000 0.000 0.001 0.000 0.000 0.000 0.000 0.000 0.012
	39 0.010 0.001 0.000 0.000 0.000 0.000 0.000 0.000 0.000 0.012
	40 0.010 0.000 0.000 0.001 0.000 0.000 0.000 0.000 0.000 0.012
	41 0.007 0.000 0.001 0.000 0.000 0.000 0.000 0.000 0.000 0.008
	42 0.007 0.000 0.001 0.000 0.000 0.000 0.000 0.000 0.000 0.008
	43 0.007 0.000 0.001 0.000 0.000 0.000 0.000 0.000 0.000 0.008
	44 0.007 0.000 0.001 0.000 0.000 0.000 0.000 0.000 0.000 0.008
	45 0.011 0.001 0.001 0.000 0.000 0.000 0.000 0.000 0.000 0.012
	46 0.011 0.000 0.001 0.000 0.000 0.000 0.000 0.000 0.000 0.012
	47 0.011 0.001 0.001 0.000 0.000 0.000 0.000 0.000 0.000 0.012
	48 0.011 0.000 0.001 0.000 0.000 0.000 0.000 0.000 0.000 0.012
	49 0.011 0.001 0.000 0.000 0.000 0.000 0.000 0.000 0.000 0.013
	50 0.011 0.000 0.000 0.001 0.000 0.000 0.000 0.000 0.000 0.013
	51 0.011 0.001 0.000 0.000 0.000 0.000 0.000 0.000 0.000 0.013
	52 0.011 0.000 0.000 0.001 0.000 0.000 0.000 0.000 0.000 0.013
	53 0.008 0.000 0.000 0.001 0.000 0.000 0.000 0.000 0.000 0.009
	54 0.008 0.001 0.000 0.000 0.000 0.000 0.000 0.000 0.000 0.009
	55 0.008 0.000 0.000 0.001 0.000 0.000 0.000 0.000 0.000 0.009
	56 0.008 0.001 0.000 0.000 0.000 0.000 0.000 0.000 0.000 0.009
	57 0.011 0.001 0.000 0.001 0.000 0.000 0.000 0.000 0.000 0.012
	58 0.011 0.001 0.000 0.000 0.000 0.000 0.000 0.000 0.000 0.012
	59 0.011 0.001 0.000 0.001 0.000 0.000 0.000 0.000 0.000 0.012
	60 0.011 0.001 0.000 0.000 0.000 0.000 0.000 0.000 0.000 0.012
	61 0.000 0.000 0.001 0.001 0.000 0.000 0.000 0.000 0.000 0.002
	62 0.000 0.001 0.001 0.000 0.000 0.000 0.000 0.000 0.000 0.002
	63 0.000 0.000 0.001 0.001 0.000 0.000 0.000 0.000 0.000 0.002
	64 0.000 0.001 0.001 0.000 0.000 0.000 0.000 0.000 0.000 0.002
	65 0.000 0.000 0.001 0.000 0.000 0.000 0.000 0.000 0.000 0.001
	66 0.000 0.000 0.001 0.000 0.000 0.000 0.000 0.000 0.000 0.001
	67 0.000 0.000 0.001 0.000 0.000 0.000 0.000 0.000 0.000 0.001
	68 0.000 0.000 0.001 0.000 0.000 0.000 0.000 0.000 0.000 0.001
	69 0.004 0.000 0.000 0.000 0.000 0.000 0.000 0.000 0.000 0.004
	70 0.004 0.000 0.000 0.000 0.000 0.000 0.000 0.000 0.000 0.004
	71 0.004 0.000 0.000 0.000 0.000 0.000 0.000 0.000 0.000 0.004
	72 0.004 0.000 0.000 0.000 0.000 0.000 0.000 0.000 0.000 0.004
	73 0.000 0.000 0.000 0.000 0.000 0.000 0.000 0.000 0.000 0.001
	74 0.000 0.000 0.000 0.000 0.000 0.000 0.000 0.000 0.000 0.001
	75 0.000 0.000 0.000 0.000 0.000 0.000 0.000 0.000 0.000 0.001
	76 0.000 0.000 0.000 0.000 0.000 0.000 0.000 0.000 0.000 0.001
	77 0.003 0.000 0.000 0.000 0.000 0.000 0.000 0.000 0.000 0.003
	78 0.003 0.000 0.000 0.000 0.000 0.000 0.000 0.000 0.000 0.003
	79 0.003 0.000 0.000 0.000 0.000 0.000 0.000 0.000 0.000 0.003
	80 0.003 0.000 0.000 0.000 0.000 0.000 0.000 0.000 0.000 0.003
	81 0.050 0.000 0.000 0.000 0.000 0.000 0.000 0.000 0.000 0.050
	82 0.050 0.000 0.000 0.000 0.000 0.000 0.000 0.000 0.000 0.050
	83 0.050 0.000 0.000 0.000 0.000 0.000 0.000 0.000 0.000 0.050
	84 0.050 0.000 0.000 0.000 0.000 0.000 0.000 0.000 0.000 0.050
	85 0.052 0.000 0.000 0.000 0.000 0.000 0.000 0.000 0.000 0.052
	86 0.052 0.000 0.000 0.000 0.000 0.000 0.000 0.000 0.000 0.052
	87 0.052 0.000 0.000 0.000 0.000 0.000 0.000 0.000 0.000 0.052
	88 0.052 0.000 0.000 0.000 0.000 0.000 0.000 0.000 0.000 0.052
	89 0.000 0.000 0.000 0.000 0.000 0.000 0.000 0.000 0.000 0.000
	90 0.000 0.000 0.000 0.000 0.000 0.000 0.000 0.000 0.000 0.000
	tot 0.681 0.038 0.074 0.043 0.000 0.000 0.000 0.000 0.000 0.835
	band 20 # energy -14.56698133 # occ. 2.00000000
	ion s py pz px dxy dyz dz2 dxz dx2 tot
	1 0.000 0.000 0.000 0.000 0.000 0.000 0.000 0.000 0.000 0.000
	2 0.000 0.000 0.000 0.000 0.000 0.000 0.000 0.000 0.000 0.000
	3 0.000 0.000 0.000 0.000 0.000 0.000 0.000 0.000 0.000 0.000
	4 0.000 0.000 0.000 0.000 0.000 0.000 0.000 0.000 0.000 0.000
	5 0.000 0.000 0.000 0.000 0.000 0.000 0.000 0.000 0.000 0.000
	6 0.000 0.000 0.000 0.000 0.000 0.000 0.000 0.000 0.000 0.000
	7 0.000 0.000 0.000 0.000 0.000 0.000 0.000 0.000 0.000 0.000
	8 0.000 0.000 0.000 0.000 0.000 0.000 0.000 0.000 0.000 0.000
	9 0.000 0.000 0.002 0.002 0.000 0.000 0.000 0.000 0.000 0.004
	10 0.000 0.001 0.002 0.001 0.000 0.000 0.000 0.000 0.000 0.004
	11 0.000 0.000 0.002 0.002 0.000 0.000 0.000 0.000 0.000 0.004
	12 0.000 0.001 0.002 0.001 0.000 0.000 0.000 0.000 0.000 0.004
	13 0.000 0.001 0.013 0.009 0.000 0.000 0.000 0.000 0.000 0.023
	14 0.000 0.008 0.013 0.002 0.000 0.000 0.000 0.000 0.000 0.023
	15 0.000 0.001 0.013 0.009 0.000 0.000 0.000 0.000 0.000 0.023
	16 0.000 0.008 0.013 0.002 0.000 0.000 0.000 0.000 0.000 0.023
	17 0.000 0.000 0.000 0.000 0.000 0.000 0.000 0.000 0.000 0.000
	18 0.000 0.000 0.000 0.000 0.000 0.000 0.000 0.000 0.000 0.000
	19 0.000 0.000 0.000 0.000 0.000 0.000 0.000 0.000 0.000 0.000
	20 0.000 0.000 0.000 0.000 0.000 0.000 0.000 0.000 0.000 0.000
	21 0.000 0.000 0.000 0.000 0.000 0.000 0.000 0.000 0.000 0.000
	22 0.000 0.000 0.000 0.000 0.000 0.000 0.000 0.000 0.000 0.000
	23 0.000 0.000 0.000 0.000 0.000 0.000 0.000 0.000 0.000 0.000
	24 0.000 0.000 0.000 0.000 0.000 0.000 0.000 0.000 0.000 0.000
	25 0.001 0.000 0.000 0.000 0.000 0.000 0.000 0.000 0.000 0.001
	26 0.001 0.000 0.000 0.000 0.000 0.000 0.000 0.000 0.000 0.001
	27 0.001 0.000 0.000 0.000 0.000 0.000 0.000 0.000 0.000 0.001
	28 0.001 0.000 0.000 0.000 0.000 0.000 0.000 0.000 0.000 0.001
	29 0.000 0.000 0.000 0.000 0.000 0.000 0.000 0.000 0.000 0.000
	30 0.000 0.000 0.000 0.000 0.000 0.000 0.000 0.000 0.000 0.000
	31 0.000 0.000 0.000 0.000 0.000 0.000 0.000 0.000 0.000 0.000
	32 0.000 0.000 0.000 0.000 0.000 0.000 0.000 0.000 0.000 0.000
	33 0.001 0.000 0.000 0.000 0.000 0.000 0.000 0.000 0.000 0.001
	34 0.001 0.000 0.000 0.000 0.000 0.000 0.000 0.000 0.000 0.001
	35 0.001 0.000 0.000 0.000 0.000 0.000 0.000 0.000 0.000 0.001
	36 0.001 0.000 0.000 0.000 0.000 0.000 0.000 0.000 0.000 0.001
	37 0.010 0.001 0.000 0.000 0.000 0.000 0.000 0.000 0.000 0.011
	38 0.010 0.000 0.000 0.001 0.000 0.000 0.000 0.000 0.000 0.011
	39 0.010 0.001 0.000 0.000 0.000 0.000 0.000 0.000 0.000 0.011
	40 0.010 0.000 0.000 0.001 0.000 0.000 0.000 0.000 0.000 0.011
	41 0.007 0.000 0.001 0.000 0.000 0.000 0.000 0.000 0.000 0.008
	42 0.007 0.000 0.001 0.000 0.000 0.000 0.000 0.000 0.000 0.008
	43 0.007 0.000 0.001 0.000 0.000 0.000 0.000 0.000 0.000 0.008
	44 0.007 0.000 0.001 0.000 0.000 0.000 0.000 0.000 0.000 0.008
	45 0.010 0.001 0.000 0.000 0.000 0.000 0.000 0.000 0.000 0.012
	46 0.010 0.000 0.000 0.000 0.000 0.000 0.000 0.000 0.000 0.012
	47 0.010 0.001 0.000 0.000 0.000 0.000 0.000 0.000 0.000 0.012
	48 0.010 0.000 0.000 0.000 0.000 0.000 0.000 0.000 0.000 0.012
	49 0.011 0.001 0.000 0.000 0.000 0.000 0.000 0.000 0.000 0.013
	50 0.011 0.000 0.000 0.001 0.000 0.000 0.000 0.000 0.000 0.013
	51 0.011 0.001 0.000 0.000 0.000 0.000 0.000 0.000 0.000 0.013
	52 0.011 0.000 0.000 0.001 0.000 0.000 0.000 0.000 0.000 0.013
	53 0.008 0.000 0.000 0.001 0.000 0.000 0.000 0.000 0.000 0.009
	54 0.008 0.001 0.000 0.000 0.000 0.000 0.000 0.000 0.000 0.009
	55 0.008 0.000 0.000 0.001 0.000 0.000 0.000 0.000 0.000 0.009
	56 0.008 0.001 0.000 0.000 0.000 0.000 0.000 0.000 0.000 0.009
	57 0.011 0.001 0.000 0.001 0.000 0.000 0.000 0.000 0.000 0.013
	58 0.011 0.001 0.000 0.000 0.000 0.000 0.000 0.000 0.000 0.013
	59 0.011 0.001 0.000 0.001 0.000 0.000 0.000 0.000 0.000 0.013
	60 0.011 0.001 0.000 0.000 0.000 0.000 0.000 0.000 0.000 0.013
	61 0.000 0.000 0.001 0.001 0.000 0.000 0.000 0.000 0.000 0.002
	62 0.000 0.001 0.001 0.000 0.000 0.000 0.000 0.000 0.000 0.002
	63 0.000 0.000 0.001 0.001 0.000 0.000 0.000 0.000 0.000 0.002
	64 0.000 0.001 0.001 0.000 0.000 0.000 0.000 0.000 0.000 0.002
	65 0.000 0.000 0.001 0.001 0.000 0.000 0.000 0.000 0.000 0.001
	66 0.000 0.000 0.001 0.000 0.000 0.000 0.000 0.000 0.000 0.001
	67 0.000 0.000 0.001 0.001 0.000 0.000 0.000 0.000 0.000 0.001
	68 0.000 0.000 0.001 0.000 0.000 0.000 0.000 0.000 0.000 0.001
	69 0.005 0.000 0.000 0.000 0.000 0.000 0.000 0.000 0.000 0.005
	70 0.005 0.000 0.000 0.000 0.000 0.000 0.000 0.000 0.000 0.005
	71 0.005 0.000 0.000 0.000 0.000 0.000 0.000 0.000 0.000 0.005
	72 0.005 0.000 0.000 0.000 0.000 0.000 0.000 0.000 0.000 0.005
	73 0.000 0.000 0.000 0.000 0.000 0.000 0.000 0.000 0.000 0.001
	74 0.000 0.000 0.000 0.000 0.000 0.000 0.000 0.000 0.000 0.001
	75 0.000 0.000 0.000 0.000 0.000 0.000 0.000 0.000 0.000 0.001
	76 0.000 0.000 0.000 0.000 0.000 0.000 0.000 0.000 0.000 0.001
	77 0.004 0.000 0.000 0.000 0.000 0.000 0.000 0.000 0.000 0.004
	78 0.004 0.000 0.000 0.000 0.000 0.000 0.000 0.000 0.000 0.004
	79 0.004 0.000 0.000 0.000 0.000 0.000 0.000 0.000 0.000 0.004
	80 0.004 0.000 0.000 0.000 0.000 0.000 0.000 0.000 0.000 0.004
	81 0.048 0.000 0.000 0.000 0.000 0.000 0.000 0.000 0.000 0.049
	82 0.048 0.000 0.000 0.000 0.000 0.000 0.000 0.000 0.000 0.049
	83 0.048 0.000 0.000 0.000 0.000 0.000 0.000 0.000 0.000 0.049
	84 0.048 0.000 0.000 0.000 0.000 0.000 0.000 0.000 0.000 0.049
	85 0.053 0.000 0.000 0.000 0.000 0.000 0.000 0.000 0.000 0.053
	86 0.053 0.000 0.000 0.000 0.000 0.000 0.000 0.000 0.000 0.053
	87 0.053 0.000 0.000 0.000 0.000 0.000 0.000 0.000 0.000 0.053
	88 0.053 0.000 0.000 0.000 0.000 0.000 0.000 0.000 0.000 0.053
	89 0.000 0.000 0.000 0.000 0.000 0.000 0.000 0.000 0.000 0.000
	90 0.000 0.000 0.000 0.000 0.000 0.000 0.000 0.000 0.000 0.000
	tot 0.680 0.038 0.076 0.043 0.000 0.000 0.000 0.000 0.000 0.837
	band 21 # energy -13.95318284 # occ. 2.00000000
	ion s py pz px dxy dyz dz2 dxz dx2 tot
	1 0.005 0.000 0.000 0.000 0.000 0.000 0.000 0.000 0.000 0.005
	2 0.005 0.000 0.000 0.000 0.000 0.000 0.000 0.000 0.000 0.005
	3 0.005 0.000 0.000 0.000 0.000 0.000 0.000 0.000 0.000 0.005
	4 0.005 0.000 0.000 0.000 0.000 0.000 0.000 0.000 0.000 0.005
	5 0.006 0.000 0.000 0.000 0.000 0.000 0.000 0.000 0.000 0.006
	6 0.006 0.000 0.000 0.000 0.000 0.000 0.000 0.000 0.000 0.006
	7 0.006 0.000 0.000 0.000 0.000 0.000 0.000 0.000 0.000 0.006
	8 0.006 0.000 0.000 0.000 0.000 0.000 0.000 0.000 0.000 0.006
	9 0.005 0.000 0.005 0.004 0.000 0.000 0.000 0.000 0.000 0.014
	10 0.005 0.003 0.005 0.001 0.000 0.000 0.000 0.000 0.000 0.014
	11 0.005 0.000 0.005 0.004 0.000 0.000 0.000 0.000 0.000 0.014
	12 0.005 0.003 0.005 0.001 0.000 0.000 0.000 0.000 0.000 0.014
	13 0.004 0.002 0.009 0.015 0.000 0.000 0.000 0.000 0.000 0.030
	14 0.004 0.014 0.009 0.003 0.000 0.000 0.000 0.000 0.000 0.030
	15 0.004 0.002 0.009 0.015 0.000 0.000 0.000 0.000 0.000 0.030
	16 0.004 0.014 0.009 0.003 0.000 0.000 0.000 0.000 0.000 0.030
	17 0.009 0.000 0.001 0.001 0.000 0.000 0.000 0.000 0.000 0.011
	18 0.009 0.001 0.001 0.000 0.000 0.000 0.000 0.000 0.000 0.011
	19 0.009 0.000 0.001 0.001 0.000 0.000 0.000 0.000 0.000 0.011
	20 0.009 0.001 0.001 0.000 0.000 0.000 0.000 0.000 0.000 0.011
	21 0.001 0.000 0.000 0.000 0.000 0.000 0.000 0.000 0.000 0.001
	22 0.001 0.000 0.000 0.000 0.000 0.000 0.000 0.000 0.000 0.001
	23 0.001 0.000 0.000 0.000 0.000 0.000 0.000 0.000 0.000 0.001
	24 0.001 0.000 0.000 0.000 0.000 0.000 0.000 0.000 0.000 0.001
	25 0.001 0.000 0.000 0.000 0.000 0.000 0.000 0.000 0.000 0.002
	26 0.001 0.000 0.000 0.000 0.000 0.000 0.000 0.000 0.000 0.002
	27 0.001 0.000 0.000 0.000 0.000 0.000 0.000 0.000 0.000 0.002
	28 0.001 0.000 0.000 0.000 0.000 0.000 0.000 0.000 0.000 0.002
	29 0.000 0.000 0.000 0.000 0.000 0.000 0.000 0.000 0.000 0.000
	30 0.000 0.000 0.000 0.000 0.000 0.000 0.000 0.000 0.000 0.000
	31 0.000 0.000 0.000 0.000 0.000 0.000 0.000 0.000 0.000 0.000
	32 0.000 0.000 0.000 0.000 0.000 0.000 0.000 0.000 0.000 0.000
	33 0.001 0.000 0.000 0.000 0.000 0.000 0.000 0.000 0.000 0.002
	34 0.001 0.000 0.000 0.000 0.000 0.000 0.000 0.000 0.000 0.002
	35 0.001 0.000 0.000 0.000 0.000 0.000 0.000 0.000 0.000 0.002
	36 0.001 0.000 0.000 0.000 0.000 0.000 0.000 0.000 0.000 0.002
	37 0.006 0.001 0.000 0.000 0.000 0.000 0.000 0.000 0.000 0.006
	38 0.006 0.000 0.000 0.000 0.000 0.000 0.000 0.000 0.000 0.006
	39 0.006 0.001 0.000 0.000 0.000 0.000 0.000 0.000 0.000 0.006
	40 0.006 0.000 0.000 0.000 0.000 0.000 0.000 0.000 0.000 0.006
	41 0.009 0.000 0.001 0.000 0.000 0.000 0.000 0.000 0.000 0.010
	42 0.009 0.000 0.001 0.000 0.000 0.000 0.000 0.000 0.000 0.010
	43 0.009 0.000 0.001 0.000 0.000 0.000 0.000 0.000 0.000 0.010
	44 0.009 0.000 0.001 0.000 0.000 0.000 0.000 0.000 0.000 0.010
	45 0.005 0.000 0.000 0.000 0.000 0.000 0.000 0.000 0.000 0.006
	46 0.005 0.000 0.000 0.000 0.000 0.000 0.000 0.000 0.000 0.006
	47 0.005 0.000 0.000 0.000 0.000 0.000 0.000 0.000 0.000 0.006
	48 0.005 0.000 0.000 0.000 0.000 0.000 0.000 0.000 0.000 0.006
	49 0.003 0.000 0.000 0.000 0.000 0.000 0.000 0.000 0.000 0.003
	50 0.003 0.000 0.000 0.000 0.000 0.000 0.000 0.000 0.000 0.003
	51 0.003 0.000 0.000 0.000 0.000 0.000 0.000 0.000 0.000 0.003
	52 0.003 0.000 0.000 0.000 0.000 0.000 0.000 0.000 0.000 0.003
	53 0.006 0.000 0.000 0.000 0.000 0.000 0.000 0.000 0.000 0.007
	54 0.006 0.000 0.000 0.000 0.000 0.000 0.000 0.000 0.000 0.007
	55 0.006 0.000 0.000 0.000 0.000 0.000 0.000 0.000 0.000 0.007
	56 0.006 0.000 0.000 0.000 0.000 0.000 0.000 0.000 0.000 0.007
	57 0.003 0.000 0.000 0.000 0.000 0.000 0.000 0.000 0.000 0.003
	58 0.003 0.000 0.000 0.000 0.000 0.000 0.000 0.000 0.000 0.003
	59 0.003 0.000 0.000 0.000 0.000 0.000 0.000 0.000 0.000 0.003
	60 0.003 0.000 0.000 0.000 0.000 0.000 0.000 0.000 0.000 0.003
	61 0.018 0.000 0.005 0.003 0.000 0.000 0.000 0.000 0.000 0.027
	62 0.018 0.003 0.005 0.001 0.000 0.000 0.000 0.000 0.000 0.027
	63 0.018 0.000 0.005 0.003 0.000 0.000 0.000 0.000 0.000 0.027
	64 0.018 0.003 0.005 0.001 0.000 0.000 0.000 0.000 0.000 0.027
	65 0.004 0.000 0.003 0.001 0.000 0.000 0.000 0.000 0.000 0.008
	66 0.004 0.001 0.003 0.000 0.000 0.000 0.000 0.000 0.000 0.008
	67 0.004 0.000 0.003 0.001 0.000 0.000 0.000 0.000 0.000 0.008
	68 0.004 0.001 0.003 0.000 0.000 0.000 0.000 0.000 0.000 0.008
	69 0.007 0.000 0.000 0.002 0.000 0.000 0.000 0.000 0.000 0.010
	70 0.007 0.002 0.000 0.001 0.000 0.000 0.000 0.000 0.000 0.010
	71 0.007 0.000 0.000 0.002 0.000 0.000 0.000 0.000 0.000 0.010
	72 0.007 0.002 0.000 0.001 0.000 0.000 0.000 0.000 0.000 0.010
	73 0.002 0.000 0.001 0.003 0.000 0.000 0.000 0.000 0.000 0.006
	74 0.002 0.003 0.001 0.001 0.000 0.000 0.000 0.000 0.000 0.006
	75 0.002 0.000 0.001 0.003 0.000 0.000 0.000 0.000 0.000 0.006
	76 0.002 0.003 0.001 0.001 0.000 0.000 0.000 0.000 0.000 0.006
	77 0.007 0.000 0.002 0.000 0.000 0.000 0.000 0.000 0.000 0.009
	78 0.007 0.000 0.002 0.000 0.000 0.000 0.000 0.000 0.000 0.009
	79 0.007 0.000 0.002 0.000 0.000 0.000 0.000 0.000 0.000 0.009
	80 0.007 0.000 0.002 0.000 0.000 0.000 0.000 0.000 0.000 0.009
	81 0.028 0.000 0.000 0.001 0.000 0.000 0.000 0.000 0.000 0.029
	82 0.028 0.000 0.000 0.000 0.000 0.000 0.000 0.000 0.000 0.029
	83 0.028 0.000 0.000 0.001 0.000 0.000 0.000 0.000 0.000 0.029
	84 0.028 0.000 0.000 0.000 0.000 0.000 0.000 0.000 0.000 0.029
	85 0.015 0.000 0.001 0.000 0.000 0.000 0.000 0.000 0.000 0.016
	86 0.015 0.000 0.001 0.000 0.000 0.000 0.000 0.000 0.000 0.016
	87 0.015 0.000 0.001 0.000 0.000 0.000 0.000 0.000 0.000 0.016
	88 0.015 0.000 0.001 0.000 0.000 0.000 0.000 0.000 0.000 0.016
	89 0.001 0.000 0.000 0.000 0.000 0.000 0.000 0.000 0.000 0.001
	90 0.001 0.000 0.000 0.000 0.000 0.000 0.000 0.000 0.000 0.001
	tot 0.588 0.067 0.110 0.080 0.000 0.000 0.000 0.000 0.000 0.846
	band 22 # energy -13.95141821 # occ. 2.00000000
	ion s py pz px dxy dyz dz2 dxz dx2 tot
	1 0.011 0.000 0.000 0.000 0.000 0.000 0.000 0.000 0.000 0.011
	2 0.011 0.000 0.000 0.000 0.000 0.000 0.000 0.000 0.000 0.011
	3 0.011 0.000 0.000 0.000 0.000 0.000 0.000 0.000 0.000 0.011
	4 0.011 0.000 0.000 0.000 0.000 0.000 0.000 0.000 0.000 0.011
	5 0.014 0.000 0.000 0.000 0.000 0.000 0.000 0.000 0.000 0.014
	6 0.014 0.000 0.000 0.000 0.000 0.000 0.000 0.000 0.000 0.014
	7 0.014 0.000 0.000 0.000 0.000 0.000 0.000 0.000 0.000 0.014
	8 0.014 0.000 0.000 0.000 0.000 0.000 0.000 0.000 0.000 0.014
	9 0.004 0.001 0.005 0.005 0.000 0.000 0.000 0.000 0.000 0.014
	10 0.004 0.004 0.005 0.001 0.000 0.000 0.000 0.000 0.000 0.014
	11 0.004 0.001 0.005 0.005 0.000 0.000 0.000 0.000 0.000 0.014
	12 0.004 0.004 0.005 0.001 0.000 0.000 0.000 0.000 0.000 0.014
	13 0.004 0.001 0.007 0.015 0.000 0.000 0.000 0.000 0.000 0.027
	14 0.004 0.013 0.007 0.003 0.000 0.000 0.000 0.000 0.000 0.027
	15 0.004 0.001 0.007 0.015 0.000 0.000 0.000 0.000 0.000 0.027
	16 0.004 0.013 0.007 0.003 0.000 0.000 0.000 0.000 0.000 0.027
	17 0.010 0.000 0.001 0.001 0.000 0.000 0.000 0.000 0.000 0.012
	18 0.010 0.001 0.001 0.000 0.000 0.000 0.000 0.000 0.000 0.012
	19 0.010 0.000 0.001 0.001 0.000 0.000 0.000 0.000 0.000 0.012
	20 0.010 0.001 0.001 0.000 0.000 0.000 0.000 0.000 0.000 0.012
	21 0.001 0.000 0.000 0.000 0.000 0.000 0.000 0.000 0.000 0.001
	22 0.001 0.000 0.000 0.000 0.000 0.000 0.000 0.000 0.000 0.001
	23 0.001 0.000 0.000 0.000 0.000 0.000 0.000 0.000 0.000 0.001
	24 0.001 0.000 0.000 0.000 0.000 0.000 0.000 0.000 0.000 0.001
	25 0.001 0.000 0.000 0.000 0.000 0.000 0.000 0.000 0.000 0.001
	26 0.001 0.000 0.000 0.000 0.000 0.000 0.000 0.000 0.000 0.001
	27 0.001 0.000 0.000 0.000 0.000 0.000 0.000 0.000 0.000 0.001
	28 0.001 0.000 0.000 0.000 0.000 0.000 0.000 0.000 0.000 0.001
	29 0.000 0.000 0.000 0.000 0.000 0.000 0.000 0.000 0.000 0.000
	30 0.000 0.000 0.000 0.000 0.000 0.000 0.000 0.000 0.000 0.000
	31 0.000 0.000 0.000 0.000 0.000 0.000 0.000 0.000 0.000 0.000
	32 0.000 0.000 0.000 0.000 0.000 0.000 0.000 0.000 0.000 0.000
	33 0.001 0.000 0.000 0.000 0.000 0.000 0.000 0.000 0.000 0.001
	34 0.001 0.000 0.000 0.000 0.000 0.000 0.000 0.000 0.000 0.001
	35 0.001 0.000 0.000 0.000 0.000 0.000 0.000 0.000 0.000 0.001
	36 0.001 0.000 0.000 0.000 0.000 0.000 0.000 0.000 0.000 0.001
	37 0.005 0.000 0.000 0.000 0.000 0.000 0.000 0.000 0.000 0.006
	38 0.005 0.000 0.000 0.000 0.000 0.000 0.000 0.000 0.000 0.006
	39 0.005 0.000 0.000 0.000 0.000 0.000 0.000 0.000 0.000 0.006
	40 0.005 0.000 0.000 0.000 0.000 0.000 0.000 0.000 0.000 0.006
	41 0.008 0.000 0.001 0.000 0.000 0.000 0.000 0.000 0.000 0.009
	42 0.008 0.000 0.001 0.000 0.000 0.000 0.000 0.000 0.000 0.009
	43 0.008 0.000 0.001 0.000 0.000 0.000 0.000 0.000 0.000 0.009
[truncated: 99,656 more rows]
