# Supplementary material for: Pressure encryption toward physically uncopiable anti-counterfeiting
Source: Nat Commun. 2025 Jul 5;16:6203. doi: 10.1038/s41467-025-61509-3 (PMC12228716; doi:10.1038/s41467-025-61509-3)
Supplement: Supplementary file 3 — Source data [file 41467_2025_61509_MOESM3_ESM.zip › Source Data/Supplementary Data 6.xlsx]

## Sheet: Supplementary Fig .6
					Wavelength (nm)	Pressure (GPa)
						0	10	20	30	40	50	100	150	200	300	400	500	600	720																										cell://[Book44]Sheet1!A[41]	cell://[Book44]Sheet1!A[42]	cell://[Book44]Sheet1!A[43]	cell://[Book44]Sheet1!A[44]	cell://[Book44]Sheet1!A[45]
					200	0.76014	3.46614	3.19308	2.46738	1.28658	1.92372	0.39852	1.21524	1.55964	0.54366	2.66664	0.46986	0.46986	0.46986																										cell://[Book44]Sheet1!B[41]	cell://[Book44]Sheet1!B[42]	cell://[Book44]Sheet1!B[43]	cell://[Book44]Sheet1!B[44]	cell://[Book44]Sheet1!B[45]
					201	1.35792	3.83514	3.27672	2.7798	1.78596	2.59038	0.98154	1.00368	1.49076	0.82164	2.86836	0.57072	0.57072	0.57072																										cell://[Book44]Sheet1!C[41]	cell://[Book44]Sheet1!C[42]	cell://[Book44]Sheet1!C[43]	cell://[Book44]Sheet1!C[44]	cell://[Book44]Sheet1!C[45]
					202	3.11928	4.3788	4.17708	3.88926	2.56332	4.9569	2.99136	0.98154	1.42434	0.86346	3.67032	2.39358	2.39358	2.39358																										cell://[Book44]Sheet1!D[41]	cell://[Book44]Sheet1!D[42]	cell://[Book44]Sheet1!D[43]	cell://[Book44]Sheet1!D[44]	cell://[Book44]Sheet1!D[45]
					203	2.62482	3.56454	4.41816	4.36158	2.03442	5.2767	1.92372	0.46248	0.92988	1.24968	3.51534	3.42678	3.42678	3.42678																										cell://[Book44]Sheet1!E[41]	cell://[Book44]Sheet1!E[42]	cell://[Book44]Sheet1!E[43]	cell://[Book44]Sheet1!E[44]	cell://[Book44]Sheet1!E[45]
					204	6.84618	5.09466	6.21888	7.17828	3.68016	5.74656	5.28654	2.61744	1.57932	4.01472	3.89172	4.95198	4.95198	4.95198																										cell://[Book44]Sheet1!F[41]	cell://[Book44]Sheet1!F[42]	cell://[Book44]Sheet1!F[43]	cell://[Book44]Sheet1!F[44]	cell://[Book44]Sheet1!F[45]
					205	10.4575	6.87324	7.15368	8.31234	4.30746	5.58666	3.99258	3.62358	3.34068	2.79456	0.7134	5.75886	5.75886	5.75886																										cell://[Book44]Sheet1!G[41]	cell://[Book44]Sheet1!G[42]	cell://[Book44]Sheet1!G[43]	cell://[Book44]Sheet1!G[44]	cell://[Book44]Sheet1!G[45]
					206	11.7121	6.96426	5.91138	7.28652	4.61496	6.69858	2.96922	2.02212	2.4846	0.99138	-0.72816	4.92	4.92	4.92																										cell://[Book44]Sheet1!H[41]	cell://[Book44]Sheet1!H[42]	cell://[Book44]Sheet1!H[43]	cell://[Book44]Sheet1!H[44]	cell://[Book44]Sheet1!H[45]
					207	11.8031	6.93474	4.90278	8.9667	4.57314	7.48824	4.02456	2.76996	1.9065	1.11192	-0.69864	4.95198	4.95198	4.95198																										cell://[Book44]Sheet1!I[41]	cell://[Book44]Sheet1!I[42]	cell://[Book44]Sheet1!I[43]	cell://[Book44]Sheet1!I[44]	cell://[Book44]Sheet1!I[45]
					208	11.4562	5.6334	6.765	9.6309	3.40218	7.12662	3.91632	5.08482	5.3874	4.0467	-0.15252	6.6051	6.6051	6.6051																										cell://[Book44]Sheet1!J[41]	cell://[Book44]Sheet1!J[42]	cell://[Book44]Sheet1!J[43]	cell://[Book44]Sheet1!J[44]	cell://[Book44]Sheet1!J[45]
					209	11.9974	6.9987	8.32956	11.2102	4.03932	7.05528	2.4477	7.0356	6.01224	5.9532	1.0701	8.61246	8.61246	8.61246																										cell://[Book44]Sheet1!K[41]	cell://[Book44]Sheet1!K[42]	cell://[Book44]Sheet1!K[43]	cell://[Book44]Sheet1!K[44]	cell://[Book44]Sheet1!K[45]
					210	13.1118	8.64444	9.77112	13.0454	6.9741	7.40952	4.91508	6.9864	7.99746	6.90276	3.2841	7.95564	7.95564	7.95564																										cell://[Book44]Sheet1!L[41]	cell://[Book44]Sheet1!L[42]	cell://[Book44]Sheet1!L[43]	cell://[Book44]Sheet1!L[44]	cell://[Book44]Sheet1!L[45]
					211	12.1106	7.79082	9.95562	10.9568	7.42674	7.11678	4.66908	4.61742	8.52144	5.17092	4.6125	7.24716	7.24716	7.24716																										cell://[Book44]Sheet1!M[41]	cell://[Book44]Sheet1!M[42]	cell://[Book44]Sheet1!M[43]	cell://[Book44]Sheet1!M[44]	cell://[Book44]Sheet1!M[45]
					212	11.4242	8.62968	8.9421	9.08478	8.3271	7.39476	6.94704	5.06268	9.76866	7.32342	7.49562	9.58416	9.58416	9.58416																										cell://[Book44]Sheet1!N[41]	cell://[Book44]Sheet1!N[42]	cell://[Book44]Sheet1!N[43]	cell://[Book44]Sheet1!N[44]	cell://[Book44]Sheet1!N[45]
					213	8.3025	9.0528	9.4833	10.3689	8.93964	6.78222	7.91136	5.34558	11.5472	9.72684	8.23854	9.80802	9.80802	9.80802																										cell://[Book44]Sheet1!O[41]	cell://[Book44]Sheet1!O[42]	cell://[Book44]Sheet1!O[43]	cell://[Book44]Sheet1!O[44]	cell://[Book44]Sheet1!O[45]
					214	7.06266	9.99006	9.62352	8.63706	8.44764	5.18814	8.1549	4.90524	11.7908	11.1217	7.34064	10.391	10.391	10.391																										cell://[Book44]Sheet1!P[41]	cell://[Book44]Sheet1!P[42]	cell://[Book44]Sheet1!P[43]	cell://[Book44]Sheet1!P[44]	cell://[Book44]Sheet1!P[45]
					215	3.76872	8.06388	9.75636	5.29392	7.15368	3.2226	6.17706	1.2054	7.9458	6.9987	5.63094	7.51038	7.51038	7.51038																										cell://[Book44]Sheet1!Q[41]	cell://[Book44]Sheet1!Q[42]	cell://[Book44]Sheet1!Q[43]	cell://[Book44]Sheet1!Q[44]	cell://[Book44]Sheet1!Q[45]
					216	1.58178	6.42798	9.45624	3.31116	6.93474	0.82164	6.36894	0.13038	6.72318	4.56084	4.182	5.73672	5.73672	5.73672																										cell://[Book44]Sheet1!R[41]	cell://[Book44]Sheet1!R[42]	cell://[Book44]Sheet1!R[43]	cell://[Book44]Sheet1!R[44]	cell://[Book44]Sheet1!R[45]
					217	-1.66542	4.305	6.0516	0.80196	4.27056	-1.35546	3.30624	-1.07994	3.81546	2.583	0.55104	3.29886	3.29886	3.29886																										cell://[Book44]Sheet1!S[41]	cell://[Book44]Sheet1!S[42]	cell://[Book44]Sheet1!S[43]	cell://[Book44]Sheet1!S[44]	cell://[Book44]Sheet1!S[45]
					218	-1.66542	3.02826	5.39478	1.29888	3.55224	-0.76998	2.71338	0.43788	3.73674	3.24474	-1.65804	4.27548	4.27548	4.27548																										cell://[Book44]Sheet1!T[41]	cell://[Book44]Sheet1!T[42]	cell://[Book44]Sheet1!T[43]	cell://[Book44]Sheet1!T[44]	cell://[Book44]Sheet1!T[45]
					219	-3.95568	1.0824	5.30622	0.92742	2.3493	-0.26322	1.86714	0.8856	0.97416	4.43538	-2.71338	1.88436	1.88436	1.88436																										cell://[Book44]Sheet1!U[41]	cell://[Book44]Sheet1!U[42]	cell://[Book44]Sheet1!U[43]	cell://[Book44]Sheet1!U[44]	cell://[Book44]Sheet1!U[45]
					220	-2.48214	0.4059	7.011	1.94094	0.92742	0.26814	3.62358	0.12792	-1.19064	3.7269	-3.44892	2.1894	2.1894	2.1894																										cell://[Book44]Sheet1!V[41]	cell://[Book44]Sheet1!V[42]	cell://[Book44]Sheet1!V[43]	cell://[Book44]Sheet1!V[44]	cell://[Book44]Sheet1!V[45]
					221	-1.85238	-1.48092	6.0024	-0.0738	-0.07626	-1.04304	0.87084	-1.0209	-2.10822	1.22508	-3.48582	0.9102	0.9102	0.9102																										cell://[Book44]Sheet1!W[41]	cell://[Book44]Sheet1!W[42]	cell://[Book44]Sheet1!W[43]	cell://[Book44]Sheet1!W[44]	cell://[Book44]Sheet1!W[45]
					222	-0.00246	-1.62114	4.797	0.60762	-0.5781	0.84624	1.05288	-1.92618	-1.4637	1.30626	-1.65312	1.11192	1.11192	1.11192																										cell://[Book44]Sheet1!X[41]	cell://[Book44]Sheet1!X[42]	cell://[Book44]Sheet1!X[43]	cell://[Book44]Sheet1!X[44]	cell://[Book44]Sheet1!X[45]
					223	1.83762	-2.80194	1.3776	0.8733	-0.4059	3.62358	1.70232	-2.79702	-2.41326	1.36038	-1.88436	1.11192	1.11192	1.11192																										cell://[Book44]Sheet1!Y[41]	cell://[Book44]Sheet1!Y[42]	cell://[Book44]Sheet1!Y[43]	cell://[Book44]Sheet1!Y[44]	cell://[Book44]Sheet1!Y[45]
					224	4.8954	-1.69248	2.3862	2.28288	-0.64452	4.4649	3.99258	-2.51658	0.20418	2.41818	-0.62484	4.45014	4.45014	4.45014																										cell://[Book44]Sheet1!Z[41]	cell://[Book44]Sheet1!Z[42]	cell://[Book44]Sheet1!Z[43]	cell://[Book44]Sheet1!Z[44]	cell://[Book44]Sheet1!Z[45]
					225	5.89908	2.091	2.55594	4.40586	2.23368	8.56572	7.06758	1.28904	1.4514	3.51534	4.06146	7.37754	7.37754	7.37754																										cell://[Book44]Sheet1!AA[41]	cell://[Book44]Sheet1!AA[42]	cell://[Book44]Sheet1!AA[43]	cell://[Book44]Sheet1!AA[44]	cell://[Book44]Sheet1!AA[45]
					226	8.61	3.31608	2.12544	4.17708	1.46616	9.05034	6.52638	1.6851	2.7921	0.97908	4.08852	8.00238	8.00238	8.00238																										cell://[Book44]Sheet1!AB[41]	cell://[Book44]Sheet1!AB[42]	cell://[Book44]Sheet1!AB[43]	cell://[Book44]Sheet1!AB[44]	cell://[Book44]Sheet1!AB[45]
					227	7.57434	1.8081	0.7503	3.4317	0.94218	8.25576	4.28286	2.39112	2.29026	-0.91266	4.90278	8.25576	8.25576	8.25576																										cell://[Book44]Sheet1!AC[41]	cell://[Book44]Sheet1!AC[42]	cell://[Book44]Sheet1!AC[43]	cell://[Book44]Sheet1!AC[44]	cell://[Book44]Sheet1!AC[45]
					228	9.2373	3.41448	4.50918	7.70718	3.10698	12.0122	6.9003	6.42798	3.71706	0.5166	8.5485	10.3714	10.3714	10.3714																										cell://[Book44]Sheet1!AD[41]	cell://[Book44]Sheet1!AD[42]	cell://[Book44]Sheet1!AD[43]	cell://[Book44]Sheet1!AD[44]	cell://[Book44]Sheet1!AD[45]
					229	8.39844	2.99382	2.3001	7.48086	2.61006	10.7551	5.3013	7.18566	3.02826	2.26812	7.21518	8.96424	8.96424	8.96424																										cell://[Book44]Sheet1!AE[41]	cell://[Book44]Sheet1!AE[42]	cell://[Book44]Sheet1!AE[43]	cell://[Book44]Sheet1!AE[44]	cell://[Book44]Sheet1!AE[45]
					230	9.13644	3.69246	2.24844	6.30744	2.24352	9.07248	4.1451	8.72808	4.16232	1.07256	6.63708	7.3185	7.3185	7.3185																										cell://[Book44]Sheet1!AF[41]	cell://[Book44]Sheet1!AF[42]	cell://[Book44]Sheet1!AF[43]	cell://[Book44]Sheet1!AF[44]	cell://[Book44]Sheet1!AF[45]
					231	8.83632	1.72692	1.0947	5.7933	2.06886	8.2533	2.26074	9.19794	3.2226	-0.33948	6.76254	5.60634	5.60634	5.60634																										cell://[Book44]Sheet1!AG[41]	cell://[Book44]Sheet1!AG[42]	cell://[Book44]Sheet1!AG[43]	cell://[Book44]Sheet1!AG[44]	cell://[Book44]Sheet1!AG[45]
					232	7.23978	-0.70848	0.18942	1.74168	0.3198	4.83636	-2.1525	5.06268	0.9717	-1.72692	3.94338	3.04548	3.04548	3.04548																										cell://[Book44]Sheet1!AH[41]	cell://[Book44]Sheet1!AH[42]	cell://[Book44]Sheet1!AH[43]	cell://[Book44]Sheet1!AH[44]	cell://[Book44]Sheet1!AH[45]
					233	3.91386	-1.87206	-0.19926	3.21768	-1.00368	2.16726	-4.26318	4.43538	-0.00246	-1.70478	4.20906	3.33822	3.33822	3.33822																										cell://[Book44]Sheet1!AI[41]	cell://[Book44]Sheet1!AI[42]	cell://[Book44]Sheet1!AI[43]	cell://[Book44]Sheet1!AI[44]	cell://[Book44]Sheet1!AI[45]
					234	4.11558	-1.18572	-1.91142	1.98276	-0.23616	1.57194	-4.11558	1.99014	0.33702	-0.33948	3.32346	1.57194	1.57194	1.57194																										cell://[Book44]Sheet1!AJ[41]	cell://[Book44]Sheet1!AJ[42]	cell://[Book44]Sheet1!AJ[43]	cell://[Book44]Sheet1!AJ[44]	cell://[Book44]Sheet1!AJ[45]
					235	5.05284	-1.58424	-5.57682	-1.34808	-0.80934	-0.94956	-4.85604	-1.36284	-0.40098	-0.33948	2.56824	0.99876	0.99876	0.99876																										cell://[Book44]Sheet1!AK[41]	cell://[Book44]Sheet1!AK[42]	cell://[Book44]Sheet1!AK[43]	cell://[Book44]Sheet1!AK[44]	cell://[Book44]Sheet1!AK[45]
					236	6.60756	-1.15866	-6.73794	-3.64326	0.03936	-2.1648	-4.13526	-2.0295	0.52644	-1.34562	3.64818	-0.72324	-0.72324	-0.72324																										cell://[Book44]Sheet1!AL[41]	cell://[Book44]Sheet1!AL[42]	cell://[Book44]Sheet1!AL[43]	cell://[Book44]Sheet1!AL[44]	cell://[Book44]Sheet1!AL[45]
					237	7.68012	0.29274	-3.16848	-0.6273	3.78348	-1.75644	-1.53012	-1.60392	1.58424	1.1316	3.7146	1.16604	1.16604	1.16604																										cell://[Book44]Sheet1!AM[41]	cell://[Book44]Sheet1!AM[42]	cell://[Book44]Sheet1!AM[43]	cell://[Book44]Sheet1!AM[44]	cell://[Book44]Sheet1!AM[45]
					238	6.83388	2.45754	-3.66294	-0.72816	3.85482	-0.64698	-1.98276	-2.583	-0.1968	2.51166	4.02702	1.63098	1.63098	1.63098																										cell://[Book44]Sheet1!AN[41]	cell://[Book44]Sheet1!AN[42]	cell://[Book44]Sheet1!AN[43]	cell://[Book44]Sheet1!AN[44]	cell://[Book44]Sheet1!AN[45]
					239	8.4009	2.55348	-2.58546	0.39852	5.1045	1.01598	-0.14514	-1.476	0.1476	4.15494	5.6457	2.04672	2.04672	2.04672																										cell://[Book44]Sheet1!AO[41]	cell://[Book44]Sheet1!AO[42]	cell://[Book44]Sheet1!AO[43]	cell://[Book44]Sheet1!AO[44]	cell://[Book44]Sheet1!AO[45]
					240	7.99746	3.567	-3.38496	-0.63222	5.6703	1.26198	-0.06396	-1.71954	0.95202	4.79208	4.93722	2.04918	2.04918	2.04918																										cell://[Book44]Sheet1!AP[41]	cell://[Book44]Sheet1!AP[42]	cell://[Book44]Sheet1!AP[43]	cell://[Book44]Sheet1!AP[44]	cell://[Book44]Sheet1!AP[45]
					241	8.85108	5.62356	0.80688	1.76382	6.86832	3.91632	1.3899	-0.60516	4.54854	7.53006	8.1918	4.36158	4.36158	4.36158																										cell://[Book44]Sheet1!AQ[41]	cell://[Book44]Sheet1!AQ[42]	cell://[Book44]Sheet1!AQ[43]	cell://[Book44]Sheet1!AQ[44]	cell://[Book44]Sheet1!AQ[45]
					242	6.26316	4.8462	2.02212	2.35914	4.97166	4.51164	0.11316	0.45264	4.64448	6.06144	7.26438	4.39848	4.39848	4.39848																										cell://[Book44]Sheet1!AR[41]	cell://[Book44]Sheet1!AR[42]	cell://[Book44]Sheet1!AR[43]	cell://[Book44]Sheet1!AR[44]	cell://[Book44]Sheet1!AR[45]
					243	5.43906	3.58176	3.0504	3.36528	4.34928	4.16724	0.18696	0.01476	2.26566	7.2939	3.8253	5.14632	5.14632	5.14632																										cell://[Book44]Sheet1!AS[41]	cell://[Book44]Sheet1!AS[42]	cell://[Book44]Sheet1!AS[43]	cell://[Book44]Sheet1!AS[44]	cell://[Book44]Sheet1!AS[45]
					244	3.14634	2.04918	0.52644	2.34438	2.32962	4.1205	-1.10946	-1.20048	0.12792	5.71212	3.36774	3.57192	3.57192	3.57192																										cell://[Book44]Sheet1!AT[41]	cell://[Book44]Sheet1!AT[42]	cell://[Book44]Sheet1!AT[43]	cell://[Book44]Sheet1!AT[44]	cell://[Book44]Sheet1!AT[45]
					245	5.07498	1.97784	2.1894	0.77982	2.583	4.57314	1.107	0.22632	3.2841	6.8511	3.47598	3.84498	3.84498	3.84498																										cell://[Book44]Sheet1!AU[41]	cell://[Book44]Sheet1!AU[42]	cell://[Book44]Sheet1!AU[43]	cell://[Book44]Sheet1!AU[44]	cell://[Book44]Sheet1!AU[45]
					246	4.09098	2.82408	3.05532	1.21278	1.94094	4.8462	1.22016	1.32102	3.28164	6.20904	1.48584	3.9114	3.9114	3.9114																										cell://[Book44]Sheet1!AV[41]	cell://[Book44]Sheet1!AV[42]	cell://[Book44]Sheet1!AV[43]	cell://[Book44]Sheet1!AV[44]	cell://[Book44]Sheet1!AV[45]
					247	3.75396	3.16356	3.2964	0.64452	1.4883	5.08236	1.11438	1.10454	1.45878	4.3911	0.02214	2.4231	2.4231	2.4231																										cell://[Book44]Sheet1!AW[41]	cell://[Book44]Sheet1!AW[42]	cell://[Book44]Sheet1!AW[43]	cell://[Book44]Sheet1!AW[44]	cell://[Book44]Sheet1!AW[45]
					248	1.76874	1.1193	0.85362	-1.66296	-1.76382	1.60638	-1.84254	0.96186	-2.45016	1.45386	-3.59898	-2.32224	-2.32224	-2.32224																										cell://[Book44]Sheet1!AX[41]	cell://[Book44]Sheet1!AX[42]	cell://[Book44]Sheet1!AX[43]	cell://[Book44]Sheet1!AX[44]	cell://[Book44]Sheet1!AX[45]
					249	3.8253	0.93726	-0.72324	-1.92372	-0.74784	1.39974	-3.66048	1.34562	-3.12666	2.93724	-4.60266	-3.0381	-3.0381	-3.0381																										cell://[Book44]Sheet1!AY[41]	cell://[Book44]Sheet1!AY[42]	cell://[Book44]Sheet1!AY[43]	cell://[Book44]Sheet1!AY[44]	cell://[Book44]Sheet1!AY[45]
					250	4.72566	4.21398	-0.40344	-0.87084	0.50184	3.09222	-1.53012	2.3862	-0.17958	1.44648	-4.0467	-0.95694	-0.95694	-0.95694																										cell://[Book44]Sheet1!AZ[41]	cell://[Book44]Sheet1!AZ[42]	cell://[Book44]Sheet1!AZ[43]	cell://[Book44]Sheet1!AZ[44]	cell://[Book44]Sheet1!AZ[45]
					251	7.67766	9.54726	3.91878	1.353	5.10204	5.02332	2.46984	5.66292	3.75888	4.94952	-1.6728	2.53134	2.53134	2.53134																										cell://[Book44]Sheet1!BA[41]	cell://[Book44]Sheet1!BA[42]	cell://[Book44]Sheet1!BA[43]	cell://[Book44]Sheet1!BA[44]	cell://[Book44]Sheet1!BA[45]
					252	5.68014	12.2975	5.46612	4.428	8.16228	4.77978	4.69122	7.08972	2.64942	4.69122	-0.2091	5.45382	5.45382	5.45382																										cell://[Book44]Sheet1!BB[41]	cell://[Book44]Sheet1!BB[42]	cell://[Book44]Sheet1!BB[43]	cell://[Book44]Sheet1!BB[44]	cell://[Book44]Sheet1!BB[45]
					253	5.13402	10.7846	4.11804	3.91878	6.44766	3.16602	3.90402	6.39108	2.34438	3.3825	-2.01228	5.00856	5.00856	5.00856																										cell://[Book44]Sheet1!BC[41]	cell://[Book44]Sheet1!BC[42]	cell://[Book44]Sheet1!BC[43]	cell://[Book44]Sheet1!BC[44]	cell://[Book44]Sheet1!BC[45]
					254	5.82036	9.9261	3.94584	3.91878	5.93106	1.96554	3.90402	7.41936	2.17218	3.2103	-1.49814	4.66662	4.66662	4.66662																										cell://[Book44]Sheet1!BD[41]	cell://[Book44]Sheet1!BD[42]	cell://[Book44]Sheet1!BD[43]	cell://[Book44]Sheet1!BD[44]	cell://[Book44]Sheet1!BD[45]
					255	5.08236	5.85726	2.77734	2.01228	5.16846	-0.02952	4.45014	5.8302	0.68634	0.31242	-3.01104	4.9077	4.9077	4.9077																										cell://[Book44]Sheet1!BE[41]	cell://[Book44]Sheet1!BE[42]	cell://[Book44]Sheet1!BE[43]	cell://[Book44]Sheet1!BE[44]	cell://[Book44]Sheet1!BE[45]
					256	5.09466	6.9126	4.95198	3.44892	6.99378	-0.05412	7.7613	7.17336	0.65928	1.09962	-0.27798	6.42552	6.42552	6.42552																										cell://[Book44]Sheet1!BF[41]	cell://[Book44]Sheet1!BF[42]	cell://[Book44]Sheet1!BF[43]	cell://[Book44]Sheet1!BF[44]	cell://[Book44]Sheet1!BF[45]
					257	2.87082	5.90154	5.44152	4.15248	7.5522	-0.74046	8.08602	7.35048	0.51414	2.54364	-0.4428	6.13524	6.13524	6.13524																										cell://[Book44]Sheet1!BG[41]	cell://[Book44]Sheet1!BG[42]	cell://[Book44]Sheet1!BG[43]	cell://[Book44]Sheet1!BG[44]	cell://[Book44]Sheet1!BG[45]
					258	3.23982	2.93724	3.32838	2.72814	4.305	-1.96308	5.72934	7.98516	0.11808	1.35546	-0.15006	6.76992	6.76992	6.76992																										cell://[Book44]Sheet1!BH[41]	cell://[Book44]Sheet1!BH[42]	cell://[Book44]Sheet1!BH[43]	cell://[Book44]Sheet1!BH[44]	cell://[Book44]Sheet1!BH[45]
					259	4.51902	-0.43788	2.1279	-0.01722	0.32226	-3.4317	0.73062	5.80806	-1.34808	-0.56334	-1.92618	5.83512	5.83512	5.83512																										cell://[Book44]Sheet1!BI[41]	cell://[Book44]Sheet1!BI[42]	cell://[Book44]Sheet1!BI[43]	cell://[Book44]Sheet1!BI[44]	cell://[Book44]Sheet1!BI[45]
					260	5.66292	1.56456	4.15002	-0.13038	2.76012	-2.3985	3.65802	9.02574	1.23492	1.70478	2.6568	6.43782	6.43782	6.43782																										cell://[Book44]Sheet1!BJ[41]	cell://[Book44]Sheet1!BJ[42]	cell://[Book44]Sheet1!BJ[43]	cell://[Book44]Sheet1!BJ[44]	cell://[Book44]Sheet1!BJ[45]
					261	7.36278	3.39234	6.0885	2.02212	4.58052	1.1439	6.7404	9.82524	3.6285	3.2964	4.94214	9.0528	9.0528	9.0528																										cell://[Book44]Sheet1!BK[41]	cell://[Book44]Sheet1!BK[42]	cell://[Book44]Sheet1!BK[43]	cell://[Book44]Sheet1!BK[44]	cell://[Book44]Sheet1!BK[45]
					262	8.11308	5.56452	7.04298	1.89912	5.24718	3.04548	8.1426	10.3541	4.58298	5.44644	7.0602	9.61614	9.61614	9.61614																										cell://[Book44]Sheet1!BL[41]	cell://[Book44]Sheet1!BL[42]	cell://[Book44]Sheet1!BL[43]	cell://[Book44]Sheet1!BL[44]	cell://[Book44]Sheet1!BL[45]
					263	8.22378	6.44274	5.77854	1.49076	3.30378	2.54856	8.83632	10.0171	6.13278	5.4858	5.45874	11.1733	11.1733	11.1733																										cell://[Book44]Sheet1!BM[41]	cell://[Book44]Sheet1!BM[42]	cell://[Book44]Sheet1!BM[43]	cell://[Book44]Sheet1!BM[44]	cell://[Book44]Sheet1!BM[45]
					264	10.0417	3.70968	3.52272	-0.2706	1.93848	3.8991	6.95934	9.5694	5.0676	4.59528	6.73056	10.7404	10.7404	10.7404																										cell://[Book44]Sheet1!BN[41]	cell://[Book44]Sheet1!BN[42]	cell://[Book44]Sheet1!BN[43]	cell://[Book44]Sheet1!BN[44]	cell://[Book44]Sheet1!BN[45]
					265	7.98024	3.95568	3.62112	0.123	1.38006	4.9815	5.37018	6.20904	3.86712	2.76012	5.60142	9.98268	9.98268	9.98268																										cell://[Book44]Sheet1!BO[41]	cell://[Book44]Sheet1!BO[42]	cell://[Book44]Sheet1!BO[43]	cell://[Book44]Sheet1!BO[44]	cell://[Book44]Sheet1!BO[45]
					266	6.30498	4.83636	4.43784	2.42064	3.54978	8.15982	9.02328	6.3837	5.37018	4.17708	7.04298	9.9384	9.9384	9.9384																										cell://[Book44]Sheet1!BP[41]	cell://[Book44]Sheet1!BP[42]	cell://[Book44]Sheet1!BP[43]	cell://[Book44]Sheet1!BP[44]	cell://[Book44]Sheet1!BP[45]
					267	7.83264	4.54854	5.09958	5.43414	3.9483	11.6776	10.2213	7.49316	6.72072	6.42552	5.91384	11.1782	11.1782	11.1782																										cell://[Book44]Sheet1!BQ[41]	cell://[Book44]Sheet1!BQ[42]	cell://[Book44]Sheet1!BQ[43]	cell://[Book44]Sheet1!BQ[44]	cell://[Book44]Sheet1!BQ[45]
					268	5.98764	3.2841	4.26072	3.1242	1.88436	8.7945	8.76498	6.76254	5.90154	6.34188	4.02702	8.95194	8.95194	8.95194																										cell://[Book44]Sheet1!BR[41]	cell://[Book44]Sheet1!BR[42]	cell://[Book44]Sheet1!BR[43]	cell://[Book44]Sheet1!BR[44]	cell://[Book44]Sheet1!BR[45]
					269	7.503	4.7601	4.58298	4.85112	3.09714	8.47224	9.00606	6.71334	7.14384	7.36278	5.82774	11.5005	11.5005	11.5005																										cell://[Book44]Sheet1!BS[41]	cell://[Book44]Sheet1!BS[42]	cell://[Book44]Sheet1!BS[43]	cell://[Book44]Sheet1!BS[44]	cell://[Book44]Sheet1!BS[45]
					270	6.67398	6.7035	4.01718	4.62972	5.16108	9.24222	7.7736	5.82282	5.9532	4.73058	5.38494	10.8929	10.8929	10.8929																										cell://[Book44]Sheet1!BT[41]	cell://[Book44]Sheet1!BT[42]	cell://[Book44]Sheet1!BT[43]	cell://[Book44]Sheet1!BT[44]	cell://[Book44]Sheet1!BT[45]
					271	7.34802	9.71454	5.92614	6.3345	5.58912	9.58416	8.03436	6.15492	6.74532	5.12172	4.75518	11.225	11.225	11.225																										cell://[Book44]Sheet1!BU[41]	cell://[Book44]Sheet1!BU[42]	cell://[Book44]Sheet1!BU[43]	cell://[Book44]Sheet1!BU[44]	cell://[Book44]Sheet1!BU[45]
					272	6.99624	6.97656	4.69614	4.96182	5.02332	7.03806	8.64444	8.06388	5.44152	6.07128	1.93848	9.37014	9.37014	9.37014																										cell://[Book44]Sheet1!BV[41]	cell://[Book44]Sheet1!BV[42]	cell://[Book44]Sheet1!BV[43]	cell://[Book44]Sheet1!BV[44]	cell://[Book44]Sheet1!BV[45]
					273	5.58666	3.94338	3.7269	1.78842	1.03566	2.84622	6.34926	5.98518	2.32962	3.7269	-1.29396	6.40092	6.40092	6.40092																										cell://[Book44]Sheet1!BW[41]	cell://[Book44]Sheet1!BW[42]	cell://[Book44]Sheet1!BW[43]	cell://[Book44]Sheet1!BW[44]	cell://[Book44]Sheet1!BW[45]
					274	5.3505	3.0381	3.61866	0.53874	0.2091	0.11808	3.27672	2.67648	0.31488	0.33948	-1.77858	4.51656	4.51656	4.51656																										cell://[Book44]Sheet1!BX[41]	cell://[Book44]Sheet1!BX[42]	cell://[Book44]Sheet1!BX[43]	cell://[Book44]Sheet1!BX[44]	cell://[Book44]Sheet1!BX[45]
					275	5.412	3.45384	1.60884	1.99998	2.1033	0.61008	1.75644	2.37144	1.08732	-0.03198	-1.8204	3.05286	3.05286	3.05286																										cell://[Book44]Sheet1!BY[41]	cell://[Book44]Sheet1!BY[42]	cell://[Book44]Sheet1!BY[43]	cell://[Book44]Sheet1!BY[44]	cell://[Book44]Sheet1!BY[45]
					276	5.17338	4.14018	3.35544	3.85482	4.14264	2.32962	2.57808	4.80684	3.70722	1.3407	-2.19186	3.84498	3.84498	3.84498																										cell://[Book44]Sheet1!BZ[41]	cell://[Book44]Sheet1!BZ[42]	cell://[Book44]Sheet1!BZ[43]	cell://[Book44]Sheet1!BZ[44]	cell://[Book44]Sheet1!BZ[45]
					277	7.58172	3.32838	4.79454	6.5436	3.79824	3.44892	4.38618	6.92244	3.99012	2.41818	-1.353	2.79456	2.79456	2.79456																										cell://[Book44]Sheet1!CA[41]	cell://[Book44]Sheet1!CA[42]	cell://[Book44]Sheet1!CA[43]	cell://[Book44]Sheet1!CA[44]	cell://[Book44]Sheet1!CA[45]
					278	9.10692	2.34192	7.20288	7.6014	4.55838	2.46738	4.31238	6.42798	3.30132	2.22138	-1.42434	1.49076	1.49076	1.49076																										cell://[Book44]Sheet1!CB[41]	cell://[Book44]Sheet1!CB[42]	cell://[Book44]Sheet1!CB[43]	cell://[Book44]Sheet1!CB[44]	cell://[Book44]Sheet1!CB[45]
					279	9.39474	4.182	8.17212	9.18564	5.59404	2.35422	5.28408	7.503	3.48828	2.19186	1.25706	3.26196	3.26196	3.26196																										cell://[Book44]Sheet1!CC[41]	cell://[Book44]Sheet1!CC[42]	cell://[Book44]Sheet1!CC[43]	cell://[Book44]Sheet1!CC[44]	cell://[Book44]Sheet1!CC[45]
					280	10.8191	3.7884	8.93718	10.9814	9.41442	4.57068	5.1168	7.96548	4.45998	3.38988	2.29026	3.73674	3.73674	3.73674																										cell://[Book44]Sheet1!CD[41]	cell://[Book44]Sheet1!CD[42]	cell://[Book44]Sheet1!CD[43]	cell://[Book44]Sheet1!CD[44]	cell://[Book44]Sheet1!CD[45]
					281	9.76374	4.59528	7.65306	11.0528	9.57432	2.6937	4.81914	8.9544	4.80684	3.59652	2.03934	4.47474	4.47474	4.47474																										cell://[Book44]Sheet1!CE[41]	cell://[Book44]Sheet1!CE[42]	cell://[Book44]Sheet1!CE[43]	cell://[Book44]Sheet1!CE[44]	cell://[Book44]Sheet1!CE[45]
					282	9.9999	4.71828	7.6752	10.7133	8.99376	0.88068	5.17584	8.84616	4.24842	3.02088	2.16972	6.11802	6.11802	6.11802																										cell://[Book44]Sheet1!CF[41]	cell://[Book44]Sheet1!CF[42]	cell://[Book44]Sheet1!CF[43]	cell://[Book44]Sheet1!CF[44]	cell://[Book44]Sheet1!CF[45]
					283	9.69486	4.19676	5.53992	9.60138	7.1709	1.54242	4.52148	7.47594	2.8659	1.23984	2.26566	6.79452	6.79452	6.79452																										cell://[Book44]Sheet1!CG[41]	cell://[Book44]Sheet1!CG[42]	cell://[Book44]Sheet1!CG[43]	cell://[Book44]Sheet1!CG[44]	cell://[Book44]Sheet1!CG[45]
					284	8.118	3.60882	3.76134	6.25824	6.5805	-0.13284	1.76628	5.08974	2.1771	0.55104	1.8204	6.00486	6.00486	6.00486																										cell://[Book44]Sheet1!CH[41]	cell://[Book44]Sheet1!CH[42]	cell://[Book44]Sheet1!CH[43]	cell://[Book44]Sheet1!CH[44]	cell://[Book44]Sheet1!CH[45]
					285	5.7072	2.40834	0.6642	3.67278	5.21028	-2.2017	-0.47232	5.09466	1.4883	0.71832	0.78966	5.14386	5.14386	5.14386																										cell://[Book44]Sheet1!CI[41]	cell://[Book44]Sheet1!CI[42]	cell://[Book44]Sheet1!CI[43]	cell://[Book44]Sheet1!CI[44]	cell://[Book44]Sheet1!CI[45]
					286	6.83142	4.94706	1.3407	2.33208	3.76872	-1.01352	-0.0123	5.27424	2.00982	1.9926	1.59408	3.48336	3.48336	3.48336																										cell://[Book44]Sheet1!CJ[41]	cell://[Book44]Sheet1!CJ[42]	cell://[Book44]Sheet1!CJ[43]	cell://[Book44]Sheet1!CJ[44]	cell://[Book44]Sheet1!CJ[45]
					287	6.06636	8.55834	1.05042	0.7626	0.92004	-2.63958	0.88806	4.66908	2.99628	0.91266	2.1033	4.15986	4.15986	4.15986																										cell://[Book44]Sheet1!CK[41]	cell://[Book44]Sheet1!CK[42]	cell://[Book44]Sheet1!CK[43]	cell://[Book44]Sheet1!CK[44]	cell://[Book44]Sheet1!CK[45]
					288	6.75516	9.50052	1.39482	1.58178	3.05532	-2.91264	0.76752	4.4157	2.49936	2.40096	3.0135	4.2804	4.2804	4.2804																										cell://[Book44]Sheet1!CL[41]	cell://[Book44]Sheet1!CL[42]	cell://[Book44]Sheet1!CL[43]	cell://[Book44]Sheet1!CL[44]	cell://[Book44]Sheet1!CL[45]
					289	7.26192	8.44518	1.37514	1.78596	2.1279	-1.98276	1.11192	3.78348	2.92248	3.75888	2.92986	1.74168	1.74168	1.74168																										cell://[Book44]Sheet1!CM[41]	cell://[Book44]Sheet1!CM[42]	cell://[Book44]Sheet1!CM[43]	cell://[Book44]Sheet1!CM[44]	cell://[Book44]Sheet1!CM[45]
					290	6.3345	6.55836	1.5375	1.968	3.5793	-1.91142	1.96308	2.63958	1.63344	2.76012	2.82162	-0.44772	-0.44772	-0.44772																										cell://[Book44]Sheet1!CN[41]	cell://[Book44]Sheet1!CN[42]	cell://[Book44]Sheet1!CN[43]	cell://[Book44]Sheet1!CN[44]	cell://[Book44]Sheet1!CN[45]
					291	5.93352	6.11802	4.3296	4.1943	3.02334	-2.08608	4.89786	3.40956	2.54856	3.57684	3.63588	1.73922	1.73922	1.73922																										cell://[Book44]Sheet1!CO[41]	cell://[Book44]Sheet1!CO[42]	cell://[Book44]Sheet1!CO[43]	cell://[Book44]Sheet1!CO[44]	cell://[Book44]Sheet1!CO[45]
					292	6.08112	6.51408	5.40954	4.90278	2.45754	1.06026	6.66906	4.51656	7.2447	4.87572	5.84742	3.77364	3.77364	3.77364																										cell://[Book44]Sheet1!CP[41]	cell://[Book44]Sheet1!CP[42]	cell://[Book44]Sheet1!CP[43]	cell://[Book44]Sheet1!CP[44]	cell://[Book44]Sheet1!CP[45]
					293	3.9975	3.7515	1.99014	2.59284	-0.615	-0.28782	3.74412	1.20048	6.0885	2.23614	3.7023	0.88068	0.88068	0.88068																										cell://[Book44]Sheet1!CQ[41]	cell://[Book44]Sheet1!CQ[42]	cell://[Book44]Sheet1!CQ[43]	cell://[Book44]Sheet1!CQ[44]	cell://[Book44]Sheet1!CQ[45]
					294	3.51042	-0.58548	-1.65804	2.49936	-0.98892	-0.27306	0.70356	0.66912	3.5178	0.76506	3.10698	-0.51168	-0.51168	-0.51168																										cell://[Book44]Sheet1!CR[41]	cell://[Book44]Sheet1!CR[42]	cell://[Book44]Sheet1!CR[43]	cell://[Book44]Sheet1!CR[44]	cell://[Book44]Sheet1!CR[45]
					295	3.26688	-1.69002	-2.76504	1.01844	-2.36406	0.984	-0.32226	0.81918	4.70844	-0.08856	1.23	-0.84132	-0.84132	-0.84132																										cell://[Book44]Sheet1!CS[41]	cell://[Book44]Sheet1!CS[42]	cell://[Book44]Sheet1!CS[43]	cell://[Book44]Sheet1!CS[44]	cell://[Book44]Sheet1!CS[45]
					296	1.2054	-1.21032	-1.58424	-0.21402	-1.3776	1.38252	0.79212	0.96432	4.6986	-3.07254	0.24354	2.33946	2.33946	2.33946																										cell://[Book44]Sheet1!CT[41]	cell://[Book44]Sheet1!CT[42]	cell://[Book44]Sheet1!CT[43]	cell://[Book44]Sheet1!CT[44]	cell://[Book44]Sheet1!CT[45]
					297	-0.4428	0.10086	-1.23984	-1.8696	-4.14018	0.9594	-1.00614	1.93602	5.10942	-4.17954	-0.10824	2.40342	2.40342	2.40342																										cell://[Book44]Sheet1!CU[41]	cell://[Book44]Sheet1!CU[42]	cell://[Book44]Sheet1!CU[43]	cell://[Book44]Sheet1!CU[44]	cell://[Book44]Sheet1!CU[45]
					298	1.0947	0.74538	-1.18572	-2.39112	-3.64818	4.38618	-2.34438	2.86344	5.32344	-2.83146	-1.23246	2.76504	2.76504	2.76504																										cell://[Book44]Sheet1!CV[41]	cell://[Book44]Sheet1!CV[42]	cell://[Book44]Sheet1!CV[43]	cell://[Book44]Sheet1!CV[44]	cell://[Book44]Sheet1!CV[45]
					299	1.18818	2.15004	-1.40958	-1.8573	-1.16358	4.1205	-2.15496	2.2509	2.02704	-4.4772	0.06888	3.53256	3.53256	3.53256																										cell://[Book44]Sheet1!CW[41]	cell://[Book44]Sheet1!CW[42]	cell://[Book44]Sheet1!CW[43]	cell://[Book44]Sheet1!CW[44]	cell://[Book44]Sheet1!CW[45]
					300	-0.89298	1.87206	1.6113	-0.36162	1.71954	5.61372	-0.85362	3.54978	2.25828	-3.91386	2.3001	6.95934	6.95934	6.95934																										cell://[Book44]Sheet1!CX[41]	cell://[Book44]Sheet1!CX[42]	cell://[Book44]Sheet1!CX[43]	cell://[Book44]Sheet1!CX[44]	cell://[Book44]Sheet1!CX[45]
					301	-1.1316	3.50058	5.6826	0.8733	3.9483	5.74656	1.0455	4.78962	3.74412	-2.35914	4.32468	9.9753	9.9753	9.9753																										cell://[Book44]Sheet1!CY[41]	cell://[Book44]Sheet1!CY[42]	cell://[Book44]Sheet1!CY[43]	cell://[Book44]Sheet1!CY[44]	cell://[Book44]Sheet1!CY[45]
					302	1.6113	5.8179	8.29266	1.16604	4.59036	8.21886	3.075	6.09588	4.52394	-0.39606	8.50422	10.8142	10.8142	10.8142																										cell://[Book44]Sheet1!CZ[41]	cell://[Book44]Sheet1!CZ[42]	cell://[Book44]Sheet1!CZ[43]	cell://[Book44]Sheet1!CZ[44]	cell://[Book44]Sheet1!CZ[45]
					303	2.4354	4.89294	7.38984	2.33454	3.04056	7.1217	3.11682	5.97534	4.38372	2.75766	11.134	9.22254	9.22254	9.22254																										cell://[Book44]Sheet1!DA[41]	cell://[Book44]Sheet1!DA[42]	cell://[Book44]Sheet1!DA[43]	cell://[Book44]Sheet1!DA[44]	cell://[Book44]Sheet1!DA[45]
					304	5.54238	5.72934	8.44272	4.80684	6.45504	5.91876	5.8425	7.0848	5.76378	5.6088	12.9494	9.9138	9.9138	9.9138																										cell://[Book44]Sheet1!DB[41]	cell://[Book44]Sheet1!DB[42]	cell://[Book44]Sheet1!DB[43]	cell://[Book44]Sheet1!DB[44]	cell://[Book44]Sheet1!DB[45]
					305	5.82528	4.28778	6.78222	4.54116	6.83388	3.99012	5.99994	6.97656	6.43782	5.85972	12.8707	8.48454	8.48454	8.48454																										cell://[Book44]Sheet1!DC[41]	cell://[Book44]Sheet1!DC[42]	cell://[Book44]Sheet1!DC[43]	cell://[Book44]Sheet1!DC[44]	cell://[Book44]Sheet1!DC[45]
					306	4.47966	3.94584	6.06882	4.18692	5.34804	3.95076	4.6863	6.87078	6.06882	6.48948	11.9654	6.91998	6.91998	6.91998																										cell://[Book44]Sheet1!DD[41]	cell://[Book44]Sheet1!DD[42]	cell://[Book44]Sheet1!DD[43]	cell://[Book44]Sheet1!DD[44]	cell://[Book44]Sheet1!DD[45]
					307	5.54484	5.62356	4.79208	4.00242	5.48334	1.69248	3.6777	8.38614	4.36896	5.74902	10.4501	6.55098	6.55098	6.55098																										cell://[Book44]Sheet1!DE[41]	cell://[Book44]Sheet1!DE[42]	cell://[Book44]Sheet1!DE[43]	cell://[Book44]Sheet1!DE[44]	cell://[Book44]Sheet1!DE[45]
					308	5.88924	5.26686	3.04548	3.3333	5.49318	0.73062	3.01842	9.7785	3.198	4.9323	10.4821	4.32222	4.32222	4.32222																										cell://[Book44]Sheet1!DF[41]	cell://[Book44]Sheet1!DF[42]	cell://[Book44]Sheet1!DF[43]	cell://[Book44]Sheet1!DF[44]	cell://[Book44]Sheet1!DF[45]
					309	3.2349	1.57686	-1.12176	2.08362	4.08852	-2.88558	3.36528	9.00606	1.19556	2.3739	7.01838	2.84622	2.84622	2.84622																										cell://[Book44]Sheet1!DG[41]	cell://[Book44]Sheet1!DG[42]	cell://[Book44]Sheet1!DG[43]	cell://[Book44]Sheet1!DG[44]	cell://[Book44]Sheet1!DG[45]
					310	3.76872	0.15498	0.62976	1.3038	4.17216	-1.48092	1.97292	10.0319	-1.04796	0.94464	4.64694	2.99628	2.99628	2.99628																										cell://[Book44]Sheet1!DH[41]	cell://[Book44]Sheet1!DH[42]	cell://[Book44]Sheet1!DH[43]	cell://[Book44]Sheet1!DH[44]	cell://[Book44]Sheet1!DH[45]
					311	5.01348	-0.32472	2.40834	-0.85362	3.82776	1.5375	1.74906	10.0147	-2.08362	1.845	5.82036	4.7232	4.7232	4.7232																										cell://[Book44]Sheet1!DI[41]	cell://[Book44]Sheet1!DI[42]	cell://[Book44]Sheet1!DI[43]	cell://[Book44]Sheet1!DI[44]	cell://[Book44]Sheet1!DI[45]
					312	4.19922	-0.54858	2.87574	-0.73062	4.63956	1.1931	2.5215	10.0958	-3.11928	1.65066	5.33328	6.06636	6.06636	6.06636																										cell://[Book44]Sheet1!DJ[41]	cell://[Book44]Sheet1!DJ[42]	cell://[Book44]Sheet1!DJ[43]	cell://[Book44]Sheet1!DJ[44]	cell://[Book44]Sheet1!DJ[45]
					313	5.12418	1.46616	5.0553	-0.75522	6.63462	2.96922	6.5559	11.316	-0.70848	3.95814	5.84004	7.10202	7.10202	7.10202																										cell://[Book44]Sheet1!DK[41]	cell://[Book44]Sheet1!DK[42]	cell://[Book44]Sheet1!DK[43]	cell://[Book44]Sheet1!DK[44]	cell://[Book44]Sheet1!DK[45]
					314	8.9913	2.19678	6.04176	-0.10578	7.63092	7.54236	8.88552	12.6985	2.1525	6.02454	8.14752	7.97778	7.97778	7.97778																										cell://[Book44]Sheet1!DL[41]	cell://[Book44]Sheet1!DL[42]	cell://[Book44]Sheet1!DL[43]	cell://[Book44]Sheet1!DL[44]	cell://[Book44]Sheet1!DL[45]
					315	9.12906	2.34192	7.16106	1.41942	7.503	10.5436	10.086	12.1696	2.78718	8.40336	8.30988	9.72192	9.72192	9.72192																										cell://[Book44]Sheet1!DM[41]	cell://[Book44]Sheet1!DM[42]	cell://[Book44]Sheet1!DM[43]	cell://[Book44]Sheet1!DM[44]	cell://[Book44]Sheet1!DM[45]
					316	9.47346	3.95076	7.6506	3.15618	6.95442	12.2852	9.40212	11.8474	3.63096	8.27544	8.26068	8.95932	8.95932	8.95932																										cell://[Book44]Sheet1!DN[41]	cell://[Book44]Sheet1!DN[42]	cell://[Book44]Sheet1!DN[43]	cell://[Book44]Sheet1!DN[44]	cell://[Book44]Sheet1!DN[45]
					317	12.7305	8.05158	7.74654	3.06024	9.62352	13.5743	11.2274	11.0602	6.1869	9.44148	12.8264	8.98392	8.98392	8.98392																										cell://[Book44]Sheet1!DO[41]	cell://[Book44]Sheet1!DO[42]	cell://[Book44]Sheet1!DO[43]	cell://[Book44]Sheet1!DO[44]	cell://[Book44]Sheet1!DO[45]
					318	9.65058	6.5067	5.04546	3.46122	6.93966	9.7785	8.06634	10.61	5.8179	7.26192	7.93842	6.80436	6.80436	6.80436																										cell://[Book44]Sheet1!DP[41]	cell://[Book44]Sheet1!DP[42]	cell://[Book44]Sheet1!DP[43]	cell://[Book44]Sheet1!DP[44]	cell://[Book44]Sheet1!DP[45]
					319	10.3345	5.3505	6.50916	4.1205	5.28162	9.58662	7.33572	10.4968	6.35664	6.03192	5.78346	6.18444	6.18444	6.18444																										cell://[Book44]Sheet1!DQ[41]	cell://[Book44]Sheet1!DQ[42]	cell://[Book44]Sheet1!DQ[43]	cell://[Book44]Sheet1!DQ[44]	cell://[Book44]Sheet1!DQ[45]
					320	10.9519	3.9975	6.52392	2.97906	3.0135	7.55712	4.059	9.57924	5.57436	5.6703	4.40094	6.30498	6.30498	6.30498																										cell://[Book44]Sheet1!DR[41]	cell://[Book44]Sheet1!DR[42]	cell://[Book44]Sheet1!DR[43]	cell://[Book44]Sheet1!DR[44]	cell://[Book44]Sheet1!DR[45]
					321	7.87446	1.47354	6.45258	2.19186	2.05902	5.3136	3.83514	7.27422	4.78716	5.82036	1.5252	5.76132	5.76132	5.76132																										cell://[Book44]Sheet1!DS[41]	cell://[Book44]Sheet1!DS[42]	cell://[Book44]Sheet1!DS[43]	cell://[Book44]Sheet1!DS[44]	cell://[Book44]Sheet1!DS[45]
					322	7.72194	1.17096	6.20412	1.59654	1.9188	2.89296	3.32838	7.52268	4.58298	4.57806	1.72938	2.92986	2.92986	2.92986																										cell://[Book44]Sheet1!DT[41]	cell://[Book44]Sheet1!DT[42]	cell://[Book44]Sheet1!DT[43]	cell://[Book44]Sheet1!DT[44]	cell://[Book44]Sheet1!DT[45]
					323	7.38738	0.33456	6.37386	1.07994	1.72446	1.83024	3.3579	6.84372	4.43046	4.91754	0.861	2.92248	2.92248	2.92248																										cell://[Book44]Sheet1!DU[41]	cell://[Book44]Sheet1!DU[42]	cell://[Book44]Sheet1!DU[43]	cell://[Book44]Sheet1!DU[44]	cell://[Book44]Sheet1!DU[45]
					324	2.71338	-2.5707	4.53624	1.60146	-0.62976	1.2054	0.90036	5.2152	3.53256	4.15494	-2.25336	2.29764	2.29764	2.29764																										cell://[Book44]Sheet1!DV[41]	cell://[Book44]Sheet1!DV[42]	cell://[Book44]Sheet1!DV[43]	cell://[Book44]Sheet1!DV[44]	cell://[Book44]Sheet1!DV[45]
					325	2.72568	-2.5953	3.13404	2.53626	-0.2337	2.9643	2.19186	3.99012	3.21768	3.77856	-1.53012	2.58546	2.58546	2.58546																										cell://[Book44]Sheet1!DW[41]	cell://[Book44]Sheet1!DW[42]	cell://[Book44]Sheet1!DW[43]	cell://[Book44]Sheet1!DW[44]	cell://[Book44]Sheet1!DW[45]
					326	1.56702	-3.6408	1.62852	1.49076	-0.123	0.76752	0.68142	2.94708	2.17464	3.07746	-0.49692	2.00244	2.00244	2.00244																										cell://[Book44]Sheet1!DX[41]	cell://[Book44]Sheet1!DX[42]	cell://[Book44]Sheet1!DX[43]	cell://[Book44]Sheet1!DX[44]	cell://[Book44]Sheet1!DX[45]
					327	2.82162	-3.2226	1.72938	2.52888	0.66912	0.10578	1.476	3.2349	1.5252	3.28164	0.5535	2.47968	2.47968	2.47968																										cell://[Book44]Sheet1!DY[41]	cell://[Book44]Sheet1!DY[42]	cell://[Book44]Sheet1!DY[43]	cell://[Book44]Sheet1!DY[44]	cell://[Book44]Sheet1!DY[45]
					328	3.25212	-3.91632	1.29642	2.0049	1.18818	-0.76014	-0.60516	1.84746	0.22878	2.93724	0.64206	1.4391	1.4391	1.4391																										cell://[Book44]Sheet1!DZ[41]	cell://[Book44]Sheet1!DZ[42]	cell://[Book44]Sheet1!DZ[43]	cell://[Book44]Sheet1!DZ[44]	cell://[Book44]Sheet1!DZ[45]
					329	1.55226	-5.7687	0.0369	0.96678	-0.31242	-2.26812	0.13284	-0.35178	-1.62606	1.63098	-1.83762	0.16482	0.16482	0.16482																										cell://[Book44]Sheet1!EA[41]	cell://[Book44]Sheet1!EA[42]	cell://[Book44]Sheet1!EA[43]	cell://[Book44]Sheet1!EA[44]	cell://[Book44]Sheet1!EA[45]
					330	0.5412	-3.69246	0.59532	1.2546	1.50306	0.1599	0.9348	1.38498	-2.5338	1.44648	-1.64574	1.79088	1.79088	1.79088																										cell://[Book44]Sheet1!EB[41]	cell://[Book44]Sheet1!EB[42]	cell://[Book44]Sheet1!EB[43]	cell://[Book44]Sheet1!EB[44]	cell://[Book44]Sheet1!EB[45]
					331	2.16726	-0.3813	1.97046	4.70844	3.82038	0.4305	2.09346	3.42924	-0.55104	2.87574	-1.11438	4.60512	4.60512	4.60512																										cell://[Book44]Sheet1!EC[41]	cell://[Book44]Sheet1!EC[42]	cell://[Book44]Sheet1!EC[43]	cell://[Book44]Sheet1!EC[44]	cell://[Book44]Sheet1!EC[45]
					332	2.09838	0.69618	3.444	4.68384	3.88434	-0.246	2.02212	4.47228	0.38376	5.3751	-0.70848	6.8265	6.8265	6.8265																										cell://[Book44]Sheet1!ED[41]	cell://[Book44]Sheet1!ED[42]	cell://[Book44]Sheet1!ED[43]	cell://[Book44]Sheet1!ED[44]	cell://[Book44]Sheet1!ED[45]
					333	-1.0824	0.35178	1.63344	3.8007	0.12054	0.64698	1.23738	1.70232	-4.02702	4.45998	-0.70848	5.72196	5.72196	5.72196																										cell://[Book44]Sheet1!EE[41]	cell://[Book44]Sheet1!EE[42]	cell://[Book44]Sheet1!EE[43]	cell://[Book44]Sheet1!EE[44]	cell://[Book44]Sheet1!EE[45]
					334	-1.21278	1.21524	1.0701	4.51656	0.2706	3.11436	-0.25584	0.74784	-3.63834	5.1537	-0.25584	7.06266	7.06266	7.06266																										cell://[Book44]Sheet1!EF[41]	cell://[Book44]Sheet1!EF[42]	cell://[Book44]Sheet1!EF[43]	cell://[Book44]Sheet1!EF[44]	cell://[Book44]Sheet1!EF[45]
					335	1.39728	3.86466	0.88314	7.49316	0.5904	5.41692	1.45632	1.90896	-2.091	4.04916	2.1279	10.8166	10.8166	10.8166																										cell://[Book44]Sheet1!EG[41]	cell://[Book44]Sheet1!EG[42]	cell://[Book44]Sheet1!EG[43]	cell://[Book44]Sheet1!EG[44]	cell://[Book44]Sheet1!EG[45]
					336	3.0504	7.26192	2.37144	9.54234	0.29766	8.83878	3.10944	3.54486	1.6482	5.51778	4.57806	15.7219	15.7219	15.7219																										cell://[Book44]Sheet1!EH[41]	cell://[Book44]Sheet1!EH[42]	cell://[Book44]Sheet1!EH[43]	cell://[Book44]Sheet1!EH[44]	cell://[Book44]Sheet1!EH[45]
					337	4.67646	7.9458	5.30622	11.4365	0.17958	9.87936	7.21272	5.3751	6.4575	7.64076	6.35418	17.4537	17.4537	17.4537																										cell://[Book44]Sheet1!EI[41]	cell://[Book44]Sheet1!EI[42]	cell://[Book44]Sheet1!EI[43]	cell://[Book44]Sheet1!EI[44]	cell://[Book44]Sheet1!EI[45]
					338	5.74656	7.98024	6.16968	9.89412	0.22386	9.72192	8.47962	4.89294	6.51162	8.02944	7.24962	16.2827	16.2827	16.2827																										cell://[Book44]Sheet1!EJ[41]	cell://[Book44]Sheet1!EJ[42]	cell://[Book44]Sheet1!EJ[43]	cell://[Book44]Sheet1!EJ[44]	cell://[Book44]Sheet1!EJ[45]
					339	6.41322	7.50546	6.47718	10.2926	-0.20664	9.06756	8.00484	5.18814	5.62848	5.84496	5.9655	14.3197	14.3197	14.3197																										cell://[Book44]Sheet1!EK[41]	cell://[Book44]Sheet1!EK[42]	cell://[Book44]Sheet1!EK[43]	cell://[Book44]Sheet1!EK[44]	cell://[Book44]Sheet1!EK[45]
					340	9.94332	11.407	7.51776	12.8018	3.57684	10.7133	10.3	6.00486	10.5239	8.58786	8.30742	14.4279	14.4279	14.4279																										cell://[Book44]Sheet1!EL[41]	cell://[Book44]Sheet1!EL[42]	cell://[Book44]Sheet1!EL[43]	cell://[Book44]Sheet1!EL[44]	cell://[Book44]Sheet1!EL[45]
					341	10.0442	10.8142	7.9581	13.4857	3.67278	12.3197	12.2533	7.95072	11.0823	7.66044	7.95564	12.1229	12.1229	12.1229																										cell://[Book44]Sheet1!EM[41]	cell://[Book44]Sheet1!EM[42]	cell://[Book44]Sheet1!EM[43]	cell://[Book44]Sheet1!EM[44]	cell://[Book44]Sheet1!EM[45]
					342	7.54728	9.9138	7.4046	13.3652	2.39112	11.7465	12.4082	7.79574	10.8757	7.41936	7.86954	9.01836	9.01836	9.01836																										cell://[Book44]Sheet1!EN[41]	cell://[Book44]Sheet1!EN[42]	cell://[Book44]Sheet1!EN[43]	cell://[Book44]Sheet1!EN[44]	cell://[Book44]Sheet1!EN[45]
					343	6.27546	9.73176	5.7195	13.1831	3.89418	9.12168	8.97408	8.32464	8.7453	4.14756	7.24224	5.83266	5.83266	5.83266																										cell://[Book44]Sheet1!EO[41]	cell://[Book44]Sheet1!EO[42]	cell://[Book44]Sheet1!EO[43]	cell://[Book44]Sheet1!EO[44]	cell://[Book44]Sheet1!EO[45]
					344	6.59526	8.93472	4.51656	13.2717	4.9446	8.33202	5.44644	6.62232	7.4415	3.14634	6.37878	2.49444	2.49444	2.49444																										cell://[Book44]Sheet1!EP[41]	cell://[Book44]Sheet1!EP[42]	cell://[Book44]Sheet1!EP[43]	cell://[Book44]Sheet1!EP[44]	cell://[Book44]Sheet1!EP[45]
					345	5.84004	7.81542	6.05898	14.3959	5.7195	10.2754	5.57928	6.4206	7.29882	3.35052	7.62846	0.96924	0.96924	0.96924																										cell://[Book44]Sheet1!EQ[41]	cell://[Book44]Sheet1!EQ[42]	cell://[Book44]Sheet1!EQ[43]	cell://[Book44]Sheet1!EQ[44]	cell://[Book44]Sheet1!EQ[45]
					346	5.10204	8.14506	5.32098	13.0232	6.09834	13.2791	7.81296	5.18568	6.93474	3.12174	9.30372	-1.8204	-1.8204	-1.8204																										cell://[Book44]Sheet1!ER[41]	cell://[Book44]Sheet1!ER[42]	cell://[Book44]Sheet1!ER[43]	cell://[Book44]Sheet1!ER[44]	cell://[Book44]Sheet1!ER[45]
					347	9.0036	7.84494	5.90646	12.6493	8.26314	13.6382	9.11676	8.59278	8.34432	3.198	9.09216	1.40958	1.40958	1.40958																										cell://[Book44]Sheet1!ES[41]	cell://[Book44]Sheet1!ES[42]	cell://[Book44]Sheet1!ES[43]	cell://[Book44]Sheet1!ES[44]	cell://[Book44]Sheet1!ES[45]
					348	9.09462	8.28774	6.15246	13.0036	7.21026	11.995	9.19548	8.23854	7.29636	3.19308	7.626	2.0172	2.0172	2.0172																										cell://[Book44]Sheet1!ET[41]	cell://[Book44]Sheet1!ET[42]	cell://[Book44]Sheet1!ET[43]	cell://[Book44]Sheet1!ET[44]	cell://[Book44]Sheet1!ET[45]
					349	9.35538	6.7404	8.47962	12.3098	9.52512	10.5214	10.1081	9.7293	7.9335	4.23366	6.75762	2.68386	2.68386	2.68386																										cell://[Book44]Sheet1!EU[41]	cell://[Book44]Sheet1!EU[42]	cell://[Book44]Sheet1!EU[43]	cell://[Book44]Sheet1!EU[44]	cell://[Book44]Sheet1!EU[45]
					350	11.4415	6.86832	10.7994	11.8474	9.84984	12.733	11.1536	9.83016	9.55464	6.90522	6.51654	3.49074	3.49074	3.49074																										cell://[Book44]Sheet1!EV[41]	cell://[Book44]Sheet1!EV[42]	cell://[Book44]Sheet1!EV[43]	cell://[Book44]Sheet1!EV[44]	cell://[Book44]Sheet1!EV[45]
					351	9.7047	5.96304	8.46486	10.6887	9.52266	11.2668	9.40212	9.03066	8.79696	6.21642	5.10204	4.28532	4.28532	4.28532																										cell://[Book44]Sheet1!EW[41]	cell://[Book44]Sheet1!EW[42]	cell://[Book44]Sheet1!EW[43]	cell://[Book44]Sheet1!EW[44]	cell://[Book44]Sheet1!EW[45]
					352	11.225	7.0848	8.0934	8.9544	10.1401	10.0147	9.83016	8.49684	9.65058	6.32466	4.08852	6.8757	6.8757	6.8757																										cell://[Book44]Sheet1!EX[41]	cell://[Book44]Sheet1!EX[42]	cell://[Book44]Sheet1!EX[43]	cell://[Book44]Sheet1!EX[44]	cell://[Book44]Sheet1!EX[45]
					353	12.086	8.8068	10.118	9.80064	12.6075	10.1377	9.22992	8.98146	9.30372	6.67152	5.1168	10.3049	10.3049	10.3049																										cell://[Book44]Sheet1!EY[41]	cell://[Book44]Sheet1!EY[42]	cell://[Book44]Sheet1!EY[43]	cell://[Book44]Sheet1!EY[44]	cell://[Book44]Sheet1!EY[45]
					354	10.2336	9.43164	11.3234	8.364	11.4021	10.8781	8.3271	8.12538	8.44518	5.99994	5.81052	9.16842	9.16842	9.16842																										cell://[Book44]Sheet1!EZ[41]	cell://[Book44]Sheet1!EZ[42]	cell://[Book44]Sheet1!EZ[43]	cell://[Book44]Sheet1!EZ[44]	cell://[Book44]Sheet1!EZ[45]
					355	11.1192	9.6186	14.8904	11.6432	15.8621	12.5435	10.4944	10.2557	9.58662	8.67642	8.75022	10.4033	10.4033	10.4033																										cell://[Book44]Sheet1!FA[41]	cell://[Book44]Sheet1!FA[42]	cell://[Book44]Sheet1!FA[43]	cell://[Book44]Sheet1!FA[44]	cell://[Book44]Sheet1!FA[45]
					356	9.55218	11.621	14.2286	12.4673	13.4291	14.3762	10.6247	10.2557	7.97286	8.8068	9.46116	9.83016	9.83016	9.83016																										cell://[Book44]Sheet1!FB[41]	cell://[Book44]Sheet1!FB[42]	cell://[Book44]Sheet1!FB[43]	cell://[Book44]Sheet1!FB[44]	cell://[Book44]Sheet1!FB[45]
					357	9.06264	12.113	13.9334	13.9162	13.8449	14.2336	11.7834	12.2877	9.74406	9.35784	8.71578	11.4218	11.4218	11.4218																										cell://[Book44]Sheet1!FC[41]	cell://[Book44]Sheet1!FC[42]	cell://[Book44]Sheet1!FC[43]	cell://[Book44]Sheet1!FC[44]	cell://[Book44]Sheet1!FC[45]
					358	9.00852	12.2114	15.7711	15.931	12.1475	16.4353	15.9654	13.8129	10.3025	12.2311	11.621	13.1389	13.1389	13.1389																										cell://[Book44]Sheet1!FD[41]	cell://[Book44]Sheet1!FD[42]	cell://[Book44]Sheet1!FD[43]	cell://[Book44]Sheet1!FD[44]	cell://[Book44]Sheet1!FD[45]
					359	10.6321	14.2532	15.1462	17.9383	11.6014	17.7464	16.391	15.097	11.2397	12.6985	14.3984	13.9211	13.9211	13.9211																										cell://[Book44]Sheet1!FE[41]	cell://[Book44]Sheet1!FE[42]	cell://[Book44]Sheet1!FE[43]	cell://[Book44]Sheet1!FE[44]	cell://[Book44]Sheet1!FE[45]
					360	13.5202	15.8596	14.9543	20.4352	12.6715	20.0072	18.3024	19.1585	16.7797	16.915	17.6357	18.4598	18.4598	18.4598																										cell://[Book44]Sheet1!FF[41]	cell://[Book44]Sheet1!FF[42]	cell://[Book44]Sheet1!FF[43]	cell://[Book44]Sheet1!FF[44]	cell://[Book44]Sheet1!FF[45]
					361	16.3172	19.9998	18.5336	27.0797	17.0995	24.2827	22.0047	23.311	21.5865	22.2802	20.7796	23.6898	23.6898	23.6898																										cell://[Book44]Sheet1!FG[41]	cell://[Book44]Sheet1!FG[42]	cell://[Book44]Sheet1!FG[43]	cell://[Book44]Sheet1!FG[44]	cell://[Book44]Sheet1!FG[45]
					362	15.0847	20.819	16.3442	26.0735	15.1265	25.766	21.402	23.2667	22.9862	22.4254	19.7612	24.017	24.017	24.017																										cell://[Book44]Sheet1!FH[41]	cell://[Book44]Sheet1!FH[42]	cell://[Book44]Sheet1!FH[43]	cell://[Book44]Sheet1!FH[44]	cell://[Book44]Sheet1!FH[45]
					363	19.7071	23.0059	19.6603	27.0748	20.7157	27.4782	21.8645	25.6553	27.0403	26.4352	22.787	26.9001	26.9001	26.9001																										cell://[Book44]Sheet1!FI[41]	cell://[Book44]Sheet1!FI[42]	cell://[Book44]Sheet1!FI[43]	cell://[Book44]Sheet1!FI[44]	cell://[Book44]Sheet1!FI[45]
					364	24.2212	25.2642	22.9764	30.2186	24.5483	31.1215	25.3528	28.6098	28.0711	30.0956	26.9739	28.9739	28.9739	28.9739																										cell://[Book44]Sheet1!FJ[41]	cell://[Book44]Sheet1!FJ[42]	cell://[Book44]Sheet1!FJ[43]	cell://[Book44]Sheet1!FJ[44]	cell://[Book44]Sheet1!FJ[45]
					365	33.6454	31.1018	28.2457	34.7377	30.8189	36.7524	28.873	31.6405	32.3219	33.1141	31.2863	33.5175	33.5175	33.5175																										cell://[Book44]Sheet1!FK[41]	cell://[Book44]Sheet1!FK[42]	cell://[Book44]Sheet1!FK[43]	cell://[Book44]Sheet1!FK[44]	cell://[Book44]Sheet1!FK[45]
					366	36.1374	34.1669	32.3047	37.2764	34.5778	40.2333	31.3871	35.1805	35.3133	36.7278	34.1719	38.0119	38.0119	38.0119																										cell://[Book44]Sheet1!FL[41]	cell://[Book44]Sheet1!FL[42]	cell://[Book44]Sheet1!FL[43]	cell://[Book44]Sheet1!FL[44]	cell://[Book44]Sheet1!FL[45]
					367	40.3292	39.4412	40.4006	42.6859	38.4031	43.8274	35.9086	37.5371	38.8483	41.2198	35.9898	39.3944	39.3944	39.3944																										cell://[Book44]Sheet1!FM[41]	cell://[Book44]Sheet1!FM[42]	cell://[Book44]Sheet1!FM[43]	cell://[Book44]Sheet1!FM[44]	cell://[Book44]Sheet1!FM[45]
					368	46.8335	44.649	47.4509	46.0069	43.2296	48.0856	39.0279	43.451	43.9184	45.0451	40.4498	43.2197	43.2197	43.2197																										cell://[Book44]Sheet1!FN[41]	cell://[Book44]Sheet1!FN[42]	cell://[Book44]Sheet1!FN[43]	cell://[Book44]Sheet1!FN[44]	cell://[Book44]Sheet1!FN[45]
					369	57.1384	54.3119	57.9084	55.0425	52.8949	54.9958	48.526	51.2762	49.9651	53.5222	48.2381	51.7141	51.7141	51.7141																										cell://[Book44]Sheet1!FO[41]	cell://[Book44]Sheet1!FO[42]	cell://[Book44]Sheet1!FO[43]	cell://[Book44]Sheet1!FO[44]	cell://[Book44]Sheet1!FO[45]
					370	67.9354	65.0055	69.6721	68.2453	59.869	65.099	59.2811	57.751	58.4668	59.6206	54.8482	61.0449	61.0449	61.0449																										cell://[Book44]Sheet1!FP[41]	cell://[Book44]Sheet1!FP[42]	cell://[Book44]Sheet1!FP[43]	cell://[Book44]Sheet1!FP[44]	cell://[Book44]Sheet1!FP[45]
					371	77.9402	78.0287	79.6204	77.9402	70.5061	75.4605	69.126	67.19	68.4151	68.0731	63.2614	69.3105	69.3105	69.3105																										cell://[Book44]Sheet1!FQ[41]	cell://[Book44]Sheet1!FQ[42]	cell://[Book44]Sheet1!FQ[43]	cell://[Book44]Sheet1!FQ[44]	cell://[Book44]Sheet1!FQ[45]
					372	85.394	90.5772	91.4308	89.3792	81.1677	86.0041	79.5638	78.7126	78.4248	79.5933	72.4741	79.522	79.522	79.522																										cell://[Book44]Sheet1!FR[41]	cell://[Book44]Sheet1!FR[42]	cell://[Book44]Sheet1!FR[43]	cell://[Book44]Sheet1!FR[44]	cell://[Book44]Sheet1!FR[45]
					373	97.5882	103.913	105.391	100.299	92.9339	98.0507	92.373	90.7937	87.3251	91.0864	81.6622	88.3534	88.3534	88.3534																										cell://[Book44]Sheet1!FS[41]	cell://[Book44]Sheet1!FS[42]	cell://[Book44]Sheet1!FS[43]	cell://[Book44]Sheet1!FS[44]	cell://[Book44]Sheet1!FS[45]
					374	111.443	113.713	115.126	113.367	105.308	109.662	104.747	103.413	96.9142	100.641	93.4382	99.4357	99.4357	99.4357																										cell://[Book44]Sheet1!FT[41]	cell://[Book44]Sheet1!FT[42]	cell://[Book44]Sheet1!FT[43]	cell://[Book44]Sheet1!FT[44]	cell://[Book44]Sheet1!FT[45]
					375	123.285	125.733	124.889	123.972	115.743	119.603	116.939	114.026	105.969	112.838	105.81	109.704	109.704	109.704																										cell://[Book44]Sheet1!FU[41]	cell://[Book44]Sheet1!FU[42]	cell://[Book44]Sheet1!FU[43]	cell://[Book44]Sheet1!FU[44]	cell://[Book44]Sheet1!FU[45]
					376	134.815	138.963	136.628	134.122	126.491	131.536	125.659	124.872	117.972	125.162	118.233	119.396	119.396	119.396																										cell://[Book44]Sheet1!FV[41]	cell://[Book44]Sheet1!FV[42]	cell://[Book44]Sheet1!FV[43]	cell://[Book44]Sheet1!FV[44]	cell://[Book44]Sheet1!FV[45]
					377	149	154.328	148.281	148.783	141.393	145.676	136.904	141.962	132.884	138.587	132.606	131.711	131.711	131.711																										cell://[Book44]Sheet1!FW[41]	cell://[Book44]Sheet1!FW[42]	cell://[Book44]Sheet1!FW[43]	cell://[Book44]Sheet1!FW[44]	cell://[Book44]Sheet1!FW[45]
					378	168.783	168.859	164.207	166.385	154.818	162.134	147.981	156.274	146.119	156.5	146.975	145.354	145.354	145.354																										cell://[Book44]Sheet1!FX[41]	cell://[Book44]Sheet1!FX[42]	cell://[Book44]Sheet1!FX[43]	cell://[Book44]Sheet1!FX[44]	cell://[Book44]Sheet1!FX[45]
					379	188.854	187.28	182.003	184.933	172.414	178.945	161.364	173.686	163.002	173.878	161.091	159.907	159.907	159.907																										cell://[Book44]Sheet1!FY[41]	cell://[Book44]Sheet1!FY[42]	cell://[Book44]Sheet1!FY[43]	cell://[Book44]Sheet1!FY[44]	cell://[Book44]Sheet1!FY[45]
					380	210.074	205.941	199.917	207.164	192.756	199.784	177.408	194.133	183.506	190.101	179.912	177.614	177.614	177.614																										cell://[Book44]Sheet1!FZ[41]	cell://[Book44]Sheet1!FZ[42]	cell://[Book44]Sheet1!FZ[43]	cell://[Book44]Sheet1!FZ[44]	cell://[Book44]Sheet1!FZ[45]
					381	229.356	230.322	221.026	228.15	213.769	223.862	196.261	213.786	202.866	209.904	201.255	198.714	198.714	198.714																										cell://[Book44]Sheet1!GA[41]	cell://[Book44]Sheet1!GA[42]	cell://[Book44]Sheet1!GA[43]	cell://[Book44]Sheet1!GA[44]	cell://[Book44]Sheet1!GA[45]
					382	251.331	254.096	244.615	251.84	237.503	248.831	218.615	234.007	224.576	228.384	218.773	220.477	220.477	220.477																										cell://[Book44]Sheet1!GB[41]	cell://[Book44]Sheet1!GB[42]	cell://[Book44]Sheet1!GB[43]	cell://[Book44]Sheet1!GB[44]	cell://[Book44]Sheet1!GB[45]
					383	273.075	276.406	267.697	273.931	262.524	272.994	241.872	254.381	246.645	248.841	238.175	242.972	242.972	242.972																										cell://[Book44]Sheet1!GC[41]	cell://[Book44]Sheet1!GC[42]	cell://[Book44]Sheet1!GC[43]	cell://[Book44]Sheet1!GC[44]	cell://[Book44]Sheet1!GC[45]
					384	294.922	298.142	290.917	290.964	285.869	295.547	263.899	274.775	264.711	271.436	260.315	263.808	263.808	263.808																										cell://[Book44]Sheet1!GD[41]	cell://[Book44]Sheet1!GD[42]	cell://[Book44]Sheet1!GD[43]	cell://[Book44]Sheet1!GD[44]	cell://[Book44]Sheet1!GD[45]
					385	316.171	324.747	318.39	314.255	311.512	322.073	291.631	297.904	286.179	292.145	284.669	290.804	290.804	290.804																										cell://[Book44]Sheet1!GE[41]	cell://[Book44]Sheet1!GE[42]	cell://[Book44]Sheet1!GE[43]	cell://[Book44]Sheet1!GE[44]	cell://[Book44]Sheet1!GE[45]
					386	336.257	347.091	339.662	332.971	334.489	347.596	315.436	319.202	308.137	314.617	308.767	312.169	312.169	312.169																										cell://[Book44]Sheet1!GF[41]	cell://[Book44]Sheet1!GF[42]	cell://[Book44]Sheet1!GF[43]	cell://[Book44]Sheet1!GF[44]	cell://[Book44]Sheet1!GF[45]
					387	362.127	370.191	365.113	355.583	357.31	370.601	338.161	340.233	330.353	339.741	330.631	334.503	334.503	334.503																										cell://[Book44]Sheet1!GG[41]	cell://[Book44]Sheet1!GG[42]	cell://[Book44]Sheet1!GG[43]	cell://[Book44]Sheet1!GG[44]	cell://[Book44]Sheet1!GG[45]
					388	390.181	394.281	393.78	381.433	381.069	395.396	362.437	362.373	355.266	364.899	351.504	357.44	357.44	357.44																										cell://[Book44]Sheet1!GH[41]	cell://[Book44]Sheet1!GH[42]	cell://[Book44]Sheet1!GH[43]	cell://[Book44]Sheet1!GH[44]	cell://[Book44]Sheet1!GH[45]
					389	416.102	421.243	417.191	408.013	406.084	421.127	383.699	385.612	376.87	392.232	375.029	377.548	377.548	377.548																										cell://[Book44]Sheet1!GI[41]	cell://[Book44]Sheet1!GI[42]	cell://[Book44]Sheet1!GI[43]	cell://[Book44]Sheet1!GI[44]	cell://[Book44]Sheet1!GI[45]
					390	447.339	450.451	442.709	435.833	428.881	446.574	404.399	410.215	402.114	413.917	400.823	398.333	398.333	398.333																										cell://[Book44]Sheet1!GJ[41]	cell://[Book44]Sheet1!GJ[42]	cell://[Book44]Sheet1!GJ[43]	cell://[Book44]Sheet1!GJ[44]	cell://[Book44]Sheet1!GJ[45]
					391	476.482	480.691	468.278	466.04	450.569	473.69	429.056	433.464	426.847	436.805	423.969	421.459	421.459	421.459																										cell://[Book44]Sheet1!GK[41]	cell://[Book44]Sheet1!GK[42]	cell://[Book44]Sheet1!GK[43]	cell://[Book44]Sheet1!GK[44]	cell://[Book44]Sheet1!GK[45]
					392	507.68	508.762	492.497	492.704	478.372	499.852	451.016	455.164	452.409	458.679	448.47	440.094	440.094	440.094																										cell://[Book44]Sheet1!GL[41]	cell://[Book44]Sheet1!GL[42]	cell://[Book44]Sheet1!GL[43]	cell://[Book44]Sheet1!GL[44]	cell://[Book44]Sheet1!GL[45]
					393	539.817	536.15	521.611	521.276	506.807	523.193	475.324	479.88	477.828	482.153	472.591	464.674	464.674	464.674																										cell://[Book44]Sheet1!GM[41]	cell://[Book44]Sheet1!GM[42]	cell://[Book44]Sheet1!GM[43]	cell://[Book44]Sheet1!GM[44]	cell://[Book44]Sheet1!GM[45]
					394	566.403	565.66	550.204	547.552	533.572	549.687	502.726	503.924	504.775	507.449	496.674	488.731	488.731	488.731																										cell://[Book44]Sheet1!GN[41]	cell://[Book44]Sheet1!GN[42]	cell://[Book44]Sheet1!GN[43]	cell://[Book44]Sheet1!GN[44]	cell://[Book44]Sheet1!GN[45]
					395	595.195	597.172	573.935	577.273	564.929	576.063	527.7	531.99	531.178	531.931	520.396	510.935	510.935	510.935																										cell://[Book44]Sheet1!GO[41]	cell://[Book44]Sheet1!GO[42]	cell://[Book44]Sheet1!GO[43]	cell://[Book44]Sheet1!GO[44]	cell://[Book44]Sheet1!GO[45]
					396	624.983	624.016	601.379	606.693	598.56	599.984	556.671	560.029	559.099	556.681	545.409	537.089	537.089	537.089																										cell://[Book44]Sheet1!GP[41]	cell://[Book44]Sheet1!GP[42]	cell://[Book44]Sheet1!GP[43]	cell://[Book44]Sheet1!GP[44]	cell://[Book44]Sheet1!GP[45]
					397	649.664	652.407	628.471	636.038	630.382	628.98	584.621	586.139	585.177	584.503	569.298	566.627	566.627	566.627																										cell://[Book44]Sheet1!GQ[41]	cell://[Book44]Sheet1!GQ[42]	cell://[Book44]Sheet1!GQ[43]	cell://[Book44]Sheet1!GQ[44]	cell://[Book44]Sheet1!GQ[45]
					398	675.644	676.188	659.89	667.154	660.18	656.552	610.764	612.417	612.968	612.442	592.501	590.518	590.518	590.518																										cell://[Book44]Sheet1!GR[41]	cell://[Book44]Sheet1!GR[42]	cell://[Book44]Sheet1!GR[43]	cell://[Book44]Sheet1!GR[44]	cell://[Book44]Sheet1!GR[45]
					399	701.572	702.308	688.672	691.681	688.601	678.525	634.741	637.853	641.391	640.51	616.018	617.573	617.573	617.573																										cell://[Book44]Sheet1!GS[41]	cell://[Book44]Sheet1!GS[42]	cell://[Book44]Sheet1!GS[43]	cell://[Book44]Sheet1!GS[44]	cell://[Book44]Sheet1!GS[45]
					400	731.513	733.838	716.588	722.945	713.87	708.197	661.841	663.905	669.646	665.767	640.638	644.505	644.505	644.505																										cell://[Book44]Sheet1!GT[41]	cell://[Book44]Sheet1!GT[42]	cell://[Book44]Sheet1!GT[43]	cell://[Book44]Sheet1!GT[44]	cell://[Book44]Sheet1!GT[45]
					401	762.593	767.887	745.643	753.601	744.005	740.507	687.592	689.941	697.331	689.548	668.217	673.937	673.937	673.937																										cell://[Book44]Sheet1!GU[41]	cell://[Book44]Sheet1!GU[42]	cell://[Book44]Sheet1!GU[43]	cell://[Book44]Sheet1!GU[44]	cell://[Book44]Sheet1!GU[45]
					402	793.891	796.263	774.772	775.362	772.47	769.862	713.621	715.272	720.969	714.743	694.785	700.05	700.05	700.05																										cell://[Book44]Sheet1!GV[41]	cell://[Book44]Sheet1!GV[42]	cell://[Book44]Sheet1!GV[43]	cell://[Book44]Sheet1!GV[44]	cell://[Book44]Sheet1!GV[45]
					403	825.672	825.136	806.71	799.697	792.816	803.116	735.584	739.697	747.739	739.995	722.322	725.444	725.444	725.444																										cell://[Book44]Sheet1!GW[41]	cell://[Book44]Sheet1!GW[42]	cell://[Book44]Sheet1!GW[43]	cell://[Book44]Sheet1!GW[44]	cell://[Book44]Sheet1!GW[45]
					404	857.63	854.998	833.256	827.114	816.043	833.505	760.384	769.909	767.997	764.617	749.564	751.117	751.117	751.117																										cell://[Book44]Sheet1!GX[41]	cell://[Book44]Sheet1!GX[42]	cell://[Book44]Sheet1!GX[43]	cell://[Book44]Sheet1!GX[44]	cell://[Book44]Sheet1!GX[45]
					405	893.027	888.86	858.164	853.108	847.416	864.783	788.019	796.89	789.512	790.118	778.521	780.322	780.322	780.322																										cell://[Book44]Sheet1!GY[41]	cell://[Book44]Sheet1!GY[42]	cell://[Book44]Sheet1!GY[43]	cell://[Book44]Sheet1!GY[44]	cell://[Book44]Sheet1!GY[45]
					406	925.13	917.688	887.307	886.857	874.739	898.572	814.9	828.24	812.068	814.848	799.68	806.757	806.757	806.757																										cell://[Book44]Sheet1!GZ[41]	cell://[Book44]Sheet1!GZ[42]	cell://[Book44]Sheet1!GZ[43]	cell://[Book44]Sheet1!GZ[44]	cell://[Book44]Sheet1!GZ[45]
					407	954.92	943.725	915.26	914.333	903.236	927.661	843.682	854.574	837.446	842.193	824.604	831.706	831.706	831.706																										cell://[Book44]Sheet1!HA[41]	cell://[Book44]Sheet1!HA[42]	cell://[Book44]Sheet1!HA[43]	cell://[Book44]Sheet1!HA[44]	cell://[Book44]Sheet1!HA[45]
					408	981.621	973.405	937.071	946.726	932.569	953.029	868.387	883.6	862.38	867.868	847.608	855.308	855.308	855.308																										cell://[Book44]Sheet1!HB[41]	cell://[Book44]Sheet1!HB[42]	cell://[Book44]Sheet1!HB[43]	cell://[Book44]Sheet1!HB[44]	cell://[Book44]Sheet1!HB[45]
					409	1008.86	1000.13	965.282	975.897	958.962	981.801	892.825	911.637	889.347	896.144	869.285	876.279	876.279	876.279																										cell://[Book44]Sheet1!HC[41]	cell://[Book44]Sheet1!HC[42]	cell://[Book44]Sheet1!HC[43]	cell://[Book44]Sheet1!HC[44]	cell://[Book44]Sheet1!HC[45]
					410	1033.8	1028.26	989.043	1003.08	992.106	1006.35	916.498	940.982	913.344	917.875	893.418	898.517	898.517	898.517																										cell://[Book44]Sheet1!HD[41]	cell://[Book44]Sheet1!HD[42]	cell://[Book44]Sheet1!HD[43]	cell://[Book44]Sheet1!HD[44]	cell://[Book44]Sheet1!HD[45]
					411	1064.47	1057.25	1023.16	1035.6	1023.99	1035.56	946.433	964.025	945.405	944.888	920.483	924.414	924.414	924.414																										cell://[Book44]Sheet1!HE[41]	cell://[Book44]Sheet1!HE[42]	cell://[Book44]Sheet1!HE[43]	cell://[Book44]Sheet1!HE[44]	cell://[Book44]Sheet1!HE[45]
					412	1090.6	1083.06	1052.77	1065.66	1050.57	1061.35	970.94	992.9	976.876	970.563	944.394	947.565	947.565	947.565																										cell://[Book44]Sheet1!HF[41]	cell://[Book44]Sheet1!HF[42]	cell://[Book44]Sheet1!HF[43]	cell://[Book44]Sheet1!HF[44]	cell://[Book44]Sheet1!HF[45]
					413	1115.31	1109.07	1076.58	1087.81	1078.04	1088.47	997.683	1015.4	1002.8	1003.25	972.349	972.608	972.608	972.608																										cell://[Book44]Sheet1!HG[41]	cell://[Book44]Sheet1!HG[42]	cell://[Book44]Sheet1!HG[43]	cell://[Book44]Sheet1!HG[44]	cell://[Book44]Sheet1!HG[45]
					414	1143.51	1139.26	1106.88	1118.94	1108.69	1114.46	1021.69	1040.23	1025.89	1030.64	997.53	996.039	996.039	996.039																										cell://[Book44]Sheet1!HH[41]	cell://[Book44]Sheet1!HH[42]	cell://[Book44]Sheet1!HH[43]	cell://[Book44]Sheet1!HH[44]	cell://[Book44]Sheet1!HH[45]
					415	1179.02	1166.89	1141.23	1145.15	1138.98	1140.26	1047.57	1067.64	1049.76	1059.65	1023.5	1018.53	1018.53	1018.53																										cell://[Book44]Sheet1!HI[41]	cell://[Book44]Sheet1!HI[42]	cell://[Book44]Sheet1!HI[43]	cell://[Book44]Sheet1!HI[44]	cell://[Book44]Sheet1!HI[45]
					416	1211.55	1195.63	1170.55	1175.02	1166.39	1166.84	1075.88	1091.02	1078.69	1087.47	1054.53	1051.12	1051.12	1051.12																										cell://[Book44]Sheet1!HJ[41]	cell://[Book44]Sheet1!HJ[42]	cell://[Book44]Sheet1!HJ[43]	cell://[Book44]Sheet1!HJ[44]	cell://[Book44]Sheet1!HJ[45]
					417	1246.47	1227.95	1197.48	1205.06	1191.67	1193.36	1103.3	1115.54	1110.66	1116.18	1083.28	1082.19	1082.19	1082.19																										cell://[Book44]Sheet1!HK[41]	cell://[Book44]Sheet1!HK[42]	cell://[Book44]Sheet1!HK[43]	cell://[Book44]Sheet1!HK[44]	cell://[Book44]Sheet1!HK[45]
					418	1270.04	1248.46	1222.72	1225.2	1219.03	1216.02	1127.45	1141.4	1138.19	1143.79	1107.19	1103.83	1103.83	1103.83																										cell://[Book44]Sheet1!HL[41]	cell://[Book44]Sheet1!HL[42]	cell://[Book44]Sheet1!HL[43]	cell://[Book44]Sheet1!HL[44]	cell://[Book44]Sheet1!HL[45]
					419	1301.41	1275.17	1247.79	1250.83	1247.86	1239.73	1154.03	1167.5	1164.08	1172.05	1133.55	1134.44	1134.44	1134.44																										cell://[Book44]Sheet1!HM[41]	cell://[Book44]Sheet1!HM[42]	cell://[Book44]Sheet1!HM[43]	cell://[Book44]Sheet1!HM[44]	cell://[Book44]Sheet1!HM[45]
					420	1335.95	1307.25	1282.05	1281.15	1275.32	1268.47	1185.77	1194.78	1199.32	1197.82	1170.45	1160.15	1160.15	1160.15																										cell://[Book44]Sheet1!HN[41]	cell://[Book44]Sheet1!HN[42]	cell://[Book44]Sheet1!HN[43]	cell://[Book44]Sheet1!HN[44]	cell://[Book44]Sheet1!HN[45]
					421	1366.8	1335.87	1311.52	1304.04	1302.99	1299.94	1211.56	1226.55	1228.47	1225.22	1201.5	1191.4	1191.4	1191.4																										cell://[Book44]Sheet1!HO[41]	cell://[Book44]Sheet1!HO[42]	cell://[Book44]Sheet1!HO[43]	cell://[Book44]Sheet1!HO[44]	cell://[Book44]Sheet1!HO[45]
					422	1390.05	1360.53	1341.43	1329.17	1326.6	1332.6	1235.48	1250	1258.33	1251.7	1231.56	1220.54	1220.54	1220.54																										cell://[Book44]Sheet1!HP[41]	cell://[Book44]Sheet1!HP[42]	cell://[Book44]Sheet1!HP[43]	cell://[Book44]Sheet1!HP[44]	cell://[Book44]Sheet1!HP[45]
					423	1414.84	1392.19	1369.28	1360.46	1355.46	1364.07	1255.81	1279.67	1285.2	1273.66	1252.79	1242.57	1242.57	1242.57																										cell://[Book44]Sheet1!HQ[41]	cell://[Book44]Sheet1!HQ[42]	cell://[Book44]Sheet1!HQ[43]	cell://[Book44]Sheet1!HQ[44]	cell://[Book44]Sheet1!HQ[45]
					424	1437.18	1418.23	1399	1390.24	1387.24	1394.2	1284.88	1307.95	1309.62	1302.31	1281.56	1268.8	1268.8	1268.8																										cell://[Book44]Sheet1!HR[41]	cell://[Book44]Sheet1!HR[42]	cell://[Book44]Sheet1!HR[43]	cell://[Book44]Sheet1!HR[44]	cell://[Book44]Sheet1!HR[45]
					425	1473.75	1454.52	1429.54	1423.01	1418.96	1425.46	1314.5	1337.13	1335.51	1330.92	1308.46	1300.33	1300.33	1300.33																										cell://[Book44]Sheet1!HS[41]	cell://[Book44]Sheet1!HS[42]	cell://[Book44]Sheet1!HS[43]	cell://[Book44]Sheet1!HS[44]	cell://[Book44]Sheet1!HS[45]
					426	1503.7	1487.66	1463.94	1453.98	1454.09	1460.85	1342.19	1363.59	1359.76	1359.1	1336.48	1322.87	1322.87	1322.87																										cell://[Book44]Sheet1!HT[41]	cell://[Book44]Sheet1!HT[42]	cell://[Book44]Sheet1!HT[43]	cell://[Book44]Sheet1!HT[44]	cell://[Book44]Sheet1!HT[45]
					427	1529.69	1517.05	1490.78	1484.73	1484.27	1485.08	1368.69	1394.42	1384.61	1380.54	1355.05	1347.69	1347.69	1347.69																										cell://[Book44]Sheet1!HU[41]	cell://[Book44]Sheet1!HU[42]	cell://[Book44]Sheet1!HU[43]	cell://[Book44]Sheet1!HU[44]	cell://[Book44]Sheet1!HU[45]
					428	1560.7	1545.81	1519.06	1514.97	1514.09	1511.56	1397.73	1420.29	1417.62	1404	1379.14	1371.31	1371.31	1371.31																										cell://[Book44]Sheet1!HV[41]	cell://[Book44]Sheet1!HV[42]	cell://[Book44]Sheet1!HV[43]	cell://[Book44]Sheet1!HV[44]	cell://[Book44]Sheet1!HV[45]
					429	1592.2	1578.4	1540.6	1544.63	1541.99	1537.17	1424.54	1450.94	1442.9	1426.93	1406.07	1398.98	1398.98	1398.98																										cell://[Book44]Sheet1!HW[41]	cell://[Book44]Sheet1!HW[42]	cell://[Book44]Sheet1!HW[43]	cell://[Book44]Sheet1!HW[44]	cell://[Book44]Sheet1!HW[45]
					430	1624.03	1601.46	1570.04	1566.51	1565.82	1558.55	1453.88	1474.8	1474.14	1454.91	1437.21	1432.18	1432.18	1432.18																										cell://[Book44]Sheet1!HX[41]	cell://[Book44]Sheet1!HX[42]	cell://[Book44]Sheet1!HX[43]	cell://[Book44]Sheet1!HX[44]	cell://[Book44]Sheet1!HX[45]
					431	1652.03	1630.23	1603.43	1595.42	1586.41	1588.44	1482.21	1501.92	1501.8	1481.25	1458.43	1454.3	1454.3	1454.3																										cell://[Book44]Sheet1!HY[41]	cell://[Book44]Sheet1!HY[42]	cell://[Book44]Sheet1!HY[43]	cell://[Book44]Sheet1!HY[44]	cell://[Book44]Sheet1!HY[45]
					432	1677.13	1664	1632.65	1622.84	1614.54	1616.47	1506.3	1529.87	1528.26	1509.55	1486.59	1475.94	1475.94	1475.94																										cell://[Book44]Sheet1!HZ[41]	cell://[Book44]Sheet1!HZ[42]	cell://[Book44]Sheet1!HZ[43]	cell://[Book44]Sheet1!HZ[44]	cell://[Book44]Sheet1!HZ[45]
					433	1707.4	1696.46	1656.87	1646.91	1630.63	1642.72	1533.09	1558.17	1559.57	1533.83	1509.85	1503.11	1503.11	1503.11																										cell://[Book44]Sheet1!IA[41]	cell://[Book44]Sheet1!IA[42]	cell://[Book44]Sheet1!IA[43]	cell://[Book44]Sheet1!IA[44]	cell://[Book44]Sheet1!IA[45]
					434	1738.16	1728.14	1681.41	1673.11	1658.28	1677.21	1556.94	1580.86	1583.9	1557.65	1535.35	1535.22	1535.22	1535.22																										cell://[Book44]Sheet1!IB[41]	cell://[Book44]Sheet1!IB[42]	cell://[Book44]Sheet1!IB[43]	cell://[Book44]Sheet1!IB[44]	cell://[Book44]Sheet1!IB[45]
					435	1764.58	1751.21	1706.83	1702.36	1684.66	1701.24	1578.52	1605.68	1600.3	1573.71	1558.27	1556.37	1556.37	1556.37																										cell://[Book44]Sheet1!IC[41]	cell://[Book44]Sheet1!IC[42]	cell://[Book44]Sheet1!IC[43]	cell://[Book44]Sheet1!IC[44]	cell://[Book44]Sheet1!IC[45]
					436	1789.93	1772.48	1736.98	1728.17	1710.97	1726.33	1604.33	1633.22	1623.05	1597.32	1579.32	1580.75	1580.75	1580.75																										cell://[Book44]Sheet1!ID[41]	cell://[Book44]Sheet1!ID[42]	cell://[Book44]Sheet1!ID[43]	cell://[Book44]Sheet1!ID[44]	cell://[Book44]Sheet1!ID[45]
					437	1811.17	1801.07	1763.09	1750.14	1737.66	1754.05	1625.27	1662.28	1642.68	1625.1	1602.8	1598.84	1598.84	1598.84																										cell://[Book44]Sheet1!IE[41]	cell://[Book44]Sheet1!IE[42]	cell://[Book44]Sheet1!IE[43]	cell://[Book44]Sheet1!IE[44]	cell://[Book44]Sheet1!IE[45]
					438	1837.02	1824.28	1786.4	1769.47	1765.18	1780.83	1645.11	1685.38	1664.14	1647.69	1623.08	1620.59	1620.59	1620.59																										cell://[Book44]Sheet1!IF[41]	cell://[Book44]Sheet1!IF[42]	cell://[Book44]Sheet1!IF[43]	cell://[Book44]Sheet1!IF[44]	cell://[Book44]Sheet1!IF[45]
					439	1864.89	1840.24	1807.43	1796.5	1790.42	1805.06	1672.22	1709.82	1688.89	1668.8	1645.09	1644.44	1644.44	1644.44																										cell://[Book44]Sheet1!IG[41]	cell://[Book44]Sheet1!IG[42]	cell://[Book44]Sheet1!IG[43]	cell://[Book44]Sheet1!IG[44]	cell://[Book44]Sheet1!IG[45]
					440	1893.97	1863.47	1836.22	1823.2	1818.1	1828.25	1692.75	1734.33	1708.97	1690.14	1672	1664.32	1664.32	1664.32																										cell://[Book44]Sheet1!IH[41]	cell://[Book44]Sheet1!IH[42]	cell://[Book44]Sheet1!IH[43]	cell://[Book44]Sheet1!IH[44]	cell://[Book44]Sheet1!IH[45]
					441	1918.62	1893.07	1862.94	1846.59	1845.69	1845.32	1714.39	1760.07	1734.82	1721.69	1698.41	1684.69	1684.69	1684.69																										cell://[Book44]Sheet1!II[41]	cell://[Book44]Sheet1!II[42]	cell://[Book44]Sheet1!II[43]	cell://[Book44]Sheet1!II[44]	cell://[Book44]Sheet1!II[45]
					442	1941.04	1921.44	1887.94	1866.88	1871.08	1871.15	1738.56	1780.58	1763.84	1751.19	1724.31	1712.69	1712.69	1712.69																										cell://[Book44]Sheet1!IJ[41]	cell://[Book44]Sheet1!IJ[42]	cell://[Book44]Sheet1!IJ[43]	cell://[Book44]Sheet1!IJ[44]	cell://[Book44]Sheet1!IJ[45]
					443	1973.16	1951.07	1915.8	1887.38	1893.95	1895.21	1766.17	1797.34	1795.04	1780.01	1748.15	1733.51	1733.51	1733.51																										cell://[Book44]Sheet1!IK[41]	cell://[Book44]Sheet1!IK[42]	cell://[Book44]Sheet1!IK[43]	cell://[Book44]Sheet1!IK[44]	cell://[Book44]Sheet1!IK[45]
					444	1997.11	1973.43	1934.44	1915.94	1917.32	1918.65	1795.01	1818.52	1821.1	1800.85	1768.62	1758.69	1758.69	1758.69																										cell://[Book44]Sheet1!IL[41]	cell://[Book44]Sheet1!IL[42]	cell://[Book44]Sheet1!IL[43]	cell://[Book44]Sheet1!IL[44]	cell://[Book44]Sheet1!IL[45]
					445	2028.57	1995.36	1957.82	1939.48	1940.71	1937.88	1822.61	1835.51	1838.62	1822.23	1790.05	1782.61	1782.61	1782.61																										cell://[Book44]Sheet1!IM[41]	cell://[Book44]Sheet1!IM[42]	cell://[Book44]Sheet1!IM[43]	cell://[Book44]Sheet1!IM[44]	cell://[Book44]Sheet1!IM[45]
					446	2051.31	2021.44	1982.82	1958.96	1957.76	1952.09	1838.84	1853.91	1857.93	1842.05	1813.75	1800.57	1800.57	1800.57																										cell://[Book44]Sheet1!IN[41]	cell://[Book44]Sheet1!IN[42]	cell://[Book44]Sheet1!IN[43]	cell://[Book44]Sheet1!IN[44]	cell://[Book44]Sheet1!IN[45]
					447	2068.55	2037	1999.19	1977.53	1981.54	1968.26	1863.1	1863.59	1877.84	1865.71	1834.77	1825.29	1825.29	1825.29																										cell://[Book44]Sheet1!IO[41]	cell://[Book44]Sheet1!IO[42]	cell://[Book44]Sheet1!IO[43]	cell://[Book44]Sheet1!IO[44]	cell://[Book44]Sheet1!IO[45]
					448	2090.97	2047.43	2017.05	1996.5	1997.97	1989.5	1882.82	1880.18	1896.3	1880.24	1851.08	1846.08	1846.08	1846.08																										cell://[Book44]Sheet1!IP[41]	cell://[Book44]Sheet1!IP[42]	cell://[Book44]Sheet1!IP[43]	cell://[Book44]Sheet1!IP[44]	cell://[Book44]Sheet1!IP[45]
					449	2110.47	2069.12	2033.48	2018.34	2022.26	2001.79	1903.02	1907.8	1916.55	1903.82	1870.99	1866.03	1866.03	1866.03																										cell://[Book44]Sheet1!IQ[41]	cell://[Book44]Sheet1!IQ[42]	cell://[Book44]Sheet1!IQ[43]	cell://[Book44]Sheet1!IQ[44]	cell://[Book44]Sheet1!IQ[45]
					450	2127.76	2087.98	2047.71	2041.76	2044.94	2019.37	1920.12	1935.29	1933.31	1922.93	1894.67	1887.29	1887.29	1887.29																										cell://[Book44]Sheet1!IR[41]	cell://[Book44]Sheet1!IR[42]	cell://[Book44]Sheet1!IR[43]	cell://[Book44]Sheet1!IR[44]	cell://[Book44]Sheet1!IR[45]
					451	2146.34	2106.88	2069.18	2064.48	2065.72	2041.11	1937.51	1958.3	1947.45	1942.8	1914.07	1903.64	1903.64	1903.64																										cell://[Book44]Sheet1!IS[41]	cell://[Book44]Sheet1!IS[42]	cell://[Book44]Sheet1!IS[43]	cell://[Book44]Sheet1!IS[44]	cell://[Book44]Sheet1!IS[45]
					452	2163.39	2132.07	2087.7	2092.61	2090.39	2060.48	1957.33	1982.02	1972.42	1962.9	1937.87	1919.95	1919.95	1919.95																										cell://[Book44]Sheet1!IT[41]	cell://[Book44]Sheet1!IT[42]	cell://[Book44]Sheet1!IT[43]	cell://[Book44]Sheet1!IT[44]	cell://[Book44]Sheet1!IT[45]
					453	2177.95	2147.93	2109.52	2111.26	2116.38	2082.27	1979.24	1999.37	1996.69	1978.62	1955.59	1939.79	1939.79	1939.79																										cell://[Book44]Sheet1!IU[41]	cell://[Book44]Sheet1!IU[42]	cell://[Book44]Sheet1!IU[43]	cell://[Book44]Sheet1!IU[44]	cell://[Book44]Sheet1!IU[45]
					454	2198.2	2170.15	2135.2	2134.65	2135.41	2103.95	2000.29	2029.2	2024.73	1996.39	1972.63	1956.07	1956.07	1956.07																										cell://[Book44]Sheet1!IV[41]	cell://[Book44]Sheet1!IV[42]	cell://[Book44]Sheet1!IV[43]	cell://[Book44]Sheet1!IV[44]	cell://[Book44]Sheet1!IV[45]
					455	2217.28	2195.83	2162.87	2159.31	2157.67	2131.5	2023.3	2058.17	2043.54	2016.22	1995.13	1972.31	1972.31	1972.31																										cell://[Book44]Sheet1!IW[41]	cell://[Book44]Sheet1!IW[42]	cell://[Book44]Sheet1!IW[43]	cell://[Book44]Sheet1!IW[44]	cell://[Book44]Sheet1!IW[45]
					456	2246.89	2217.59	2193.1	2179.49	2172.34	2161.05	2046.54	2070.41	2062.28	2035.95	2019.37	1990.78	1990.78	1990.78																										cell://[Book44]Sheet1!IX[41]	cell://[Book44]Sheet1!IX[42]	cell://[Book44]Sheet1!IX[43]	cell://[Book44]Sheet1!IX[44]	cell://[Book44]Sheet1!IX[45]
					457	2273.09	2232.52	2218.93	2201.76	2191.16	2185.68	2066.67	2087	2080.85	2056.81	2042.59	2010.3	2010.3	2010.3																										cell://[Book44]Sheet1!IY[41]	cell://[Book44]Sheet1!IY[42]	cell://[Book44]Sheet1!IY[43]	cell://[Book44]Sheet1!IY[44]	cell://[Book44]Sheet1!IY[45]
					458	2307.27	2253.29	2241.3	2223.72	2212.96	2206.27	2091.14	2102.37	2102.4	2075.5	2068.17	2029.61	2029.61	2029.61																										cell://[Book44]Sheet1!IZ[41]	cell://[Book44]Sheet1!IZ[42]	cell://[Book44]Sheet1!IZ[43]	cell://[Book44]Sheet1!IZ[44]	cell://[Book44]Sheet1!IZ[45]
					459	2333.63	2275.42	2267.1	2239.31	2228.53	2226.91	2116.34	2123.35	2129.3	2093.04	2086.89	2058.75	2058.75	2058.75																										cell://[Book44]Sheet1!JA[41]	cell://[Book44]Sheet1!JA[42]	cell://[Book44]Sheet1!JA[43]	cell://[Book44]Sheet1!JA[44]	cell://[Book44]Sheet1!JA[45]
					460	2364.79	2304.56	2287.87	2265.8	2248.19	2249	2138.79	2146.93	2151.65	2117.2	2108.51	2086.01	2086.01	2086.01																										cell://[Book44]Sheet1!JB[41]	cell://[Book44]Sheet1!JB[42]	cell://[Book44]Sheet1!JB[43]	cell://[Book44]Sheet1!JB[44]	cell://[Book44]Sheet1!JB[45]
					461	2387.35	2331.36	2311.73	2287.05	2274.86	2273.72	2163.26	2164.62	2168.81	2138.62	2129.44	2109.47	2109.47	2109.47																										cell://[Book44]Sheet1!JC[41]	cell://[Book44]Sheet1!JC[42]	cell://[Book44]Sheet1!JC[43]	cell://[Book44]Sheet1!JC[44]	cell://[Book44]Sheet1!JC[45]
					462	2415.09	2355.48	2334.74	2310.92	2299.02	2292.78	2186.26	2179.92	2190.66	2161.23	2150.84	2131.5	2131.5	2131.5																										cell://[Book44]Sheet1!JD[41]	cell://[Book44]Sheet1!JD[42]	cell://[Book44]Sheet1!JD[43]	cell://[Book44]Sheet1!JD[44]	cell://[Book44]Sheet1!JD[45]
					463	2430.23	2377.8	2355.75	2337.3	2328.2	2313.9	2207.34	2213.39	2208.95	2184.96	2174.84	2153.06	2153.06	2153.06																										cell://[Book44]Sheet1!JE[41]	cell://[Book44]Sheet1!JE[42]	cell://[Book44]Sheet1!JE[43]	cell://[Book44]Sheet1!JE[44]	cell://[Book44]Sheet1!JE[45]
					464	2449.64	2406.29	2380.8	2364.77	2352.79	2333.91	2231.73	2238.91	2227.25	2209.4	2187.29	2175.6	2175.6	2175.6																										cell://[Book44]Sheet1!JF[41]	cell://[Book44]Sheet1!JF[42]	cell://[Book44]Sheet1!JF[43]	cell://[Book44]Sheet1!JF[44]	cell://[Book44]Sheet1!JF[45]
					465	2471	2439.12	2412.77	2390.49	2382.46	2352.51	2259.77	2264.73	2249.63	2231.39	2209.57	2205.75	2205.75	2205.75																										cell://[Book44]Sheet1!JG[41]	cell://[Book44]Sheet1!JG[42]	cell://[Book44]Sheet1!JG[43]	cell://[Book44]Sheet1!JG[44]	cell://[Book44]Sheet1!JG[45]
					466	2497.69	2463.57	2445.16	2412.99	2413.34	2373.78	2287.64	2291.18	2264.35	2265.68	2238.89	2229.92	2229.92	2229.92																										cell://[Book44]Sheet1!JH[41]	cell://[Book44]Sheet1!JH[42]	cell://[Book44]Sheet1!JH[43]	cell://[Book44]Sheet1!JH[44]	cell://[Book44]Sheet1!JH[45]
					467	2525.89	2487.98	2479.32	2439.72	2440.68	2399.06	2315.58	2315.67	2286.64	2294.71	2263.52	2252.63	2252.63	2252.63																										cell://[Book44]Sheet1!JI[41]	cell://[Book44]Sheet1!JI[42]	cell://[Book44]Sheet1!JI[43]	cell://[Book44]Sheet1!JI[44]	cell://[Book44]Sheet1!JI[45]
					468	2555.51	2507.97	2508.48	2468.85	2468.29	2426.77	2341.61	2347.2	2311.81	2319.84	2288.79	2277.21	2277.21	2277.21																										cell://[Book44]Sheet1!JJ[41]	cell://[Book44]Sheet1!JJ[42]	cell://[Book44]Sheet1!JJ[43]	cell://[Book44]Sheet1!JJ[44]	cell://[Book44]Sheet1!JJ[45]
					469	2581.97	2531.85	2537.94	2503.07	2492.05	2453.46	2370.88	2380.2	2343.78	2347.51	2315.9	2309.67	2309.67	2309.67																										cell://[Book44]Sheet1!JK[41]	cell://[Book44]Sheet1!JK[42]	cell://[Book44]Sheet1!JK[43]	cell://[Book44]Sheet1!JK[44]	cell://[Book44]Sheet1!JK[45]
					470	2620.02	2559.22	2559.62	2531.66	2515.69	2479.57	2402.02	2407.18	2369.04	2374.94	2337.66	2343.74	2343.74	2343.74																										cell://[Book44]Sheet1!JL[41]	cell://[Book44]Sheet1!JL[42]	cell://[Book44]Sheet1!JL[43]	cell://[Book44]Sheet1!JL[44]	cell://[Book44]Sheet1!JL[45]
					471	2652.33	2587.23	2595.39	2555.36	2550.51	2508.74	2437.71	2431.26	2400.4	2400.48	2373.68	2372.51	2372.51	2372.51																										cell://[Book44]Sheet1!JM[41]	cell://[Book44]Sheet1!JM[42]	cell://[Book44]Sheet1!JM[43]	cell://[Book44]Sheet1!JM[44]	cell://[Book44]Sheet1!JM[45]
					472	2681.01	2611.14	2623.51	2586.26	2580.44	2539.28	2466.02	2462.99	2430.4	2432.64	2401.73	2396.56	2396.56	2396.56																										cell://[Book44]Sheet1!JN[41]	cell://[Book44]Sheet1!JN[42]	cell://[Book44]Sheet1!JN[43]	cell://[Book44]Sheet1!JN[44]	cell://[Book44]Sheet1!JN[45]
					473	2716.77	2639.71	2654.89	2629.86	2614.72	2578.43	2490.14	2495.87	2468.1	2460.01	2431.98	2425.85	2425.85	2425.85																										cell://[Book44]Sheet1!JO[41]	cell://[Book44]Sheet1!JO[42]	cell://[Book44]Sheet1!JO[43]	cell://[Book44]Sheet1!JO[44]	cell://[Book44]Sheet1!JO[45]
					474	2747.19	2678.32	2686.88	2667.11	2648.66	2610	2526.04	2536.32	2500.42	2486.07	2470.03	2463.34	2463.34	2463.34																										cell://[Book44]Sheet1!JP[41]	cell://[Book44]Sheet1!JP[42]	cell://[Book44]Sheet1!JP[43]	cell://[Book44]Sheet1!JP[44]	cell://[Book44]Sheet1!JP[45]
					475	2781.36	2719.45	2719.38	2701.03	2686.58	2646.37	2562.51	2573.52	2536.07	2517.36	2505.1	2497.19	2497.19	2497.19																										cell://[Book44]Sheet1!JQ[41]	cell://[Book44]Sheet1!JQ[42]	cell://[Book44]Sheet1!JQ[43]	cell://[Book44]Sheet1!JQ[44]	cell://[Book44]Sheet1!JQ[45]
					476	2820.32	2755.88	2756.05	2731.48	2724.46	2679.02	2594.83	2606.56	2560.59	2549.1	2541.43	2529.25	2529.25	2529.25																										cell://[Book44]Sheet1!JR[41]	cell://[Book44]Sheet1!JR[42]	cell://[Book44]Sheet1!JR[43]	cell://[Book44]Sheet1!JR[44]	cell://[Book44]Sheet1!JR[45]
					477	2848.56	2800.6	2804.02	2766.15	2765.78	2722.24	2632.14	2642.84	2600.8	2580.91	2586.21	2556.22	2556.22	2556.22																										cell://[Book44]Sheet1!JS[41]	cell://[Book44]Sheet1!JS[42]	cell://[Book44]Sheet1!JS[43]	cell://[Book44]Sheet1!JS[44]	cell://[Book44]Sheet1!JS[45]
					478	2891.51	2848.13	2839.43	2803.54	2798.31	2761.92	2671.24	2681.42	2642.87	2614.31	2622.62	2591.86	2591.86	2591.86																										cell://[Book44]Sheet1!JT[41]	cell://[Book44]Sheet1!JT[42]	cell://[Book44]Sheet1!JT[43]	cell://[Book44]Sheet1!JT[44]	cell://[Book44]Sheet1!JT[45]
					479	2939.79	2888.67	2875.78	2837.76	2834.03	2793.31	2714.31	2714.9	2678.28	2643.66	2657.6	2629.2	2629.2	2629.2																										cell://[Book44]Sheet1!JU[41]	cell://[Book44]Sheet1!JU[42]	cell://[Book44]Sheet1!JU[43]	cell://[Book44]Sheet1!JU[44]	cell://[Book44]Sheet1!JU[45]
					480	2979.46	2940.13	2905.46	2876.51	2871.29	2826.31	2757.14	2751.92	2705.18	2678.93	2700.29	2658.32	2658.32	2658.32																										cell://[Book44]Sheet1!JV[41]	cell://[Book44]Sheet1!JV[42]	cell://[Book44]Sheet1!JV[43]	cell://[Book44]Sheet1!JV[44]	cell://[Book44]Sheet1!JV[45]
					481	3031.14	2978.45	2940.07	2911.24	2909.28	2864.48	2792.68	2781.26	2738.65	2717.87	2733.37	2691.87	2691.87	2691.87																										cell://[Book44]Sheet1!JW[41]	cell://[Book44]Sheet1!JW[42]	cell://[Book44]Sheet1!JW[43]	cell://[Book44]Sheet1!JW[44]	cell://[Book44]Sheet1!JW[45]
					482	3080.23	3025.61	2988.1	2952.92	2946.37	2899.62	2831.46	2815.53	2772.34	2758.13	2776.14	2737.71	2737.71	2737.71																										cell://[Book44]Sheet1!JX[41]	cell://[Book44]Sheet1!JX[42]	cell://[Book44]Sheet1!JX[43]	cell://[Book44]Sheet1!JX[44]	cell://[Book44]Sheet1!JX[45]
					483	3124.49	3067.06	3031.29	2995.66	2990.24	2944.26	2878.79	2856.79	2813.88	2795.46	2814.53	2775.36	2775.36	2775.36																										cell://[Book44]Sheet1!JY[41]	cell://[Book44]Sheet1!JY[42]	cell://[Book44]Sheet1!JY[43]	cell://[Book44]Sheet1!JY[44]	cell://[Book44]Sheet1!JY[45]
					484	3175.54	3113.98	3073.56	3042.46	3033.61	2985.11	2924	2895.12	2852.88	2843.92	2851.96	2813.85	2813.85	2813.85																										cell://[Book44]Sheet1!JZ[41]	cell://[Book44]Sheet1!JZ[42]	cell://[Book44]Sheet1!JZ[43]	cell://[Book44]Sheet1!JZ[44]	cell://[Book44]Sheet1!JZ[45]
					485	3218.99	3153.05	3119.33	3092.44	3089.7	3035.3	2964.3	2941.24	2890.69	2888.98	2896.96	2858.11	2858.11	2858.11																										cell://[Book44]Sheet1!KA[41]	cell://[Book44]Sheet1!KA[42]	cell://[Book44]Sheet1!KA[43]	cell://[Book44]Sheet1!KA[44]	cell://[Book44]Sheet1!KA[45]
					486	3262.44	3205.77	3175.12	3149.17	3141.99	3093.18	3004.43	2994.8	2942.6	2944.59	2941.87	2905.91	2905.91	2905.91																										cell://[Book44]Sheet1!KB[41]	cell://[Book44]Sheet1!KB[42]	cell://[Book44]Sheet1!KB[43]	cell://[Book44]Sheet1!KB[44]	cell://[Book44]Sheet1!KB[45]
					487	3313.46	3244.26	3230.83	3193.58	3190.83	3142.02	3048.4	3032.95	2995.67	2982.8	2977.96	2954.9	2954.9	2954.9																										cell://[Book44]Sheet1!KC[41]	cell://[Book44]Sheet1!KC[42]	cell://[Book44]Sheet1!KC[43]	cell://[Book44]Sheet1!KC[44]	cell://[Book44]Sheet1!KC[45]
					488	3359.22	3298.1	3289.37	3247.24	3239.87	3199.28	3098.13	3080.39	3049.7	3035.73	3028.42	2991.69	2991.69	2991.69																										cell://[Book44]Sheet1!KD[41]	cell://[Book44]Sheet1!KD[42]	cell://[Book44]Sheet1!KD[43]	cell://[Book44]Sheet1!KD[44]	cell://[Book44]Sheet1!KD[45]
					489	3407.02	3343.43	3333.1	3297.51	3287.8	3250.58	3151.55	3134.94	3101.23	3082.6	3074.77	3024.03	3024.03	3024.03																										cell://[Book44]Sheet1!KE[41]	cell://[Book44]Sheet1!KE[42]	cell://[Book44]Sheet1!KE[43]	cell://[Book44]Sheet1!KE[44]	cell://[Book44]Sheet1!KE[45]
					490	3453.99	3399	3380.23	3345.39	3337.29	3297	3199.36	3177.55	3160.54	3129.07	3113.96	3067.56	3067.56	3067.56																										cell://[Book44]Sheet1!KF[41]	cell://[Book44]Sheet1!KF[42]	cell://[Book44]Sheet1!KF[43]	cell://[Book44]Sheet1!KF[44]	cell://[Book44]Sheet1!KF[45]
					491	3498.25	3449.08	3427.07	3392.84	3384.78	3337.69	3249.62	3219.6	3209.16	3167.75	3157.94	3116.05	3116.05	3116.05																										cell://[Book44]Sheet1!KG[41]	cell://[Book44]Sheet1!KG[42]	cell://[Book44]Sheet1!KG[43]	cell://[Book44]Sheet1!KG[44]	cell://[Book44]Sheet1!KG[45]
					492	3543.63	3497.2	3469.49	3438.47	3419.27	3372.78	3294.34	3260.39	3248.37	3216.17	3196.94	3152.68	3152.68	3152.68																										cell://[Book44]Sheet1!KH[41]	cell://[Book44]Sheet1!KH[42]	cell://[Book44]Sheet1!KH[43]	cell://[Book44]Sheet1!KH[44]	cell://[Book44]Sheet1!KH[45]
					493	3585.71	3537.81	3515.34	3479.78	3465.22	3412.74	3336.54	3290.01	3282.6	3256.88	3243.29	3198.63	3198.63	3198.63																										cell://[Book44]Sheet1!KI[41]	cell://[Book44]Sheet1!KI[42]	cell://[Book44]Sheet1!KI[43]	cell://[Book44]Sheet1!KI[44]	cell://[Book44]Sheet1!KI[45]
					494	3633.61	3588.78	3551.15	3528.71	3511.4	3451.05	3385.09	3335.6	3328.67	3299.92	3285.14	3240.75	3240.75	3240.75																										cell://[Book44]Sheet1!KJ[41]	cell://[Book44]Sheet1!KJ[42]	cell://[Book44]Sheet1!KJ[43]	cell://[Book44]Sheet1!KJ[44]	cell://[Book44]Sheet1!KJ[45]
					495	3680.96	3619.91	3587.11	3568.78	3561.31	3484.63	3432.01	3378.47	3362.78	3335.42	3313.89	3278.7	3278.7	3278.7																										cell://[Book44]Sheet1!KK[41]	cell://[Book44]Sheet1!KK[42]	cell://[Book44]Sheet1!KK[43]	cell://[Book44]Sheet1!KK[44]	cell://[Book44]Sheet1!KK[45]
					496	3722.04	3657.26	3628.69	3603.97	3605.68	3522.67	3466.96	3405.05	3401.65	3377.23	3346.62	3323.36	3323.36	3323.36																										cell://[Book44]Sheet1!KL[41]	cell://[Book44]Sheet1!KL[42]	cell://[Book44]Sheet1!KL[43]	cell://[Book44]Sheet1!KL[44]	cell://[Book44]Sheet1!KL[45]
					497	3769.94	3690.29	3673.09	3638.02	3639.76	3555.47	3497.1	3446.03	3432.48	3423.7	3392.08	3358.47	3358.47	3358.47																										cell://[Book44]Sheet1!KM[41]	cell://[Book44]Sheet1!KM[42]	cell://[Book44]Sheet1!KM[43]	cell://[Book44]Sheet1!KM[44]	cell://[Book44]Sheet1!KM[45]
					498	3817.95	3724.56	3708.19	3668.85	3669.5	3593.45	3531.94	3479.74	3468.46	3458.99	3417.51	3389.85	3389.85	3389.85																										cell://[Book44]Sheet1!KN[41]	cell://[Book44]Sheet1!KN[42]	cell://[Book44]Sheet1!KN[43]	cell://[Book44]Sheet1!KN[44]	cell://[Book44]Sheet1!KN[45]
					499	3860.13	3768.32	3741.91	3698.15	3706.63	3631.23	3567.25	3511.9	3505.45	3479.44	3438.36	3427.44	3427.44	3427.44																										cell://[Book44]Sheet1!KO[41]	cell://[Book44]Sheet1!KO[42]	cell://[Book44]Sheet1!KO[43]	cell://[Book44]Sheet1!KO[44]	cell://[Book44]Sheet1!KO[45]
					500	3896	3803.44	3769.67	3727.65	3737.93	3668.94	3602.25	3544.58	3542.27	3505.44	3464.93	3452	3452	3452																										cell://[Book44]Sheet1!KP[41]	cell://[Book44]Sheet1!KP[42]	cell://[Book44]Sheet1!KP[43]	cell://[Book44]Sheet1!KP[44]	cell://[Book44]Sheet1!KP[45]
					501	3921.86	3831.21	3797.13	3754.78	3757.46	3698	3628.22	3576.25	3560.82	3535.29	3494.85	3475.51	3475.51	3475.51																										cell://[Book44]Sheet1!KQ[41]	cell://[Book44]Sheet1!KQ[42]	cell://[Book44]Sheet1!KQ[43]	cell://[Book44]Sheet1!KQ[44]	cell://[Book44]Sheet1!KQ[45]
					502	3943.09	3870.77	3819.98	3783.13	3779.24	3728.78	3651.76	3598.93	3583.89	3557.5	3514.53	3505.57	3505.57	3505.57																										cell://[Book44]Sheet1!KR[41]	cell://[Book44]Sheet1!KR[42]	cell://[Book44]Sheet1!KR[43]	cell://[Book44]Sheet1!KR[44]	cell://[Book44]Sheet1!KR[45]
					503	3972.69	3901.43	3838.8	3814.89	3806.34	3749.44	3680.13	3628.48	3602.6	3580.84	3534.56	3519.88	3519.88	3519.88																										cell://[Book44]Sheet1!KS[41]	cell://[Book44]Sheet1!KS[42]	cell://[Book44]Sheet1!KS[43]	cell://[Book44]Sheet1!KS[44]	cell://[Book44]Sheet1!KS[45]
					504	4003.33	3925.84	3863.88	3846.9	3838.43	3774.3	3709.91	3652.35	3619.59	3594.74	3561.08	3540.04	3540.04	3540.04																										cell://[Book44]Sheet1!KT[41]	cell://[Book44]Sheet1!KT[42]	cell://[Book44]Sheet1!KT[43]	cell://[Book44]Sheet1!KT[44]	cell://[Book44]Sheet1!KT[45]
					505	4024.55	3943.68	3887.97	3877.31	3870.68	3798.69	3733.18	3678.54	3640.74	3618.06	3595.15	3561.43	3561.43	3561.43																										cell://[Book44]Sheet1!KU[41]	cell://[Book44]Sheet1!KU[42]	cell://[Book44]Sheet1!KU[43]	cell://[Book44]Sheet1!KU[44]	cell://[Book44]Sheet1!KU[45]
					506	4039.47	3964.14	3917.48	3902.94	3905.53	3823.93	3760.35	3703.22	3668.6	3651.58	3632.46	3579.57	3579.57	3579.57																										cell://[Book44]Sheet1!KV[41]	cell://[Book44]Sheet1!KV[42]	cell://[Book44]Sheet1!KV[43]	cell://[Book44]Sheet1!KV[44]	cell://[Book44]Sheet1!KV[45]
					507	4077.09	3992.39	3950.22	3927.31	3938.04	3844.5	3796.99	3736.99	3696.81	3676.64	3655.44	3599.77	3599.77	3599.77																										cell://[Book44]Sheet1!KW[41]	cell://[Book44]Sheet1!KW[42]	cell://[Book44]Sheet1!KW[43]	cell://[Book44]Sheet1!KW[44]	cell://[Book44]Sheet1!KW[45]
					508	4101.79	4028.37	3982.84	3951.68	3973.71	3871.37	3830.87	3760.98	3732.85	3703.16	3687.34	3624.71	3624.71	3624.71																										cell://[Book44]Sheet1!KX[41]	cell://[Book44]Sheet1!KX[42]	cell://[Book44]Sheet1!KX[43]	cell://[Book44]Sheet1!KX[44]	cell://[Book44]Sheet1!KX[45]
					509	4127.34	4050.17	4013.79	3982.54	4002.64	3892.72	3856.57	3794.21	3771.74	3735.68	3723.44	3643.24	3643.24	3643.24																										cell://[Book44]Sheet1!KY[41]	cell://[Book44]Sheet1!KY[42]	cell://[Book44]Sheet1!KY[43]	cell://[Book44]Sheet1!KY[44]	cell://[Book44]Sheet1!KY[45]
					510	4148.21	4072.28	4046.96	4009.86	4025.81	3921.92	3887	3819.5	3800.84	3760.79	3754.49	3671.55	3671.55	3671.55																										cell://[Book44]Sheet1!KZ[41]	cell://[Book44]Sheet1!KZ[42]	cell://[Book44]Sheet1!KZ[43]	cell://[Book44]Sheet1!KZ[44]	cell://[Book44]Sheet1!KZ[45]
					511	4165.05	4103.37	4065.23	4029.69	4043.86	3943.54	3919.3	3840.14	3832.73	3785.18	3769.93	3690.96	3690.96	3690.96																										cell://[Book44]Sheet1!LA[41]	cell://[Book44]Sheet1!LA[42]	cell://[Book44]Sheet1!LA[43]	cell://[Book44]Sheet1!LA[44]	cell://[Book44]Sheet1!LA[45]
					512	4191.51	4123.98	4094.14	4048.96	4063.67	3962.16	3939.86	3861.51	3857.93	3811.05	3789.57	3706.48	3706.48	3706.48																										cell://[Book44]Sheet1!LB[41]	cell://[Book44]Sheet1!LB[42]	cell://[Book44]Sheet1!LB[43]	cell://[Book44]Sheet1!LB[44]	cell://[Book44]Sheet1!LB[45]
					513	4222.35	4140.05	4113.57	4071.25	4078.39	3979.66	3960.49	3878.65	3881.45	3828.1	3808.72	3728.73	3728.73	3728.73																										cell://[Book44]Sheet1!LC[41]	cell://[Book44]Sheet1!LC[42]	cell://[Book44]Sheet1!LC[43]	cell://[Book44]Sheet1!LC[44]	cell://[Book44]Sheet1!LC[45]
					514	4228.8	4152.42	4121.39	4092	4094.25	3997.21	3964.25	3890.44	3892.05	3839.57	3832.86	3742.85	3742.85	3742.85																										cell://[Book44]Sheet1!LD[41]	cell://[Book44]Sheet1!LD[42]	cell://[Book44]Sheet1!LD[43]	cell://[Book44]Sheet1!LD[44]	cell://[Book44]Sheet1!LD[45]
					515	4242.33	4158.31	4137.14	4108.48	4101.82	4010.53	3976.87	3901.03	3900.24	3845.15	3845.13	3756.09	3756.09	3756.09																										cell://[Book44]Sheet1!LE[41]	cell://[Book44]Sheet1!LE[42]	cell://[Book44]Sheet1!LE[43]	cell://[Book44]Sheet1!LE[44]	cell://[Book44]Sheet1!LE[45]
					516	4258.78	4167.69	4146.74	4120.01	4109.27	4015.83	3990.85	3911.73	3906.01	3847.48	3856.56	3771.98	3771.98	3771.98																										cell://[Book44]Sheet1!LF[41]	cell://[Book44]Sheet1!LF[42]	cell://[Book44]Sheet1!LF[43]	cell://[Book44]Sheet1!LF[44]	cell://[Book44]Sheet1!LF[45]
					517	4267.28	4188.59	4156.39	4138.23	4110.89	4015.42	3992.57	3921.72	3918.63	3860.36	3861.08	3781.82	3781.82	3781.82																										cell://[Book44]Sheet1!LG[41]	cell://[Book44]Sheet1!LG[42]	cell://[Book44]Sheet1!LG[43]	cell://[Book44]Sheet1!LG[44]	cell://[Book44]Sheet1!LG[45]
					518	4268.16	4196.55	4163.96	4155.8	4119.62	4029.59	3992.41	3929.4	3918.06	3866.68	3866.13	3790.6	3790.6	3790.6																										cell://[Book44]Sheet1!LH[41]	cell://[Book44]Sheet1!LH[42]	cell://[Book44]Sheet1!LH[43]	cell://[Book44]Sheet1!LH[44]	cell://[Book44]Sheet1!LH[45]
					519	4274.36	4215.43	4170.19	4176.06	4126.01	4041	4004.79	3931.69	3922.98	3876.27	3868.87	3804.49	3804.49	3804.49																										cell://[Book44]Sheet1!LI[41]	cell://[Book44]Sheet1!LI[42]	cell://[Book44]Sheet1!LI[43]	cell://[Book44]Sheet1!LI[44]	cell://[Book44]Sheet1!LI[45]
					520	4280.19	4231.12	4174.44	4177.19	4134.06	4038.38	4010.56	3944.59	3926.98	3878.8	3880.75	3809.72	3809.72	3809.72																										cell://[Book44]Sheet1!LJ[41]	cell://[Book44]Sheet1!LJ[42]	cell://[Book44]Sheet1!LJ[43]	cell://[Book44]Sheet1!LJ[44]	cell://[Book44]Sheet1!LJ[45]
					521	4283.25	4238.58	4179.73	4184.48	4136.59	4035.27	4020.3	3953.98	3928.17	3884.68	3881.59	3813.51	3813.51	3813.51																										cell://[Book44]Sheet1!LK[41]	cell://[Book44]Sheet1!LK[42]	cell://[Book44]Sheet1!LK[43]	cell://[Book44]Sheet1!LK[44]	cell://[Book44]Sheet1!LK[45]
					522	4288.14	4245.23	4182.77	4183.78	4144.52	4035.76	4020.92	3962.58	3930.43	3898.08	3882.58	3817.96	3817.96	3817.96																										cell://[Book44]Sheet1!LL[41]	cell://[Book44]Sheet1!LL[42]	cell://[Book44]Sheet1!LL[43]	cell://[Book44]Sheet1!LL[44]	cell://[Book44]Sheet1!LL[45]
					523	4289.75	4254.15	4195.84	4174.32	4151.52	4045.91	4024.19	3961.14	3930.62	3901.59	3886.57	3819.64	3819.64	3819.64																										cell://[Book44]Sheet1!LM[41]	cell://[Book44]Sheet1!LM[42]	cell://[Book44]Sheet1!LM[43]	cell://[Book44]Sheet1!LM[44]	cell://[Book44]Sheet1!LM[45]
					524	4291.67	4246.09	4194.12	4162.19	4158.43	4047.81	4025.85	3954.18	3923.07	3891.25	3883.36	3820.03	3820.03	3820.03																										cell://[Book44]Sheet1!LN[41]	cell://[Book44]Sheet1!LN[42]	cell://[Book44]Sheet1!LN[43]	cell://[Book44]Sheet1!LN[44]	cell://[Book44]Sheet1!LN[45]
					525	4292.8	4237.95	4193.65	4154.87	4159.83	4047.81	4024.87	3953.22	3930.12	3894.95	3884.06	3820.83	3820.83	3820.83																										cell://[Book44]Sheet1!LO[41]	cell://[Book44]Sheet1!LO[42]	cell://[Book44]Sheet1!LO[43]	cell://[Book44]Sheet1!LO[44]	cell://[Book44]Sheet1!LO[45]
					526	4281.16	4227.14	4184.77	4138.55	4150.6	4039.53	4014.97	3953.85	3931.88	3881.61	3885	3814.46	3814.46	3814.46																										cell://[Book44]Sheet1!LP[41]	cell://[Book44]Sheet1!LP[42]	cell://[Book44]Sheet1!LP[43]	cell://[Book44]Sheet1!LP[44]	cell://[Book44]Sheet1!LP[45]
					527	4271.08	4208.39	4176.73	4135.02	4140.56	4034.69	4010.45	3938.59	3920.05	3879.63	3869.13	3802.35	3802.35	3802.35																										cell://[Book44]Sheet1!LQ[41]	cell://[Book44]Sheet1!LQ[42]	cell://[Book44]Sheet1!LQ[43]	cell://[Book44]Sheet1!LQ[44]	cell://[Book44]Sheet1!LQ[45]
					528	4267.34	4203.62	4176.6	4117.18	4128.32	4034.25	4005.84	3932.67	3914.71	3877.72	3860.82	3798.09	3798.09	3798.09																										cell://[Book44]Sheet1!LR[41]	cell://[Book44]Sheet1!LR[42]	cell://[Book44]Sheet1!LR[43]	cell://[Book44]Sheet1!LR[44]	cell://[Book44]Sheet1!LR[45]
					529	4250.09	4190.68	4161.09	4099.06	4112.78	4027.19	3995.64	3933.35	3909.27	3864.07	3847.91	3794.29	3794.29	3794.29																										cell://[Book44]Sheet1!LS[41]	cell://[Book44]Sheet1!LS[42]	cell://[Book44]Sheet1!LS[43]	cell://[Book44]Sheet1!LS[44]	cell://[Book44]Sheet1!LS[45]
					530	4235.89	4168.3	4141.93	4095.05	4100.59	4014.6	3987.91	3924.64	3905.85	3859.84	3833.7	3791.24	3791.24	3791.24																										cell://[Book44]Sheet1!LT[41]	cell://[Book44]Sheet1!LT[42]	cell://[Book44]Sheet1!LT[43]	cell://[Book44]Sheet1!LT[44]	cell://[Book44]Sheet1!LT[45]
					531	4232.9	4150.16	4123.58	4088.75	4091.35	4006.34	3971.08	3907.88	3899.9	3853.74	3828.58	3784.39	3784.39	3784.39																										cell://[Book44]Sheet1!LU[41]	cell://[Book44]Sheet1!LU[42]	cell://[Book44]Sheet1!LU[43]	cell://[Book44]Sheet1!LU[44]	cell://[Book44]Sheet1!LU[45]
					532	4219.65	4137.38	4100.23	4076.78	4070.74	3991.92	3959.08	3893.17	3885.24	3842.88	3813.69	3768.27	3768.27	3768.27																										cell://[Book44]Sheet1!LV[41]	cell://[Book44]Sheet1!LV[42]	cell://[Book44]Sheet1!LV[43]	cell://[Book44]Sheet1!LV[44]	cell://[Book44]Sheet1!LV[45]
					533	4211.81	4122.81	4088.09	4065.44	4063.77	3983.87	3940.64	3879.43	3866.97	3828.98	3792.14	3753.38	3753.38	3753.38																										cell://[Book44]Sheet1!LW[41]	cell://[Book44]Sheet1!LW[42]	cell://[Book44]Sheet1!LW[43]	cell://[Book44]Sheet1!LW[44]	cell://[Book44]Sheet1!LW[45]
					534	4200.86	4109.39	4071.61	4050.53	4043.77	3975.09	3930.22	3864.58	3857.94	3804.61	3784.25	3744.8	3744.8	3744.8																										cell://[Book44]Sheet1!LX[41]	cell://[Book44]Sheet1!LX[42]	cell://[Book44]Sheet1!LX[43]	cell://[Book44]Sheet1!LX[44]	cell://[Book44]Sheet1!LX[45]
					535	4178.52	4094.79	4049.89	4033.97	4029.26	3954.77	3911.67	3844.12	3844.77	3785.93	3771.7	3732.68	3732.68	3732.68																										cell://[Book44]Sheet1!LY[41]	cell://[Book44]Sheet1!LY[42]	cell://[Book44]Sheet1!LY[43]	cell://[Book44]Sheet1!LY[44]	cell://[Book44]Sheet1!LY[45]
					536	4163.97	4080.98	4040.29	4025.65	4014.95	3944.44	3888.86	3813.48	3824.31	3772.44	3760.27	3720.05	3720.05	3720.05																										cell://[Book44]Sheet1!LZ[41]	cell://[Book44]Sheet1!LZ[42]	cell://[Book44]Sheet1!LZ[43]	cell://[Book44]Sheet1!LZ[44]	cell://[Book44]Sheet1!LZ[45]
					537	4139.98	4070.51	4019.61	4007.13	4006.43	3930.75	3866.46	3796.91	3796.88	3758.17	3753.61	3699.1	3699.1	3699.1																										cell://[Book44]Sheet1!MA[41]	cell://[Book44]Sheet1!MA[42]	cell://[Book44]Sheet1!MA[43]	cell://[Book44]Sheet1!MA[44]	cell://[Book44]Sheet1!MA[45]
					538	4107.52	4061.67	4015.12	3977.63	3994.26	3913.12	3854.43	3793.43	3779.15	3746.87	3740.85	3680.46	3680.46	3680.46																										cell://[Book44]Sheet1!MB[41]	cell://[Book44]Sheet1!MB[42]	cell://[Book44]Sheet1!MB[43]	cell://[Book44]Sheet1!MB[44]	cell://[Book44]Sheet1!MB[45]
					539	4089.51	4041.1	4006.34	3956.48	3989.63	3893.4	3834.5	3779.05	3758.4	3735.75	3731.88	3672.74	3672.74	3672.74																										cell://[Book44]Sheet1!MC[41]	cell://[Book44]Sheet1!MC[42]	cell://[Book44]Sheet1!MC[43]	cell://[Book44]Sheet1!MC[44]	cell://[Book44]Sheet1!MC[45]
					540	4061.59	4014.19	3988.18	3933.12	3979.63	3865.21	3820.5	3756.95	3734.56	3719.89	3724.49	3659.73	3659.73	3659.73																										cell://[Book44]Sheet1!MD[41]	cell://[Book44]Sheet1!MD[42]	cell://[Book44]Sheet1!MD[43]	cell://[Book44]Sheet1!MD[44]	cell://[Book44]Sheet1!MD[45]
					541	4035.37	3989.04	3966.97	3917.5	3960.62	3846.53	3789.44	3734.32	3703.77	3706.42	3703.03	3637.74	3637.74	3637.74																										cell://[Book44]Sheet1!ME[41]	cell://[Book44]Sheet1!ME[42]	cell://[Book44]Sheet1!ME[43]	cell://[Book44]Sheet1!ME[44]	cell://[Book44]Sheet1!ME[45]
					542	4018.97	3963.14	3941.91	3897.41	3931.95	3823.96	3766.91	3715.7	3677.6	3684.25	3681.47	3619.44	3619.44	3619.44																										cell://[Book44]Sheet1!MF[41]	cell://[Book44]Sheet1!MF[42]	cell://[Book44]Sheet1!MF[43]	cell://[Book44]Sheet1!MF[44]	cell://[Book44]Sheet1!MF[45]
					543	3998.58	3936.65	3912.42	3877.58	3906.01	3797.39	3754.27	3702.06	3657.69	3666.2	3655.12	3589.68	3589.68	3589.68																										cell://[Book44]Sheet1!MG[41]	cell://[Book44]Sheet1!MG[42]	cell://[Book44]Sheet1!MG[43]	cell://[Book44]Sheet1!MG[44]	cell://[Book44]Sheet1!MG[45]
					544	3980.15	3910.78	3886.15	3851.01	3864.35	3762.88	3721.8	3677.9	3633.85	3640.17	3620.64	3559.64	3559.64	3559.64																										cell://[Book44]Sheet1!MH[41]	cell://[Book44]Sheet1!MH[42]	cell://[Book44]Sheet1!MH[43]	cell://[Book44]Sheet1!MH[44]	cell://[Book44]Sheet1!MH[45]
					545	3954.33	3880.27	3852.4	3821.01	3828.72	3734.53	3693.5	3658.81	3610.65	3609.7	3591.78	3529.74	3529.74	3529.74																										cell://[Book44]Sheet1!MI[41]	cell://[Book44]Sheet1!MI[42]	cell://[Book44]Sheet1!MI[43]	cell://[Book44]Sheet1!MI[44]	cell://[Book44]Sheet1!MI[45]
					546	3929.86	3857.46	3824.4	3787.88	3795.26	3700.57	3663.86	3639.33	3590.9	3576.49	3559.97	3499.83	3499.83	3499.83																										cell://[Book44]Sheet1!MJ[41]	cell://[Book44]Sheet1!MJ[42]	cell://[Book44]Sheet1!MJ[43]	cell://[Book44]Sheet1!MJ[44]	cell://[Book44]Sheet1!MJ[45]
					547	3906.56	3835.13	3798.86	3759.37	3759.81	3676.69	3632.66	3613.47	3569.73	3555.47	3531.46	3473.96	3473.96	3473.96																										cell://[Book44]Sheet1!MK[41]	cell://[Book44]Sheet1!MK[42]	cell://[Book44]Sheet1!MK[43]	cell://[Book44]Sheet1!MK[44]	cell://[Book44]Sheet1!MK[45]
					548	3877.42	3808.86	3770.91	3730.39	3731.3	3647.23	3610.46	3595.86	3552.93	3529.41	3500.66	3447.77	3447.77	3447.77																										cell://[Book44]Sheet1!ML[41]	cell://[Book44]Sheet1!ML[42]	cell://[Book44]Sheet1!ML[43]	cell://[Book44]Sheet1!ML[44]	cell://[Book44]Sheet1!ML[45]
					549	3844.47	3774.19	3748.3	3705.28	3713.6	3618.32	3586.14	3568.66	3537.65	3506.41	3480.25	3409.85	3409.85	3409.85																										cell://[Book44]Sheet1!MM[41]	cell://[Book44]Sheet1!MM[42]	cell://[Book44]Sheet1!MM[43]	cell://[Book44]Sheet1!MM[44]	cell://[Book44]Sheet1!MM[45]
					550	3816.84	3739.95	3724.99	3677.07	3699.53	3586.07	3551.09	3542.45	3515.22	3480.69	3461.64	3388.18	3388.18	3388.18																										cell://[Book44]Sheet1!MN[41]	cell://[Book44]Sheet1!MN[42]	cell://[Book44]Sheet1!MN[43]	cell://[Book44]Sheet1!MN[44]	cell://[Book44]Sheet1!MN[45]
					551	3784.35	3711.39	3701.12	3650.45	3682.5	3560.06	3531.23	3515.95	3496.28	3459.07	3432.73	3365.72	3365.72	3365.72																										cell://[Book44]Sheet1!MO[41]	cell://[Book44]Sheet1!MO[42]	cell://[Book44]Sheet1!MO[43]	cell://[Book44]Sheet1!MO[44]	cell://[Book44]Sheet1!MO[45]
					552	3756.42	3676.75	3670.55	3632.7	3661.71	3532.94	3511.05	3481.2	3466.93	3438.57	3410.12	3336.35	3336.35	3336.35																										cell://[Book44]Sheet1!MP[41]	cell://[Book44]Sheet1!MP[42]	cell://[Book44]Sheet1!MP[43]	cell://[Book44]Sheet1!MP[44]	cell://[Book44]Sheet1!MP[45]
					553	3718.92	3637.23	3631.77	3606.88	3630.07	3509.36	3488.06	3447.69	3433.59	3415.72	3382.86	3305.22	3305.22	3305.22																										cell://[Book44]Sheet1!MQ[41]	cell://[Book44]Sheet1!MQ[42]	cell://[Book44]Sheet1!MQ[43]	cell://[Book44]Sheet1!MQ[44]	cell://[Book44]Sheet1!MQ[45]
					554	3692.73	3605.38	3599.71	3587.24	3600.13	3484.41	3459.39	3433.14	3404.72	3393	3353.1	3279.38	3279.38	3279.38																										cell://[Book44]Sheet1!MR[41]	cell://[Book44]Sheet1!MR[42]	cell://[Book44]Sheet1!MR[43]	cell://[Book44]Sheet1!MR[44]	cell://[Book44]Sheet1!MR[45]
					555	3662.39	3571.95	3576.43	3557.74	3570.59	3453.6	3428.45	3402.01	3376.38	3363.64	3327.07	3250.56	3250.56	3250.56																										cell://[Book44]Sheet1!MS[41]	cell://[Book44]Sheet1!MS[42]	cell://[Book44]Sheet1!MS[43]	cell://[Book44]Sheet1!MS[44]	cell://[Book44]Sheet1!MS[45]
					556	3631.34	3534.01	3541.09	3522.2	3528.59	3424.7	3394.02	3364.68	3339.56	3329.3	3284.55	3224.6	3224.6	3224.6																										cell://[Book44]Sheet1!MT[41]	cell://[Book44]Sheet1!MT[42]	cell://[Book44]Sheet1!MT[43]	cell://[Book44]Sheet1!MT[44]	cell://[Book44]Sheet1!MT[45]
					557	3595.06	3496.3	3505.61	3489.05	3479.36	3396.89	3368.25	3331.69	3307.15	3291.34	3254.28	3198.43	3198.43	3198.43																										cell://[Book44]Sheet1!MU[41]	cell://[Book44]Sheet1!MU[42]	cell://[Book44]Sheet1!MU[43]	cell://[Book44]Sheet1!MU[44]	cell://[Book44]Sheet1!MU[45]
					558	3557.45	3457.83	3472.38	3452.38	3432.11	3360.55	3333.65	3301.25	3270.24	3255.6	3235.46	3169.19	3169.19	3169.19																										cell://[Book44]Sheet1!MV[41]	cell://[Book44]Sheet1!MV[42]	cell://[Book44]Sheet1!MV[43]	cell://[Book44]Sheet1!MV[44]	cell://[Book44]Sheet1!MV[45]
					559	3519.52	3424.54	3436.55	3414.66	3383.52	3322.28	3300.44	3268.27	3234.39	3213.8	3206.84	3141.93	3141.93	3141.93																										cell://[Book44]Sheet1!MW[41]	cell://[Book44]Sheet1!MW[42]	cell://[Book44]Sheet1!MW[43]	cell://[Book44]Sheet1!MW[44]	cell://[Book44]Sheet1!MW[45]
					560	3490.35	3400.25	3406.52	3378.61	3355.94	3290.02	3271.87	3231.18	3197.77	3174.66	3181.81	3111.23	3111.23	3111.23																										cell://[Book44]Sheet1!MX[41]	cell://[Book44]Sheet1!MX[42]	cell://[Book44]Sheet1!MX[43]	cell://[Book44]Sheet1!MX[44]	cell://[Book44]Sheet1!MX[45]
					561	3446.55	3369.94	3369.24	3343.85	3323.98	3246.03	3245.26	3190.57	3158.4	3137.79	3153.8	3079.62	3079.62	3079.62																										cell://[Book44]Sheet1!MY[41]	cell://[Book44]Sheet1!MY[42]	cell://[Book44]Sheet1!MY[43]	cell://[Book44]Sheet1!MY[44]	cell://[Book44]Sheet1!MY[45]
					562	3404.58	3335.51	3325.25	3304.51	3283.07	3207.41	3213.41	3156.32	3119.89	3107.29	3121.6	3040.15	3040.15	3040.15																										cell://[Book44]Sheet1!MZ[41]	cell://[Book44]Sheet1!MZ[42]	cell://[Book44]Sheet1!MZ[43]	cell://[Book44]Sheet1!MZ[44]	cell://[Book44]Sheet1!MZ[45]
					563	3366.29	3304.09	3289.13	3267.03	3247.49	3170.77	3178.22	3124	3079.45	3082.19	3099.68	3010.11	3010.11	3010.11																										cell://[Book44]Sheet1!NA[41]	cell://[Book44]Sheet1!NA[42]	cell://[Book44]Sheet1!NA[43]	cell://[Book44]Sheet1!NA[44]	cell://[Book44]Sheet1!NA[45]
					564	3330.23	3279.03	3252.22	3227.84	3215.51	3126.53	3137.19	3084.46	3042.51	3055.46	3060.52	2968.33	2968.33	2968.33																										cell://[Book44]Sheet1!NB[41]	cell://[Book44]Sheet1!NB[42]	cell://[Book44]Sheet1!NB[43]	cell://[Book44]Sheet1!NB[44]	cell://[Book44]Sheet1!NB[45]
					565	3293.69	3240.55	3219.42	3192.34	3194.97	3100.94	3108.17	3048.83	3009.9	3017.62	3021.99	2935.89	2935.89	2935.89																										cell://[Book44]Sheet1!NC[41]	cell://[Book44]Sheet1!NC[42]	cell://[Book44]Sheet1!NC[43]	cell://[Book44]Sheet1!NC[44]	cell://[Book44]Sheet1!NC[45]
					566	3258.31	3201.28	3190.26	3158.67	3170.61	3065.71	3071.97	3021.46	2984.07	2988.37	2985.61	2906.54	2906.54	2906.54																										cell://[Book44]Sheet1!ND[41]	cell://[Book44]Sheet1!ND[42]	cell://[Book44]Sheet1!ND[43]	cell://[Book44]Sheet1!ND[44]	cell://[Book44]Sheet1!ND[45]
					567	3217.07	3165.79	3161.26	3127.19	3122.34	3026.96	3046	2989.54	2956.02	2955.3	2951.79	2881.39	2881.39	2881.39																										cell://[Book44]Sheet1!NE[41]	cell://[Book44]Sheet1!NE[42]	cell://[Book44]Sheet1!NE[43]	cell://[Book44]Sheet1!NE[44]	cell://[Book44]Sheet1!NE[45]
					568	3184.29	3129.35	3128.38	3093.51	3080.22	2999.43	3008.76	2957.29	2926.35	2915.75	2919.54	2847.19	2847.19	2847.19																										cell://[Book44]Sheet1!NF[41]	cell://[Book44]Sheet1!NF[42]	cell://[Book44]Sheet1!NF[43]	cell://[Book44]Sheet1!NF[44]	cell://[Book44]Sheet1!NF[45]
					569	3152.35	3099.81	3095.75	3061.36	3057.25	2970.15	2974.22	2925.33	2898.96	2884.46	2892.4	2817.9	2817.9	2817.9																										cell://[Book44]Sheet1!NG[41]	cell://[Book44]Sheet1!NG[42]	cell://[Book44]Sheet1!NG[43]	cell://[Book44]Sheet1!NG[44]	cell://[Book44]Sheet1!NG[45]
					570	3122.62	3072.71	3059.83	3031.85	3027.16	2935.97	2941.64	2899.4	2875.35	2846.33	2855.24	2782.19	2782.19	2782.19																										cell://[Book44]Sheet1!NH[41]	cell://[Book44]Sheet1!NH[42]	cell://[Book44]Sheet1!NH[43]	cell://[Book44]Sheet1!NH[44]	cell://[Book44]Sheet1!NH[45]
					571	3086.19	3034.63	3018.65	2989.99	2990.91	2906.24	2910.79	2871.87	2834.7	2805.32	2823.32	2750.57	2750.57	2750.57																										cell://[Book44]Sheet1!NI[41]	cell://[Book44]Sheet1!NI[42]	cell://[Book44]Sheet1!NI[43]	cell://[Book44]Sheet1!NI[44]	cell://[Book44]Sheet1!NI[45]
					572	3049.19	3005.84	2976.71	2954.13	2946.25	2872.79	2872.91	2837.96	2809.23	2771.15	2800.29	2724.96	2724.96	2724.96																										cell://[Book44]Sheet1!NJ[41]	cell://[Book44]Sheet1!NJ[42]	cell://[Book44]Sheet1!NJ[43]	cell://[Book44]Sheet1!NJ[44]	cell://[Book44]Sheet1!NJ[45]
					573	3012.88	2979.4	2943.92	2915.91	2911.06	2844.65	2838.1	2803.64	2778.55	2733.42	2767.14	2696.37	2696.37	2696.37																										cell://[Book44]Sheet1!NK[41]	cell://[Book44]Sheet1!NK[42]	cell://[Book44]Sheet1!NK[43]	cell://[Book44]Sheet1!NK[44]	cell://[Book44]Sheet1!NK[45]
					574	2970.77	2945.24	2912.85	2879.16	2884	2805.54	2792.04	2769.92	2752.39	2705.79	2730.16	2656.87	2656.87	2656.87																										cell://[Book44]Sheet1!NL[41]	cell://[Book44]Sheet1!NL[42]	cell://[Book44]Sheet1!NL[43]	cell://[Book44]Sheet1!NL[44]	cell://[Book44]Sheet1!NL[45]
					575	2932.2	2905.3	2878.63	2834.88	2852.32	2770.31	2754.4	2728.9	2716.54	2679.66	2694.82	2621.76	2621.76	2621.76																										cell://[Book44]Sheet1!NM[41]	cell://[Book44]Sheet1!NM[42]	cell://[Book44]Sheet1!NM[43]	cell://[Book44]Sheet1!NM[44]	cell://[Book44]Sheet1!NM[45]
					576	2890.53	2862.88	2839.04	2793.56	2812.73	2733.92	2719.2	2698.52	2683.84	2646.12	2657.91	2597.37	2597.37	2597.37																										cell://[Book44]Sheet1!NN[41]	cell://[Book44]Sheet1!NN[42]	cell://[Book44]Sheet1!NN[43]	cell://[Book44]Sheet1!NN[44]	cell://[Book44]Sheet1!NN[45]
					577	2847.69	2818.06	2803.29	2763.95	2777.34	2699.53	2687.37	2661.99	2644.74	2617.19	2624.33	2564.39	2564.39	2564.39																										cell://[Book44]Sheet1!NO[41]	cell://[Book44]Sheet1!NO[42]	cell://[Book44]Sheet1!NO[43]	cell://[Book44]Sheet1!NO[44]	cell://[Book44]Sheet1!NO[45]
					578	2814.04	2780.78	2771.93	2732.09	2743.47	2665.33	2659.95	2630.4	2612.2	2583.03	2594.38	2528.05	2528.05	2528.05																										cell://[Book44]Sheet1!NP[41]	cell://[Book44]Sheet1!NP[42]	cell://[Book44]Sheet1!NP[43]	cell://[Book44]Sheet1!NP[44]	cell://[Book44]Sheet1!NP[45]
					579	2777.72	2740.3	2738.29	2695.13	2714.69	2630.09	2629.18	2600.84	2578.69	2558.43	2558.79	2490.48	2490.48	2490.48																										cell://[Book44]Sheet1!NQ[41]	cell://[Book44]Sheet1!NQ[42]	cell://[Book44]Sheet1!NQ[43]	cell://[Book44]Sheet1!NQ[44]	cell://[Book44]Sheet1!NQ[45]
					580	2743.21	2700.03	2702.74	2665.32	2679.7	2594.86	2590.08	2559.81	2539.89	2538.59	2527.66	2452.48	2452.48	2452.48																										cell://[Book44]Sheet1!NR[41]	cell://[Book44]Sheet1!NR[42]	cell://[Book44]Sheet1!NR[43]	cell://[Book44]Sheet1!NR[44]	cell://[Book44]Sheet1!NR[45]
					581	2708.73	2652.74	2659.97	2632.27	2642.78	2562.56	2562.21	2532.45	2500.99	2503.09	2497.95	2429.54	2429.54	2429.54																										cell://[Book44]Sheet1!NS[41]	cell://[Book44]Sheet1!NS[42]	cell://[Book44]Sheet1!NS[43]	cell://[Book44]Sheet1!NS[44]	cell://[Book44]Sheet1!NS[45]
					582	2673.42	2621.99	2619.24	2606.8	2606.28	2525.98	2533.77	2503.19	2474.05	2469.96	2463.36	2401.94	2401.94	2401.94																										cell://[Book44]Sheet1!NT[41]	cell://[Book44]Sheet1!NT[42]	cell://[Book44]Sheet1!NT[43]	cell://[Book44]Sheet1!NT[44]	cell://[Book44]Sheet1!NT[45]
					583	2640.91	2601.01	2593.37	2579.41	2572.66	2499.59	2507.18	2470.61	2437.32	2440.91	2431.01	2367.06	2367.06	2367.06																										cell://[Book44]Sheet1!NU[41]	cell://[Book44]Sheet1!NU[42]	cell://[Book44]Sheet1!NU[43]	cell://[Book44]Sheet1!NU[44]	cell://[Book44]Sheet1!NU[45]
					584	2603.94	2572.17	2565.68	2544.39	2539.43	2469.37	2473.13	2439.07	2411.68	2411.97	2405.05	2341.32	2341.32	2341.32																										cell://[Book44]Sheet1!NV[41]	cell://[Book44]Sheet1!NV[42]	cell://[Book44]Sheet1!NV[43]	cell://[Book44]Sheet1!NV[44]	cell://[Book44]Sheet1!NV[45]
					585	2560.24	2541.84	2531.98	2517.61	2503.39	2438.66	2432.77	2399.72	2384.51	2379.39	2368.89	2311.79	2311.79	2311.79																										cell://[Book44]Sheet1!NW[41]	cell://[Book44]Sheet1!NW[42]	cell://[Book44]Sheet1!NW[43]	cell://[Book44]Sheet1!NW[44]	cell://[Book44]Sheet1!NW[45]
					586	2530.21	2515.64	2499.73	2490.42	2469	2408.45	2405.43	2361.74	2345.59	2339.57	2331.25	2285.88	2285.88	2285.88																										cell://[Book44]Sheet1!NX[41]	cell://[Book44]Sheet1!NX[42]	cell://[Book44]Sheet1!NX[43]	cell://[Book44]Sheet1!NX[44]	cell://[Book44]Sheet1!NX[45]
					587	2496.26	2487.96	2466.41	2458.34	2435.05	2377.54	2378.69	2329.73	2313.78	2298.19	2301.81	2252.85	2252.85	2252.85																										cell://[Book44]Sheet1!NY[41]	cell://[Book44]Sheet1!NY[42]	cell://[Book44]Sheet1!NY[43]	cell://[Book44]Sheet1!NY[44]	cell://[Book44]Sheet1!NY[45]
					588	2460.53	2462.06	2435.08	2427.01	2408.46	2353.12	2347.95	2300.73	2284.09	2269.13	2273.48	2223.41	2223.41	2223.41																										cell://[Book44]Sheet1!NZ[41]	cell://[Book44]Sheet1!NZ[42]	cell://[Book44]Sheet1!NZ[43]	cell://[Book44]Sheet1!NZ[44]	cell://[Book44]Sheet1!NZ[45]
					589	2432.35	2428.52	2401.02	2396.84	2374.1	2322.13	2314.16	2273.06	2255.45	2236.36	2242.95	2190.58	2190.58	2190.58																										cell://[Book44]Sheet1!OA[41]	cell://[Book44]Sheet1!OA[42]	cell://[Book44]Sheet1!OA[43]	cell://[Book44]Sheet1!OA[44]	cell://[Book44]Sheet1!OA[45]
					590	2399.89	2382.95	2363.35	2361.18	2348.02	2284.03	2283.39	2243.23	2225.97	2198.99	2211.54	2150.65	2150.65	2150.65																										cell://[Book44]Sheet1!OB[41]	cell://[Book44]Sheet1!OB[42]	cell://[Book44]Sheet1!OB[43]	cell://[Book44]Sheet1!OB[44]	cell://[Book44]Sheet1!OB[45]
					591	2371.6	2351.56	2328.28	2324.14	2314.12	2253.21	2252.24	2209.25	2189.65	2161.62	2174.97	2123.59	2123.59	2123.59																										cell://[Book44]Sheet1!OC[41]	cell://[Book44]Sheet1!OC[42]	cell://[Book44]Sheet1!OC[43]	cell://[Book44]Sheet1!OC[44]	cell://[Book44]Sheet1!OC[45]
					592	2345.17	2312.72	2298.4	2289.49	2281.28	2224.24	2218.3	2180.26	2156.88	2138.88	2147.51	2099.59	2099.59	2099.59																										cell://[Book44]Sheet1!OD[41]	cell://[Book44]Sheet1!OD[42]	cell://[Book44]Sheet1!OD[43]	cell://[Book44]Sheet1!OD[44]	cell://[Book44]Sheet1!OD[45]
					593	2309.16	2270.62	2262.95	2252.14	2247.23	2184.93	2178.46	2149.6	2124.25	2105.75	2117.83	2066.96	2066.96	2066.96																										cell://[Book44]Sheet1!OE[41]	cell://[Book44]Sheet1!OE[42]	cell://[Book44]Sheet1!OE[43]	cell://[Book44]Sheet1!OE[44]	cell://[Book44]Sheet1!OE[45]
					594	2267.6	2231.98	2218.3	2211.57	2211.59	2150.31	2142.08	2121.3	2092.38	2074.63	2081.13	2035.79	2035.79	2035.79																										cell://[Book44]Sheet1!OF[41]	cell://[Book44]Sheet1!OF[42]	cell://[Book44]Sheet1!OF[43]	cell://[Book44]Sheet1!OF[44]	cell://[Book44]Sheet1!OF[45]
					595	2230.67	2195.11	2183.55	2175.71	2168.94	2108.96	2109.87	2082.06	2058.5	2041.27	2045.11	2001.23	2001.23	2001.23																										cell://[Book44]Sheet1!OG[41]	cell://[Book44]Sheet1!OG[42]	cell://[Book44]Sheet1!OG[43]	cell://[Book44]Sheet1!OG[44]	cell://[Book44]Sheet1!OG[45]
					596	2187.17	2155.42	2149.61	2130.23	2135.87	2075.91	2078.2	2048.81	2020.01	2006.76	2011.29	1967.49	1967.49	1967.49																										cell://[Book44]Sheet1!OH[41]	cell://[Book44]Sheet1!OH[42]	cell://[Book44]Sheet1!OH[43]	cell://[Book44]Sheet1!OH[44]	cell://[Book44]Sheet1!OH[45]
					597	2149.71	2124.57	2110.31	2103.73	2090.92	2044.11	2039.81	2018.05	1986.26	1978.4	1976.59	1940.14	1940.14	1940.14																										cell://[Book44]Sheet1!OI[41]	cell://[Book44]Sheet1!OI[42]	cell://[Book44]Sheet1!OI[43]	cell://[Book44]Sheet1!OI[44]	cell://[Book44]Sheet1!OI[45]
					598	2111.14	2085.49	2073.65	2071.47	2058.65	2007.9	2014.17	1986.15	1955.86	1947.8	1942.27	1903.3	1903.3	1903.3																										cell://[Book44]Sheet1!OJ[41]	cell://[Book44]Sheet1!OJ[42]	cell://[Book44]Sheet1!OJ[43]	cell://[Book44]Sheet1!OJ[44]	cell://[Book44]Sheet1!OJ[45]
					599	2077.06	2054.96	2040.39	2039.19	2026.06	1970.07	1982.15	1954	1926.43	1912.3	1905.23	1867.24	1867.24	1867.24																										cell://[Book44]Sheet1!OK[41]	cell://[Book44]Sheet1!OK[42]	cell://[Book44]Sheet1!OK[43]	cell://[Book44]Sheet1!OK[44]	cell://[Book44]Sheet1!OK[45]
					600	2046.59	2022.46	2008.51	2009.54	1988.78	1939	1952.21	1925.95	1901.71	1888.11	1874.14	1834.59	1834.59	1834.59																										cell://[Book44]Sheet1!OL[41]	cell://[Book44]Sheet1!OL[42]	cell://[Book44]Sheet1!OL[43]	cell://[Book44]Sheet1!OL[44]	cell://[Book44]Sheet1!OL[45]
					601	2026.1	1994.75	1984.91	1984.99	1964.71	1911.65	1923.63	1896.82	1880.22	1861.73	1849.88	1806.87	1806.87	1806.87																										cell://[Book44]Sheet1!OM[41]	cell://[Book44]Sheet1!OM[42]	cell://[Book44]Sheet1!OM[43]	cell://[Book44]Sheet1!OM[44]	cell://[Book44]Sheet1!OM[45]
					602	2002.3	1967.8	1958.37	1955.51	1942.04	1886.7	1891.58	1878.56	1855.55	1832.71	1820.24	1774.84	1774.84	1774.84																										cell://[Book44]Sheet1!ON[41]	cell://[Book44]Sheet1!ON[42]	cell://[Book44]Sheet1!ON[43]	cell://[Book44]Sheet1!ON[44]	cell://[Book44]Sheet1!ON[45]
					603	1980.57	1942.81	1938.07	1928.15	1917.37	1859.66	1863.58	1851.44	1830.75	1811.08	1794.26	1757.14	1757.14	1757.14																										cell://[Book44]Sheet1!OO[41]	cell://[Book44]Sheet1!OO[42]	cell://[Book44]Sheet1!OO[43]	cell://[Book44]Sheet1!OO[44]	cell://[Book44]Sheet1!OO[45]
					604	1954.38	1914.6	1919.07	1895.71	1892.97	1835.15	1839.38	1826.95	1805.64	1785.97	1772.83	1740.59	1740.59	1740.59																										cell://[Book44]Sheet1!OP[41]	cell://[Book44]Sheet1!OP[42]	cell://[Book44]Sheet1!OP[43]	cell://[Book44]Sheet1!OP[44]	cell://[Book44]Sheet1!OP[45]
					605	1926.6	1893.6	1890.21	1872.72	1868.21	1809.27	1810.25	1805.6	1782.6	1761.62	1756.08	1717.38	1717.38	1717.38																										cell://[Book44]Sheet1!OQ[41]	cell://[Book44]Sheet1!OQ[42]	cell://[Book44]Sheet1!OQ[43]	cell://[Book44]Sheet1!OQ[44]	cell://[Book44]Sheet1!OQ[45]
					606	1893.94	1864.61	1862.99	1844.82	1845.15	1784.92	1790.46	1782.03	1758.85	1740.82	1740.45	1693.63	1693.63	1693.63																										cell://[Book44]Sheet1!OR[41]	cell://[Book44]Sheet1!OR[42]	cell://[Book44]Sheet1!OR[43]	cell://[Book44]Sheet1!OR[44]	cell://[Book44]Sheet1!OR[45]
					607	1869.26	1848.82	1836.61	1823.57	1824.94	1763.59	1768.95	1763.62	1734.87	1716.26	1718.68	1675.98	1675.98	1675.98																										cell://[Book44]Sheet1!OS[41]	cell://[Book44]Sheet1!OS[42]	cell://[Book44]Sheet1!OS[43]	cell://[Book44]Sheet1!OS[44]	cell://[Book44]Sheet1!OS[45]
					608	1842.81	1821.54	1809.16	1802.72	1795.38	1745.19	1739.56	1737.55	1706.06	1691.47	1691.86	1649.26	1649.26	1649.26																										cell://[Book44]Sheet1!OT[41]	cell://[Book44]Sheet1!OT[42]	cell://[Book44]Sheet1!OT[43]	cell://[Book44]Sheet1!OT[44]	cell://[Book44]Sheet1!OT[45]
					609	1813.64	1794.6	1779.09	1778.98	1768.78	1721.03	1714.35	1712.54	1679.17	1669.94	1661.22	1629.2	1629.2	1629.2																										cell://[Book44]Sheet1!OU[41]	cell://[Book44]Sheet1!OU[42]	cell://[Book44]Sheet1!OU[43]	cell://[Book44]Sheet1!OU[44]	cell://[Book44]Sheet1!OU[45]
					610	1792.17	1770.53	1746.21	1762.95	1740.42	1694.32	1693.49	1686.47	1653.71	1646.94	1638.93	1603.94	1603.94	1603.94																										cell://[Book44]Sheet1!OV[41]	cell://[Book44]Sheet1!OV[42]	cell://[Book44]Sheet1!OV[43]	cell://[Book44]Sheet1!OV[44]	cell://[Book44]Sheet1!OV[45]
					611	1770.2	1744.03	1721.74	1733.9	1716.47	1663.71	1666.65	1654.88	1632.36	1619.63	1613.05	1577.67	1577.67	1577.67																										cell://[Book44]Sheet1!OW[41]	cell://[Book44]Sheet1!OW[42]	cell://[Book44]Sheet1!OW[43]	cell://[Book44]Sheet1!OW[44]	cell://[Book44]Sheet1!OW[45]
					612	1747.16	1719.31	1695.71	1702.91	1688.93	1637	1636.98	1632.02	1604.44	1593.78	1587.62	1547.2	1547.2	1547.2																										cell://[Book44]Sheet1!OX[41]	cell://[Book44]Sheet1!OX[42]	cell://[Book44]Sheet1!OX[43]	cell://[Book44]Sheet1!OX[44]	cell://[Book44]Sheet1!OX[45]
					613	1728.45	1694.25	1673.3	1675.74	1666.95	1610.62	1608.81	1609.98	1573.36	1567.94	1562.32	1522.82	1522.82	1522.82																										cell://[Book44]Sheet1!OY[41]	cell://[Book44]Sheet1!OY[42]	cell://[Book44]Sheet1!OY[43]	cell://[Book44]Sheet1!OY[44]	cell://[Book44]Sheet1!OY[45]
					614	1705.7	1659.91	1653.18	1648.13	1636.35	1588.93	1582.38	1578.56	1544.54	1541.68	1539.28	1493.99	1493.99	1493.99																										cell://[Book44]Sheet1!OZ[41]	cell://[Book44]Sheet1!OZ[42]	cell://[Book44]Sheet1!OZ[43]	cell://[Book44]Sheet1!OZ[44]	cell://[Book44]Sheet1!OZ[45]
					615	1674.79	1633.47	1624.55	1617.91	1609.87	1554.36	1558.97	1553.91	1514.89	1512.55	1513.86	1468.3	1468.3	1468.3																										cell://[Book44]Sheet1!PA[41]	cell://[Book44]Sheet1!PA[42]	cell://[Book44]Sheet1!PA[43]	cell://[Book44]Sheet1!PA[44]	cell://[Book44]Sheet1!PA[45]
					616	1644.81	1609.45	1602.42	1598.2	1583.04	1528.56	1534.73	1527.58	1489.88	1486.18	1495.78	1446.13	1446.13	1446.13																										cell://[Book44]Sheet1!PB[41]	cell://[Book44]Sheet1!PB[42]	cell://[Book44]Sheet1!PB[43]	cell://[Book44]Sheet1!PB[44]	cell://[Book44]Sheet1!PB[45]
					617	1611.32	1580.12	1581.19	1570.74	1562.42	1504.36	1503.52	1504.08	1464.17	1465.83	1471.56	1419.57	1419.57	1419.57																										cell://[Book44]Sheet1!PC[41]	cell://[Book44]Sheet1!PC[42]	cell://[Book44]Sheet1!PC[43]	cell://[Book44]Sheet1!PC[44]	cell://[Book44]Sheet1!PC[45]
					618	1582.73	1552.21	1553.31	1549.55	1538.99	1486.65	1487.36	1489.53	1441.32	1446.98	1450.27	1395.46	1395.46	1395.46																										cell://[Book44]Sheet1!PD[41]	cell://[Book44]Sheet1!PD[42]	cell://[Book44]Sheet1!PD[43]	cell://[Book44]Sheet1!PD[44]	cell://[Book44]Sheet1!PD[45]
					619	1551.24	1521.1	1530.93	1522.58	1509.22	1467.12	1462	1464.79	1419.72	1422.88	1422.98	1373.21	1373.21	1373.21																										cell://[Book44]Sheet1!PE[41]	cell://[Book44]Sheet1!PE[42]	cell://[Book44]Sheet1!PE[43]	cell://[Book44]Sheet1!PE[44]	cell://[Book44]Sheet1!PE[45]
					620	1516.51	1490.45	1494.4	1499.48	1480.75	1445.13	1441.32	1439.78	1404.48	1403.59	1398.13	1351.14	1351.14	1351.14																										cell://[Book44]Sheet1!PF[41]	cell://[Book44]Sheet1!PF[42]	cell://[Book44]Sheet1!PF[43]	cell://[Book44]Sheet1!PF[44]	cell://[Book44]Sheet1!PF[45]
					621	1488.81	1469.04	1464.62	1473.49	1457.26	1417.87	1418.34	1419.84	1383.18	1377.98	1375.7	1332.43	1332.43	1332.43																										cell://[Book44]Sheet1!PG[41]	cell://[Book44]Sheet1!PG[42]	cell://[Book44]Sheet1!PG[43]	cell://[Book44]Sheet1!PG[44]	cell://[Book44]Sheet1!PG[45]
					622	1469.35	1443.11	1441.47	1444.42	1432.67	1398.59	1397.08	1396.6	1364.34	1357.79	1350.94	1314.13	1314.13	1314.13																										cell://[Book44]Sheet1!PH[41]	cell://[Book44]Sheet1!PH[42]	cell://[Book44]Sheet1!PH[43]	cell://[Book44]Sheet1!PH[44]	cell://[Book44]Sheet1!PH[45]
					623	1446.46	1418.11	1414.89	1411.37	1410.95	1374.92	1374.98	1368.51	1341.47	1332.72	1327.8	1289.56	1289.56	1289.56																										cell://[Book44]Sheet1!PI[41]	cell://[Book44]Sheet1!PI[42]	cell://[Book44]Sheet1!PI[43]	cell://[Book44]Sheet1!PI[44]	cell://[Book44]Sheet1!PI[45]
					624	1420.5	1394.27	1389.57	1384.75	1384.02	1352.04	1351.17	1343.89	1320.26	1303.33	1305.04	1262.81	1262.81	1262.81																										cell://[Book44]Sheet1!PJ[41]	cell://[Book44]Sheet1!PJ[42]	cell://[Book44]Sheet1!PJ[43]	cell://[Book44]Sheet1!PJ[44]	cell://[Book44]Sheet1!PJ[45]
					625	1399.73	1372.64	1369.33	1360.17	1362.24	1327.38	1321.76	1317.47	1293.37	1281.1	1281.04	1241.62	1241.62	1241.62																										cell://[Book44]Sheet1!PK[41]	cell://[Book44]Sheet1!PK[42]	cell://[Book44]Sheet1!PK[43]	cell://[Book44]Sheet1!PK[44]	cell://[Book44]Sheet1!PK[45]
					626	1384.76	1353.73	1346.26	1341.92	1346.02	1306.24	1305.08	1292.04	1270.08	1262.46	1258.18	1225.21	1225.21	1225.21																										cell://[Book44]Sheet1!PL[41]	cell://[Book44]Sheet1!PL[42]	cell://[Book44]Sheet1!PL[43]	cell://[Book44]Sheet1!PL[44]	cell://[Book44]Sheet1!PL[45]
					627	1364.45	1339.24	1328.11	1318.52	1321.21	1282.49	1281.76	1268.62	1245.27	1233.88	1235.12	1203.99	1203.99	1203.99																										cell://[Book44]Sheet1!PM[41]	cell://[Book44]Sheet1!PM[42]	cell://[Book44]Sheet1!PM[43]	cell://[Book44]Sheet1!PM[44]	cell://[Book44]Sheet1!PM[45]
					628	1344.18	1318.89	1301.54	1294.82	1297.48	1256.92	1263.53	1245.49	1225.88	1212.06	1215.9	1182.43	1182.43	1182.43																										cell://[Book44]Sheet1!PN[41]	cell://[Book44]Sheet1!PN[42]	cell://[Book44]Sheet1!PN[43]	cell://[Book44]Sheet1!PN[44]	cell://[Book44]Sheet1!PN[45]
					629	1319.89	1290.93	1275.71	1276.37	1271.82	1234.83	1244.62	1226.48	1206.33	1195.29	1200.78	1160.29	1160.29	1160.29																										cell://[Book44]Sheet1!PO[41]	cell://[Book44]Sheet1!PO[42]	cell://[Book44]Sheet1!PO[43]	cell://[Book44]Sheet1!PO[44]	cell://[Book44]Sheet1!PO[45]
					630	1302.2	1267.17	1251.74	1254.89	1248.52	1216.86	1223.35	1208.91	1186.8	1177.78	1187.12	1143.04	1143.04	1143.04																										cell://[Book44]Sheet1!PP[41]	cell://[Book44]Sheet1!PP[42]	cell://[Book44]Sheet1!PP[43]	cell://[Book44]Sheet1!PP[44]	cell://[Book44]Sheet1!PP[45]
					631	1280.31	1246.44	1226.45	1229.83	1227.02	1193.72	1204.99	1190.18	1166.41	1160.31	1164.59	1129.3	1129.3	1129.3																										cell://[Book44]Sheet1!PQ[41]	cell://[Book44]Sheet1!PQ[42]	cell://[Book44]Sheet1!PQ[43]	cell://[Book44]Sheet1!PQ[44]	cell://[Book44]Sheet1!PQ[45]
					632	1259.24	1225.84	1206.49	1206.46	1206.26	1174.69	1181.44	1171.94	1148	1140.67	1143.99	1116.4	1116.4	1116.4																										cell://[Book44]Sheet1!PR[41]	cell://[Book44]Sheet1!PR[42]	cell://[Book44]Sheet1!PR[43]	cell://[Book44]Sheet1!PR[44]	cell://[Book44]Sheet1!PR[45]
					633	1235.76	1203.91	1189.84	1185.26	1184.94	1150.13	1158.2	1153.01	1127.64	1119.35	1124.1	1096.51	1096.51	1096.51																										cell://[Book44]Sheet1!PS[41]	cell://[Book44]Sheet1!PS[42]	cell://[Book44]Sheet1!PS[43]	cell://[Book44]Sheet1!PS[44]	cell://[Book44]Sheet1!PS[45]
					634	1217.07	1177.67	1166.37	1167.14	1165.84	1132.34	1138.7	1136.9	1108.44	1104.78	1100.07	1079.17	1079.17	1079.17																										cell://[Book44]Sheet1!PT[41]	cell://[Book44]Sheet1!PT[42]	cell://[Book44]Sheet1!PT[43]	cell://[Book44]Sheet1!PT[44]	cell://[Book44]Sheet1!PT[45]
					635	1189.84	1152.95	1151.04	1148.43	1144.59	1112.27	1115.83	1119.99	1085.11	1085.02	1077.41	1060.64	1060.64	1060.64																										cell://[Book44]Sheet1!PU[41]	cell://[Book44]Sheet1!PU[42]	cell://[Book44]Sheet1!PU[43]	cell://[Book44]Sheet1!PU[44]	cell://[Book44]Sheet1!PU[45]
					636	1164.47	1137.27	1130.56	1124.98	1124.41	1090.29	1099.76	1097.46	1066.18	1060.05	1057.31	1044.2	1044.2	1044.2																										cell://[Book44]Sheet1!PV[41]	cell://[Book44]Sheet1!PV[42]	cell://[Book44]Sheet1!PV[43]	cell://[Book44]Sheet1!PV[44]	cell://[Book44]Sheet1!PV[45]
					637	1140.11	1119.76	1105.56	1107.06	1104.42	1066.6	1080.3	1077.16	1047.17	1038.19	1036.18	1021.15	1021.15	1021.15																										cell://[Book44]Sheet1!PW[41]	cell://[Book44]Sheet1!PW[42]	cell://[Book44]Sheet1!PW[43]	cell://[Book44]Sheet1!PW[44]	cell://[Book44]Sheet1!PW[45]
					638	1116.82	1100.61	1086.17	1085.85	1081.12	1047.19	1056.63	1052.2	1026.05	1013.17	1015.11	996.834	996.834	996.834																										cell://[Book44]Sheet1!PX[41]	cell://[Book44]Sheet1!PX[42]	cell://[Book44]Sheet1!PX[43]	cell://[Book44]Sheet1!PX[44]	cell://[Book44]Sheet1!PX[45]
					639	1093.53	1079.4	1062.24	1069.92	1055.77	1029.5	1039.99	1028.56	1005.09	989.978	1000.45	973.023	973.023	973.023																										cell://[Book44]Sheet1!PY[41]	cell://[Book44]Sheet1!PY[42]	cell://[Book44]Sheet1!PY[43]	cell://[Book44]Sheet1!PY[44]	cell://[Book44]Sheet1!PY[45]
					640	1070.31	1060.35	1037.83	1047.26	1033.48	1016.61	1024.13	1006.57	986.327	971.083	984.768	954.532	954.532	954.532																										cell://[Book44]Sheet1!PZ[41]	cell://[Book44]Sheet1!PZ[42]	cell://[Book44]Sheet1!PZ[43]	cell://[Book44]Sheet1!PZ[44]	cell://[Book44]Sheet1!PZ[45]
					641	1047.48	1039.68	1021.54	1025.91	1013.62	998.482	1008.09	981.877	966.743	950.367	972.677	933.235	933.235	933.235																										cell://[Book44]Sheet1!QA[41]	cell://[Book44]Sheet1!QA[42]	cell://[Book44]Sheet1!QA[43]	cell://[Book44]Sheet1!QA[44]	cell://[Book44]Sheet1!QA[45]
					642	1031.73	1026.32	998.726	1006	994.381	979.105	984.148	960.608	946.465	930.254	951.432	912.694	912.694	912.694																										cell://[Book44]Sheet1!QB[41]	cell://[Book44]Sheet1!QB[42]	cell://[Book44]Sheet1!QB[43]	cell://[Book44]Sheet1!QB[44]	cell://[Book44]Sheet1!QB[45]
					643	1017.65	1012.51	982.75	989.997	975.228	964.534	960.391	942.48	926.232	912.744	931.58	892.348	892.348	892.348																										cell://[Book44]Sheet1!QC[41]	cell://[Book44]Sheet1!QC[42]	cell://[Book44]Sheet1!QC[43]	cell://[Book44]Sheet1!QC[44]	cell://[Book44]Sheet1!QC[45]
					644	996.607	992.039	965.024	968.977	949.757	953.097	940.293	922.183	909.371	894.992	912.591	875.438	875.438	875.438																										cell://[Book44]Sheet1!QD[41]	cell://[Book44]Sheet1!QD[42]	cell://[Book44]Sheet1!QD[43]	cell://[Book44]Sheet1!QD[44]	cell://[Book44]Sheet1!QD[45]
					645	983.041	969.853	948.716	956.232	936.613	934.606	925.334	910.316	891.583	880.434	897.457	863.952	863.952	863.952																										cell://[Book44]Sheet1!QE[41]	cell://[Book44]Sheet1!QE[42]	cell://[Book44]Sheet1!QE[43]	cell://[Book44]Sheet1!QE[44]	cell://[Book44]Sheet1!QE[45]
					646	966.441	949.422	930.554	936.126	922.729	913.602	906.409	891.74	877.548	866.06	877.29	846.956	846.956	846.956																										cell://[Book44]Sheet1!QF[41]	cell://[Book44]Sheet1!QF[42]	cell://[Book44]Sheet1!QF[43]	cell://[Book44]Sheet1!QF[44]	cell://[Book44]Sheet1!QF[45]
					647	950.296	931.745	914.163	921.196	908.18	895.802	886.584	875.898	857.209	850.378	861.303	830.415	830.415	830.415																										cell://[Book44]Sheet1!QG[41]	cell://[Book44]Sheet1!QG[42]	cell://[Book44]Sheet1!QG[43]	cell://[Book44]Sheet1!QG[44]	cell://[Book44]Sheet1!QG[45]
					648	936.864	919.356	896.95	903.45	890.869	877.794	860.215	861.298	834.555	833.428	843.691	814.034	814.034	814.034																										cell://[Book44]Sheet1!QH[41]	cell://[Book44]Sheet1!QH[42]	cell://[Book44]Sheet1!QH[43]	cell://[Book44]Sheet1!QH[44]	cell://[Book44]Sheet1!QH[45]
					649	920.439	900.945	883.615	886.894	876.171	864.176	848.961	844.07	822.253	818.44	832.011	804.179	804.179	804.179																										cell://[Book44]Sheet1!QI[41]	cell://[Book44]Sheet1!QI[42]	cell://[Book44]Sheet1!QI[43]	cell://[Book44]Sheet1!QI[44]	cell://[Book44]Sheet1!QI[45]
					650	900.65	878.946	866.926	866.771	863.467	845.859	833.219	830.865	801.234	803.894	816.299	790.959	790.959	790.959																										cell://[Book44]Sheet1!QJ[41]	cell://[Book44]Sheet1!QJ[42]	cell://[Book44]Sheet1!QJ[43]	cell://[Book44]Sheet1!QJ[44]	cell://[Book44]Sheet1!QJ[45]
					651	883.475	860.54	855.723	853.512	854.904	824.813	815.389	815.018	786.413	787.431	801.601	779.456	779.456	779.456																										cell://[Book44]Sheet1!QK[41]	cell://[Book44]Sheet1!QK[42]	cell://[Book44]Sheet1!QK[43]	cell://[Book44]Sheet1!QK[44]	cell://[Book44]Sheet1!QK[45]
					652	861.701	846.242	837.608	834.99	833.219	808.634	794.696	794.57	771.441	773.517	788.742	760.261	760.261	760.261																										cell://[Book44]Sheet1!QL[41]	cell://[Book44]Sheet1!QL[42]	cell://[Book44]Sheet1!QL[43]	cell://[Book44]Sheet1!QL[44]	cell://[Book44]Sheet1!QL[45]
					653	841.564	829.573	821.094	816.287	813.579	790.157	776.693	779.375	753.791	752.979	772.039	744.772	744.772	744.772																										cell://[Book44]Sheet1!QM[41]	cell://[Book44]Sheet1!QM[42]	cell://[Book44]Sheet1!QM[43]	cell://[Book44]Sheet1!QM[44]	cell://[Book44]Sheet1!QM[45]
					654	822.963	810.521	803.935	801.662	794.55	769.599	759.594	763.732	740.263	736.603	754.551	728.295	728.295	728.295																										cell://[Book44]Sheet1!QN[41]	cell://[Book44]Sheet1!QN[42]	cell://[Book44]Sheet1!QN[43]	cell://[Book44]Sheet1!QN[44]	cell://[Book44]Sheet1!QN[45]
					655	797.055	785.291	786.027	784.137	777.284	753.919	743.668	747.188	728.527	723.732	738.384	712.318	712.318	712.318																										cell://[Book44]Sheet1!QO[41]	cell://[Book44]Sheet1!QO[42]	cell://[Book44]Sheet1!QO[43]	cell://[Book44]Sheet1!QO[44]	cell://[Book44]Sheet1!QO[45]
					656	775.677	768.996	770.748	764.922	764.093	742.672	726.932	733.129	712.901	709.26	720.524	698.414	698.414	698.414																										cell://[Book44]Sheet1!QP[41]	cell://[Book44]Sheet1!QP[42]	cell://[Book44]Sheet1!QP[43]	cell://[Book44]Sheet1!QP[44]	cell://[Book44]Sheet1!QP[45]
					657	756.307	750.9	751.282	747.481	747.995	724.214	711.89	713.626	700.578	691.809	704.249	681.573	681.573	681.573																										cell://[Book44]Sheet1!QQ[41]	cell://[Book44]Sheet1!QQ[42]	cell://[Book44]Sheet1!QQ[43]	cell://[Book44]Sheet1!QQ[44]	cell://[Book44]Sheet1!QQ[45]
					658	740.266	732.95	729.356	728.448	726.278	706.077	691.405	695.543	682.918	677.609	682.93	663.637	663.637	663.637																										cell://[Book44]Sheet1!QR[41]	cell://[Book44]Sheet1!QR[42]	cell://[Book44]Sheet1!QR[43]	cell://[Book44]Sheet1!QR[44]	cell://[Book44]Sheet1!QR[45]
					659	725.242	717.083	714.773	714.49	707.54	689.57	680.32	683.002	670.953	666.404	665.634	650.094	650.094	650.094																										cell://[Book44]Sheet1!QS[41]	cell://[Book44]Sheet1!QS[42]	cell://[Book44]Sheet1!QS[43]	cell://[Book44]Sheet1!QS[44]	cell://[Book44]Sheet1!QS[45]
					660	710.874	699.312	700.709	703.831	691.344	673.747	667.282	669.765	658.604	654.808	651.147	637.676	637.676	637.676																										cell://[Book44]Sheet1!QT[41]	cell://[Book44]Sheet1!QT[42]	cell://[Book44]Sheet1!QT[43]	cell://[Book44]Sheet1!QT[44]	cell://[Book44]Sheet1!QT[45]
					661	697.595	686.524	687.105	684.588	677.004	659.496	654.832	653.703	641.361	643.361	635.733	625.964	625.964	625.964																										cell://[Book44]Sheet1!QU[41]	cell://[Book44]Sheet1!QU[42]	cell://[Book44]Sheet1!QU[43]	cell://[Book44]Sheet1!QU[44]	cell://[Book44]Sheet1!QU[45]
					662	681.703	674.879	671.944	668.938	663.462	642.274	640.294	636.636	624.638	628.459	618.621	612.264	612.264	612.264																										cell://[Book44]Sheet1!QV[41]	cell://[Book44]Sheet1!QV[42]	cell://[Book44]Sheet1!QV[43]	cell://[Book44]Sheet1!QV[44]	cell://[Book44]Sheet1!QV[45]
					663	666.439	660.458	658.731	652.672	644.682	620.294	622.975	619.952	609.034	613.677	605.057	595.3	595.3	595.3																										cell://[Book44]Sheet1!QW[41]	cell://[Book44]Sheet1!QW[42]	cell://[Book44]Sheet1!QW[43]	cell://[Book44]Sheet1!QW[44]	cell://[Book44]Sheet1!QW[45]
					664	655.455	647.115	646.247	638.545	629.349	605.231	608.683	611.052	597.01	597.972	591.153	585.598	585.598	585.598																										cell://[Book44]Sheet1!QX[41]	cell://[Book44]Sheet1!QX[42]	cell://[Book44]Sheet1!QX[43]	cell://[Book44]Sheet1!QX[44]	cell://[Book44]Sheet1!QX[45]
					665	639.969	635.62	636.257	626.336	623.091	593.982	600.051	602.538	585.246	583.239	579.428	572.39	572.39	572.39																										cell://[Book44]Sheet1!QY[41]	cell://[Book44]Sheet1!QY[42]	cell://[Book44]Sheet1!QY[43]	cell://[Book44]Sheet1!QY[44]	cell://[Book44]Sheet1!QY[45]
					666	626.865	618.656	619.005	608.796	612.338	580.447	589.512	593.438	573.406	568.476	566.614	559.357	559.357	559.357																										cell://[Book44]Sheet1!QZ[41]	cell://[Book44]Sheet1!QZ[42]	cell://[Book44]Sheet1!QZ[43]	cell://[Book44]Sheet1!QZ[44]	cell://[Book44]Sheet1!QZ[45]
					667	617.273	610.169	607.322	597.682	602.134	569.628	580.38	581.642	564.174	559.497	555.495	546.951	546.951	546.951																										cell://[Book44]Sheet1!RA[41]	cell://[Book44]Sheet1!RA[42]	cell://[Book44]Sheet1!RA[43]	cell://[Book44]Sheet1!RA[44]	cell://[Book44]Sheet1!RA[45]
					668	603.918	595.413	594.582	583.962	590.936	558.331	566.715	567.461	554.378	545.419	542.863	532.15	532.15	532.15																										cell://[Book44]Sheet1!RB[41]	cell://[Book44]Sheet1!RB[42]	cell://[Book44]Sheet1!RB[43]	cell://[Book44]Sheet1!RB[44]	cell://[Book44]Sheet1!RB[45]
					669	592.998	580.715	583.141	571.463	576.555	546.89	554.329	558.481	545.503	533.284	534.12	518.071	518.071	518.071																										cell://[Book44]Sheet1!RC[41]	cell://[Book44]Sheet1!RC[42]	cell://[Book44]Sheet1!RC[43]	cell://[Book44]Sheet1!RC[44]	cell://[Book44]Sheet1!RC[45]
					670	574.083	563.933	566.634	561.758	562.796	536.738	544.184	546.019	530.929	522.049	520.745	506.31	506.31	506.31																										cell://[Book44]Sheet1!RD[41]	cell://[Book44]Sheet1!RD[42]	cell://[Book44]Sheet1!RD[43]	cell://[Book44]Sheet1!RD[44]	cell://[Book44]Sheet1!RD[45]
					671	558.267	552.231	553.197	550.922	549.576	527.203	531.038	530.993	518.578	512.659	511.067	491.574	491.574	491.574																										cell://[Book44]Sheet1!RE[41]	cell://[Book44]Sheet1!RE[42]	cell://[Book44]Sheet1!RE[43]	cell://[Book44]Sheet1!RE[44]	cell://[Book44]Sheet1!RE[45]
					672	550.066	535.663	539.965	537.065	535.18	519.308	518.138	514.248	507.82	500.863	502.888	480.974	480.974	480.974																										cell://[Book44]Sheet1!RF[41]	cell://[Book44]Sheet1!RF[42]	cell://[Book44]Sheet1!RF[43]	cell://[Book44]Sheet1!RF[44]	cell://[Book44]Sheet1!RF[45]
					673	533.889	522.629	532.72	524.959	521.39	505.707	504.58	494.576	490.76	489.983	488.416	466.81	466.81	466.81																										cell://[Book44]Sheet1!RG[41]	cell://[Book44]Sheet1!RG[42]	cell://[Book44]Sheet1!RG[43]	cell://[Book44]Sheet1!RG[44]	cell://[Book44]Sheet1!RG[45]
					674	515.006	505.048	519.98	509.865	507.336	492.057	486.406	481.916	476.529	474.209	477.122	455.144	455.144	455.144																										cell://[Book44]Sheet1!RH[41]	cell://[Book44]Sheet1!RH[42]	cell://[Book44]Sheet1!RH[43]	cell://[Book44]Sheet1!RH[44]	cell://[Book44]Sheet1!RH[45]
					675	504.63	496.937	508.162	500.192	494.01	480.261	479.742	477.166	468.345	463.198	468.96	449.587	449.587	449.587																										cell://[Book44]Sheet1!RI[41]	cell://[Book44]Sheet1!RI[42]	cell://[Book44]Sheet1!RI[43]	cell://[Book44]Sheet1!RI[44]	cell://[Book44]Sheet1!RI[45]
					676	495.033	484.293	496.558	490.851	481.42	466.313	470.839	468.989	458.869	457.882	456.411	439.695	439.695	439.695																										cell://[Book44]Sheet1!RJ[41]	cell://[Book44]Sheet1!RJ[42]	cell://[Book44]Sheet1!RJ[43]	cell://[Book44]Sheet1!RJ[44]	cell://[Book44]Sheet1!RJ[45]
					677	489.075	473.789	487.085	476.377	470.197	459.117	456.918	457.708	450.901	446.709	446.51	430.018	430.018	430.018																										cell://[Book44]Sheet1!RK[41]	cell://[Book44]Sheet1!RK[42]	cell://[Book44]Sheet1!RK[43]	cell://[Book44]Sheet1!RK[44]	cell://[Book44]Sheet1!RK[45]
					678	479.902	461.442	477.565	463.334	459.125	445.196	445.135	444.881	438.584	436.52	433.523	422.158	422.158	422.158																										cell://[Book44]Sheet1!RL[41]	cell://[Book44]Sheet1!RL[42]	cell://[Book44]Sheet1!RL[43]	cell://[Book44]Sheet1!RL[44]	cell://[Book44]Sheet1!RL[45]
					679	464.947	450.057	463.55	451.159	445.622	432.788	433.174	433.371	423.496	426.982	418.507	410.921	410.921	410.921																										cell://[Book44]Sheet1!RM[41]	cell://[Book44]Sheet1!RM[42]	cell://[Book44]Sheet1!RM[43]	cell://[Book44]Sheet1!RM[44]	cell://[Book44]Sheet1!RM[45]
					680	455.302	444.126	448.099	439.1	437.568	427.238	422.64	425.678	419.479	415.041	412.877	405.371	405.371	405.371																										cell://[Book44]Sheet1!RN[41]	cell://[Book44]Sheet1!RN[42]	cell://[Book44]Sheet1!RN[43]	cell://[Book44]Sheet1!RN[44]	cell://[Book44]Sheet1!RN[45]
					681	444.254	432.95	433.74	425.883	425.541	419.295	411.246	413.191	409.765	401.979	402.914	394.139	394.139	394.139																										cell://[Book44]Sheet1!RO[41]	cell://[Book44]Sheet1!RO[42]	cell://[Book44]Sheet1!RO[43]	cell://[Book44]Sheet1!RO[44]	cell://[Book44]Sheet1!RO[45]
					682	430.837	418.918	419.494	413.344	411.875	410.488	402.151	398.274	394.604	391.189	390.124	379.92	379.92	379.92																										cell://[Book44]Sheet1!RP[41]	cell://[Book44]Sheet1!RP[42]	cell://[Book44]Sheet1!RP[43]	cell://[Book44]Sheet1!RP[44]	cell://[Book44]Sheet1!RP[45]
					683	421.897	405.354	409.433	404.048	403.078	402.702	392.348	387.462	381.989	380.09	380.54	368.811	368.811	368.811																										cell://[Book44]Sheet1!RQ[41]	cell://[Book44]Sheet1!RQ[42]	cell://[Book44]Sheet1!RQ[43]	cell://[Book44]Sheet1!RQ[44]	cell://[Book44]Sheet1!RQ[45]
					684	409.497	394.436	395.091	394.013	392.884	390.928	382.513	375.455	370.112	371.371	371.428	353.251	353.251	353.251																										cell://[Book44]Sheet1!RR[41]	cell://[Book44]Sheet1!RR[42]	cell://[Book44]Sheet1!RR[43]	cell://[Book44]Sheet1!RR[44]	cell://[Book44]Sheet1!RR[45]
					685	401.307	386.446	385.782	387.908	384.734	387.772	378.193	372.205	363.704	364.749	364.296	345.234	345.234	345.234																										cell://[Book44]Sheet1!RS[41]	cell://[Book44]Sheet1!RS[42]	cell://[Book44]Sheet1!RS[43]	cell://[Book44]Sheet1!RS[44]	cell://[Book44]Sheet1!RS[45]
					686	393.551	379.138	376.965	380.048	375.428	377.32	365.654	365.448	354.368	354.009	357.566	336.26	336.26	336.26																										cell://[Book44]Sheet1!RT[41]	cell://[Book44]Sheet1!RT[42]	cell://[Book44]Sheet1!RT[43]	cell://[Book44]Sheet1!RT[44]	cell://[Book44]Sheet1!RT[45]
					687	381.504	368.867	367.549	369.787	361.194	368.668	359.283	357.313	345.652	344.361	345.433	324.678	324.678	324.678																										cell://[Book44]Sheet1!RU[41]	cell://[Book44]Sheet1!RU[42]	cell://[Book44]Sheet1!RU[43]	cell://[Book44]Sheet1!RU[44]	cell://[Book44]Sheet1!RU[45]
					688	375.401	361.615	360.078	361.044	354.27	354.976	350.924	346.09	335.483	335.465	336.257	314.034	314.034	314.034																										cell://[Book44]Sheet1!RV[41]	cell://[Book44]Sheet1!RV[42]	cell://[Book44]Sheet1!RV[43]	cell://[Book44]Sheet1!RV[44]	cell://[Book44]Sheet1!RV[45]
					689	365.13	350.766	351.588	353.748	346.156	345.952	340.316	338.634	328.388	326.012	330.946	308.991	308.991	308.991																										cell://[Book44]Sheet1!RW[41]	cell://[Book44]Sheet1!RW[42]	cell://[Book44]Sheet1!RW[43]	cell://[Book44]Sheet1!RW[44]	cell://[Book44]Sheet1!RW[45]
					690	352.284	340.626	339.842	343.259	337.318	335.665	331.837	329.042	318.978	314.435	320.991	303.419	303.419	303.419																										cell://[Book44]Sheet1!RX[41]	cell://[Book44]Sheet1!RX[42]	cell://[Book44]Sheet1!RX[43]	cell://[Book44]Sheet1!RX[44]	cell://[Book44]Sheet1!RX[45]
					691	344.678	331.483	332.87	336.558	328.449	324.804	327.31	319.989	312.095	305.832	311.756	300.974	300.974	300.974																										cell://[Book44]Sheet1!RY[41]	cell://[Book44]Sheet1!RY[42]	cell://[Book44]Sheet1!RY[43]	cell://[Book44]Sheet1!RY[44]	cell://[Book44]Sheet1!RY[45]
					692	330.868	320.255	324.686	320.563	315.985	312.265	314.344	305.68	302.573	293.478	300.814	293.468	293.468	293.468																										cell://[Book44]Sheet1!RZ[41]	cell://[Book44]Sheet1!RZ[42]	cell://[Book44]Sheet1!RZ[43]	cell://[Book44]Sheet1!RZ[44]	cell://[Book44]Sheet1!RZ[45]
					693	320.08	310.113	316.646	310.656	305.197	300.76	305.34	293.913	292.71	287.124	289.057	286.959	286.959	286.959																										cell://[Book44]Sheet1!SA[41]	cell://[Book44]Sheet1!SA[42]	cell://[Book44]Sheet1!SA[43]	cell://[Book44]Sheet1!SA[44]	cell://[Book44]Sheet1!SA[45]
					694	311.247	301.028	311.047	307.606	299.276	287.857	293.148	285.665	280.366	281.062	284.152	281.928	281.928	281.928																										cell://[Book44]Sheet1!SB[41]	cell://[Book44]Sheet1!SB[42]	cell://[Book44]Sheet1!SB[43]	cell://[Book44]Sheet1!SB[44]	cell://[Book44]Sheet1!SB[45]
					695	299.512	294.277	300.678	300.366	288.858	282.74	285.05	279.166	273.958	274.243	275.257	275.668	275.668	275.668																										cell://[Book44]Sheet1!SC[41]	cell://[Book44]Sheet1!SC[42]	cell://[Book44]Sheet1!SC[43]	cell://[Book44]Sheet1!SC[44]	cell://[Book44]Sheet1!SC[45]
					696	292.915	291.163	293.631	292.996	284.41	274.676	276.066	269.862	268.861	268.13	265.69	271.997	271.997	271.997																										cell://[Book44]Sheet1!SD[41]	cell://[Book44]Sheet1!SD[42]	cell://[Book44]Sheet1!SD[43]	cell://[Book44]Sheet1!SD[44]	cell://[Book44]Sheet1!SD[45]
					697	287.163	284.489	287.987	285.695	276.027	268.669	267.783	260.696	262.598	259.951	258.128	263.668	263.668	263.668																										cell://[Book44]Sheet1!SE[41]	cell://[Book44]Sheet1!SE[42]	cell://[Book44]Sheet1!SE[43]	cell://[Book44]Sheet1!SE[44]	cell://[Book44]Sheet1!SE[45]
					698	280.713	277.692	281.355	277.936	267.323	264.607	257.717	256.108	255.338	252.644	251.279	253.355	253.355	253.355																										cell://[Book44]Sheet1!SF[41]	cell://[Book44]Sheet1!SF[42]	cell://[Book44]Sheet1!SF[43]	cell://[Book44]Sheet1!SF[44]	cell://[Book44]Sheet1!SF[45]
					699	275.333	271.857	271.894	278.248	259.52	259.476	251.306	252.868	248.6	245.72	246.17	243.461	243.461	243.461																										cell://[Book44]Sheet1!SG[41]	cell://[Book44]Sheet1!SG[42]	cell://[Book44]Sheet1!SG[43]	cell://[Book44]Sheet1!SG[44]	cell://[Book44]Sheet1!SG[45]
					700	270.334	265.407	264.6	272.807	255.641	254.214	245.658	251.67	245.262	237.171	243.478	238.044	238.044	238.044																										cell://[Book44]Sheet1!SH[41]	cell://[Book44]Sheet1!SH[42]	cell://[Book44]Sheet1!SH[43]	cell://[Book44]Sheet1!SH[44]	cell://[Book44]Sheet1!SH[45]
					701	265.916	257.968	256.839	264.698	253.429	247.171	239.744	244.903	239.894	232.187	234.281	228.728	228.728	228.728																										cell://[Book44]Sheet1!SI[41]	cell://[Book44]Sheet1!SI[42]	cell://[Book44]Sheet1!SI[43]	cell://[Book44]Sheet1!SI[44]	cell://[Book44]Sheet1!SI[45]
					702	257.213	248.996	248.394	254.305	245.109	238.514	231.309	236.768	231.191	223.781	228.905	223.25	223.25	223.25																										cell://[Book44]Sheet1!SJ[41]	cell://[Book44]Sheet1!SJ[42]	cell://[Book44]Sheet1!SJ[43]	cell://[Book44]Sheet1!SJ[44]	cell://[Book44]Sheet1!SJ[45]
					703	248.258	239.449	239.835	244.463	234.197	230.19	223.444	228.92	223.476	215.093	223.562	213.919	213.919	213.919																										cell://[Book44]Sheet1!SK[41]	cell://[Book44]Sheet1!SK[42]	cell://[Book44]Sheet1!SK[43]	cell://[Book44]Sheet1!SK[44]	cell://[Book44]Sheet1!SK[45]
					704	242.763	234.015	234.298	236.062	229.71	223.385	219.907	223.191	218.679	210.239	219.589	209.196	209.196	209.196																										cell://[Book44]Sheet1!SL[41]	cell://[Book44]Sheet1!SL[42]	cell://[Book44]Sheet1!SL[43]	cell://[Book44]Sheet1!SL[44]	cell://[Book44]Sheet1!SL[45]
					705	233.311	227.429	225.363	229.011	222.113	213.855	216.699	213.53	210.812	204.133	215.791	204.003	204.003	204.003																										cell://[Book44]Sheet1!SM[41]	cell://[Book44]Sheet1!SM[42]	cell://[Book44]Sheet1!SM[43]	cell://[Book44]Sheet1!SM[44]	cell://[Book44]Sheet1!SM[45]
					706	224.118	220.775	216.409	216.308	215.336	205.152	210.888	204.576	200.406	195.531	209.855	198.921	198.921	198.921																										cell://[Book44]Sheet1!SN[41]	cell://[Book44]Sheet1!SN[42]	cell://[Book44]Sheet1!SN[43]	cell://[Book44]Sheet1!SN[44]	cell://[Book44]Sheet1!SN[45]
					707	216.778	215.794	211.102	208.623	207.673	199.922	206.746	197.349	195.053	189.56	203.349	193.986	193.986	193.986																										cell://[Book44]Sheet1!SO[41]	cell://[Book44]Sheet1!SO[42]	cell://[Book44]Sheet1!SO[43]	cell://[Book44]Sheet1!SO[44]	cell://[Book44]Sheet1!SO[45]
					708	209.946	210.382	204.847	202.797	198.647	193.304	203.592	191.951	189.939	182.596	197.691	189.846	189.846	189.846																										cell://[Book44]Sheet1!SP[41]	cell://[Book44]Sheet1!SP[42]	cell://[Book44]Sheet1!SP[43]	cell://[Book44]Sheet1!SP[44]	cell://[Book44]Sheet1!SP[45]
					709	204.072	207.351	198.384	202.286	196.173	188.188	200.849	191.917	186.446	180.542	190.579	184.537	184.537	184.537																										cell://[Book44]Sheet1!SQ[41]	cell://[Book44]Sheet1!SQ[42]	cell://[Book44]Sheet1!SQ[43]	cell://[Book44]Sheet1!SQ[44]	cell://[Book44]Sheet1!SQ[45]
					710	198.089	202.866	196.01	200.355	192.389	185.125	195.6	190.057	181.137	179.186	185.213	181.297	181.297	181.297																										cell://[Book44]Sheet1!SR[41]	cell://[Book44]Sheet1!SR[42]	cell://[Book44]Sheet1!SR[43]	cell://[Book44]Sheet1!SR[44]	cell://[Book44]Sheet1!SR[45]
					711	190.667	198.05	191.927	198.03	188.015	179.236	191.093	188.082	179.322	176.057	181.86	178.232	178.232	178.232																										cell://[Book44]Sheet1!SS[41]	cell://[Book44]Sheet1!SS[42]	cell://[Book44]Sheet1!SS[43]	cell://[Book44]Sheet1!SS[44]	cell://[Book44]Sheet1!SS[45]
					712	185.14	193.604	188.522	194.554	186.926	176.751	189.801	185.427	176.805	170.498	175.752	173.553	173.553	173.553																										cell://[Book44]Sheet1!ST[41]	cell://[Book44]Sheet1!ST[42]	cell://[Book44]Sheet1!ST[43]	cell://[Book44]Sheet1!ST[44]	cell://[Book44]Sheet1!ST[45]
					713	182.894	189.902	186.2	191.823	183.499	172.333	185.238	181.194	174.913	169.612	172.896	171.654	171.654	171.654																										cell://[Book44]Sheet1!SU[41]	cell://[Book44]Sheet1!SU[42]	cell://[Book44]Sheet1!SU[43]	cell://[Book44]Sheet1!SU[44]	cell://[Book44]Sheet1!SU[45]
					714	176.884	181.723	181.89	187.243	180.758	166.404	177.41	174.077	170.025	165.674	169.123	163.243	163.243	163.243																										cell://[Book44]Sheet1!SV[41]	cell://[Book44]Sheet1!SV[42]	cell://[Book44]Sheet1!SV[43]	cell://[Book44]Sheet1!SV[44]	cell://[Book44]Sheet1!SV[45]
					715	170.904	172.781	177.654	179.656	174.82	162.134	170.535	168.468	164.648	159.639	163.054	156.003	156.003	156.003																										cell://[Book44]Sheet1!SW[41]	cell://[Book44]Sheet1!SW[42]	cell://[Book44]Sheet1!SW[43]	cell://[Book44]Sheet1!SW[44]	cell://[Book44]Sheet1!SW[45]
					716	168.016	166.089	173.164	168.899	163.142	156.621	163.693	157.839	158.761	150.011	156.709	148.724	148.724	148.724																										cell://[Book44]Sheet1!SX[41]	cell://[Book44]Sheet1!SX[42]	cell://[Book44]Sheet1!SX[43]	cell://[Book44]Sheet1!SX[44]	cell://[Book44]Sheet1!SX[45]
					717	163.005	160.461	162.264	161.996	157.007	150.616	158.353	150.734	153.243	143.696	149.745	139.268	139.268	139.268																										cell://[Book44]Sheet1!SY[41]	cell://[Book44]Sheet1!SY[42]	cell://[Book44]Sheet1!SY[43]	cell://[Book44]Sheet1!SY[44]	cell://[Book44]Sheet1!SY[45]
					718	157.327	151.418	155.224	153.499	148.828	143.256	147.588	141.376	145.475	137.836	139.841	130.501	130.501	130.501																										cell://[Book44]Sheet1!SZ[41]	cell://[Book44]Sheet1!SZ[42]	cell://[Book44]Sheet1!SZ[43]	cell://[Book44]Sheet1!SZ[44]	cell://[Book44]Sheet1!SZ[45]
					719	150.176	145.605	149.75	145.767	140.06	134.016	137.721	135.885	137.58	132.894	136.441	126.707	126.707	126.707																										cell://[Book44]Sheet1!TA[41]	cell://[Book44]Sheet1!TA[42]	cell://[Book44]Sheet1!TA[43]	cell://[Book44]Sheet1!TA[44]	cell://[Book44]Sheet1!TA[45]
					720	140.633	138.894	139.782	140.163	131.913	129.748	131.332	130.397	129.108	126.643	128.766	118.407	118.407	118.407																										cell://[Book44]Sheet1!TB[41]	cell://[Book44]Sheet1!TB[42]	cell://[Book44]Sheet1!TB[43]	cell://[Book44]Sheet1!TB[44]	cell://[Book44]Sheet1!TB[45]
					721	135.01	131.58	135.012	134.594	125.369	124.124	127.472	126.336	122.926	122.023	120.405	115.561	115.561	115.561																										cell://[Book44]Sheet1!TC[41]	cell://[Book44]Sheet1!TC[42]	cell://[Book44]Sheet1!TC[43]	cell://[Book44]Sheet1!TC[44]	cell://[Book44]Sheet1!TC[45]
					722	128.909	128.068	129.295	129.472	121.374	120.774	121.79	121.17	121.408	118.624	115.546	112.956	112.956	112.956																										cell://[Book44]Sheet1!TD[41]	cell://[Book44]Sheet1!TD[42]	cell://[Book44]Sheet1!TD[43]	cell://[Book44]Sheet1!TD[44]	cell://[Book44]Sheet1!TD[45]
					723	123.455	122.242	126.874	125.836	121.116	117.207	116.766	116.811	116.587	116.54	112.336	110.567	110.567	110.567																										cell://[Book44]Sheet1!TE[41]	cell://[Book44]Sheet1!TE[42]	cell://[Book44]Sheet1!TE[43]	cell://[Book44]Sheet1!TE[44]	cell://[Book44]Sheet1!TE[45]
					724	121.554	120.304	125.905	120.865	116.065	112.7	112.806	115.01	111.231	114.439	112.739	111.214	111.214	111.214																										cell://[Book44]Sheet1!TF[41]	cell://[Book44]Sheet1!TF[42]	cell://[Book44]Sheet1!TF[43]	cell://[Book44]Sheet1!TF[44]	cell://[Book44]Sheet1!TF[45]
					725	118.479	117.804	118.774	116.609	114.023	110.484	110.262	111.581	106.164	110.432	110.609	107.982	107.982	107.982																										cell://[Book44]Sheet1!TG[41]	cell://[Book44]Sheet1!TG[42]	cell://[Book44]Sheet1!TG[43]	cell://[Book44]Sheet1!TG[44]	cell://[Book44]Sheet1!TG[45]
					726	115.62	113.802	116.043	114.245	113.426	107.782	109.094	109.217	104.447	106.457	105.381	104.316	104.316	104.316																										cell://[Book44]Sheet1!TH[41]	cell://[Book44]Sheet1!TH[42]	cell://[Book44]Sheet1!TH[43]	cell://[Book44]Sheet1!TH[44]	cell://[Book44]Sheet1!TH[45]
					727	113.723	111.782	114.7	109.802	112.84	103.923	106.479	105.844	103.775	103.623	104.302	104.107	104.107	104.107																										cell://[Book44]Sheet1!TI[41]	cell://[Book44]Sheet1!TI[42]	cell://[Book44]Sheet1!TI[43]	cell://[Book44]Sheet1!TI[44]	cell://[Book44]Sheet1!TI[45]
					728	113.736	114.174	111.108	108.218	112.397	104.924	105.984	105.773	101.192	103.93	105.578	104.218	104.218	104.218																										cell://[Book44]Sheet1!TJ[41]	cell://[Book44]Sheet1!TJ[42]	cell://[Book44]Sheet1!TJ[43]	cell://[Book44]Sheet1!TJ[44]	cell://[Book44]Sheet1!TJ[45]
					729	108.747	113.256	107.209	106.208	108.609	99.7407	102.769	103.29	95.4111	100.311	104.316	100.639	100.639	100.639																										cell://[Book44]Sheet1!TK[41]	cell://[Book44]Sheet1!TK[42]	cell://[Book44]Sheet1!TK[43]	cell://[Book44]Sheet1!TK[44]	cell://[Book44]Sheet1!TK[45]
					730	106.134	110.636	107.502	101.62	104.971	96.833	101.898	101.549	92.7937	98.2745	101.623	98.09	98.09	98.09																										cell://[Book44]Sheet1!TL[41]	cell://[Book44]Sheet1!TL[42]	cell://[Book44]Sheet1!TL[43]	cell://[Book44]Sheet1!TL[44]	cell://[Book44]Sheet1!TL[45]
					731	103.165	107.286	104.075	98.7469	102.533	95.9056	100.439	95.6276	92.0483	94.2328	97.2167	94.8305	94.8305	94.8305																										cell://[Book44]Sheet1!TM[41]	cell://[Book44]Sheet1!TM[42]	cell://[Book44]Sheet1!TM[43]	cell://[Book44]Sheet1!TM[44]	cell://[Book44]Sheet1!TM[45]
					732	100.051	104.373	101.399	95.4332	98.1269	93.9007	96.1122	93.6793	89.1184	90.2968	92.7371	93.5759	93.5759	93.5759																										cell://[Book44]Sheet1!TN[41]	cell://[Book44]Sheet1!TN[42]	cell://[Book44]Sheet1!TN[43]	cell://[Book44]Sheet1!TN[44]	cell://[Book44]Sheet1!TN[45]
					733	99.2462	102.985	97.1774	93.9695	93.8269	93.175	91.298	90.1861	85.913	89.8564	90.0385	91.3152	91.3152	91.3152																										cell://[Book44]Sheet1!TO[41]	cell://[Book44]Sheet1!TO[42]	cell://[Book44]Sheet1!TO[43]	cell://[Book44]Sheet1!TO[44]	cell://[Book44]Sheet1!TO[45]
					734	96.1024	98.095	94.1344	89.8982	88.5182	90.1984	86.4592	88.9782	81.2636	86.6855	89.0274	87.1209	87.1209	87.1209																										cell://[Book44]Sheet1!TP[41]	cell://[Book44]Sheet1!TP[42]	cell://[Book44]Sheet1!TP[43]	cell://[Book44]Sheet1!TP[44]	cell://[Book44]Sheet1!TP[45]
					735	92.9659	92.3459	90.9979	85.1185	81.9918	85.0004	81.3891	81.8639	79.5392	80.5404	83.4063	81.5736	81.5736	81.5736																										cell://[Book44]Sheet1!TQ[41]	cell://[Book44]Sheet1!TQ[42]	cell://[Book44]Sheet1!TQ[43]	cell://[Book44]Sheet1!TQ[44]	cell://[Book44]Sheet1!TQ[45]
					736	92.7371	86.0016	88.159	82.9783	79.2833	80.993	78.1813	80.1739	77.9279	78.0533	79.1628	77.4974	77.4974	77.4974																										cell://[Book44]Sheet1!TR[41]	cell://[Book44]Sheet1!TR[42]	cell://[Book44]Sheet1!TR[43]	cell://[Book44]Sheet1!TR[44]	cell://[Book44]Sheet1!TR[45]
					737	86.3731	81.5047	81.9524	80.5183	74.602	75.8664	74.1813	75.7508	75.0054	73.7311	74.2428	71.1211	71.1211	71.1211																										cell://[Book44]Sheet1!TS[41]	cell://[Book44]Sheet1!TS[42]	cell://[Book44]Sheet1!TS[43]	cell://[Book44]Sheet1!TS[44]	cell://[Book44]Sheet1!TS[45]
					738	84.2009	80.1591	81.9377	81.1062	73.0177	74.4076	73.677	74.4052	72.7496	74.4888	72.816	70.4765	70.4765	70.4765																										cell://[Book44]Sheet1!TT[41]	cell://[Book44]Sheet1!TT[42]	cell://[Book44]Sheet1!TT[43]	cell://[Book44]Sheet1!TT[44]	cell://[Book44]Sheet1!TT[45]
					739	83.1775	77.4654	83.1652	82.2649	73.1506	71.645	72.2182	72.1469	73.9845	72.3265	73.0325	69.2293	69.2293	69.2293																										cell://[Book44]Sheet1!TU[41]	cell://[Book44]Sheet1!TU[42]	cell://[Book44]Sheet1!TU[43]	cell://[Book44]Sheet1!TU[44]	cell://[Book44]Sheet1!TU[45]
					740	79.3276	74.0189	79.8983	77.7852	70.1567	66.6414	69.7385	68.9784	71.0177	67.2318	70.5503	66.1937	66.1937	66.1937																										cell://[Book44]Sheet1!TV[41]	cell://[Book44]Sheet1!TV[42]	cell://[Book44]Sheet1!TV[43]	cell://[Book44]Sheet1!TV[44]	cell://[Book44]Sheet1!TV[45]
					741	74.5872	71.5786	78.2993	78.2477	67.463	65.4065	68.5036	66.0781	69.7385	65.2982	67.4089	63.6402	63.6402	63.6402																										cell://[Book44]Sheet1!TW[41]	cell://[Book44]Sheet1!TW[42]	cell://[Book44]Sheet1!TW[43]	cell://[Book44]Sheet1!TW[44]	cell://[Book44]Sheet1!TW[45]
					742	70.5011	69.5319	77.7065	78.1714	64.6882	63.655	67.6205	64.1076	66.8874	63.404	67.1801	62.3954	62.3954	62.3954																										cell://[Book44]Sheet1!TX[41]	cell://[Book44]Sheet1!TX[42]	cell://[Book44]Sheet1!TX[43]	cell://[Book44]Sheet1!TX[44]	cell://[Book44]Sheet1!TX[45]
					743	66.0239	69.6647	72.2084	75.5515	64.4495	62.4692	66.9563	60.7374	64.4815	60.4324	63.6156	60.3192	60.3192	60.3192																										cell://[Book44]Sheet1!TY[41]	cell://[Book44]Sheet1!TY[42]	cell://[Book44]Sheet1!TY[43]	cell://[Book44]Sheet1!TY[44]	cell://[Book44]Sheet1!TY[45]
					744	64.7964	64.4151	70.2404	71.3302	61.3549	60.1199	63.0695	57.9797	62.2946	56.7005	61.9207	58.4619	58.4619	58.4619																										cell://[Book44]Sheet1!TZ[41]	cell://[Book44]Sheet1!TZ[42]	cell://[Book44]Sheet1!TZ[43]	cell://[Book44]Sheet1!TZ[44]	cell://[Book44]Sheet1!TZ[45]
					745	59.8321	60.4004	68.4151	66.5848	58.9441	57.2024	61.6082	57.3229	60.1052	52.6834	59.5861	56.9269	56.9269	56.9269																										cell://[Book44]Sheet1!UA[41]	cell://[Book44]Sheet1!UA[42]	cell://[Book44]Sheet1!UA[43]	cell://[Book44]Sheet1!UA[44]	cell://[Book44]Sheet1!UA[45]
					746	56.1692	55.04	63.8395	62.4643	52.2184	53.8666	56.4668	53.9158	56.3143	52.6834	54.0979	53.2984	53.2984	53.2984																										cell://[Book44]Sheet1!UB[41]	cell://[Book44]Sheet1!UB[42]	cell://[Book44]Sheet1!UB[43]	cell://[Book44]Sheet1!UB[44]	cell://[Book44]Sheet1!UB[45]
					747	55.7141	52.7818	62.4496	59.9969	50.4817	53.3525	53.7658	52.9294	54.6169	51.9134	50.7252	52.0462	52.0462	52.0462																										cell://[Book44]Sheet1!UC[41]	cell://[Book44]Sheet1!UC[42]	cell://[Book44]Sheet1!UC[43]	cell://[Book44]Sheet1!UC[44]	cell://[Book44]Sheet1!UC[45]
					748	54.6858	51.9773	60.2651	56.5677	51.9601	52.334	51.6551	51.9085	51.8396	50.1643	48.0955	53.4312	53.4312	53.4312																										cell://[Book44]Sheet1!UD[41]	cell://[Book44]Sheet1!UD[42]	cell://[Book44]Sheet1!UD[43]	cell://[Book44]Sheet1!UD[44]	cell://[Book44]Sheet1!UD[45]
					749	57.6206	50.6539	58.1446	53.4878	53.3599	53.7141	51.5468	50.8826	50.8457	51.8322	48.494	54.5259	54.5259	54.5259																										cell://[Book44]Sheet1!UE[41]	cell://[Book44]Sheet1!UE[42]	cell://[Book44]Sheet1!UE[43]	cell://[Book44]Sheet1!UE[44]	cell://[Book44]Sheet1!UE[45]
					750	53.1827	49.1852	55.1999	48.9934	49.724	53.6821	48.617	48.4399	47.5051	50.0807	47.2369	56.27	56.27	56.27																										cell://[Book44]Sheet1!UF[41]	cell://[Book44]Sheet1!UF[42]	cell://[Book44]Sheet1!UF[43]	cell://[Book44]Sheet1!UF[44]	cell://[Book44]Sheet1!UF[45]
					751	54.8359	51.232	53.7633	50.0364	52.9687	54.6858	48.3193	51.4903	47.1508	51.5518	47.446	56.9761	56.9761	56.9761																										cell://[Book44]Sheet1!UG[41]	cell://[Book44]Sheet1!UG[42]	cell://[Book44]Sheet1!UG[43]	cell://[Book44]Sheet1!UG[44]	cell://[Book44]Sheet1!UG[45]
					752	54.3242	50.8482	51.97	46.6342	52.5284	54.0585	45.8396	50.8679	44.0045	49.3181	46.4202	53.9404	53.9404	53.9404																										cell://[Book44]Sheet1!UH[41]	cell://[Book44]Sheet1!UH[42]	cell://[Book44]Sheet1!UH[43]	cell://[Book44]Sheet1!UH[44]	cell://[Book44]Sheet1!UH[45]
					753	54.0905	52.3931	52.9343	45.173	53.3008	52.8014	48.7326	50.8802	44.6023	46.2947	47.2541	53.3008	53.3008	53.3008																										cell://[Book44]Sheet1!UI[41]	cell://[Book44]Sheet1!UI[42]	cell://[Book44]Sheet1!UI[43]	cell://[Book44]Sheet1!UI[44]	cell://[Book44]Sheet1!UI[45]
					754	51.4091	50.2012	51.874	43.9356	52.6514	50.8334	49.1336	48.3242	42.9541	45.3034	45.8298	51.6305	51.6305	51.6305																										cell://[Book44]Sheet1!UJ[41]	cell://[Book44]Sheet1!UJ[42]	cell://[Book44]Sheet1!UJ[43]	cell://[Book44]Sheet1!UJ[44]	cell://[Book44]Sheet1!UJ[45]
					755	49.7166	50.1988	51.724	41.9996	51.2984	50.0167	49.5788	48.8581	43.8397	44.1472	46.8261	50.9835	50.9835	50.9835																										cell://[Book44]Sheet1!UK[41]	cell://[Book44]Sheet1!UK[42]	cell://[Book44]Sheet1!UK[43]	cell://[Book44]Sheet1!UK[44]	cell://[Book44]Sheet1!UK[45]
					756	48.3218	51.9503	51.2984	43.9012	50.4103	48.6686	46.8433	48.5063	43.7782	43.1017	45.7437	47.4657	47.4657	47.4657																										cell://[Book44]Sheet1!UL[41]	cell://[Book44]Sheet1!UL[42]	cell://[Book44]Sheet1!UL[43]	cell://[Book44]Sheet1!UL[44]	cell://[Book44]Sheet1!UL[45]
					757	49.0868	50.2799	50.2184	45.8323	49.3304	44.6465	46.216	47.7584	43.0648	42.8065	44.2652	43.0451	43.0451	43.0451																										cell://[Book44]Sheet1!UM[41]	cell://[Book44]Sheet1!UM[42]	cell://[Book44]Sheet1!UM[43]	cell://[Book44]Sheet1!UM[44]	cell://[Book44]Sheet1!UM[45]
					758	44.6662	48.4448	48.0266	44.9713	45.7314	43.0746	44.4374	46.066	42.1029	40.8409	40.9738	40.9738	40.9738	40.9738																										cell://[Book44]Sheet1!UN[41]	cell://[Book44]Sheet1!UN[42]	cell://[Book44]Sheet1!UN[43]	cell://[Book44]Sheet1!UN[44]	cell://[Book44]Sheet1!UN[45]
					759	41.6527	47.0303	45.8347	45.4264	41.8028	41.0205	44.3907	44.2849	41.6011	40.9319	39.328	41.1583	41.1583	41.1583																										cell://[Book44]Sheet1!UO[41]	cell://[Book44]Sheet1!UO[42]	cell://[Book44]Sheet1!UO[43]	cell://[Book44]Sheet1!UO[44]	cell://[Book44]Sheet1!UO[45]
					760	40.6982	48.1397	45.018	44.5088	41.0771	41.4781	43.8766	44.1053	42.0094	43.082	39.2911	41.3378	41.3378	41.3378																										cell://[Book44]Sheet1!UP[41]	cell://[Book44]Sheet1!UP[42]	cell://[Book44]Sheet1!UP[43]	cell://[Book44]Sheet1!UP[44]	cell://[Book44]Sheet1!UP[45]
					761	41.8249	46.093	43.4903	42.2603	38.2136	39.3329	41.8003	42.189	40.3883	39.1312	39.3895	40.0709	40.0709	40.0709																										cell://[Book44]Sheet1!UQ[41]	cell://[Book44]Sheet1!UQ[42]	cell://[Book44]Sheet1!UQ[43]	cell://[Book44]Sheet1!UQ[44]	cell://[Book44]Sheet1!UQ[45]
					762	40.6982	43.0549	41.1829	39.392	34.4129	34.1546	38.2259	38.558	37.6282	37.2444	35.3379	37.6208	37.6208	37.6208																										cell://[Book44]Sheet1!UR[41]	cell://[Book44]Sheet1!UR[42]	cell://[Book44]Sheet1!UR[43]	cell://[Book44]Sheet1!UR[44]	cell://[Book44]Sheet1!UR[45]
					763	38.1374	42.7548	39.055	36.964	32.3859	32.3933	35.5003	38.2579	36.8975	34.1177	32.1793	39.6823	39.6823	39.6823																										cell://[Book44]Sheet1!US[41]	cell://[Book44]Sheet1!US[42]	cell://[Book44]Sheet1!US[43]	cell://[Book44]Sheet1!US[44]	cell://[Book44]Sheet1!US[45]
					764	36.6343	41.4953	37.8717	32.5286	30.6467	31.1928	33.5077	33.7389	36.4547	31.6602	29.2002	38.6122	38.6122	38.6122																										cell://[Book44]Sheet1!UT[41]	cell://[Book44]Sheet1!UT[42]	cell://[Book44]Sheet1!UT[43]	cell://[Book44]Sheet1!UT[44]	cell://[Book44]Sheet1!UT[45]
					765	37.6774	39.3108	34.9566	31.0083	28.231	29.0772	32.5753	29.8595	34.472	33.087	27.2371	37.3895	37.3895	37.3895																										cell://[Book44]Sheet1!UU[41]	cell://[Book44]Sheet1!UU[42]	cell://[Book44]Sheet1!UU[43]	cell://[Book44]Sheet1!UU[44]	cell://[Book44]Sheet1!UU[45]
					766	36.9443	38.1497	30.932	27.953	27.4561	26.5163	27.9923	27.6233	31.242	30.5261	25.6012	33.023	33.023	33.023																										cell://[Book44]Sheet1!UV[41]	cell://[Book44]Sheet1!UV[42]	cell://[Book44]Sheet1!UV[43]	cell://[Book44]Sheet1!UV[44]	cell://[Book44]Sheet1!UV[45]
					767	33.5224	34.5827	27.1387	27.1682	26.0268	24.9985	25.9013	26.3761	28.1695	29.5052	20.7575	28.3786	28.3786	28.3786																										cell://[Book44]Sheet1!UW[41]	cell://[Book44]Sheet1!UW[42]	cell://[Book44]Sheet1!UW[43]	cell://[Book44]Sheet1!UW[44]	cell://[Book44]Sheet1!UW[45]
					768	31.1313	31.9628	27.001	28.4253	26.7992	25.9801	25.0526	26.1793	27.9136	30.4671	18.2975	25.6898	25.6898	25.6898																										cell://[Book44]Sheet1!UX[41]	cell://[Book44]Sheet1!UX[42]	cell://[Book44]Sheet1!UX[43]	cell://[Book44]Sheet1!UX[44]	cell://[Book44]Sheet1!UX[45]
					769	29.9259	28.937	25.5619	29.3011	25.4143	26.3884	25.5594	23.5545	26.2703	29.8841	15.7686	20.8583	20.8583	20.8583																										cell://[Book44]Sheet1!UY[41]	cell://[Book44]Sheet1!UY[42]	cell://[Book44]Sheet1!UY[43]	cell://[Book44]Sheet1!UY[44]	cell://[Book44]Sheet1!UY[45]
					770	30.2826	27.9161	26.7992	29.6061	24.7525	24.4376	27.2912	23.0428	25.2199	29.4536	18.9076	16.8141	16.8141	16.8141																										cell://[Book44]Sheet1!UZ[41]	cell://[Book44]Sheet1!UZ[42]	cell://[Book44]Sheet1!UZ[43]	cell://[Book44]Sheet1!UZ[44]	cell://[Book44]Sheet1!UZ[45]
					771	28.4524	26.4179	23.3257	28.1399	23.1363	22.8805	24.1178	22.5238	22.418	24.4745	17.3159	16.0146	16.0146	16.0146																										cell://[Book44]Sheet1!VA[41]	cell://[Book44]Sheet1!VA[42]	cell://[Book44]Sheet1!VA[43]	cell://[Book44]Sheet1!VA[44]	cell://[Book44]Sheet1!VA[45]
					772	25.1461	25.8226	22.1105	27.6602	23.0281	21.6677	21.5644	21.0527	21.8104	19.8571	15.252	14.5607	14.5607	14.5607																										cell://[Book44]Sheet1!VB[41]	cell://[Book44]Sheet1!VB[42]	cell://[Book44]Sheet1!VB[43]	cell://[Book44]Sheet1!VB[44]	cell://[Book44]Sheet1!VB[45]
					773	24.846	23.1166	23.2814	28.8853	22.4032	22.9026	21.3085	20.3688	23.0723	19.8842	15.1954	14.9863	14.9863	14.9863																										cell://[Book44]Sheet1!VC[41]	cell://[Book44]Sheet1!VC[42]	cell://[Book44]Sheet1!VC[43]	cell://[Book44]Sheet1!VC[44]	cell://[Book44]Sheet1!VC[45]
					774	24.6861	25.3331	24.6467	28.8263	23.5717	23.6849	21.4856	21.3184	24.172	21.3085	17.343	14.7797	14.7797	14.7797																										cell://[Book44]Sheet1!VD[41]	cell://[Book44]Sheet1!VD[42]	cell://[Book44]Sheet1!VD[43]	cell://[Book44]Sheet1!VD[44]	cell://[Book44]Sheet1!VD[45]
					775	24.8239	27.6971	25.0846	27.4757	21.958	24.8042	22.0195	22.0096	23.5127	20.3344	17.8965	16.5386	16.5386	16.5386																										cell://[Book44]Sheet1!VE[41]	cell://[Book44]Sheet1!VE[42]	cell://[Book44]Sheet1!VE[43]	cell://[Book44]Sheet1!VE[44]	cell://[Book44]Sheet1!VE[45]
					776	23.3356	26.1744	24.5779	25.4635	24.9149	26.4622	23.1191	23.1019	26.2974	20.0244	20.8116	20.8018	20.8018	20.8018																										cell://[Book44]Sheet1!VF[41]	cell://[Book44]Sheet1!VF[42]	cell://[Book44]Sheet1!VF[43]	cell://[Book44]Sheet1!VF[44]	cell://[Book44]Sheet1!VF[45]
					777	24.0785	25.4118	25.4438	25.9653	24.8854	28.5532	23.3405	23.7587	27.6873	22.0687	21.2642	20.9567	20.9567	20.9567																										cell://[Book44]Sheet1!VG[41]	cell://[Book44]Sheet1!VG[42]	cell://[Book44]Sheet1!VG[43]	cell://[Book44]Sheet1!VG[44]	cell://[Book44]Sheet1!VG[45]
					778	23.8177	26.6197	28.4868	26.8411	25.798	29.83	25.2052	23.9383	29.3724	23.1634	22.9862	20.5189	20.5189	20.5189																										cell://[Book44]Sheet1!VH[41]	cell://[Book44]Sheet1!VH[42]	cell://[Book44]Sheet1!VH[43]	cell://[Book44]Sheet1!VH[44]	cell://[Book44]Sheet1!VH[45]
					779	26.0243	25.1068	29.3699	25.8767	26.8755	31.7365	26.6738	22.8805	29.3699	26.4204	25.1437	21.0232	21.0232	21.0232																										cell://[Book44]Sheet1!VI[41]	cell://[Book44]Sheet1!VI[42]	cell://[Book44]Sheet1!VI[43]	cell://[Book44]Sheet1!VI[44]	cell://[Book44]Sheet1!VI[45]
					780	23.1461	23.7734	25.4192	22.4081	25.2396	29.0009	22.8386	19.8965	26.4376	22.3885	22.1228	21.953	21.953	21.953																										cell://[Book44]Sheet1!VJ[41]	cell://[Book44]Sheet1!VJ[42]	cell://[Book44]Sheet1!VJ[43]	cell://[Book44]Sheet1!VJ[44]	cell://[Book44]Sheet1!VJ[45]
					781	22.1105	20.7378	23.4438	21.3725	21.0379	28.9616	21.9653	18.4869	24.5582	19.9358	19.8301	22.6861	22.6861	22.6861																										cell://[Book44]Sheet1!VK[41]	cell://[Book44]Sheet1!VK[42]	cell://[Book44]Sheet1!VK[43]	cell://[Book44]Sheet1!VK[44]	cell://[Book44]Sheet1!VK[45]
					782	21.3405	19.2298	21.9137	21.9432	21.3479	25.429	18.755	18.0638	23.6504	21.466	17.9482	20.3663	20.3663	20.3663																										cell://[Book44]Sheet1!VL[41]	cell://[Book44]Sheet1!VL[42]	cell://[Book44]Sheet1!VL[43]	cell://[Book44]Sheet1!VL[44]	cell://[Book44]Sheet1!VL[45]
					783	18.4328	17.5865	19.2003	20.1376	18.0195	22.4672	14.2582	15.1315	18.1228	20.3516	14.1179	16.6296	16.6296	16.6296																										cell://[Book44]Sheet1!VM[41]	cell://[Book44]Sheet1!VM[42]	cell://[Book44]Sheet1!VM[43]	cell://[Book44]Sheet1!VM[44]	cell://[Book44]Sheet1!VM[45]
					784	17.7341	16.5632	18.2311	17.033	16.5312	19.4586	13.2348	13.2766	18.2114	19.3479	13.4956	18.3049	18.3049	18.3049																										cell://[Book44]Sheet1!VN[41]	cell://[Book44]Sheet1!VN[42]	cell://[Book44]Sheet1!VN[43]	cell://[Book44]Sheet1!VN[44]	cell://[Book44]Sheet1!VN[45]
					785	19.2028	17.5546	17.2348	15.2741	16.7132	18.5263	12.6026	13.1733	15.2348	18.3516	12.8683	18.4328	18.4328	18.4328																										cell://[Book44]Sheet1!VO[41]	cell://[Book44]Sheet1!VO[42]	cell://[Book44]Sheet1!VO[43]	cell://[Book44]Sheet1!VO[44]	cell://[Book44]Sheet1!VO[45]
					786	17.5521	17.3725	17.4168	15.8227	15.7957	16.5091	11.5005	13.9064	12.851	16.883	12.5017	16.049	16.049	16.049																										cell://[Book44]Sheet1!VP[41]	cell://[Book44]Sheet1!VP[42]	cell://[Book44]Sheet1!VP[43]	cell://[Book44]Sheet1!VP[44]	cell://[Book44]Sheet1!VP[45]
					787	15.5472	18.204	18.7477	17.5324	14.9101	15.0232	12.6665	12.979	11.6801	15.5103	12.1278	13.4119	13.4119	13.4119																										cell://[Book44]Sheet1!VQ[41]	cell://[Book44]Sheet1!VQ[42]	cell://[Book44]Sheet1!VQ[43]	cell://[Book44]Sheet1!VQ[44]	cell://[Book44]Sheet1!VQ[45]
					788	15.2791	18.7427	15.8129	15.8695	15.7096	12.4771	11.2963	11.9753	11.6161	15.5103	12.4624	13.2176	13.2176	13.2176																										cell://[Book44]Sheet1!VR[41]	cell://[Book44]Sheet1!VR[42]	cell://[Book44]Sheet1!VR[43]	cell://[Book44]Sheet1!VR[44]	cell://[Book44]Sheet1!VR[45]
					789	16.6124	19.8866	15.1659	15.1954	13.6235	12.5362	11.9138	12.7674	11.1758	14.5558	13.4759	13.439	13.439	13.439																										cell://[Book44]Sheet1!VS[41]	cell://[Book44]Sheet1!VS[42]	cell://[Book44]Sheet1!VS[43]	cell://[Book44]Sheet1!VS[44]	cell://[Book44]Sheet1!VS[45]
					790	18.9494	21.4094	17.3209	18.9125	15.931	13.6628	14.5509	15.1634	12.915	13.5521	13.9482	14.2951	14.2951	14.2951																										cell://[Book44]Sheet1!VT[41]	cell://[Book44]Sheet1!VT[42]	cell://[Book44]Sheet1!VT[43]	cell://[Book44]Sheet1!VT[44]	cell://[Book44]Sheet1!VT[45]
					791	14.2286	18.787	14.8043	18.9125	13.9384	12.4058	12.8732	14.7969	9.71454	12.5042	11.1684	9.52266	9.52266	9.52266																										cell://[Book44]Sheet1!VU[41]	cell://[Book44]Sheet1!VU[42]	cell://[Book44]Sheet1!VU[43]	cell://[Book44]Sheet1!VU[44]	cell://[Book44]Sheet1!VU[45]
					792	13.1413	17.1019	14.5263	18.5164	11.8252	11.225	12.8535	16.0195	9.4095	13.498	9.50052	11.4488	11.4488	11.4488																										cell://[Book44]Sheet1!VV[41]	cell://[Book44]Sheet1!VV[42]	cell://[Book44]Sheet1!VV[43]	cell://[Book44]Sheet1!VV[44]	cell://[Book44]Sheet1!VV[45]
					793	15.2151	17.9236	14.4992	19.2446	10.915	11.4611	13.9285	17.006	10.9076	14.1179	9.08478	11.9458	11.9458	11.9458																										cell://[Book44]Sheet1!VW[41]	cell://[Book44]Sheet1!VW[42]	cell://[Book44]Sheet1!VW[43]	cell://[Book44]Sheet1!VW[44]	cell://[Book44]Sheet1!VW[45]
					794	17.4463	17.1314	15.0921	19.894	11.0011	10.8388	14.0392	19.3233	10.8781	16.4057	10.8904	13.2151	13.2151	13.2151																										cell://[Book44]Sheet1!VX[41]	cell://[Book44]Sheet1!VX[42]	cell://[Book44]Sheet1!VX[43]	cell://[Book44]Sheet1!VX[44]	cell://[Book44]Sheet1!VX[45]
					795	15.8178	16.0097	15.5792	20.354	8.59524	11.5079	12.5558	18.1745	9.75636	13.5152	8.71332	11.1512	11.1512	11.1512																										cell://[Book44]Sheet1!VY[41]	cell://[Book44]Sheet1!VY[42]	cell://[Book44]Sheet1!VY[43]	cell://[Book44]Sheet1!VY[44]	cell://[Book44]Sheet1!VY[45]
					796	13.225	15.6505	15.7957	18.7181	8.31972	9.71946	14.0712	17.5767	10.3	13.348	8.98638	11.4144	11.4144	11.4144																										cell://[Book44]Sheet1!VZ[41]	cell://[Book44]Sheet1!VZ[42]	cell://[Book44]Sheet1!VZ[43]	cell://[Book44]Sheet1!VZ[44]	cell://[Book44]Sheet1!VZ[45]
					797	10.268	12.9421	14.7994	15.7563	5.86218	6.39846	9.64566	15.3578	8.5731	11.867	5.90892	9.80064	9.80064	9.80064																										cell://[Book44]Sheet1!WA[41]	cell://[Book44]Sheet1!WA[42]	cell://[Book44]Sheet1!WA[43]	cell://[Book44]Sheet1!WA[44]	cell://[Book44]Sheet1!WA[45]
					798	10.7477	13.5497	16.5337	17.7046	5.6457	7.71456	8.65428	15.8375	9.4833	11.4833	6.66906	10.2631	10.2631	10.2631																										cell://[Book44]Sheet1!WB[41]	cell://[Book44]Sheet1!WB[42]	cell://[Book44]Sheet1!WB[43]	cell://[Book44]Sheet1!WB[44]	cell://[Book44]Sheet1!WB[45]
					799	8.9913	12.2557	15.2053	16.7821	5.97042	7.59894	5.84742	13.2619	9.90396	8.60508	5.72196	8.36646	8.36646	8.36646																										cell://[Book44]Sheet1!WC[41]	cell://[Book44]Sheet1!WC[42]	cell://[Book44]Sheet1!WC[43]	cell://[Book44]Sheet1!WC[44]	cell://[Book44]Sheet1!WC[45]
					800	8.46978	12.8609	13.0478	15.621	5.3751	7.77852	5.3259	12.6075	10.9814	6.69366	5.49072	8.39844	8.39844	8.39844																										cell://[Book44]Sheet1!WD[41]	cell://[Book44]Sheet1!WD[42]	cell://[Book44]Sheet1!WD[43]	cell://[Book44]Sheet1!WD[44]	cell://[Book44]Sheet1!WD[45]
					801	9.24714	14.1278	12.5386	14.7821	6.19674	8.04174	6.55344	11.8966	12.022	5.57436	6.68136	9.19794	9.19794	9.19794																										cell://[Book44]Sheet1!WE[41]	cell://[Book44]Sheet1!WE[42]	cell://[Book44]Sheet1!WE[43]	cell://[Book44]Sheet1!WE[44]	cell://[Book44]Sheet1!WE[45]
					802	8.62722	13.7735	10.396	12.1696	5.99748	7.71948	5.02578	12.0761	10.7133	5.71704	5.98518	9.12906	9.12906	9.12906																										cell://[Book44]Sheet1!WF[41]	cell://[Book44]Sheet1!WF[42]	cell://[Book44]Sheet1!WF[43]	cell://[Book44]Sheet1!WF[44]	cell://[Book44]Sheet1!WF[45]
					803	8.45256	13.4439	11.4119	11.1192	5.31606	8.6469	5.06514	11.7637	10.7305	7.06512	7.79082	9.34062	9.34062	9.34062																										cell://[Book44]Sheet1!WG[41]	cell://[Book44]Sheet1!WG[42]	cell://[Book44]Sheet1!WG[43]	cell://[Book44]Sheet1!WG[44]	cell://[Book44]Sheet1!WG[45]
					804	7.31112	13.7047	8.8929	8.87568	3.67278	7.67028	4.04916	9.31356	9.28404	6.72318	7.68258	8.76252	8.76252	8.76252																										cell://[Book44]Sheet1!WH[41]	cell://[Book44]Sheet1!WH[42]	cell://[Book44]Sheet1!WH[43]	cell://[Book44]Sheet1!WH[44]	cell://[Book44]Sheet1!WH[45]
					805	8.93472	13.99	8.06142	8.2533	5.42676	8.98392	5.13894	10.0983	10.7994	8.41566	8.63706	9.53004	9.53004	9.53004																										cell://[Book44]Sheet1!WI[41]	cell://[Book44]Sheet1!WI[42]	cell://[Book44]Sheet1!WI[43]	cell://[Book44]Sheet1!WI[44]	cell://[Book44]Sheet1!WI[45]
					806	9.46854	14.1917	9.19548	7.95318	5.56206	9.96792	5.57436	12.2237	10.1672	10.8904	9.15612	9.31356	9.31356	9.31356																										cell://[Book44]Sheet1!WJ[41]	cell://[Book44]Sheet1!WJ[42]	cell://[Book44]Sheet1!WJ[43]	cell://[Book44]Sheet1!WJ[44]	cell://[Book44]Sheet1!WJ[45]
					807	7.3923	9.41688	8.34432	5.01348	5.8056	9.4833	3.8622	9.5325	7.22256	9.6678	9.64566	7.84494	7.84494	7.84494																										cell://[Book44]Sheet1!WK[41]	cell://[Book44]Sheet1!WK[42]	cell://[Book44]Sheet1!WK[43]	cell://[Book44]Sheet1!WK[44]	cell://[Book44]Sheet1!WK[45]
					808	5.6457	8.90274	8.52144	5.37018	4.90032	8.97408	3.5301	7.05036	6.5436	7.45134	6.67644	5.0061	5.0061	5.0061																										cell://[Book44]Sheet1!WL[41]	cell://[Book44]Sheet1!WL[42]	cell://[Book44]Sheet1!WL[43]	cell://[Book44]Sheet1!WL[44]	cell://[Book44]Sheet1!WL[45]
					809	5.1168	9.225	7.81296	6.93474	4.9938	8.76498	2.79456	6.10818	6.59034	6.23364	5.36526	4.40832	4.40832	4.40832																										cell://[Book44]Sheet1!WM[41]	cell://[Book44]Sheet1!WM[42]	cell://[Book44]Sheet1!WM[43]	cell://[Book44]Sheet1!WM[44]	cell://[Book44]Sheet1!WM[45]
					810	7.6998	9.7047	7.27914	8.69364	6.81174	11.0651	4.35666	8.69118	6.73302	7.20288	5.53992	4.6125	4.6125	4.6125																										cell://[Book44]Sheet1!WN[41]	cell://[Book44]Sheet1!WN[42]	cell://[Book44]Sheet1!WN[43]	cell://[Book44]Sheet1!WN[44]	cell://[Book44]Sheet1!WN[45]
					811	6.97656	9.21762	10.3468	8.06634	8.52636	11.1241	3.61866	8.12046	8.15982	6.11556	5.81298	3.88926	3.88926	3.88926																										cell://[Book44]Sheet1!WO[41]	cell://[Book44]Sheet1!WO[42]	cell://[Book44]Sheet1!WO[43]	cell://[Book44]Sheet1!WO[44]	cell://[Book44]Sheet1!WO[45]
					812	5.9901	8.45748	10.2705	6.7158	5.92614	8.93718	4.551	4.4403	7.74162	2.72814	5.37018	3.29886	3.29886	3.29886																										cell://[Book44]Sheet1!WP[41]	cell://[Book44]Sheet1!WP[42]	cell://[Book44]Sheet1!WP[43]	cell://[Book44]Sheet1!WP[44]	cell://[Book44]Sheet1!WP[45]
					813	4.14018	8.88798	9.51036	5.5473	5.84742	7.4415	4.4895	1.2915	8.11062	2.11806	3.97536	3.56454	3.56454	3.56454																										cell://[Book44]Sheet1!WQ[41]	cell://[Book44]Sheet1!WQ[42]	cell://[Book44]Sheet1!WQ[43]	cell://[Book44]Sheet1!WQ[44]	cell://[Book44]Sheet1!WQ[45]
					814	6.8142	11.2151	12.3148	6.9741	7.59894	7.85724	7.38984	4.69122	11.3086	5.37756	5.8302	5.64324	5.64324	5.64324																										cell://[Book44]Sheet1!WR[41]	cell://[Book44]Sheet1!WR[42]	cell://[Book44]Sheet1!WR[43]	cell://[Book44]Sheet1!WR[44]	cell://[Book44]Sheet1!WR[45]
					815	6.62478	8.44518	14.1401	6.79452	7.59402	7.12416	8.49438	6.52638	11.8547	6.85602	6.57558	6.94212	6.94212	6.94212																										cell://[Book44]Sheet1!WS[41]	cell://[Book44]Sheet1!WS[42]	cell://[Book44]Sheet1!WS[43]	cell://[Book44]Sheet1!WS[44]	cell://[Book44]Sheet1!WS[45]
					816	7.91136	8.90766	15.4882	6.6051	9.14136	6.81912	10.4722	7.51776	13.0134	7.5645	7.20534	9.02574	9.02574	9.02574																										cell://[Book44]Sheet1!WT[41]	cell://[Book44]Sheet1!WT[42]	cell://[Book44]Sheet1!WT[43]	cell://[Book44]Sheet1!WT[44]	cell://[Book44]Sheet1!WT[45]
					817	8.51898	8.67642	13.9531	5.36772	8.8437	4.54116	10.1254	6.8511	10.8732	5.8917	6.26808	8.21886	8.21886	8.21886																										cell://[Book44]Sheet1!WU[41]	cell://[Book44]Sheet1!WU[42]	cell://[Book44]Sheet1!WU[43]	cell://[Book44]Sheet1!WU[44]	cell://[Book44]Sheet1!WU[45]
					818	8.75514	8.00484	11.0479	4.15248	8.71086	5.21028	11.6678	7.32342	9.67764	6.6051	5.18568	8.02452	8.02452	8.02452																										cell://[Book44]Sheet1!WV[41]	cell://[Book44]Sheet1!WV[42]	cell://[Book44]Sheet1!WV[43]	cell://[Book44]Sheet1!WV[44]	cell://[Book44]Sheet1!WV[45]
					819	8.66904	7.8105	9.19302	5.0061	9.92856	4.68138	11.2324	7.5399	7.52022	6.9864	4.17462	10.6124	10.6124	10.6124																										cell://[Book44]Sheet1!WW[41]	cell://[Book44]Sheet1!WW[42]	cell://[Book44]Sheet1!WW[43]	cell://[Book44]Sheet1!WW[44]	cell://[Book44]Sheet1!WW[45]
					820	6.77976	6.91506	7.70718	3.95322	7.96056	4.71582	9.72438	6.45258	4.51164	5.7687	2.43048	9.1389	9.1389	9.1389																										cell://[Book44]Sheet1!WX[41]	cell://[Book44]Sheet1!WX[42]	cell://[Book44]Sheet1!WX[43]	cell://[Book44]Sheet1!WX[44]	cell://[Book44]Sheet1!WX[45]
					821	7.02822	7.69488	8.41566	2.31486	7.9335	5.01348	9.19548	4.30746	2.52642	5.53746	1.48338	8.69856	8.69856	8.69856																										cell://[Book44]Sheet1!WY[41]	cell://[Book44]Sheet1!WY[42]	cell://[Book44]Sheet1!WY[43]	cell://[Book44]Sheet1!WY[44]	cell://[Book44]Sheet1!WY[45]
					822	6.15984	8.98884	5.44152	3.14634	8.65428	4.23612	7.05774	1.8696	2.31732	5.5719	2.44032	8.55096	8.55096	8.55096																										cell://[Book44]Sheet1!WZ[41]	cell://[Book44]Sheet1!WZ[42]	cell://[Book44]Sheet1!WZ[43]	cell://[Book44]Sheet1!WZ[44]	cell://[Book44]Sheet1!WZ[45]
					823	6.00732	8.35416	5.8056	3.63096	7.52268	5.21274	7.28898	1.35792	1.9557	6.29022	3.28902	8.41566	8.41566	8.41566																										cell://[Book44]Sheet1!XA[41]	cell://[Book44]Sheet1!XA[42]	cell://[Book44]Sheet1!XA[43]	cell://[Book44]Sheet1!XA[44]	cell://[Book44]Sheet1!XA[45]
					824	4.73058	7.59648	6.09588	4.87326	7.34802	6.7527	5.29638	1.62852	3.64326	6.49686	3.94092	8.9913	8.9913	8.9913																										cell://[Book44]Sheet1!XB[41]	cell://[Book44]Sheet1!XB[42]	cell://[Book44]Sheet1!XB[43]	cell://[Book44]Sheet1!XB[44]	cell://[Book44]Sheet1!XB[45]
					825	4.8708	6.75762	7.3185	6.33942	8.5116	8.49192	4.92246	-0.00246	2.86098	7.24716	6.98394	9.16596	9.16596	9.16596																										cell://[Book44]Sheet1!XC[41]	cell://[Book44]Sheet1!XC[42]	cell://[Book44]Sheet1!XC[43]	cell://[Book44]Sheet1!XC[44]	cell://[Book44]Sheet1!XC[45]
					826	3.11436	6.027	8.24838	7.02822	7.49808	7.94334	6.12294	-0.13284	3.87942	7.99008	7.35294	6.30252	6.30252	6.30252																										cell://[Book44]Sheet1!XD[41]	cell://[Book44]Sheet1!XD[42]	cell://[Book44]Sheet1!XD[43]	cell://[Book44]Sheet1!XD[44]	cell://[Book44]Sheet1!XD[45]
					827	4.37634	6.24102	7.56942	8.40582	8.12046	6.23364	6.86094	-1.1808	4.91016	8.28282	7.95318	6.6912	6.6912	6.6912																										cell://[Book44]Sheet1!XE[41]	cell://[Book44]Sheet1!XE[42]	cell://[Book44]Sheet1!XE[43]	cell://[Book44]Sheet1!XE[44]	cell://[Book44]Sheet1!XE[45]
					828	2.6445	5.72688	1.55226	8.57802	6.0762	5.43414	7.32096	-1.0086	2.31732	6.64938	5.0799	4.39356	4.39356	4.39356																										cell://[Book44]Sheet1!XF[41]	cell://[Book44]Sheet1!XF[42]	cell://[Book44]Sheet1!XF[43]	cell://[Book44]Sheet1!XF[44]	cell://[Book44]Sheet1!XF[45]
					829	0.13038	3.68016	-0.13776	7.55466	2.95446	5.09712	5.61126	-3.37266	1.01106	4.21644	3.15126	3.18324	3.18324	3.18324																										cell://[Book44]Sheet1!XG[41]	cell://[Book44]Sheet1!XG[42]	cell://[Book44]Sheet1!XG[43]	cell://[Book44]Sheet1!XG[44]	cell://[Book44]Sheet1!XG[45]
					830	0.13776	4.66908	-2.10822	8.42058	3.46368	2.14512	3.76626	-4.22874	0.7626	4.22382	1.55472	2.69862	2.69862	2.69862																										cell://[Book44]Sheet1!XH[41]	cell://[Book44]Sheet1!XH[42]	cell://[Book44]Sheet1!XH[43]	cell://[Book44]Sheet1!XH[44]	cell://[Book44]Sheet1!XH[45]
					831	-3.24474	4.12542	-3.7023	6.67644	-1.11192	-1.62114	1.39728	-6.61494	-2.47968	2.04672	-1.67526	0.01476	0.01476	0.01476																										cell://[Book44]Sheet1!XI[41]	cell://[Book44]Sheet1!XI[42]	cell://[Book44]Sheet1!XI[43]	cell://[Book44]Sheet1!XI[44]	cell://[Book44]Sheet1!XI[45]
					832	-3.84744	4.52394	-4.89786	5.08236	-2.99628	-2.93478	-0.93234	-5.42922	-6.3837	-0.30012	-3.88188	-1.12914	-1.12914	-1.12914																										cell://[Book44]Sheet1!XJ[41]	cell://[Book44]Sheet1!XJ[42]	cell://[Book44]Sheet1!XJ[43]	cell://[Book44]Sheet1!XJ[44]	cell://[Book44]Sheet1!XJ[45]
					833	-1.47846	3.20046	-6.06882	2.36406	-3.95076	-3.52026	-1.25706	-5.84496	-7.74654	-4.05654	-3.99012	-0.30012	-0.30012	-0.30012																										cell://[Book44]Sheet1!XK[41]	cell://[Book44]Sheet1!XK[42]	cell://[Book44]Sheet1!XK[43]	cell://[Book44]Sheet1!XK[44]	cell://[Book44]Sheet1!XK[45]
					834	-0.92988	4.11066	-3.04794	2.60268	-3.55224	-2.08116	-2.19924	-4.5633	-6.70104	-6.14262	-3.36036	-0.60762	-0.60762	-0.60762																										cell://[Book44]Sheet1!XL[41]	cell://[Book44]Sheet1!XL[42]	cell://[Book44]Sheet1!XL[43]	cell://[Book44]Sheet1!XL[44]	cell://[Book44]Sheet1!XL[45]
					835	1.0332	4.6002	0.78966	1.0455	-3.813	-0.81426	-2.10084	-2.80686	-6.74286	-4.74534	-2.45016	-0.7995	-0.7995	-0.7995																										cell://[Book44]Sheet1!XM[41]	cell://[Book44]Sheet1!XM[42]	cell://[Book44]Sheet1!XM[43]	cell://[Book44]Sheet1!XM[44]	cell://[Book44]Sheet1!XM[45]
					836	3.25704	3.4686	3.4932	1.96554	-0.41082	0.60762	-1.50552	0.43788	-6.6297	-4.43292	-3.4317	0.30012	0.30012	0.30012																										cell://[Book44]Sheet1!XN[41]	cell://[Book44]Sheet1!XN[42]	cell://[Book44]Sheet1!XN[43]	cell://[Book44]Sheet1!XN[44]	cell://[Book44]Sheet1!XN[45]
					837	4.97904	7.55712	7.48332	1.98768	1.63098	6.3714	2.45754	4.3296	-4.38864	-2.53872	-0.99384	2.39112	2.39112	2.39112																										cell://[Book44]Sheet1!XO[41]	cell://[Book44]Sheet1!XO[42]	cell://[Book44]Sheet1!XO[43]	cell://[Book44]Sheet1!XO[44]	cell://[Book44]Sheet1!XO[45]
					838	9.41196	8.66658	11.5079	4.06884	4.21644	8.14014	6.73548	6.81912	-0.67404	0.93972	1.12176	5.63832	5.63832	5.63832																										cell://[Book44]Sheet1!XP[41]	cell://[Book44]Sheet1!XP[42]	cell://[Book44]Sheet1!XP[43]	cell://[Book44]Sheet1!XP[44]	cell://[Book44]Sheet1!XP[45]
					839	7.75884	8.733	11.9605	4.428	5.02332	9.02082	6.06882	5.93352	2.12052	2.78472	1.73184	5.41692	5.41692	5.41692																										cell://[Book44]Sheet1!XQ[41]	cell://[Book44]Sheet1!XQ[42]	cell://[Book44]Sheet1!XQ[43]	cell://[Book44]Sheet1!XQ[44]	cell://[Book44]Sheet1!XQ[45]
					840	4.34928	9.13398	11.4218	3.9729	4.08606	8.19672	4.27794	6.36156	1.92126	4.69122	0.90774	3.25704	3.25704	3.25704																										cell://[Book44]Sheet1!XR[41]	cell://[Book44]Sheet1!XR[42]	cell://[Book44]Sheet1!XR[43]	cell://[Book44]Sheet1!XR[44]	cell://[Book44]Sheet1!XR[45]
					841	1.80072	7.53498	10.514	5.22258	3.96798	7.19058	4.10082	6.30252	2.75274	5.48088	0.10824	2.70846	2.70846	2.70846																										cell://[Book44]Sheet1!XS[41]	cell://[Book44]Sheet1!XS[42]	cell://[Book44]Sheet1!XS[43]	cell://[Book44]Sheet1!XS[44]	cell://[Book44]Sheet1!XS[45]
					842	1.75398	7.503	7.64568	4.08852	3.4686	5.24472	4.48212	4.20906	2.64942	5.56206	0.06642	3.20046	3.20046	3.20046																										cell://[Book44]Sheet1!XT[41]	cell://[Book44]Sheet1!XT[42]	cell://[Book44]Sheet1!XT[43]	cell://[Book44]Sheet1!XT[44]	cell://[Book44]Sheet1!XT[45]
					843	0.27306	5.58174	5.16846	3.47844	3.1734	4.9692	3.70476	3.45138	2.7798	6.24594	2.00736	2.99628	2.99628	2.99628																										cell://[Book44]Sheet1!XU[41]	cell://[Book44]Sheet1!XU[42]	cell://[Book44]Sheet1!XU[43]	cell://[Book44]Sheet1!XU[44]	cell://[Book44]Sheet1!XU[45]
					844	-0.7503	3.70968	2.66172	2.88066	1.8573	4.39356	2.38866	3.32838	2.92248	5.89662	1.61622	1.53996	1.53996	1.53996																										cell://[Book44]Sheet1!XV[41]	cell://[Book44]Sheet1!XV[42]	cell://[Book44]Sheet1!XV[43]	cell://[Book44]Sheet1!XV[44]	cell://[Book44]Sheet1!XV[45]
					845	-3.60882	1.57194	0.26814	0.35424	2.4846	2.9766	0.20664	2.52396	0.38622	2.66418	1.35546	-0.05658	-0.05658	-0.05658																										cell://[Book44]Sheet1!XW[41]	cell://[Book44]Sheet1!XW[42]	cell://[Book44]Sheet1!XW[43]	cell://[Book44]Sheet1!XW[44]	cell://[Book44]Sheet1!XW[45]
					846	-2.19432	3.25212	-0.04428	-0.18204	3.49074	2.89788	1.23738	4.87818	1.28412	3.0996	0	1.56702	1.56702	1.56702																										cell://[Book44]Sheet1!XX[41]	cell://[Book44]Sheet1!XX[42]	cell://[Book44]Sheet1!XX[43]	cell://[Book44]Sheet1!XX[44]	cell://[Book44]Sheet1!XX[45]
					847	1.2054	5.98272	1.91634	0.8118	6.46242	4.96182	2.71584	8.57802	2.73552	4.4526	1.59162	5.11188	5.11188	5.11188																										cell://[Book44]Sheet1!XY[41]	cell://[Book44]Sheet1!XY[42]	cell://[Book44]Sheet1!XY[43]	cell://[Book44]Sheet1!XY[44]	cell://[Book44]Sheet1!XY[45]
					848	2.14758	6.31236	5.36034	1.14636	7.89414	5.95566	5.02824	11.5349	4.80192	5.00364	4.27302	5.55222	5.55222	5.55222																										cell://[Book44]Sheet1!XZ[41]	cell://[Book44]Sheet1!XZ[42]	cell://[Book44]Sheet1!XZ[43]	cell://[Book44]Sheet1!XZ[44]	cell://[Book44]Sheet1!XZ[45]
					849	1.35546	5.89662	5.72688	-0.47232	7.35786	5.60634	3.56946	12.3394	5.67522	2.78472	2.85852	4.94952	4.94952	4.94952																										cell://[Book44]Sheet1!YA[41]	cell://[Book44]Sheet1!YA[42]	cell://[Book44]Sheet1!YA[43]	cell://[Book44]Sheet1!YA[44]	cell://[Book44]Sheet1!YA[45]
					850	1.79826	6.15492	5.87202	-1.84254	6.39354	4.16232	2.56824	11.8966	4.8216	0.30504	2.26566	2.32224	2.32224	2.32224																										cell://[Book44]Sheet1!YB[41]	cell://[Book44]Sheet1!YB[42]	cell://[Book44]Sheet1!YB[43]	cell://[Book44]Sheet1!YB[44]	cell://[Book44]Sheet1!YB[45]
					851	2.5953	7.04544	4.17708	-1.8573	6.48702	3.10944	2.76012	10.4476	3.66048	-0.2583	1.69248	1.49322	1.49322	1.49322																										cell://[Book44]Sheet1!YC[41]	cell://[Book44]Sheet1!YC[42]	cell://[Book44]Sheet1!YC[43]	cell://[Book44]Sheet1!YC[44]	cell://[Book44]Sheet1!YC[45]
					852	5.66784	9.4218	4.9815	1.0086	7.09956	5.63094	4.72074	12.4082	4.3665	0.64698	4.15494	1.83024	1.83024	1.83024																										cell://[Book44]Sheet1!YD[41]	cell://[Book44]Sheet1!YD[42]	cell://[Book44]Sheet1!YD[43]	cell://[Book44]Sheet1!YD[44]	cell://[Book44]Sheet1!YD[45]
					853	7.08726	7.80066	3.99996	0.05904	4.75026	7.4046	3.38004	11.3357	4.5633	0.21156	3.38004	0.83886	0.83886	0.83886																										cell://[Book44]Sheet1!YE[41]	cell://[Book44]Sheet1!YE[42]	cell://[Book44]Sheet1!YE[43]	cell://[Book44]Sheet1!YE[44]	cell://[Book44]Sheet1!YE[45]
					854	8.09832	6.89046	0.67896	0.40098	3.32838	7.64568	1.37022	8.78466	3.96306	0.92496	1.8696	1.03812	1.03812	1.03812																										cell://[Book44]Sheet1!YF[41]	cell://[Book44]Sheet1!YF[42]	cell://[Book44]Sheet1!YF[43]	cell://[Book44]Sheet1!YF[44]	cell://[Book44]Sheet1!YF[45]
					855	7.06758	5.1414	-4.23612	-1.12668	2.69124	6.73302	-1.89174	4.92984	-0.22386	0.7503	-0.32718	0.59778	0.59778	0.59778																										cell://[Book44]Sheet1!YG[41]	cell://[Book44]Sheet1!YG[42]	cell://[Book44]Sheet1!YG[43]	cell://[Book44]Sheet1!YG[44]	cell://[Book44]Sheet1!YG[45]
					856	8.31972	5.81298	-3.1488	2.07378	2.71092	7.86216	0.98892	3.8253	1.6851	1.0455	1.76874	2.5215	2.5215	2.5215																										cell://[Book44]Sheet1!YH[41]	cell://[Book44]Sheet1!YH[42]	cell://[Book44]Sheet1!YH[43]	cell://[Book44]Sheet1!YH[44]	cell://[Book44]Sheet1!YH[45]
					857	5.27424	4.33206	-3.90648	-0.0615	0.23616	6.49932	1.04058	1.46616	-0.08118	0.12054	1.66788	3.14388	3.14388	3.14388																										cell://[Book44]Sheet1!YI[41]	cell://[Book44]Sheet1!YI[42]	cell://[Book44]Sheet1!YI[43]	cell://[Book44]Sheet1!YI[44]	cell://[Book44]Sheet1!YI[45]
					858	4.75518	3.4932	-0.4674	1.5006	2.3124	6.67644	1.18326	2.19432	2.9274	-0.78966	1.84746	4.37388	4.37388	4.37388																										cell://[Book44]Sheet1!YJ[41]	cell://[Book44]Sheet1!YJ[42]	cell://[Book44]Sheet1!YJ[43]	cell://[Book44]Sheet1!YJ[44]	cell://[Book44]Sheet1!YJ[45]
					859	2.15496	2.57562	0.06888	-0.21894	2.15004	3.0258	1.62852	0.37638	2.41326	-0.18696	-0.08856	5.40462	5.40462	5.40462																										cell://[Book44]Sheet1!YK[41]	cell://[Book44]Sheet1!YK[42]	cell://[Book44]Sheet1!YK[43]	cell://[Book44]Sheet1!YK[44]	cell://[Book44]Sheet1!YK[45]
					860	4.89294	3.98274	4.6986	3.19554	6.13524	2.07378	5.98518	2.46246	3.47352	2.25336	3.79824	9.72192	9.72192	9.72192																										cell://[Book44]Sheet1!YL[41]	cell://[Book44]Sheet1!YL[42]	cell://[Book44]Sheet1!YL[43]	cell://[Book44]Sheet1!YL[44]	cell://[Book44]Sheet1!YL[45]
					861	3.17832	4.68384	9.31356	3.3333	5.43414	1.57932	4.95444	2.9151	2.18202	1.88436	4.63464	8.88552	8.88552	8.88552																										cell://[Book44]Sheet1!YM[41]	cell://[Book44]Sheet1!YM[42]	cell://[Book44]Sheet1!YM[43]	cell://[Book44]Sheet1!YM[44]	cell://[Book44]Sheet1!YM[45]
					862	3.69738	6.76008	10.8068	5.7072	5.91876	2.40834	7.68996	5.98272	3.67032	4.04424	6.53868	10.118	10.118	10.118																										cell://[Book44]Sheet1!YN[41]	cell://[Book44]Sheet1!YN[42]	cell://[Book44]Sheet1!YN[43]	cell://[Book44]Sheet1!YN[44]	cell://[Book44]Sheet1!YN[45]
					863	4.8093	6.8265	12.2902	5.81298	7.53006	1.42188	6.70596	5.95566	2.68632	6.36402	3.7884	9.8154	9.8154	9.8154																										cell://[Book44]Sheet1!YO[41]	cell://[Book44]Sheet1!YO[42]	cell://[Book44]Sheet1!YO[43]	cell://[Book44]Sheet1!YO[44]	cell://[Book44]Sheet1!YO[45]
					864	8.19426	7.28406	14.0269	7.9581	9.09954	2.1648	7.44642	5.92368	3.68016	9.33078	3.3456	12.4255	12.4255	12.4255																										cell://[Book44]Sheet1!YP[41]	cell://[Book44]Sheet1!YP[42]	cell://[Book44]Sheet1!YP[43]	cell://[Book44]Sheet1!YP[44]	cell://[Book44]Sheet1!YP[45]
					865	6.88062	5.89662	13.1561	8.5608	6.95442	1.69248	6.44766	5.77116	2.8044	10.3591	4.08852	12.7133	12.7133	12.7133																										cell://[Book44]Sheet1!YQ[41]	cell://[Book44]Sheet1!YQ[42]	cell://[Book44]Sheet1!YQ[43]	cell://[Book44]Sheet1!YQ[44]	cell://[Book44]Sheet1!YQ[45]
					866	4.28778	4.67646	10.1475	7.07988	5.38494	2.30502	2.0418	4.09098	2.15004	8.02698	2.38866	9.35538	9.35538	9.35538																										cell://[Book44]Sheet1!YR[41]	cell://[Book44]Sheet1!YR[42]	cell://[Book44]Sheet1!YR[43]	cell://[Book44]Sheet1!YR[44]	cell://[Book44]Sheet1!YR[45]
					867	4.60758	6.15984	8.93472	7.15368	5.31114	4.11066	2.01474	3.15126	2.91756	8.39598	2.56086	7.39968	7.39968	7.39968																										cell://[Book44]Sheet1!YS[41]	cell://[Book44]Sheet1!YS[42]	cell://[Book44]Sheet1!YS[43]	cell://[Book44]Sheet1!YS[44]	cell://[Book44]Sheet1!YS[45]
					868	6.7896	6.63462	5.75394	5.95566	4.38372	3.57192	2.24844	2.829	4.01718	8.46732	0.36654	7.67274	7.67274	7.67274																										cell://[Book44]Sheet1!YT[41]	cell://[Book44]Sheet1!YT[42]	cell://[Book44]Sheet1!YT[43]	cell://[Book44]Sheet1!YT[44]	cell://[Book44]Sheet1!YT[45]
					869	6.45258	6.60018	4.182	7.18812	3.67524	4.73796	-0.50676	1.81794	4.6002	6.41814	0.4182	8.4501	8.4501	8.4501																										cell://[Book44]Sheet1!YU[41]	cell://[Book44]Sheet1!YU[42]	cell://[Book44]Sheet1!YU[43]	cell://[Book44]Sheet1!YU[44]	cell://[Book44]Sheet1!YU[45]
					870	6.25824	6.80928	2.61252	6.06636	4.45752	5.90892	-2.54856	2.94954	5.61864	5.01102	1.78596	7.07004	7.07004	7.07004																										cell://[Book44]Sheet1!YV[41]	cell://[Book44]Sheet1!YV[42]	cell://[Book44]Sheet1!YV[43]	cell://[Book44]Sheet1!YV[44]	cell://[Book44]Sheet1!YV[45]
					871	7.0725	9.13152	1.63836	5.95074	4.88064	8.06142	-1.87944	4.20168	4.9938	3.13404	2.6445	6.42306	6.42306	6.42306																										cell://[Book44]Sheet1!YW[41]	cell://[Book44]Sheet1!YW[42]	cell://[Book44]Sheet1!YW[43]	cell://[Book44]Sheet1!YW[44]	cell://[Book44]Sheet1!YW[45]
					872	6.45504	10.5436	0.36654	5.7933	5.49072	7.79082	-1.92126	4.73058	5.05038	1.59162	2.4723	6.5805	6.5805	6.5805																										cell://[Book44]Sheet1!YX[41]	cell://[Book44]Sheet1!YX[42]	cell://[Book44]Sheet1!YX[43]	cell://[Book44]Sheet1!YX[44]	cell://[Book44]Sheet1!YX[45]
					873	6.06144	10.9322	-0.31488	4.42554	2.85606	5.13402	-2.03688	2.32962	2.96184	0.3198	0.8118	5.75886	5.75886	5.75886																										cell://[Book44]Sheet1!YY[41]	cell://[Book44]Sheet1!YY[42]	cell://[Book44]Sheet1!YY[43]	cell://[Book44]Sheet1!YY[44]	cell://[Book44]Sheet1!YY[45]
					874	2.56578	8.487	-1.44648	0.46002	2.99136	2.75274	-3.16848	0.6888	1.28166	-3.48828	0.3813	5.21028	5.21028	5.21028																										cell://[Book44]Sheet1!YZ[41]	cell://[Book44]Sheet1!YZ[42]	cell://[Book44]Sheet1!YZ[43]	cell://[Book44]Sheet1!YZ[44]	cell://[Book44]Sheet1!YZ[45]
					875	-0.46494	4.87326	-1.40958	-1.15866	0.5412	-0.8118	-4.0713	-2.13036	-1.5744	-7.06512	-1.45878	2.78472	2.78472	2.78472																										cell://[Book44]Sheet1!ZA[41]	cell://[Book44]Sheet1!ZA[42]	cell://[Book44]Sheet1!ZA[43]	cell://[Book44]Sheet1!ZA[44]	cell://[Book44]Sheet1!ZA[45]
					876	-2.48706	2.44278	-0.0738	-3.0381	-0.47478	-2.97906	-3.89664	-4.76748	-4.69368	-7.80804	-3.40956	1.72692	1.72692	1.72692																										cell://[Book44]Sheet1!ZB[41]	cell://[Book44]Sheet1!ZB[42]	cell://[Book44]Sheet1!ZB[43]	cell://[Book44]Sheet1!ZB[44]	cell://[Book44]Sheet1!ZB[45]
					877	-2.96184	-0.90528	-2.1525	-3.99996	-2.29272	-5.68998	-4.69368	-6.68874	-5.38986	-8.29512	-5.21274	-0.1353	-0.1353	-0.1353																										cell://[Book44]Sheet1!ZC[41]	cell://[Book44]Sheet1!ZC[42]	cell://[Book44]Sheet1!ZC[43]	cell://[Book44]Sheet1!ZC[44]	cell://[Book44]Sheet1!ZC[45]
					878	-4.07622	-3.27672	-1.49814	-3.77118	-3.85728	-7.03314	-2.50182	-5.91876	-3.47844	-7.2078	-7.4415	0.2583	0.2583	0.2583																										cell://[Book44]Sheet1!ZD[41]	cell://[Book44]Sheet1!ZD[42]	cell://[Book44]Sheet1!ZD[43]	cell://[Book44]Sheet1!ZD[44]	cell://[Book44]Sheet1!ZD[45]
					879	-2.04918	-4.59774	0.2952	-5.25456	-1.98768	-6.49194	-2.02458	-5.38002	-4.51164	-4.7724	-7.19304	-0.19926	-0.19926	-0.19926																										cell://[Book44]Sheet1!ZE[41]	cell://[Book44]Sheet1!ZE[42]	cell://[Book44]Sheet1!ZE[43]	cell://[Book44]Sheet1!ZE[44]	cell://[Book44]Sheet1!ZE[45]
					880	-1.845	-4.5756	1.2915	-1.87206	-0.05658	-3.9852	-0.3567	-5.12664	-3.8991	-3.8007	-5.98026	0.02706	0.02706	0.02706																										cell://[Book44]Sheet1!ZF[41]	cell://[Book44]Sheet1!ZF[42]	cell://[Book44]Sheet1!ZF[43]	cell://[Book44]Sheet1!ZF[44]	cell://[Book44]Sheet1!ZF[45]
					881	-0.51414	-3.08238	1.29396	0.0738	0.69126	-2.37636	-0.97416	-3.63834	-4.38618	-3.29394	-5.06268	1.68756	1.68756	1.68756																										cell://[Book44]Sheet1!ZG[41]	cell://[Book44]Sheet1!ZG[42]	cell://[Book44]Sheet1!ZG[43]	cell://[Book44]Sheet1!ZG[44]	cell://[Book44]Sheet1!ZG[45]
					882	2.91018	-0.4182	1.41696	0.62976	2.03442	1.21524	-0.64206	-0.6027	-0.42066	-0.4428	-3.8868	3.09222	3.09222	3.09222																										cell://[Book44]Sheet1!ZH[41]	cell://[Book44]Sheet1!ZH[42]	cell://[Book44]Sheet1!ZH[43]	cell://[Book44]Sheet1!ZH[44]	cell://[Book44]Sheet1!ZH[45]
					883	3.0504	1.84254	1.7466	1.39482	2.43786	3.20292	0.22632	1.82778	0.11808	0.99876	-3.1119	5.57682	5.57682	5.57682																										cell://[Book44]Sheet1!ZI[41]	cell://[Book44]Sheet1!ZI[42]	cell://[Book44]Sheet1!ZI[43]	cell://[Book44]Sheet1!ZI[44]	cell://[Book44]Sheet1!ZI[45]
					884	4.04424	3.81792	2.07624	2.3247	2.28042	3.32592	0.51906	2.65926	0.87576	0.09594	-1.53012	7.01838	7.01838	7.01838																										cell://[Book44]Sheet1!ZJ[41]	cell://[Book44]Sheet1!ZJ[42]	cell://[Book44]Sheet1!ZJ[43]	cell://[Book44]Sheet1!ZJ[44]	cell://[Book44]Sheet1!ZJ[45]
					885	3.2964	4.551	1.83024	1.10208	1.40712	3.44646	-0.70848	0.6888	-0.10332	-1.26444	-1.53012	6.28284	6.28284	6.28284																										cell://[Book44]Sheet1!ZK[41]	cell://[Book44]Sheet1!ZK[42]	cell://[Book44]Sheet1!ZK[43]	cell://[Book44]Sheet1!ZK[44]	cell://[Book44]Sheet1!ZK[45]
					886	2.03196	2.91018	1.60638	0.123	0.66912	1.50552	-2.0541	1.81056	0.86346	-1.70724	-0.63222	6.5805	6.5805	6.5805																										cell://[Book44]Sheet1!ZL[41]	cell://[Book44]Sheet1!ZL[42]	cell://[Book44]Sheet1!ZL[43]	cell://[Book44]Sheet1!ZL[44]	cell://[Book44]Sheet1!ZL[45]
					887	2.28288	2.54118	2.97414	0.8241	-0.29766	2.80194	-3.5178	4.68876	5.25948	0.8733	2.04672	8.09586	8.09586	8.09586																										cell://[Book44]Sheet1!ZM[41]	cell://[Book44]Sheet1!ZM[42]	cell://[Book44]Sheet1!ZM[43]	cell://[Book44]Sheet1!ZM[44]	cell://[Book44]Sheet1!ZM[45]
					888	2.35422	3.43662	4.23612	1.49076	-0.37638	1.98768	-1.87944	4.98396	6.07866	2.81178	1.07748	8.17212	8.17212	8.17212																										cell://[Book44]Sheet1!ZN[41]	cell://[Book44]Sheet1!ZN[42]	cell://[Book44]Sheet1!ZN[43]	cell://[Book44]Sheet1!ZN[44]	cell://[Book44]Sheet1!ZN[45]
					889	2.4846	2.19924	5.85234	2.48706	-0.61746	0.37146	-0.7626	5.3628	6.20412	1.69986	1.20048	5.44644	5.44644	5.44644																										cell://[Book44]Sheet1!ZO[41]	cell://[Book44]Sheet1!ZO[42]	cell://[Book44]Sheet1!ZO[43]	cell://[Book44]Sheet1!ZO[44]	cell://[Book44]Sheet1!ZO[45]
					890	3.87204	2.83392	7.0971	1.2915	0.21156	-0.58056	-1.22016	4.69614	7.29636	2.00736	0.8733	3.37266	3.37266	3.37266																										cell://[Book44]Sheet1!ZP[41]	cell://[Book44]Sheet1!ZP[42]	cell://[Book44]Sheet1!ZP[43]	cell://[Book44]Sheet1!ZP[44]	cell://[Book44]Sheet1!ZP[45]
					891	5.27424	3.26442	7.9827	2.72322	1.38744	0.01968	1.06764	6.5313	8.1549	3.89664	2.16234	3.05778	3.05778	3.05778																										cell://[Book44]Sheet1!ZQ[41]	cell://[Book44]Sheet1!ZQ[42]	cell://[Book44]Sheet1!ZQ[43]	cell://[Book44]Sheet1!ZQ[44]	cell://[Book44]Sheet1!ZQ[45]
					892	8.14998	4.24596	9.20286	5.4981	2.0295	2.45508	2.2878	6.96918	10.5583	5.658	3.10944	4.10574	4.10574	4.10574																										cell://[Book44]Sheet1!ZR[41]	cell://[Book44]Sheet1!ZR[42]	cell://[Book44]Sheet1!ZR[43]	cell://[Book44]Sheet1!ZR[44]	cell://[Book44]Sheet1!ZR[45]
					893	10.3099	6.15246	7.73178	5.7933	1.61622	3.55716	5.68752	6.6051	11.0921	5.55714	-0.27552	4.32714	4.32714	4.32714																										cell://[Book44]Sheet1!ZS[41]	cell://[Book44]Sheet1!ZS[42]	cell://[Book44]Sheet1!ZS[43]	cell://[Book44]Sheet1!ZS[44]	cell://[Book44]Sheet1!ZS[45]
					894	12.3123	5.23242	5.45874	5.59896	4.22382	2.44032	6.396	6.81912	8.856	4.26318	-0.7872	3.84498	3.84498	3.84498																										cell://[Book44]Sheet1!ZT[41]	cell://[Book44]Sheet1!ZT[42]	cell://[Book44]Sheet1!ZT[43]	cell://[Book44]Sheet1!ZT[44]	cell://[Book44]Sheet1!ZT[45]
					895	9.3726	4.70106	2.88066	4.00734	5.84004	2.47968	7.36524	7.58664	7.6137	4.13772	0.63222	4.08114	4.08114	4.08114																										cell://[Book44]Sheet1!ZU[41]	cell://[Book44]Sheet1!ZU[42]	cell://[Book44]Sheet1!ZU[43]	cell://[Book44]Sheet1!ZU[44]	cell://[Book44]Sheet1!ZU[45]
					896	9.6678	7.07742	2.25582	5.88186	6.07128	2.72076	9.49068	9.18564	7.63338	5.2767	0.50184	7.69734	7.69734	7.69734																										cell://[Book44]Sheet1!ZV[41]	cell://[Book44]Sheet1!ZV[42]	cell://[Book44]Sheet1!ZV[43]	cell://[Book44]Sheet1!ZV[44]	cell://[Book44]Sheet1!ZV[45]
					897	6.90522	4.89786	0.3444	6.77976	3.8253	1.2669	7.749	7.61862	5.92368	3.80562	-1.10208	6.78714	6.78714	6.78714																										cell://[Book44]Sheet1!ZW[41]	cell://[Book44]Sheet1!ZW[42]	cell://[Book44]Sheet1!ZW[43]	cell://[Book44]Sheet1!ZW[44]	cell://[Book44]Sheet1!ZW[45]
					898	1.56456	2.20662	-3.2718	2.78472	-2.19924	-2.07378	4.43538	5.56206	1.19064	0.02214	-3.21522	3.98274	3.98274	3.98274																										cell://[Book44]Sheet1!ZX[41]	cell://[Book44]Sheet1!ZX[42]	cell://[Book44]Sheet1!ZX[43]	cell://[Book44]Sheet1!ZX[44]	cell://[Book44]Sheet1!ZX[45]
					899	-0.31734	2.30748	-4.8216	0.19926	-2.30256	-2.98398	2.61252	4.4649	-0.13284	-0.10086	-2.71584	3.444	3.444	3.444																										cell://[Book44]Sheet1!ZY[41]	cell://[Book44]Sheet1!ZY[42]	cell://[Book44]Sheet1!ZY[43]	cell://[Book44]Sheet1!ZY[44]	cell://[Book44]Sheet1!ZY[45]
					900	-2.77488	3.50796	-1.9803	-1.13898	-2.52396	-1.76136	2.17956	3.69492	-0.65682	-1.10208	-3.05532	1.61622	1.61622	1.61622																										cell://[Book44]Sheet1!ZZ[41]	cell://[Book44]Sheet1!ZZ[42]	cell://[Book44]Sheet1!ZZ[43]	cell://[Book44]Sheet1!ZZ[44]	cell://[Book44]Sheet1!ZZ[45]
[truncated: 16 more columns]
