# Supplementary material for: Pressure encryption toward physically uncopiable anti-counterfeiting
Source: Nat Commun. 2025 Jul 5;16:6203. doi: 10.1038/s41467-025-61509-3 (PMC12228716; doi:10.1038/s41467-025-61509-3)
Supplement: Supplementary file 3 — Source data [file 41467_2025_61509_MOESM3_ESM.zip › Source Data/Figure 2.xlsx]

## Sheet: Fig. 2a
2-Theta (degree)	Pressure (GPa)	0	1.01	2.02	3.01	4.02	6.01	8.01	10.1	12	14.1	16.1	18	21.5
2.41737		235.213	450.75	637.261	838.255	1209.35	1559.12	1911.64	2259.4	2438.11	2614.86	2776.8	2937.06	3108.94
2.43043		233.227	451.521	638.789	839.269	1209.5	1560.09	1908.11	2259.88	2437.52	2611.53	2772.39	2940.02	3107.93
2.44349		233.333	451.768	636.82	840.91	1209.92	1559.54	1906.05	2258.13	2437.41	2611.74	2772.55	2940.8	3109.07
2.45656		231.973	456.959	637.484	842.179	1206.84	1555.44	1902.2	2259.2	2438.89	2609.79	2772.2	2942.9	3110.91
2.46962		230.227	458.041	637.186	841.421	1207.86	1554.94	1903.02	2256.84	2441.02	2612.51	2775.42	2941.07	3110.03
2.48268		230.933	456.689	638.453	838.955	1207.42	1554.81	1904.24	2255	2441.43	2611.84	2776.01	2938.56	3109.06
2.49575		232.252	451.368	638.229	835.646	1208.31	1555.58	1906.72	2252.85	2441.52	2614.07	2773.41	2935.64	3109.81
2.50881		233.532	448.561	637.324	837.6	1208.27	1556.09	1907.14	2252.21	2439.34	2612.97	2770.97	2934.68	3108.44
2.52187		232.31	447.865	637.789	838.983	1206.92	1556.05	1906.41	2254.02	2438.6	2613.38	2769.58	2936.66	3107.72
2.53493		231.805	448.197	637.014	841.836	1206.3	1558.2	1904.88	2255.41	2438.88	2612.48	2770.54	2938.51	3105.57
2.548		231.79	449.465	635.689	842.566	1203.63	1557.04	1904.64	2256.02	2439.53	2612.44	2773.04	2938.9	3106.25
2.56106		231.714	450.047	635.431	840.94	1202.12	1557.09	1902.59	2256.33	2439.24	2612.05	2773.85	2940.68	3106.59
2.57412		231.114	450.786	635.402	840.652	1201.81	1556.41	1904.66	2255.88	2438.09	2612.86	2774.93	2940.42	3108.76
2.58719		230.466	450.665	637.089	840.047	1202.03	1558.53	1904.84	2256.46	2437.89	2612.63	2774.51	2940.54	3107.5
2.60025		231.333	450.332	637.015	839.395	1203.88	1557.28	1906.2	2256.24	2438.18	2612.62	2772.6	2937.5	3108.4
2.61331		232.072	449.087	636.111	839.752	1205.21	1557.53	1908.44	2257.49	2439.03	2611.63	2771.28	2937.91	3107.97
2.62637		231.565	447.818	635.214	838.164	1204.88	1557.14	1907.86	2257.92	2439.53	2611.65	2771.13	2938.2	3108.65
2.63944		229.895	446.519	634.396	838.149	1205.28	1557.56	1907.11	2256.15	2441.35	2612.01	2772.8	2938.73	3110.22
2.6525		229.692	447.405	634.477	839.512	1205.14	1557.73	1906.24	2253.92	2442.75	2614.38	2773.71	2939.66	3110.55
2.66556		230.132	448.923	634.529	842.765	1203.68	1556.27	1905.14	2252.47	2442.61	2613.98	2774.02	2938.55	3109.31
2.67863		230.514	448.71	634.506	842.213	1203	1555.26	1904.08	2251.79	2442.17	2614.29	2773.93	2939.1	3107.97
2.69169		230.12	448.909	635.768	842.086	1201.4	1553.95	1902.15	2254	2442.11	2613.91	2774.93	2937.01	3106.17
2.70475		229.64	447.205	636.689	839.99	1201.44	1554.99	1901.65	2254.81	2441.56	2612.68	2775.56	2935.68	3105.95
2.71782		230.097	447.92	635.026	841.724	1202.36	1555.49	1901.28	2256.17	2442.01	2612.34	2774.71	2934.39	3105.27
2.73088		228.859	448.102	634.364	842.185	1202.96	1554.74	1901.91	2257.39	2441.02	2613.15	2775.27	2933.84	3105.92
2.74394		230.329	449.083	635.237	842.665	1203.73	1555.35	1902.47	2257.7	2441.16	2613.74	2774.45	2935.26	3106.66
2.757		230.541	448.263	636.822	840.872	1202.37	1554.91	1901.48	2258.14	2440.95	2615.09	2772.99	2936.77	3106.6
2.77007		229.235	448.344	637.643	839.981	1202.39	1554.44	1902.18	2256.66	2440.9	2614.32	2772.58	2936.45	3107.24
2.78313		228.366	448.114	635.286	838.69	1201.72	1553.81	1902.5	2255.41	2440	2613.91	2771.54	2935.79	3106.54
2.79619		226.974	448.257	633.042	838.09	1200.7	1553.08	1902.72	2255.34	2439.93	2613.49	2773.33	2934.37	3107.13
2.80926		229.024	449.853	633.995	836.129	1201.51	1554.56	1902.99	2254.43	2438.87	2613.32	2773.26	2934.85	3106.83
2.82232		230.422	450.148	635.138	836.909	1201.6	1555.42	1902.67	2254.25	2440.31	2613.07	2773.51	2936.55	3106.42
2.83538		231.424	450.141	637.028	837.304	1203.26	1556.01	1902.77	2255.37	2440.34	2612.59	2772.42	2937.93	3107.24
2.84844		232.571	450.676	636.34	839.248	1203.48	1555.52	1903.14	2254.94	2441.05	2611.68	2772.26	2938.62	3106.14
2.86151		231.973	449.709	635.982	840.857	1203.71	1555.37	1902.56	2253.77	2440.54	2610.75	2772.07	2937.99	3106.53
2.87457		232.025	451.089	635.155	841.262	1203.93	1556.46	1903.84	2252.98	2439.47	2610.49	2771.75	2937.5	3106.03
2.88763		232.986	450.304	635.218	840.656	1202.73	1555.95	1905.24	2251.96	2439.82	2610.83	2772.13	2937.43	3105.87
2.9007		232.427	449.214	635.897	838.681	1201.92	1556.42	1905.02	2252.4	2440.67	2612.05	2772.38	2938.13	3106.46
2.91376		232.246	448.307	635.827	837.426	1201.23	1554.64	1904.81	2252.33	2441.07	2614.55	2771.34	2939.69	3106.73
2.92682		231.559	447.9	636.13	836.464	1200.55	1553.8	1904.89	2252.5	2440.34	2614.66	2769.67	2939.68	3107.28
2.93988		231.845	449.316	634.837	835.731	1201.36	1552.78	1903.7	2253.83	2439.49	2614.91	2768.84	2938.36	3106.43
2.95295		231.639	450.637	633.673	835.836	1202.56	1553.17	1903.67	2254.4	2437.35	2614.82	2769.85	2936.75	3107.11
2.96601		231.646	450.158	633.431	836.356	1202.84	1554.31	1903.58	2254.84	2436.92	2613.86	2771.07	2934.96	3106.93
2.97907		230.61	449.205	632.106	836.798	1201.89	1554.82	1902.94	2254.56	2436.69	2613.92	2771.97	2934.48	3107.19
2.99214		230.194	447.716	631.114	836.246	1201.08	1555.01	1901.5	2254.74	2436.03	2612.95	2771.36	2934.82	3106.13
3.0052		230.182	447.602	631.533	835.225	1199.93	1555.36	1899.98	2253.91	2437.62	2612.87	2771.16	2935.91	3106.68
3.01826		230.052	448.744	631.638	835.73	1200.2	1554.77	1899.44	2253.34	2437.96	2611.85	2771.05	2937.02	3107.07
3.03133		230.013	448.825	633.207	837.18	1201.07	1553.53	1900.13	2252.14	2437.46	2612.05	2772.21	2938.46	3107.58
3.04439		229.063	448.521	632.375	838.314	1201.12	1551.87	1900.67	2250.77	2436.2	2612.57	2773.29	2937.83	3107.55
3.05745		228.248	447.623	631.659	837.166	1199.29	1549.86	1901.26	2250.98	2435.85	2610.9	2772.1	2938.38	3106.27
3.07051		228.027	446.985	630.551	835.907	1199.13	1550.48	1900.72	2251.57	2436.48	2610.67	2769.97	2938.33	3106.59
3.08358		227.904	447.361	629.493	832.922	1198.31	1551.04	1900.51	2251.84	2437.73	2608.87	2767.89	2937.59	3106.12
3.09664		228.593	448.289	629.363	832.65	1198.79	1552.37	1900.47	2252.93	2438.72	2609.26	2767.25	2937.1	3105.95
3.1097		227.994	447.517	629.547	833.105	1199.58	1552.53	1901.41	2253.16	2438.32	2609.01	2766.26	2936.98	3105.62
3.12277		226.423	446.152	630.28	833.24	1200.19	1551.82	1901.74	2252.93	2437.42	2608.92	2766.57	2935.73	3106.1
3.13583		225.437	444.349	631.328	833.318	1199.67	1552.23	1901.79	2253.08	2435.91	2609.68	2766.26	2934.27	3105.7
3.14889		225.463	443.973	631.767	832.835	1198.2	1552.34	1900.89	2252.89	2435.8	2609.51	2767.07	2933.61	3105.14
3.16195		226.296	444.477	632.047	833.838	1196.71	1550.41	1899.9	2251.8	2435.65	2610.14	2767.89	2933.93	3104.63
3.17502		227.84	444.956	631.669	834.97	1196.73	1550.57	1898.54	2250.87	2436.36	2609.15	2768.48	2933.8	3103.68
3.18808		227.254	445.829	631.02	835.363	1197.98	1549.73	1898	2251.2	2435.35	2608.82	2767.97	2933.67	3103.7
3.20114		226.388	444.226	629.85	835.123	1198.2	1548.57	1897.14	2251.62	2435.28	2608.07	2766.94	2933.27	3103.42
3.21421		225.587	444.231	629.986	833.84	1198.54	1549.09	1897.6	2251.18	2435.51	2608.43	2765.99	2932.08	3104.24
3.22727		223.896	443.949	630.157	833.281	1198.55	1548.64	1897.56	2250.82	2436.07	2609.1	2764.67	2931.21	3103.96
3.24033		223.577	444.942	628.86	834.097	1198.41	1548.69	1897.12	2250.6	2436.82	2609.34	2764.85	2930.71	3102.47
3.25339		223.566	444.906	627.71	834.559	1198.32	1548.67	1897.73	2251.23	2436.33	2609.52	2765.76	2931.18	3101.29
3.26646		223.473	443.431	627.457	834.821	1197.2	1549.07	1897.37	2252.32	2435.66	2608.2	2766.48	2930.73	3101.82
3.27952		224.243	443.419	627.375	833.423	1196.77	1548.21	1897.85	2251.01	2434.04	2606.99	2766.85	2931.84	3101.83
3.29258		224.379	442.758	628.186	832.518	1195.37	1548.43	1897.91	2249.38	2435.01	2606.18	2766.28	2931.58	3101.06
3.30565		225.113	442.98	627.991	831.409	1195.19	1548.36	1897.57	2248.23	2434.61	2606.13	2765.73	2930.95	3101.45
3.31871		226.223	442.991	629.291	831.003	1194.83	1547.97	1896.38	2248.54	2433.96	2606.25	2765.34	2930.77	3100.84
3.33177		225.376	443.025	628.451	831.343	1193.71	1547.39	1894.7	2248.66	2432.14	2606.89	2765.2	2930.5	3100.92
3.34484		224.88	443.11	628.588	831.182	1194.99	1547.15	1893.63	2247.88	2431.42	2606.81	2764.65	2931.5	3100.84
3.3579		223.988	441.002	627.372	831.733	1195.28	1546.47	1892.65	2247.59	2430.46	2606.1	2763.59	2931.58	3100.42
3.37096		223.875	439.102	626.431	831.203	1196.16	1546	1893.79	2246.93	2430.67	2606.16	2763.01	2931.01	3100.25
3.38402		223.589	438.737	625.927	830.693	1196.05	1546.23	1894.75	2247.5	2430.52	2605.43	2762.98	2931.43	3098.81
3.39709		223.45	439.05	624.919	831.002	1194.97	1545.95	1895.71	2247.7	2430.29	2605.18	2763.74	2931.19	3098.14
3.41015		222.785	439.229	624.569	830.458	1193.59	1546.25	1895.68	2247.25	2430.52	2604.32	2764.55	2930.89	3098.49
3.42321		221.477	439.595	625.414	829.784	1194.29	1546.31	1893.94	2246.93	2430.02	2603.5	2764.5	2930.24	3099.35
3.43628		221.39	439.435	626.11	829.179	1194.72	1546.14	1894.21	2246.83	2430.04	2602.76	2764.74	2929.28	3100.79
3.44934		221.488	438.505	626.063	827.942	1194.77	1545.47	1893.47	2246.94	2430.55	2602.14	2764.32	2929.44	3100.57
3.4624		221.201	437.552	626.047	828.1	1194.16	1544.69	1894.3	2247.28	2430.82	2602.83	2763.93	2929.7	3100.34
3.47546		221.583	436.389	626.483	829.258	1193.44	1543.93	1894.81	2246.06	2431.18	2603.4	2764.95	2930.17	3099.87
3.48853		221.238	437.103	626.009	828.656	1192.67	1543.52	1893.47	2245.77	2430.7	2604.61	2764.98	2929.76	3100.42
3.50159		219.758	438.931	625.558	828.076	1191.83	1542.31	1893.14	2245.06	2431.45	2605.32	2763.07	2929.19	3099.01
3.51465		219.694	439.708	625.269	828.109	1191.64	1541.83	1891.99	2244.15	2430.45	2605.03	2762.01	2928.61	3097.91
3.52772		218.623	438.557	625.339	828.271	1192.21	1543.06	1891.71	2243.91	2430.31	2604.03	2761.75	2927.83	3096.87
3.54078		218.979	436.011	625.948	829.195	1192.54	1544.11	1892.51	2244.1	2428.77	2603.08	2761.02	2926.52	3097.17
3.55384		219.052	435.158	625.548	829.413	1193.12	1545.17	1891.73	2243.46	2428.8	2601.43	2760.38	2926.19	3097.12
3.56691		219.023	435.373	625.486	828.707	1192.34	1544.55	1892.08	2243.21	2429.57	2601.36	2759.48	2925.31	3097.06
3.57997		220.274	436.188	623.39	827.289	1192.11	1544.55	1892.02	2242.67	2429.29	2601.09	2759.94	2925.99	3095.91
3.59303		219.422	436.324	623.199	826.721	1191.92	1543.16	1892.12	2242.18	2428.88	2600.33	2760.24	2926.01	3095.86
3.60609		219.088	435.935	622.155	825.688	1191.69	1542.05	1892.5	2242.78	2428.18	2599.58	2760.17	2925.77	3096.15
3.61916		218.547	435.776	621.346	825.807	1191.09	1540.81	1892.41	2243.92	2427.46	2600.19	2758.95	2924.5	3096.51
3.63222		217.528	435.81	620.467	825.257	1189.9	1540.17	1891.41	2244.51	2427.2	2600.48	2757.76	2923.81	3096.51
3.64528		216.923	434.744	619.106	824.853	1189.54	1539.9	1890.94	2244.33	2426.95	2600.55	2758	2923.35	3095.62
3.65835		217.117	435.145	618.777	825.313	1189.13	1539.39	1890.34	2243.38	2427.6	2600.37	2759.01	2924.16	3095.64
3.67141		217.398	433.97	619.232	823.908	1189.25	1539.6	1890.04	2241.92	2427.93	2600.7	2759.08	2924.05	3093.84
3.68447		216.343	434.195	619.778	823.033	1189.1	1539.17	1890.14	2241.09	2427.4	2599.63	2759.22	2924.14	3093.34
3.69753		214.791	434.151	620.145	822.565	1188.09	1539.24	1889.83	2240.27	2426.14	2599.19	2758.24	2924.58	3092.92
3.7106		214.001	433.332	620.348	822.677	1187.72	1539.01	1889.31	2240.32	2426.17	2598.76	2757.47	2924.34	3093.81
3.72366		213.587	432.319	620.847	823.003	1187.17	1538.76	1888.7	2240.71	2425.69	2597.96	2756.86	2924.4	3094.33
3.73672		213.815	432.213	620.048	823.97	1186.33	1538.43	1889	2241.59	2425.84	2598.43	2755.79	2923.39	3094.04
3.74979		214.398	432.789	618.702	823.245	1186.41	1538.12	1888.82	2241.14	2425.31	2597.84	2756.01	2922.21	3093.91
3.76285		214.793	433.132	618.412	822.527	1186.75	1538.16	1888.91	2240.96	2425	2597.93	2756.97	2921.65	3093.39
3.77591		214.214	433.913	618.192	821.694	1186.06	1537.94	1888.71	2240.12	2424.19	2598.22	2758.38	2921.22	3093.3
3.78897		214.935	432.877	618.348	821.14	1186.2	1538.34	1888.85	2240.28	2424.16	2598.03	2758.78	2921.23	3093.54
3.80204		214.194	431.327	618.4	821.425	1185.89	1538.04	1889.03	2240.69	2423.76	2599.41	2758.23	2921.72	3094.18
3.8151		213.724	430.913	618.03	820.966	1185.39	1537.27	1888.71	2240.61	2422.89	2600.04	2757.85	2922.37	3093.93
3.82816		213.939	430.097	617.369	820.767	1185.46	1537.78	1887.97	2240.49	2422.76	2600.69	2757.61	2923.15	3094.48
3.84123		213.109	430.53	617.357	820.73	1185.81	1537.55	1886.96	2240.45	2423	2601.29	2758.35	2924.05	3093.96
3.85429		213.555	430.668	616.897	820.841	1185.4	1536.56	1886.61	2240.07	2422.78	2601.04	2759.58	2924.83	3094.43
3.86735		213.24	430.3	616.084	820.208	1184.5	1536.63	1886.71	2239.72	2422.73	2599.82	2760.2	2923.96	3094.18
3.88042		212.785	430.392	615.354	820.333	1183.82	1536.26	1886.03	2238.45	2423.4	2598.32	2759.97	2923.14	3094.7
3.89348		212.369	429.675	615.845	819.093	1183.2	1536.12	1885.81	2238.29	2423.62	2597.71	2759.47	2921.84	3094.69
3.90654		213.184	428.512	616.251	818.372	1182.52	1536.39	1885.09	2237.86	2423.15	2596.76	2759.2	2921.79	3095.12
3.9196		212.431	427.879	616.277	818.481	1182.97	1536.41	1885.73	2237.08	2421.83	2597.1	2758.45	2921.22	3095.66
3.93267		211.907	427.896	615.29	818.26	1182.92	1536.23	1884.99	2236.37	2421.17	2597.09	2757.47	2921.08	3094.9
3.94573		211.078	427.685	613.918	817.563	1182.84	1535.89	1885.44	2236.6	2419.99	2596.87	2756.22	2920.48	3093.95
3.95879		210.192	428.172	613.221	817.988	1182.21	1534.93	1885.63	2237.04	2419.48	2596.36	2754.33	2920.85	3092.16
3.97186		210.45	427.896	613.419	818.169	1181.79	1534.34	1884.45	2236.16	2419.23	2595.18	2753.59	2920.62	3090.58
3.98492		210.273	428.258	614.325	818.93	1182.22	1532.5	1883.94	2236.08	2418.36	2593.63	2754.4	2919.63	3089.59
3.99798		209.371	428.384	615.107	817.706	1182.94	1532.78	1882.92	2235.46	2418.28	2592.86	2753.91	2919.56	3088.69
4.01104		208.794	428.1	614.353	817.351	1182.68	1532.64	1882.11	2235.46	2418.14	2591.99	2753.91	2918.86	3087.98
4.02411		208.17	427.104	613.392	817.259	1182.46	1532.69	1881.59	2235.13	2417.76	2592.14	2752.6	2918.89	3088
4.03717		208.45	426.406	612.703	817.994	1181.83	1532.72	1881.5	2234.79	2418.36	2591.73	2751.47	2919.07	3088.24
4.05023		207.845	426.427	612.309	818.243	1180.87	1531.46	1881.68	2234.47	2418.29	2591.69	2751.09	2918.77	3088.7
4.0633		208.211	426.708	612.15	816.898	1179.98	1531.07	1881.33	2234.14	2418.36	2592.56	2750.79	2918.43	3088.38
4.07636		208.774	426.043	611.803	815.81	1179.16	1530.36	1881.55	2233.55	2419.11	2592.16	2750.64	2918.22	3088.43
4.08942		208.753	424.85	611.771	814.763	1178.82	1530.29	1881.03	2232.85	2419.1	2591.99	2750.7	2917.94	3087.92
4.10249		208.082	424.742	610.87	815.077	1178.72	1530.16	1880.95	2232.91	2419.39	2591.21	2750.34	2917.38	3087.52
4.11555		206.527	426.018	610.036	815.726	1178.91	1530.53	1880.88	2232.54	2418.72	2590.28	2749.95	2916.21	3087.92
4.12861		205.817	426.096	609.314	815.701	1179.32	1530.89	1880.16	2232.88	2417.45	2590.16	2749.23	2915.29	3086.97
4.14167		205.048	425.447	608.68	815.087	1179.35	1530.64	1880.24	2231.65	2416.2	2589.15	2749.08	2914.45	3087.33
4.15474		204.906	425.605	608.851	815.169	1178.75	1529.68	1880.37	2230.87	2415.71	2589.26	2749.21	2914.2	3086.71
4.1678		204.916	424.619	609.674	814.41	1177.64	1528.73	1880.47	2229.6	2414.86	2589.22	2749.44	2914.26	3085.38
4.18086		205.093	424.721	610.235	814.808	1176.43	1528.18	1880.24	2229.61	2415.36	2589.6	2749.67	2914.59	3085.39
4.19393		204.872	423.713	609.795	814.112	1175.32	1528.11	1879.51	2229.77	2414.79	2589.99	2748.74	2914.67	3084.78
4.20699		204.525	422.601	609.214	814.293	1175.69	1526.99	1878.81	2229.56	2415.31	2589.56	2748.47	2914.15	3084.52
4.22005		203.453	422.416	608.097	813.95	1175.88	1526.85	1877.97	2228.88	2415.56	2588.9	2747.05	2913.93	3084.17
4.23311		203.506	422.694	608.517	812.925	1176.12	1526.71	1877.63	2228.69	2415.72	2587.92	2746.73	2914.16	3083.77
4.24618		203.179	422.738	608.673	812.784	1175.96	1527.15	1878.41	2228.82	2416.18	2588.14	2746.85	2914.59	3083.95
4.25924		203.962	423.458	608.88	812.233	1175.12	1528.03	1879.42	2228.45	2415.21	2587.56	2746.79	2914.91	3084.81
4.2723		204.298	423.575	608.255	812.204	1174.82	1527.66	1879.18	2227.8	2414.72	2588.25	2747.1	2913.75	3084.95
4.28537		205.456	423.793	608.231	812.132	1174.56	1528.05	1878.9	2227.72	2414.31	2587.64	2747.69	2914.07	3085.11
4.29843		208.233	424.455	608.678	812.246	1175.91	1528.37	1878.2	2227.5	2413.5	2587.45	2748.21	2913.89	3085.78
4.31149		213.38	427.126	610.169	813.286	1175.93	1528.12	1877.51	2227.39	2412.89	2587.57	2748.35	2913.91	3085.77
4.32455		224.774	437.375	613.623	816.18	1177.4	1528.01	1876.87	2227.87	2412.59	2587.62	2748.16	2913.87	3085.64
4.33762		228.746	443.199	617.723	818.896	1177.97	1526.74	1876.85	2228.25	2412.14	2587.22	2747.58	2913	3085.88
4.35068		227.582	446.844	622.382	823.593	1179.44	1525.8	1876.76	2228.83	2412.79	2586.82	2747.19	2912.96	3085.95
4.36374		219.043	444.522	628.615	829.883	1182.89	1526.92	1876.79	2228.52	2413.04	2586.38	2746.4	2911.94	3086.39
4.37681		213.325	439.404	629.817	832.94	1187.24	1529.36	1877.29	2227.59	2413.32	2586.23	2746.85	2911.81	3085.8
4.38987		208.639	433.167	627.549	832.091	1193.71	1534.06	1877.3	2227.22	2413.44	2586.41	2746.84	2911.89	3085.57
4.40293		204.129	425.931	621.168	826.372	1197.7	1539.88	1877.38	2226.18	2413.1	2586.48	2746.36	2912.21	3085.73
4.416		203.44	422.973	616.847	822.716	1198.41	1546.97	1878	2226.23	2413.23	2586.69	2745.4	2911.51	3086.08
4.42906		203.065	420.702	612.225	818.309	1194.54	1554.79	1879.87	2226.26	2412.42	2586.5	2745.52	2911.96	3087.19
4.44212		202.817	420.107	607.497	814.673	1189.41	1557.77	1883.1	2226.36	2412.01	2586.09	2746.25	2912.47	3087.41
4.45518		202.765	420.834	605.558	812.898	1185.84	1555.49	1889	2226.72	2412.88	2585.89	2746.01	2912.39	3088.07
4.46825		202.818	421.1	605.072	811.664	1180.95	1548.26	1895.19	2227.84	2413.56	2585.53	2745.66	2912.7	3088.88
4.48131		202.734	421.833	604.743	811.659	1176.68	1541.1	1899.57	2229.94	2414.57	2585.78	2745.54	2913.16	3088.29
4.49437		203.423	421.928	604.928	811.707	1174.5	1536.15	1900.05	2232.51	2415.12	2586.58	2746.04	2913.5	3089.19
4.50744		204.532	421.46	605.48	812.04	1173.18	1532.11	1896.33	2238.63	2416.29	2587.78	2747.02	2914.73	3089.44
4.5205		207.203	421.153	605.074	811.809	1172.7	1529.34	1891.13	2244.4	2418.05	2588.65	2747.31	2915.55	3089.76
4.53356		216.151	422.451	605.286	811.452	1173.38	1527.87	1885.92	2251.03	2423.08	2589.17	2747.27	2915.69	3090.94
4.54662		229.225	425.433	605.656	811.215	1173.08	1526.32	1881.75	2255.98	2430.09	2589.91	2748.23	2916.16	3091.93
4.55969		246.8	431.701	605.982	811.388	1172.7	1526.04	1878.69	2255.95	2435.35	2591.15	2749.5	2916.55	3092.58
4.57275		265.557	440.765	607.444	811.211	1172.88	1526.45	1876.45	2252.78	2439.56	2593.6	2750.54	2917.03	3093.09
4.58581		274.655	455.399	609.397	812.595	1173.05	1526.89	1875.03	2245.51	2437.9	2597.04	2751.93	2918.32	3092.79
4.59888		274.54	470.925	612.808	815.394	1174.05	1527.44	1874.61	2239.8	2435.15	2600.74	2753.62	2919.57	3092.58
4.61194		262.851	482.012	618.583	819.8	1174.54	1527.53	1875.5	2235.47	2430.36	2604.84	2755.16	2921.19	3091.77
4.625		244.563	488.299	627.629	827.982	1174.76	1527	1876.02	2231.2	2423.95	2606.68	2757.68	2921.62	3091.57
4.63806		232.656	483.237	639.753	839.534	1176.19	1526.64	1876.79	2229.29	2419.14	2606.8	2760.56	2922.03	3091.3
4.65113		227.107	472.975	649.505	850.396	1177.45	1525.95	1876.56	2227.69	2415.11	2603.98	2762.07	2922.3	3091.82
4.66419		227.889	460.191	656.857	860.176	1180.06	1526.35	1876.68	2226.26	2412.07	2600.35	2764.54	2922.22	3091.86
4.67725		241.164	450.247	658.728	864.739	1183.7	1527.37	1876.39	2225.98	2411.05	2596.97	2763.81	2922.05	3092.82
4.69032		251.677	445.183	654.74	861.949	1188.42	1528.33	1875.18	2226.77	2411.55	2593.43	2761.11	2922.44	3093.68
4.70338		262.992	446.011	647.655	855.948	1195.87	1529.46	1874.48	2226.94	2411.89	2589.99	2757.73	2922.76	3094.4
4.71644		261.89	448.74	640.801	847.947	1202.71	1531.89	1875	2227.99	2412.16	2587.92	2754.42	2922.68	3094.11
4.72951		255.247	451.803	635.877	841.404	1207.18	1535.29	1875.16	2227.71	2412.25	2586.75	2751.5	2923.03	3093.56
4.74257		242.843	454.915	633.096	836.757	1209.8	1539.37	1876.34	2227.25	2412.17	2587.12	2749.43	2921.72	3093.14
4.75563		228.045	451.909	632.276	834.922	1208.6	1544.45	1877.13	2227.62	2412.14	2588.2	2747.98	2919.63	3093.26
4.76869		216.124	447.352	632.633	833.811	1206.18	1550.12	1878.44	2227	2412	2588.22	2746.79	2918.24	3094.06
4.78176		206.099	439.964	632.372	833.476	1200.74	1555.42	1880.34	2226.99	2411.96	2587.79	2746.14	2916.71	3094.84
4.79482		200.926	432.54	631.608	833.29	1198.39	1558.16	1882.14	2226.84	2411.47	2587.75	2746.31	2916.01	3094.78
4.80788		197.877	426.478	629.799	832.294	1196.71	1560	1885.75	2226.74	2410.91	2587.61	2746.48	2915.08	3095.21
4.82095		196.511	421.597	627.531	829.969	1195.44	1559.07	1889.55	2227.16	2411.02	2588.19	2747.38	2915.13	3095.7
4.83401		195.734	418.171	624.469	827.142	1195.78	1558.28	1893.43	2227.68	2410.98	2587.75	2747.91	2915.81	3095.7
4.84707		194.963	414.917	619.645	822.852	1195.84	1555.99	1897.06	2229.1	2411.98	2587.58	2747.92	2917.58	3095.76
4.86013		194.665	412.883	614.86	819.087	1197.1	1552.94	1900.61	2231.57	2412.54	2587.03	2748.17	2918.51	3095.19
4.8732		193.587	411.536	609.568	814.035	1196.82	1550.96	1901.85	2234.06	2413.83	2586.85	2748.17	2918.27	3094.73
4.88626		193.055	410.866	605.104	809.572	1195.35	1549.91	1902.62	2236.58	2415.46	2587.04	2749.27	2919.76	3094.51
4.89932		192.672	410.576	601.622	806.344	1192.81	1550.42	1901.38	2239.28	2417.77	2587.68	2749.94	2919.93	3094.15
4.91239		191.587	410.315	599.299	804.095	1188.34	1549.88	1899.85	2242.3	2420.07	2588.58	2750.7	2921.3	3093.54
4.92545		191.097	409.722	597.058	802.34	1183.43	1550.34	1897.41	2245.21	2423.32	2589.59	2752.18	2922.9	3093.63
4.93851		190.612	409.25	596.053	801.786	1178.99	1548.67	1894.49	2248.02	2425.76	2591.96	2752.96	2924.13	3092.97
4.95158		190.353	408.883	595.744	800.862	1174.34	1546.4	1892.98	2250.7	2428.11	2593.56	2753.92	2925.85	3092.76
4.96464		190.925	408.889	595.926	800.094	1171.24	1544.25	1892.53	2253.48	2430.13	2595.76	2755.57	2926.43	3092.16
4.9777		191.071	408.508	595.415	799.647	1168.95	1540.44	1892.39	2254.34	2431.36	2598.66	2757.32	2926.96	3091.96
4.99076		191.314	408.012	594.541	798.755	1166.72	1535.99	1891.8	2253.13	2432.44	2601.77	2759.33	2926.04	3091.22
5.00383		191.88	407.631	593.648	798.723	1165.08	1531.62	1891.82	2250.86	2433.47	2605.14	2760.59	2924.91	3089.9
5.01689		191.892	407.099	592.732	798.721	1163.48	1528.01	1890.94	2247.38	2432.63	2607.53	2762.34	2924.92	3089.22
5.02995		191.728	407.158	592.386	798.563	1162.58	1524.77	1889.81	2244.49	2430.71	2608.75	2763.86	2925.23	3087.97
5.04302		190.606	407.115	592.773	798.342	1162.03	1522.05	1887.35	2242.14	2428.07	2609.47	2764.85	2925.65	3086.92
5.05608		189.78	407.393	592.623	797.75	1162	1519.92	1884.37	2240.32	2425.95	2609.59	2765.82	2926.33	3086.28
5.06914		189.821	408.028	592.942	797.316	1161.83	1517.93	1880.87	2240.43	2425.08	2608.54	2766.22	2926.25	3084.98
5.0822		189.689	407.694	592.765	796.781	1161.23	1516.31	1877.67	2240.5	2424.28	2606.61	2765.56	2925.33	3083.59
5.09527		190.203	407.508	593.012	796.473	1161.48	1515.08	1875.27	2240.22	2423.38	2604.57	2764.22	2924.21	3082.96
5.10833		189.032	407.226	592.445	796.424	1161.61	1513.9	1871.95	2239.87	2421.43	2601.52	2761.27	2922.48	3081.74
5.12139		188.401	406.673	591.846	796.215	1161.25	1513.33	1870.08	2238.6	2420.19	2597.8	2758.99	2920.34	3080.53
5.13446		188.069	406.572	591.335	796.428	1161.06	1513.29	1867.94	2237.39	2419.13	2595.07	2756.39	2917.97	3079.26
5.14752		187.587	405.782	590.665	796.274	1159.33	1513.4	1866.57	2235.29	2418.71	2591.94	2753.94	2916.5	3077.53
5.16058		187.36	405.513	590.197	796.605	1159.28	1513.79	1865.71	2232.63	2418.71	2590.15	2751.03	2915.23	3076.45
5.17364		186.908	404.62	590.515	796.902	1159	1512.84	1864.32	2230.17	2417.45	2588.67	2748.78	2913.81	3075.53
5.18671		186.722	404.605	591.059	796.612	1158.96	1511.71	1863.37	2227.05	2415.99	2587.06	2746.99	2911.04	3074.94
5.19977		186.912	404.765	590.859	795.652	1159.89	1511.06	1862.5	2225.1	2413.44	2586.81	2745.01	2908.98	3074.19
5.21283		187.254	404.671	590.57	795.004	1159.7	1510.67	1861.93	2222.23	2411.36	2586.51	2744.21	2907.59	3073.04
5.2259		186.814	404.243	590.287	794.574	1159.45	1510.65	1861.45	2219.3	2409.41	2586.87	2743.06	2906.34	3072.33
5.23896		186.792	403.929	589.994	794.244	1158.88	1511.25	1861.22	2216.62	2407.37	2586.6	2741.55	2905.14	3070.85
5.25202		186.589	404.023	590.306	794.732	1158.73	1511.01	1860.94	2215.25	2404.97	2585.9	2740.7	2903.98	3069.98
5.26509		187.138	403.548	590.343	794.61	1158.19	1510.86	1860.47	2215.05	2403.7	2584.52	2739.57	2902.98	3069.42
5.27815		187.73	404.119	590.429	794.555	1157.75	1509.92	1860.74	2214.8	2402.25	2583.42	2738.95	2902.34	3068.61
5.29121		187.777	403.585	590.211	794.998	1157.53	1509.73	1860.79	2214.68	2401.51	2581.57	2738.55	2900.79	3067.83
5.30427		187.687	403.824	590.159	795.27	1156.56	1508.86	1860.59	2213.45	2400.49	2579.42	2738.09	2900.01	3067.17
5.31734		188.539	403.526	590.4	795.065	1156.49	1508.62	1860.03	2212.94	2399.55	2577.33	2737.84	2898.92	3067.19
5.3304		190.049	404.193	590.795	794.84	1156.52	1508.84	1859.76	2213.02	2398.69	2575.32	2737.58	2898.3	3067.28
5.34346		193.978	405.932	590.465	794.233	1155.93	1509.02	1859.41	2212.29	2397.48	2574.12	2736.2	2898	3066.32
5.35653		201.416	409.472	590.763	795.035	1156	1509.61	1859.65	2211.87	2396.97	2573.69	2735.39	2897.64	3065.02
5.36959		217.986	417.522	592.032	796.107	1155.4	1509.39	1860.17	2211.36	2396.73	2573.05	2733.32	2897.33	3064.37
5.38265		241.867	428.748	595.373	799.466	1155.91	1509.21	1859.74	2211.55	2396.7	2572.47	2732.51	2897.15	3064.3
5.39571		272.161	445.15	601.893	805.268	1157.44	1508.97	1859.64	2211.09	2396.81	2571.7	2731.38	2896.75	3064.69
5.40878		307.033	467.168	612.848	813.848	1159.51	1508.86	1859.22	2210.92	2396.46	2571.3	2730.55	2895.99	3064.25
5.42184		325.743	488.124	624.487	824.885	1161.42	1508.58	1859.18	2210.36	2395.68	2571	2730.13	2895.25	3063.18
5.4349		321.729	505.09	640.787	839.371	1165.18	1508.91	1859.05	2209.95	2395.1	2570.1	2729.48	2894.55	3062.67
5.44797		299.787	512.591	657.925	856.677	1170.87	1509.06	1858.94	2209.69	2395.05	2568.85	2729.18	2894.25	3062.42
5.46103		271.897	509.94	673.37	871.623	1179.24	1511.13	1859.5	2209.49	2395.07	2568.02	2728.7	2893.88	3062.25
5.47409		243.241	496.899	686.371	885.716	1191.09	1514.45	1860.04	2209.2	2395.38	2567	2728.04	2893.52	3062.41
5.48715		219.808	477.762	689.366	890.735	1206.05	1519.21	1860.63	2208.76	2395.89	2567.02	2727.3	2893.27	3062.42
5.50022		204.573	458.71	684.702	887.963	1220.44	1526.75	1860.78	2208.25	2395.67	2567.43	2727.42	2892.75	3062.69
5.51328		194.872	440.221	670.283	875.772	1236.21	1535.93	1862.05	2208.21	2394.9	2567.91	2728	2892.8	3062.33
5.52634		187.973	426.064	653.802	860.828	1246.19	1548.53	1863.7	2207.92	2394.16	2568.08	2728.25	2892.57	3061.56
5.53941		185.027	416.493	638.261	846.056	1249.52	1562.4	1866.59	2207.82	2393.38	2567.92	2728.43	2891.74	3061.5
5.55247		183.324	409.887	622.898	830.902	1246.87	1576.09	1870.95	2209.01	2393.17	2567.4	2727.67	2891.7	3061.28
5.56553		183.069	406.317	611.747	819.532	1238.53	1585.78	1876.93	2209.5	2393.42	2566.61	2726.82	2892.08	3061.34
5.5786		183.176	403.727	603.535	810.268	1227.76	1590.79	1886.39	2210.87	2393.76	2565.58	2726.2	2892.82	3062.03
5.59166		182.649	401.155	597.486	803.078	1214.23	1590.19	1897	2211.72	2394.3	2565.34	2726.48	2893.64	3062.72
5.60472		183.021	399.605	593.741	798.694	1200.08	1585.37	1909.27	2212.68	2395.27	2565.47	2726.6	2893.2	3062.22
5.61778		183.751	398.976	591.037	795.397	1189.09	1576.06	1920.51	2214.53	2396.22	2566.34	2726.51	2892.51	3061.96
5.63085		184.692	398.964	588.321	793.008	1178.86	1565.02	1928.76	2217.39	2397.6	2566.7	2726.1	2891.98	3061.87
5.64391		185.581	399.8	586.971	791.636	1171.15	1555.29	1932.86	2221.89	2399.46	2567.43	2726.26	2892.42	3062.2
5.65697		186.233	400.515	586.567	790.922	1166.03	1545.78	1931.68	2229.15	2402.68	2567.4	2726.33	2892.98	3063.35
5.67004		187.235	401.139	585.723	790.807	1161.56	1537.19	1926.74	2237.38	2407.66	2568.12	2727.18	2893.13	3064.75
5.6831		187.954	401.531	585.475	790.554	1159.11	1529.47	1919.15	2247.36	2414.26	2569.11	2728.28	2893.74	3066.08
5.69616		188.808	401.803	585.226	790.769	1157.11	1523.56	1910.31	2258.28	2422.23	2570.88	2729.16	2893.96	3066.98
5.70922		189.285	402.109	584.953	791.347	1155.83	1518.65	1901.27	2267.38	2431.96	2574.61	2730.9	2895.16	3067.73
5.72229		188.167	402.708	585.736	791.484	1154.98	1515.14	1893.95	2272.13	2439.89	2578.63	2733.03	2897.46	3068.38
5.73535		187.824	402.916	586.331	791.63	1154.15	1512.42	1886.89	2273.73	2449.62	2584.16	2736.07	2900.74	3069.22
5.74841		186.901	402.001	586.956	791.548	1153.74	1509.65	1880.22	2271.76	2453.47	2589.78	2738.66	2904.15	3069.36
5.76148		185.864	400.658	586.839	791.225	1153.6	1508.05	1875.12	2266.45	2454.85	2596.17	2742.89	2906.81	3069.68
5.77454		184.496	399.922	587	791.476	1153.46	1506.31	1870.27	2258.02	2452.34	2605.57	2747.41	2908.74	3070.07
5.7876		182.943	399.84	586.299	791.298	1153.6	1505.57	1866.22	2251.01	2448.24	2612.8	2753.31	2911.71	3070.89
5.80067		182.207	399.833	585.673	791.323	1153.91	1505.04	1862.56	2245.3	2443.3	2617.04	2758.38	2913.92	3071.79
5.81373		182.835	399.941	585.725	790.653	1154.19	1504.97	1859.9	2237.89	2435.85	2617.35	2763.53	2916.81	3072.13
5.82679		184.745	400.086	585.383	790.197	1154.4	1504.73	1858.04	2232.64	2430.39	2615.91	2767.25	2918.67	3071.85
5.83985		187.886	400.838	585.609	789.973	1153.73	1504.56	1856.75	2227.93	2424.13	2612	2770.01	2919.63	3071.09
5.85292		191.872	401.84	585.543	789.738	1152.84	1504.36	1855.72	2223.19	2417.52	2606.31	2770.87	2920.57	3071.19
5.86598		193.874	403.346	585.734	789.881	1152.56	1503.7	1855.16	2219.26	2412	2600.83	2768.15	2920.55	3070.55
5.87904		194.04	405.212	586.829	790.879	1152.62	1504.06	1854.67	2215.58	2407.71	2595.46	2763.93	2919.75	3070.05
5.89211		192.177	406.317	587.974	791.768	1153.35	1504.77	1854.25	2213.11	2403.68	2589.25	2756.95	2918.09	3069.34
5.90517		189.236	406.059	589.512	793.091	1153.16	1504.83	1854.32	2211.4	2400.82	2584.19	2751.12	2915.12	3067.75
5.91823		185.743	405.073	591.561	795.261	1153.02	1505.05	1854.57	2209.94	2397.95	2579.63	2745.59	2911.22	3066.68
5.93129		182.737	402.951	592.449	796.492	1152.73	1504.91	1854.28	2208.4	2395.23	2575.02	2740.66	2907.64	3065.53
5.94436		180.581	400.559	591.725	796.944	1153.08	1505.12	1853.56	2207.08	2393.54	2572.16	2736.57	2904.56	3063.81
5.95742		179.532	397.582	590.25	796.358	1154.26	1504.81	1853.05	2205.2	2391.78	2569.96	2732.74	2901.59	3063.13
5.97048		178.276	395.527	588.449	794.537	1155.18	1504	1853.42	2204.09	2391.17	2567.79	2729.7	2897.83	3062.17
5.98355		178.117	394.411	586.823	793.035	1156.15	1503.46	1853.78	2203.77	2391.09	2566.65	2727.72	2894.87	3061.18
5.99661		177.269	393.671	584.404	790.824	1156.58	1503.94	1854.36	2203.38	2390.6	2565.3	2725.69	2891.78	3059.96
6.00967		176.7	393.187	582.869	789.314	1156.96	1504.61	1854.78	2202.71	2390.13	2563.92	2724.66	2889.92	3058.81
6.02273		176.526	393.225	581.475	788.639	1156.89	1505.78	1855	2202.31	2389.16	2563.33	2724.01	2888.83	3057.95
6.0358		175.96	393.531	580.331	787.892	1156.48	1506.56	1854.77	2202.63	2388.36	2562.6	2722.46	2888.74	3057.63
6.04886		175.951	393.334	579.339	786.906	1155.36	1507.31	1854.82	2202.46	2387.43	2562.15	2721.6	2887.96	3057.36
6.06192		175.73	392.88	578.88	786.07	1153.81	1507.4	1854.65	2202.93	2386.8	2561.29	2720.93	2886.94	3056.79
6.07499		175.124	392.156	578.619	784.861	1152.03	1506.61	1855.13	2202.84	2386.24	2559.63	2720.54	2886.37	3056.32
6.08805		175.181	391.743	578.544	784.299	1150.79	1505.51	1855.58	2202.55	2386.35	2559.43	2720.77	2885.93	3054.91
6.10111		174.994	391.492	578.21	784.112	1149.81	1504.45	1855.82	2202.99	2386.83	2559.25	2720.22	2886.09	3054.23
6.11418		175.512	391.597	578.159	783.645	1148.66	1503.67	1855.74	2202.96	2386.62	2559.13	2719.63	2886.3	3053.98
6.12724		175.473	391.312	577.861	783.645	1147.73	1502.95	1855.95	2202.41	2386.4	2558.94	2719.02	2886.29	3054.2
6.1403		174.821	391.261	577.717	783.322	1147.29	1501.56	1855.97	2202.64	2385.95	2558.54	2719.07	2885.46	3054.5
6.15336		175.385	391.687	577.519	783.696	1147.14	1500.42	1855.67	2202.63	2385.95	2558.27	2719.03	2884.8	3054.1
6.16643		176.581	392.618	577.387	783.63	1146.89	1499.78	1855.17	2202.81	2386.48	2558.31	2719.03	2884.22	3053.77
6.17949		179.955	392.797	577.415	783.175	1146.78	1499.46	1854.51	2203.27	2386.96	2557.86	2718.87	2883.96	3053.7
6.19255		185.392	392.926	577.611	782.812	1146.51	1498.93	1853.64	2203.35	2387.73	2557.68	2718.44	2884.85	3053.13
6.20562		195.016	394.172	577.808	783.108	1146.48	1498.82	1852.57	2203.44	2388.52	2557.66	2718.29	2884.93	3053.03
6.21868		209.046	396.937	578.048	783.595	1146.09	1498.03	1851.53	2203.52	2388.81	2558.12	2717.76	2884.88	3052.3
6.23174		229.287	403.161	578.738	784.394	1146.09	1497.68	1850.8	2203.45	2388.72	2558.56	2717.69	2884.86	3052.26
6.2448		247.072	412.419	580.066	785.288	1146.08	1497.35	1850.45	2203.41	2388.91	2558.31	2717.93	2884.25	3052.67
6.25787		259.836	425.5	582.328	787.257	1146.5	1496.52	1850.11	2202.81	2388.75	2558.24	2717.59	2883.53	3052.46
6.27093		260.439	438.474	586.97	790.467	1146.97	1496.65	1849.69	2202.2	2388.75	2558.26	2717.43	2883.33	3052.08
6.28399		249.785	450.073	594	795.986	1147.13	1496.46	1848.98	2201.68	2388.46	2559.22	2717.32	2883.27	3051.72
6.29706		231.667	455.403	603.288	804.242	1147.6	1497.07	1848.62	2201.66	2388.05	2559.4	2716.69	2883.18	3051.22
6.31012		212.164	454.146	613.386	813.585	1148.49	1497.31	1848.76	2200.66	2387.36	2559.38	2716.25	2882.78	3051.21
6.32318		198.013	445.498	622.136	823.354	1150.26	1497.66	1848.45	2200.08	2386.93	2558.75	2716.05	2882.57	3051.35
6.33625		186.42	433.123	628.377	831.282	1153.12	1498.13	1848.23	2198.66	2385.62	2558.02	2716.07	2882.8	3050.76
6.34931		180.039	421.343	630.324	835.149	1156.95	1498.53	1847.63	2197.85	2385	2558.37	2716.65	2882.85	3051.01
6.36237		175.993	410.305	627.382	834.103	1162.76	1499.24	1847.11	2197.32	2384.47	2558.33	2717.04	2883.51	3050.58
6.37543		173.915	402.218	620.461	828.429	1169.45	1500.52	1847.03	2197.42	2383.87	2558.58	2717.77	2883.16	3050.74
6.3885		172.821	396.386	611.383	819.324	1176.84	1502.85	1847.39	2197.52	2383.61	2558.16	2717.96	2883.05	3051.16
6.40156		172.495	393.155	601.95	809.564	1182.93	1506.02	1848.28	2197.85	2383.68	2557.56	2718.32	2882.8	3051.19
6.41462		171.987	390.922	593.596	800.699	1186.67	1509.63	1849.06	2198.05	2383.83	2556.88	2717.69	2882.87	3051.75
6.42769		172.298	389.824	588.143	794.59	1187.01	1513.19	1849.85	2197.9	2384.02	2556.38	2716.71	2882.81	3051.67
6.44075		172.718	389.149	583.722	789.32	1183.54	1517.07	1850.83	2197.92	2383.66	2556.21	2716.39	2883.47	3051.28
6.45381		172.834	388.284	580.568	785.822	1178.15	1521.57	1852.04	2197.41	2383.05	2555.82	2715.86	2884.06	3050.97
6.46687		172.8	388.121	578.229	783.594	1171.06	1525.62	1853.23	2196.98	2382.72	2555.54	2715.92	2884.25	3050.61
6.47994		172.767	387.448	576.286	781.955	1164.19	1527.81	1854.83	2196.92	2381.94	2554.99	2715.35	2883.45	3050.52
6.493		172.495	387.028	575.201	781.205	1158.15	1527.91	1857.62	2196.71	2381.16	2555.08	2714.8	2882.83	3050.9
6.50606		172.551	387.565	574.785	780.311	1153.71	1524.6	1861.09	2197.26	2380.73	2555.03	2714.87	2881.93	3050.85
6.51913		171.937	388.072	574.878	779.53	1150.02	1520.36	1865.76	2197.02	2380.95	2554.73	2715.13	2880.89	3050.75
6.53219		171.356	388.812	575.222	779.197	1148.14	1514.98	1870.23	2197.05	2381.17	2554.91	2714.99	2880.86	3050.64
6.54525		171.28	388.701	574.951	779.169	1146.55	1509.97	1873.99	2197.53	2381.6	2554.52	2715.23	2880.21	3050.04
6.55831		171.543	388.19	574.416	779.44	1145.36	1506.76	1875.52	2197.94	2382.17	2554.49	2714.94	2880.04	3050.16
6.57138		171.823	387.387	574.175	780.056	1145.06	1503.27	1874.43	2199.46	2382.37	2554.35	2714.37	2880.12	3050.09
6.58444		171.318	386.693	573.351	780.014	1144.26	1501.17	1872.11	2200.43	2382.75	2554.05	2714.6	2879.78	3050.34
6.5975		171.023	387.039	573.706	779.735	1143.02	1499.04	1868.5	2202.89	2383.87	2554	2714.44	2880.31	3050.4
6.61057		170.351	387.711	574.164	779.307	1142.16	1497.16	1864.62	2205.49	2385.45	2554.44	2714.67	2880.44	3050.68
6.62363		169.748	388.312	573.793	778.504	1141.49	1495.49	1860.82	2207.37	2387.15	2555.15	2714.8	2880.66	3050.2
6.63669		170.24	388.553	573.846	778.483	1141.78	1494.59	1857.24	2209.84	2389.32	2555.77	2714.76	2880.91	3049.89
6.64976		170.471	388.65	573.69	778.887	1141.91	1493.84	1853.37	2211.76	2391.69	2556.32	2714.35	2880.83	3049.95
6.66282		170.615	387.639	573.381	778.953	1142.18	1493.33	1850.85	2212.86	2393.64	2556.75	2714.54	2881.01	3049.89
6.67588		171.047	386.945	573.793	778.942	1142.08	1493.18	1849.13	2213.77	2396.08	2557.35	2715.12	2881.02	3050.45
6.68894		170.64	387.217	573.691	778.63	1141.65	1493.19	1848.17	2213.48	2397.58	2557.55	2715.86	2880.96	3050.63
6.70201		170.291	387.205	573.803	778.51	1141.98	1493.42	1847.28	2212.74	2398.84	2558.16	2716.52	2881.88	3050.2
6.71507		170.189	387.222	573.981	779.159	1142.01	1494.19	1846.84	2210.91	2399.32	2558.72	2716.73	2882.37	3050.36
6.72813		170.092	387.168	573.651	779.674	1142.5	1494.23	1846.07	2208.82	2398.21	2560.31	2716.59	2882.65	3050.09
6.7412		170.562	386.577	574.02	780.382	1142.74	1494.65	1845.79	2206.09	2396.54	2562.08	2717.24	2883.31	3050.09
6.75426		172.46	386.556	573.854	780.222	1142.88	1495.03	1845.52	2203.1	2394.35	2563.63	2718	2883.37	3050.84
6.76732		174.946	387.846	573.695	779.63	1143.18	1495.07	1845.13	2200.7	2391.83	2564.54	2719.04	2883.94	3051.08
6.78038		182.547	390.115	573.68	779.528	1143.33	1495.47	1845.58	2198.28	2388.95	2564.84	2719.95	2884.3	3051.45
6.79345		196.583	394.382	573.789	779.587	1143.42	1495.61	1845.99	2197.26	2386.44	2564.33	2719.83	2884.4	3051.99
6.80651		222.142	403.933	575.024	780.286	1143.01	1496.26	1846.15	2196.11	2383.78	2563.92	2720.38	2884.45	3051.86
6.81957		258.084	417.674	577.184	781.828	1142.62	1495.96	1846.4	2195.35	2382.49	2562.6	2720.91	2884.82	3052.17
6.83264		301.054	441.489	581.18	784.806	1142.29	1495.49	1845.68	2195.26	2381.2	2560.95	2721.19	2885.27	3052.11
6.8457		341.527	472.785	588.524	789.753	1142.53	1495.19	1844.77	2194.22	2380.6	2559.26	2720.99	2885.54	3051.62
6.85876		372.021	509.002	600.996	800.469	1143.67	1494.63	1844.32	2193.49	2379.74	2557.13	2720.49	2885.4	3050.84
6.87182		382.699	545.16	620.075	816.402	1145.53	1494.94	1844.36	2193.85	2379.1	2555.82	2719.12	2884.8	3049.48
6.88489		375.357	576.941	643.007	837.368	1148.64	1495.35	1844.08	2193.01	2378.43	2554.13	2717.4	2884.02	3048.43
6.89795		349.665	597.897	672.705	865.931	1152.86	1495.41	1844.43	2193.85	2378.13	2553.09	2716.26	2883.39	3048.38
6.91101		308.181	600.925	704.866	899.835	1160.05	1496.06	1844.72	2193.9	2378.46	2552.37	2714.31	2882.32	3048.23
6.92408		268.559	584.696	729.868	932.222	1170.51	1498.09	1844.53	2193.84	2378.61	2552.44	2713.25	2881.59	3048.96
6.93714		231.866	551.358	748.702	958.295	1185.22	1501.17	1845.33	2194.11	2378.72	2551.9	2711.65	2880.21	3049.6
6.9502		205.722	509.288	748.69	967.045	1203.96	1506.31	1846.15	2193.53	2378.45	2551.57	2710.98	2879.42	3049.19
6.96327		187.734	467.591	733.938	957.123	1226.58	1513.57	1846.86	2193.5	2378.26	2551.14	2710.16	2879.31	3049.18
6.97633		178.624	436.03	707.191	929.279	1245.81	1522.6	1848.58	2192.84	2377.89	2550.72	2709.47	2879.05	3048.61
6.98939		173.203	414.477	676.385	896.196	1259.79	1534.61	1850.24	2192.47	2377.77	2550.79	2709.94	2878.52	3047.68
7.00245		170.212	401.037	647.959	863.528	1262.68	1548.58	1853.23	2193.05	2377.59	2550.52	2709.74	2877.72	3047.39
7.01552		168.476	392.509	622.53	834.438	1257.03	1563.15	1859.05	2193.24	2377.51	2550.57	2709.63	2877.19	3046.56
7.02858		167.699	388.22	605.433	815.017	1244.9	1574.02	1866.8	2193.82	2377.97	2550.44	2709.55	2876.66	3046.15
7.04164		166.755	385.474	592.221	799.985	1228.11	1582.08	1878.13	2194.76	2378.59	2550.61	2709.19	2876.65	3045.77
7.05471		166.451	384.633	583.928	790.696	1212.57	1584.19	1891.43	2195.38	2379.29	2550.51	2709.24	2876.61	3045.67
7.06777		166.04	384.127	578.429	784.498	1196.61	1581.43	1906.16	2197.07	2380.15	2549.99	2709.18	2875.89	3045.76
7.08083		165.754	383.994	574.874	780.897	1182.93	1576.97	1918.92	2199.63	2381.37	2549.44	2709.47	2875.84	3046.06
7.09389		166.389	383.457	572.07	778.529	1170.72	1568.61	1929.08	2203.26	2382.38	2549.66	2709.39	2875.85	3046.29
7.10696		166.745	382.594	570.71	776.947	1161.7	1560.93	1940.36	2209.39	2385.53	2551	2709.73	2876.52	3047.27
7.12002		167.523	382.694	569.648	775.684	1155	1553.52	1947.46	2216.83	2388.57	2551.95	2710.47	2876.89	3047.45
7.13308		168.399	382.753	569.305	774.769	1150.37	1544.71	1945.62	2225.3	2392.5	2553.16	2710.71	2876.73	3047.05
7.14615		170.938	382.787	569.255	774.144	1146.15	1532.82	1938.16	2239.56	2401.32	2554.04	2711.09	2877.26	3047.13
7.15921		174.943	383.792	569.262	774.337	1143.11	1523.15	1927.14	2252.53	2410.49	2554.78	2711.77	2878.07	3047.4
7.17227		178.976	384.266	569.915	774.391	1141.08	1515.1	1916.82	2263.04	2421.75	2556.73	2712.56	2878.51	3048.03
7.18534		185.279	385.413	569.982	774.988	1139.79	1508.15	1905	2274.94	2437.63	2560.26	2714.26	2878.71	3048.59
7.1984		189.682	386.927	569.674	775.284	1138.82	1502.97	1894.08	2281.32	2449.27	2564.99	2715.79	2878.76	3048.47
7.21146		193.232	387.919	569.774	775.625	1138.59	1499.12	1884.58	2283.84	2457.41	2572.02	2718.49	2879.95	3048.77
7.22452		197.496	389.55	570.61	776.266	1137.85	1496.27	1874.58	2283.52	2463.8	2581.96	2722.4	2881.87	3049.65
7.23759		196.66	391.098	572.073	776.894	1138.1	1494.17	1867.31	2279.74	2464.77	2590.4	2726.85	2884.05	3050.56
7.25065		195.257	393.553	573.557	777.671	1137.29	1492.18	1860.27	2274.42	2464.74	2602.8	2734.5	2887.31	3052.75
7.26371		191.493	394.996	574.851	778.383	1137.36	1490.5	1854.79	2266.61	2460.99	2615.86	2743.86	2891.28	3053.7
7.27678		184.887	395.05	576.425	779.42	1138	1489.8	1850.95	2258.39	2456.88	2623.79	2752.23	2895.76	3054.82
7.28984		179.269	395.203	578.104	781.172	1138.51	1489.36	1847.97	2250.57	2450.99	2634.03	2764.61	2902.15	3056.53
7.3029		174.641	393.954	579.043	782.857	1139.29	1489.35	1845.68	2241.59	2442.5	2636.69	2775.23	2909.32	3058.11
7.31596		171.635	392.906	580.225	784.095	1140.2	1489.57	1844.31	2232.99	2435.46	2635.93	2781.9	2915.07	3059.74
7.32903		168.737	391.74	580.506	784.555	1141.63	1490.29	1843.75	2223.89	2425.58	2632.04	2786.8	2922.7	3062.47
7.34209		166.879	390.411	580.955	783.88	1143.35	1491.08	1842.57	2216	2417.11	2624.8	2786.09	2928.39	3063.69
7.35515		165.679	389.099	581.504	783.858	1145.04	1492.06	1842.08	2210.69	2410.19	2618.65	2783.98	2932.11	3065.78
7.36822		165.492	387.828	580.635	783.026	1146.13	1492.76	1841.18	2206.11	2403.31	2609.37	2780.01	2933.8	3068.34
7.38128		165.69	386.615	580.257	782.537	1146.48	1493.23	1840.82	2202.74	2397.89	2601.03	2773.4	2931.26	3070.36
7.39434		165.563	385.207	579.536	782.715	1146.32	1494.39	1840.9	2200.23	2393.24	2592.6	2766.39	2928.6	3071.26
7.4074		165.28	384.298	579.182	783.424	1145.74	1495.39	1841.46	2197.47	2388.71	2582.83	2757.19	2923.31	3070.77
7.42047		165.246	383.214	578.083	783.304	1145.36	1496.17	1841.92	2195.7	2385.61	2575.89	2749.32	2917.43	3070.11
7.43353		164.941	381.822	576.435	783.122	1144.6	1496.77	1842.52	2193.73	2383.49	2569.19	2741.59	2911.36	3069.13
7.44659		164.873	381.338	574.713	781.641	1144.27	1497.26	1842.83	2192.28	2381.7	2563.53	2733.93	2905.68	3067.24
7.45966		164.388	380.34	573.532	779.42	1144.01	1497.85	1843.12	2191.44	2379.9	2559.99	2728.43	2901.08	3064.6
7.47272		163.638	380.183	571.078	776.955	1144.32	1497.99	1843.89	2190.79	2378.51	2557.45	2723.77	2895.94	3062.06
7.48578		163.478	380.066	569.975	775.415	1143.79	1497.85	1844.3	2190.09	2377.67	2555.09	2719.7	2891.19	3059.31
7.49885		163.191	379.644	569.382	775.317	1143.22	1497.14	1844.66	2189.56	2376.51	2553.77	2717.45	2887.82	3056.8
7.51191		162.473	379.483	567.626	774.728	1143.59	1496.45	1845.43	2189.58	2375.51	2552.34	2714.64	2884.79	3054.62
7.52497		162.6	379.158	566.742	773.907	1143.28	1495.41	1845.83	2189.35	2374.68	2550.96	2712.75	2882.16	3052.39
7.53803		162.458	379.001	565.926	772.412	1143.15	1494.97	1846.14	2189.62	2374.48	2549.55	2711.19	2880.66	3051.18
7.5511		163.371	378.174	565.631	771.216	1141.83	1494.92	1846.76	2190.22	2375.41	2548.84	2709.99	2878.83	3049.84
7.56416		163.055	377.536	565.293	770.528	1141.23	1494.54	1846.77	2190.2	2375.41	2548.23	2709.4	2877.77	3048.24
7.57722		162.292	376.814	565.402	771.045	1140.04	1493.48	1846.58	2190.53	2375.4	2547.92	2708.95	2876.93	3046.79
7.59029		161.641	376.842	565.053	770.76	1138.41	1492.52	1846.08	2191	2374.59	2547.87	2709.05	2875.92	3045.72
7.60335		161.611	377.007	564.555	770.507	1136.89	1491.63	1845.26	2190.98	2374.22	2547.08	2708.4	2875.47	3044.61
7.61641		161.93	377.966	564.227	769.992	1135.61	1490.9	1844.67	2191.65	2374.34	2547.35	2708.04	2875.33	3043.78
7.62947		162.582	377.883	563.807	769.517	1135.18	1490.76	1844.27	2192.41	2374.83	2547.06	2707.43	2875.07	3043.28
7.64254		162.283	378.071	563.806	769.436	1134.74	1490.68	1843.49	2192.45	2375.23	2546.81	2707.1	2874.6	3042.8
7.6556		162.079	377.549	564.088	769.084	1134.68	1490.85	1842.65	2192.91	2375.43	2546.72	2706.9	2873.94	3042.24
7.66866		161.698	377.477	564.121	768.751	1134	1489.96	1842.32	2193.32	2376.49	2546.14	2706.58	2873.43	3042.21
7.68173		161.63	377.157	564.542	768.523	1133.6	1489.33	1841.92	2193.9	2377.32	2546.28	2706.02	2873.16	3041.71
7.69479		160.705	377.201	564.307	768.308	1133.36	1488.06	1842.19	2194.97	2377.88	2545.95	2705.68	2872.93	3041.49
7.70785		160.288	376.679	564.225	768.807	1133.13	1487.36	1841.63	2195.19	2378.08	2546.28	2705.68	2872.8	3040.86
7.72091		160.375	376.076	563.945	768.546	1133.02	1486.35	1841.36	2195.18	2378.63	2546.44	2705.56	2872.97	3040.74
7.73398		160.365	375.986	563.57	768.491	1132.74	1485.79	1840.7	2195.18	2379.29	2547	2706.35	2873.09	3040.58
7.74704		160.744	375.82	563.391	769.043	1132.21	1485.43	1840.72	2195.21	2380.22	2547.01	2706.1	2873.06	3040.74
7.7601		160.934	376.372	562.989	768.945	1131.95	1485.21	1840.96	2195.03	2380.81	2547.22	2706.29	2872.66	3041.14
7.77317		160.972	376.834	562.775	768.495	1131.56	1484.94	1840.17	2194.32	2381.11	2547.37	2705.81	2872.45	3041.11
7.78623		160.977	376.995	563.039	768.556	1131.76	1484.94	1839.24	2193.56	2380.21	2547.36	2705.4	2872.77	3041.43
7.79929		161.109	377.136	563.184	768.392	1131.95	1485.13	1838.96	2192.64	2379.77	2547.99	2705.38	2873.37	3041.67
7.81236		161.338	377.214	563.39	769.33	1132.4	1485.3	1839.49	2192.14	2378.78	2549.03	2705.42	2873.7	3041.51
7.82542		161.461	377.259	563.537	769.455	1132.78	1485.04	1839.61	2191.86	2378.45	2549.68	2705.99	2874.47	3041.38
7.83848		161.605	377.525	563.021	769.32	1132.74	1484.88	1839.76	2191.43	2378.21	2550.54	2706.56	2874.1	3041.49
7.85154		161.263	376.998	563.1	769.058	1132.26	1484.46	1838.68	2191.44	2377.33	2551.14	2707.04	2873.45	3041.68
7.86461		161.681	376.73	563.211	768.816	1131.97	1484.26	1838.14	2191.42	2376.84	2551.1	2707.2	2872.99	3041.25
7.87767		161.636	377.615	563.214	769.287	1131.65	1484.12	1837.74	2191.53	2376.9	2551.12	2707.09	2872.33	3041.04
7.89073		161.941	377.528	562.985	769.416	1131.59	1484.07	1837.59	2191.01	2376.31	2550.37	2707.06	2872.49	3040.81
7.9038		161.946	377.612	562.753	769.554	1132.09	1484.03	1837.77	2190.42	2376.45	2550.22	2707.04	2872.19	3040.64
7.91686		161.949	377.344	562.873	769.599	1132.32	1484.13	1837.24	2190.25	2375.92	2550.71	2707.18	2872.36	3040.92
7.92992		161.412	377.114	563.768	769.702	1132.82	1484.36	1837.13	2189.16	2375.46	2550.75	2707.48	2872.51	3040.72
7.94298		161.369	377.067	564.398	769.999	1133.19	1484.14	1836.86	2188.8	2375.35	2550.62	2707.69	2872.64	3041.08
7.95605		161.31	377.639	564.312	769.584	1133.37	1484.15	1837.02	2188.22	2375.34	2550.41	2708.03	2872.75	3041.4
7.96911		161.021	377.699	563.516	769.552	1132.92	1484.28	1837.24	2187.86	2375.35	2550.12	2707.99	2873.27	3041.71
7.98217		160.707	377.583	562.561	769.881	1132.5	1484.08	1837.29	2187.93	2374.98	2550.11	2708.14	2873.17	3042.11
7.99524		160.452	377.743	562.226	769.675	1132.52	1484.18	1836.75	2187.7	2374.83	2549.46	2708.12	2873.44	3042.18
8.0083		160.898	377.867	562.353	770.258	1132.65	1484.5	1836.98	2187.79	2374.09	2548.87	2708.17	2873.72	3042.18
8.02136		161.057	377.728	562.397	769.852	1132.96	1484.37	1837.2	2187.84	2373.61	2548.2	2708.1	2873.66	3041.94
8.03443		160.824	377.616	562.065	769.137	1132.75	1484.39	1837.6	2187.28	2373.72	2547.72	2707.74	2874.01	3041.5
8.04749		161.263	377.136	562.129	768.781	1132.38	1483.84	1837.72	2187.22	2373.72	2547.78	2707.71	2873.95	3041.18
8.06055		161.702	376.514	562.187	768.823	1131.82	1483.77	1837.72	2186.82	2373.56	2547.83	2707.39	2874.07	3041.26
8.07361		161.88	376.404	562.555	768.859	1131.44	1484.04	1837.58	2186.57	2373.21	2548.14	2707.22	2873.98	3040.8
8.08668		161.755	376.56	562.703	768.956	1131.01	1484.02	1837	2186.54	2373	2547.61	2707.29	2873.95	3040.65
8.09974		161.72	376.76	562.657	768.72	1130.63	1484.31	1836.63	2185.63	2373.12	2547.5	2707.61	2873.08	3040.72
8.1128		161.607	377.191	562.57	769.048	1130.84	1484.34	1836.82	2185.57	2373.14	2546.67	2706.96	2872.92	3040.56
8.12587		161.468	377.621	562.047	769.401	1130.95	1484.24	1836.6	2186.07	2373.33	2546.18	2706.72	2872.28	3040.63
8.13893		161.108	377.704	562.518	769.613	1131.4	1484.37	1836.47	2186.11	2373.13	2545.58	2706.07	2872.25	3040.94
8.15199		160.828	377.589	562.788	769.376	1132	1484.64	1837.08	2186.13	2372.89	2545.65	2705.43	2872.02	3040.81
8.16505		160.675	377.185	563.698	769.403	1132.36	1484.28	1836.94	2185.84	2372.42	2545.28	2705.63	2872.28	3040.9
8.17812		160.992	376.733	563.867	769.263	1132.21	1483.6	1837.15	2185.5	2371.73	2545.11	2705.38	2872.11	3041.04
8.19118		160.837	377	563.749	769.338	1132.09	1482.85	1836.86	2185.9	2370.91	2544.89	2705.25	2871.94	3040.94
8.20424		160.551	377.285	563.704	769.24	1132	1482.72	1836.98	2185.24	2370.21	2544.77	2705.1	2871.52	3040.95
8.21731		160.371	377.154	563.227	769.079	1131.02	1482.8	1836.98	2185.48	2370.53	2544.69	2705.4	2870.92	3041.01
8.23037		160.246	376.812	563.076	769.08	1131.11	1483.15	1836.58	2185.38	2370.47	2544.64	2705.59	2870.64	3041.03
8.24343		159.826	377.168	562.901	768.947	1130.96	1483.42	1836.44	2185.46	2371.05	2544.13	2705.56	2870.88	3041.29
8.25649		160.132	377.258	562.465	769.264	1131.21	1483.68	1835.96	2185.38	2371.5	2543.29	2705.79	2871	3041.54
8.26956		160.479	377.638	562.372	769.045	1131.54	1483.51	1835.69	2185.45	2371.81	2543.24	2705.28	2870.76	3041.08
8.28262		160.804	377.233	562.541	768.963	1131.38	1483.96	1836.17	2185.28	2372.06	2543.23	2704.56	2871.02	3041
8.29568		160.825	376.871	562.812	768.874	1131.8	1484	1836.35	2185.51	2371.54	2543.47	2704.32	2870.8	3040.1
8.30875		160.547	376.732	563.2	768.793	1131.35	1484.42	1836.72	2185.38	2371.27	2543.54	2704.42	2871.33	3039.86
8.32181		160.1	376.405	562.905	768.746	1131.19	1484.56	1836.9	2185.15	2371.07	2543.62	2704.44	2871.09	3039.42
8.33487		160.24	376.604	562.871	768.144	1131.24	1484.27	1836.63	2184.61	2370.67	2543.3	2704.36	2870.92	3039.48
8.34794		160.332	376.953	562.856	768.177	1131.61	1484.57	1836.54	2184.5	2370.6	2543.22	2704.2	2871.19	3039.63
8.361		161.011	377.282	562.94	768.178	1131.99	1484.32	1836.24	2184.69	2370.4	2543.53	2704.02	2871.69	3039.53
8.37406		161.234	377.695	563.153	768.414	1132.01	1484.3	1836.31	2184.82	2371.02	2544.12	2703.68	2871.86	3039.39
8.38712		161.582	377.405	563.46	768.456	1131.49	1484.04	1836.11	2185.47	2371.66	2544.27	2703.62	2872.11	3039.41
8.40019		161.464	376.738	563.222	768.123	1131.97	1483.6	1835.68	2185.59	2371.94	2544.38	2703.18	2872.21	3039.36
8.41325		161.718	376.65	563.251	768.263	1131.93	1483.54	1835.49	2186	2371.61	2544.74	2703.12	2871.47	3039.25
8.42631		161.402	376.477	563.225	768.329	1132	1483.11	1836.08	2185.98	2371.58	2544.71	2703.2	2871.18	3039.31
8.43938		161.444	376.555	563.222	768.82	1131.5	1483.49	1835.9	2185.81	2370.79	2544.91	2703.3	2871.06	3039.61
8.45244		160.905	376.694	563.572	768.905	1130.94	1483.33	1836.07	2185.8	2370.75	2544.39	2703.75	2871.14	3040.05
8.4655		160.342	377.66	563.442	768.721	1130.95	1483.84	1835.63	2185.51	2370.73	2544.12	2704.06	2871.02	3040.55
8.47856		160.18	377.54	563.67	768.635	1131.42	1484.03	1835.47	2185.38	2371	2543.6	2703.1	2870.51	3040.87
8.49163		160.269	377.196	563.232	768.651	1131.76	1483.98	1835.25	2185.03	2371.55	2543.18	2703.12	2870.38	3040.11
8.50469		160.33	376.671	563.116	769.397	1132.16	1484.53	1834.96	2184.86	2372.02	2542.87	2703.01	2870.47	3039.73
8.51775		160.845	376.296	563.289	769.309	1132.02	1484.56	1835.36	2184.65	2371.51	2542.4	2703.7	2870.46	3039.54
8.53082		161.065	376.712	562.372	769.347	1131.9	1484.49	1835.41	2185.16	2370.82	2542.92	2704.08	2870.57	3039.72
8.54388		161.552	376.694	562.215	768.105	1131.61	1483.59	1835.58	2185.32	2370.22	2543.36	2704.3	2870.88	3039.36
8.55694		161.997	376.653	561.722	767.787	1130.96	1482.7	1835.65	2185.77	2370.46	2543.68	2704.2	2870.53	3039.33
8.57001		162.13	376.622	561.701	768.286	1131.3	1482.61	1835.4	2185.68	2370.67	2543.65	2704.43	2870.12	3039.1
8.58307		162.043	376.905	561.984	768.587	1130.87	1483.32	1835.7	2184.9	2371.32	2543.25	2704.05	2869.6	3039.55
8.59613		161.53	377.317	562.112	769.604	1130.97	1483.94	1836.65	2184.51	2371.55	2543.17	2703.88	2869.42	3039.98
8.60919		160.663	377.473	562.232	769.802	1131.11	1484.86	1837.06	2184.12	2371.22	2543.47	2703.58	2870.4	3039.95
8.62226		160.818	377.337	562.229	769.931	1130.77	1484.78	1837.48	2184.34	2371.33	2543.62	2703.63	2870.53	3039.54
8.63532		161.506	377.561	562.216	770.2	1131.12	1484.62	1837.19	2184.75	2371.06	2543.82	2703.97	2870.66	3039.34
8.64838		162.228	377.73	561.583	769.613	1131.51	1484.49	1836.52	2185.6	2371.33	2543.44	2703.99	2869.89	3039.79
8.66145		163.297	378.091	561.716	769.08	1131.67	1484.2	1836.18	2185.71	2371.35	2543.28	2704.03	2870.48	3040.5
8.67451		163.935	378.361	561.878	768.583	1131.98	1484.02	1836	2185.63	2371.18	2543.26	2703.95	2870.87	3040.64
8.68757		164.541	378.742	562.65	768.733	1131.97	1484.15	1835.67	2184.75	2370.72	2542.75	2703.62	2871.4	3040.32
8.70063		164.877	379.352	563.57	769.316	1132.09	1483.72	1835.62	2184.05	2370.56	2542.08	2703.48	2871.42	3040.02
8.7137		165.483	379.651	563.948	769.536	1132.22	1484.01	1835.44	2183.98	2370.54	2541.95	2703.07	2870.67	3039.59
8.72676		167.129	379.774	564.139	770.178	1131.85	1483.91	1835.3	2184.09	2371.12	2542.61	2703.27	2870.45	3039.43
8.73982		170.873	380.205	564.522	770.465	1131.72	1483.92	1835.95	2184.29	2371.44	2543.05	2703.03	2870.39	3039.18
8.75289		175.395	380.637	565.397	770.752	1131.51	1483.88	1836.16	2184.5	2371.37	2542.93	2703.4	2870.27	3038.98
8.76595		179.956	382.544	566.109	771.212	1131.77	1484	1835.82	2184.49	2371.12	2542.76	2703.94	2869.92	3039.15
8.77901		181.732	384.252	566.709	771.091	1132.25	1484.53	1836.02	2184.93	2371.31	2542.8	2703.8	2869.44	3039.87
8.79207		181.267	387.438	567.16	771.492	1132.66	1484.64	1836.06	2185.2	2371.19	2543.14	2704.11	2869.99	3040.42
8.80514		177.979	391.525	568.393	772.322	1133.05	1484.88	1836.89	2185.18	2371.34	2543.74	2704.33	2870.34	3040.57
8.8182		173.506	394.158	570.473	774.065	1133.95	1484.64	1837.53	2185.31	2371.51	2543.82	2704.08	2870.48	3040.53
8.83126		168.912	395.348	572.933	776.311	1134.85	1484.77	1837.99	2185.31	2371.22	2543.75	2703.73	2870.53	3040.57
8.84433		165.216	395.602	576.06	779.45	1135.51	1485.19	1838.01	2185.31	2371.53	2543.83	2703.27	2870.24	3040.43
8.85739		163.615	393.194	578.751	781.764	1135.79	1485.36	1837.56	2184.81	2371.55	2543.91	2703.81	2870.54	3040.47
8.87045		162.807	390.63	581.433	784.582	1136.49	1485.86	1836.68	2184.65	2371.88	2544.14	2703.98	2870.68	3039.79
8.88352		162.694	386.783	583.186	786.091	1138.07	1486.25	1836.26	2184.63	2371.79	2544.56	2703.76	2870.6	3040.14
8.89658		162.746	383.286	582.701	785.997	1139.96	1486.61	1836.33	2185.02	2371.89	2544.57	2704.19	2870.61	3040.31
8.90964		163.244	381.516	580.424	784.638	1143.21	1487.25	1837.14	2185.36	2371.24	2544.01	2703.72	2870.3	3040.41
8.9227		163.669	379.88	577.867	782.344	1146.86	1487.52	1838.1	2184.78	2371.69	2544.16	2704.03	2870.82	3040.56
8.93577		163.977	379.664	574.373	779.907	1151.17	1488.48	1838.13	2184.81	2371.54	2544.21	2704.02	2870.6	3040.01
8.94883		164.44	378.72	571.739	777.692	1154.58	1489.18	1838.07	2185.06	2372.03	2544.51	2703.49	2871.31	3040.16
8.96189		164.666	378.7	569.866	775.478	1155.73	1490.22	1838.3	2185.58	2371.59	2544.53	2703.44	2871.14	3040.4
8.97496		165.308	378.663	568.077	773.512	1155.16	1491.83	1838.44	2186.64	2371.58	2544.44	2703.63	2870.85	3040.65
8.98802		166.639	379.08	566.875	772.639	1152.23	1494.13	1839.03	2186.92	2371.84	2544.46	2703.98	2871.48	3040.68
9.00108		168.422	380.128	565.813	772.131	1148.89	1496.8	1838.94	2187.4	2372.73	2544.81	2704.8	2871.45	3040.53
9.01414		170.197	381.216	564.739	772.096	1145.55	1499.13	1839.3	2187.51	2372.96	2545.01	2704.96	2871.63	3040.36
9.02721		171.676	382.163	564.948	772.047	1142.07	1500.67	1840.04	2187.69	2373.18	2545.29	2704.7	2871.31	3040.54
9.04027		172.994	382.733	565.028	771.732	1139.59	1500.95	1840.9	2188	2372.77	2545.19	2705.24	2871.49	3041.21
9.05333		174.15	384.108	566.015	771.797	1137.39	1500.81	1842.56	2187.91	2372.77	2544.85	2704.72	2872.1	3041.53
9.0664		174.33	384.875	567.009	771.831	1136.35	1499.43	1844.01	2188.23	2372.63	2544.88	2705.2	2871.69	3041.73
9.07946		174.161	385.845	568.035	771.814	1135.99	1497.32	1846.39	2188.65	2372.83	2544.62	2705.61	2871.79	3041.78
9.09252		174.621	386.508	569.18	772.707	1136	1495.26	1848.38	2189.19	2372.68	2544.86	2705.96	2871.62	3041.69
9.10558		175.478	387.165	568.9	773.501	1135.59	1493.2	1849.73	2189.41	2373.33	2545.14	2706.82	2872.4	3041.91
9.11865		178.083	387.549	568.682	774.18	1135.46	1491.62	1850.88	2189.94	2374.4	2544.9	2707.07	2873.31	3042.47
9.13171		180.877	388.219	569.517	774.197	1134.97	1490.5	1852.11	2190.74	2374.62	2545.55	2707.21	2873.49	3042.22
9.14477		183.742	388.693	570.023	774.449	1135.58	1490.21	1851.82	2191.48	2375.75	2545.8	2707.63	2873.27	3042.28
9.15784		185.366	389.777	570.506	775.573	1136.01	1489.7	1851	2192.6	2376.16	2546.76	2707.53	2873.06	3041.92
9.1709		185.338	390.587	570.753	775.895	1137.19	1489.23	1849.96	2193.2	2376.71	2547.02	2707.31	2872.82	3041.75
9.18396		183.288	392.917	570.81	776.38	1137.33	1489.13	1847.68	2194.32	2377.13	2547.44	2707.03	2873.05	3042.14
9.19703		180.668	394.859	571.333	776.208	1137.23	1488.91	1845.92	2194.83	2377.67	2547.38	2706.71	2873.04	3042.31
9.21009		177.417	396.647	571.612	776.471	1136.93	1488.89	1844.05	2195.83	2378	2547.85	2707.24	2872.95	3042.08
9.22315		174.562	397.37	572.4	777.079	1136.68	1488.88	1842.94	2196.78	2378.81	2547.84	2707.37	2873.08	3041.46
9.23621		171.84	396.261	572.549	777.121	1136.77	1488.53	1841.81	2198.59	2379.73	2548.51	2707.6	2872.94	3041.34
9.24928		169.155	395.629	573.033	777.486	1136.91	1487.94	1840.28	2199.39	2380.61	2548.72	2707.97	2873.04	3041.43
9.26234		168.038	393.421	573.606	777.503	1137.27	1486.91	1839.18	2199.99	2381.97	2548.2	2708.05	2872.56	3042.25
9.2754		166.799	390.982	574.279	778.076	1137.6	1486.86	1838.18	2199.56	2383.11	2548.09	2707.95	2872.77	3042.71
9.28847		165.898	389.041	575.642	778.833	1137.45	1486.82	1838.68	2199.56	2384.06	2548.3	2707.8	2873.31	3043.25
9.30153		165.665	387.526	577.012	779.868	1137.2	1486.99	1839.65	2198.82	2385.03	2548.97	2707.88	2874.54	3042.62
9.31459		165.719	386.851	578.046	780.961	1137	1487.19	1839.64	2197.2	2385.39	2550.18	2708.19	2874.93	3042.73
9.32765		166.279	386.214	578.414	781.418	1137.41	1487.56	1839.53	2195.33	2384.57	2551.11	2708.53	2875.03	3042.81
9.34072		168.331	385.518	578.121	782.145	1138.42	1488.61	1839.83	2193.28	2384.01	2551.69	2709.87	2875.41	3043.62
9.35378		170.138	384.246	577.666	782.96	1138.61	1488.55	1839.63	2192.47	2382.9	2551.49	2710.06	2875.53	3043.51
9.36684		172.356	383.704	578.048	782.961	1139	1488.4	1839.75	2191.32	2381.89	2552.16	2710.23	2876.04	3043.36
9.37991		174.428	383.095	577.492	781.983	1139.5	1488.6	1839.93	2190.53	2380.6	2553.62	2709.74	2876.24	3042.88
9.39297		176.829	383.422	577.383	781.298	1140.8	1488.71	1840.75	2189.56	2379.45	2555.5	2709.43	2876.2	3043.48
9.40603		178.989	384.428	576.257	780.093	1141.83	1488.98	1840.58	2189.34	2378.13	2555.82	2709.83	2875.98	3043.51
9.4191		181.506	385.538	574.472	778.757	1142.96	1489.23	1839.82	2189.63	2376.38	2555.63	2711	2875.67	3043.38
9.43216		182.41	386.451	573.174	777.588	1143.21	1488.79	1839.49	2189.01	2375.63	2554.46	2712.64	2876.08	3043.07
9.44522		182.855	388.128	572.286	776.128	1143.55	1489.33	1839.05	2188.93	2375.06	2553.56	2713.6	2877.03	3043.56
9.45828		182.606	389.885	572.066	775.904	1144.13	1489.36	1839.44	2188.87	2374.75	2552.98	2714.34	2877.36	3044.46
9.47135		181.769	392.013	572.215	776.358	1144.38	1489.92	1839.32	2188.79	2375.04	2552.59	2714.57	2877.68	3044.57
9.48441		180.437	392.805	572.654	776.989	1145.46	1490.54	1839.39	2188.86	2375.28	2552.43	2714.47	2878.02	3044.83
9.49747		179.075	393.717	573.222	777.196	1145.62	1491.44	1839.74	2188.96	2375.3	2551.48	2714.58	2878.77	3044.67
9.51054		177.001	393.771	574.364	777.787	1145.18	1491.65	1840.02	2189.03	2374.91	2550.43	2713.67	2878.62	3044.3
9.5236		175.782	394.578	575.492	778.96	1144.73	1492.72	1840.3	2189.62	2374.74	2549.83	2712.99	2878.81	3044.92
9.53666		174.671	395.132	577.49	780.44	1143.48	1492.97	1840.75	2189.91	2375.19	2549.22	2712.36	2878.83	3044.93
9.54972		173.162	395.46	579.507	782.232	1142.7	1494.46	1841.26	2189.59	2375.67	2549.4	2711.68	2878.69	3044.87
9.56279		170.806	394.362	580.637	783.488	1142.01	1495.7	1841.25	2189.34	2376.08	2547.96	2710.23	2878.81	3044.7
9.57585		168.852	392.464	580.885	783.701	1141.47	1496.6	1841.62	2189	2376.12	2547.73	2709.46	2878.38	3045.12
9.58891		167.799	391.209	580.732	783.477	1141.01	1497.17	1842.08	2188.6	2376.39	2547.36	2708.44	2877.83	3044.95
9.60198		167.173	389.546	580.529	783.635	1141.63	1497.56	1842.77	2188.8	2376.47	2547.39	2708.65	2877.64	3045.41
9.61504		166.887	388.19	580.673	784.131	1141.96	1497.46	1843.54	2189.36	2376.2	2547.47	2708.57	2877.75	3045.2
9.6281		166.033	387.179	580.929	784.31	1142.87	1497.31	1843.7	2189.7	2375.49	2547.05	2708.18	2876.8	3044.8
9.64116		165.094	386.398	581.209	784.332	1143.36	1497.73	1843.84	2189.57	2375.31	2547.17	2707.98	2875.99	3044.48
9.65423		164.735	386.066	580.176	783.872	1143.86	1497.31	1843.79	2189.1	2374.89	2547.15	2707.69	2875.25	3043.97
9.66729		165.216	385.787	578.83	783.217	1144.18	1496.82	1844.04	2189.51	2375.27	2547.22	2707.83	2875.24	3043.94
9.68035		165.935	385.069	576.937	782.735	1144.6	1496.48	1844.84	2189.49	2375.5	2546.96	2707.42	2875.35	3044.26
9.69342		166.406	384.242	575.483	782.059	1145.45	1495.96	1846.32	2189.51	2375.82	2547.02	2707.19	2875.73	3044.79
9.70648		167.398	383.349	573.744	781.092	1146.29	1495.79	1847.08	2189.39	2375.61	2547.85	2707	2875.51	3045.18
9.71954		168.444	383.615	572.684	780.26	1146.75	1495.63	1846.9	2189.45	2375.15	2547.62	2707.32	2875.07	3044.6
9.73261		170.703	384.046	572.292	779.022	1147.06	1495.81	1847.07	2189.71	2375.23	2547.29	2707.5	2874.96	3043.68
9.74567		174.707	385.451	572.144	778.101	1147.25	1495.89	1846.6	2189.68	2375.18	2547.08	2707.5	2874.78	3043.91
9.75873		179.023	386.547	572.138	777.5	1147.81	1497.11	1846.86	2189.77	2375.56	2547.09	2707.82	2875.05	3044.44
9.77179		184.629	388.005	571.213	777.308	1148.07	1497.49	1846.96	2190.1	2375.66	2547.33	2708.12	2874.93	3044.76
9.78486		189.236	390.346	570.639	777.4	1147.35	1498.03	1846.82	2190.84	2375.97	2547.27	2708.06	2874.61	3045.34
9.79792		193.389	393.106	570.785	777.09	1146.7	1498.14	1846.75	2191.32	2376.23	2547.39	2708.13	2874.22	3045.74
9.81098		195.911	397.408	571.593	777.911	1145.79	1497.61	1846.55	2191.76	2376.15	2547.59	2707.97	2874.51	3045.31
9.82405		197.85	402.222	573.008	779.006	1144.74	1497.45	1846.34	2191.92	2376.15	2547.87	2707.99	2874.21	3044.77
9.83711		199.811	405.509	574.637	780.289	1144.31	1497.76	1846.17	2192.83	2376.07	2548.04	2708.26	2874.09	3043.95
9.85017		201.716	410.364	577.433	781.826	1143.62	1498.66	1846.17	2194.1	2376.34	2547.85	2708.67	2874.15	3043.62
9.86323		204.969	413.163	580.143	784.299	1143.19	1498.56	1845.97	2194.84	2376.74	2548	2708.83	2874.02	3043.54
9.8763		209.429	417.103	582.979	786.866	1143.13	1498.7	1846.3	2195.51	2377.66	2548.46	2709.21	2874.36	3043.47
9.88936		216.267	421.489	586.422	791.234	1142.43	1498.23	1847.29	2195.87	2377.97	2549.05	2709.11	2874.9	3043.66
9.90242		224.626	425.451	589.792	794.848	1142.36	1497.89	1848.04	2196.15	2378.58	2549.82	2708.55	2875.21	3044.44
9.91549		230.119	429.934	593.65	798.472	1142.85	1497.49	1849.01	2196.68	2378.71	2549.45	2708.18	2875.88	3045.29
9.92855		231.842	434.403	597.957	802.789	1143.75	1496.83	1849.67	2197	2378.63	2549.39	2708.42	2875.42	3045.99
9.94161		227.708	438.545	601.464	805.285	1145.18	1496.67	1850.14	2197.1	2378.81	2549.15	2708.71	2875.29	3045.97
9.95467		218.295	441.733	606.128	809.134	1146.58	1496.57	1850.48	2197.31	2379.63	2549.56	2709.42	2875.14	3045.38
9.96774		206.77	442.609	610.591	811.88	1148.39	1496.92	1850.93	2198.12	2380.73	2550.11	2710.1	2874.88	3044.84
9.9808		195.513	440.242	616.172	816.321	1150.66	1496.7	1850.71	2198.69	2381.58	2550.74	2710.44	2875.89	3045.09
9.99386		186.312	434.024	620.172	820.187	1153.73	1497.04	1850.95	2198.48	2381.81	2550.7	2710.41	2876.32	3044.95
10.0069		178.731	426.161	622.612	823.183	1157.21	1497.33	1851.51	2198.09	2382.25	2551.14	2710.19	2876.83	3044.96
10.02		173.216	417.291	623.475	825.002	1160.9	1498.47	1851.23	2198.52	2382.32	2551.42	2710.05	2877.36	3045.64
10.033		169.413	408.346	621.71	824.451	1165.03	1499.11	1850.84	2198.34	2382.69	2551.8	2709.83	2877.2	3046.16
10.0461		167.812	401.36	619.263	823.33	1169.04	1500.11	1849.7	2198.1	2382.91	2552.26	2709.59	2877.2	3046.18
10.0592		167.311	395.919	615.311	821.127	1173.36	1501.14	1848.18	2197.84	2382.47	2552.24	2710.11	2877.21	3046.04
10.0722		167.703	391.47	610.076	817.47	1177.51	1502.37	1847.63	2197.77	2382.58	2552.43	2710.03	2877.42	3045.56
10.0853		167.579	388.682	605.323	812.983	1181.28	1504.32	1847.19	2198.11	2382.72	2552.96	2710.76	2877.04	3045.29
10.0984		166.796	386.967	600.049	807.527	1183.87	1507.16	1847.45	2198.33	2383.91	2553.65	2711.55	2877.38	3045.71
10.1114		166.52	385.653	594.179	801.478	1185.08	1510.65	1848.16	2199	2384.54	2554.09	2712.36	2877.52	3046.56
10.1245		165.991	384.408	588.998	796.612	1185.65	1514.02	1848.5	2199.57	2384.72	2554.3	2713.29	2878.57	3047.02
10.1376		165.88	384.019	584.541	791.947	1184.32	1517.48	1849.05	2200.05	2384.23	2554.51	2713.04	2879.16	3047.4
10.1506		166.014	383.273	580.875	788.663	1182.04	1521.08	1850.06	2200	2384.42	2555.14	2712.85	2879.03	3046.88
10.1637		166.097	383.249	577.887	785.574	1179.37	1524.47	1851.77	2200.03	2384.47	2556.25	2712.86	2878.69	3046.82
10.1768		166.577	383.109	575.21	782.664	1175.29	1528	1853.59	2199.83	2384.68	2556.33	2713.34	2878.58	3046.76
10.1898		167.061	383.138	573.588	780.689	1171.24	1531	1855.43	2199.87	2384.89	2556.43	2713.61	2878.61	3046.82
10.2029		167.266	383.192	572.519	778.853	1167.06	1533.15	1857.38	2199.72	2385.45	2556.42	2713.92	2879.08	3047.32
10.2159		167.101	382.392	571.618	777.623	1162.34	1532.97	1860.01	2199.59	2386.16	2556.55	2713.61	2879.04	3048.56
10.229		167.402	381.971	570.513	776.552	1158.61	1531.82	1862.39	2199.57	2386	2556.5	2714.36	2879.36	3049.31
10.2421		167.443	381.632	570.318	776.237	1155.17	1529.85	1865.74	2199.54	2386.33	2556.93	2715.04	2879.85	3049.44
10.2551		167.375	381.71	569.908	776.141	1152.24	1527.43	1869.18	2199.79	2386.42	2556.95	2715.78	2880.63	3048.99
10.2682		166.831	381.62	569.3	775.902	1149.83	1523.79	1871.99	2199.97	2386.04	2557.23	2715.88	2880.72	3048.59
10.2812		165.673	381.709	568.979	775.302	1146.97	1519.44	1875.28	2199.9	2385.95	2557.53	2715.67	2881.03	3048.93
10.2943		165.416	382.32	568.869	774.853	1144.73	1515.13	1878.27	2200.47	2385.67	2557.82	2715.41	2881.23	3049.48
10.3074		165.722	382.465	568.559	774.426	1143.13	1511.58	1880.43	2201.23	2386.08	2557.81	2715.44	2881.38	3049.93
10.3204		165.334	382.682	568.166	774.702	1141.9	1508.35	1881.19	2202.05	2386.92	2558.1	2716.02	2882.23	3050.25
10.3335		164.792	382.736	568.084	774.372	1141.34	1504.96	1880.34	2203.21	2386.94	2558.29	2717.61	2882.61	3050.39
10.3466		164.287	382.442	567.847	774.139	1140.81	1502.2	1879.08	2204.52	2387.03	2558.05	2718.17	2882.82	3050.45
10.3596		163.971	381.442	567.903	773.872	1140.81	1499.4	1876.62	2205.93	2387.49	2557.49	2718.3	2883.33	3050.54
10.3727		163.979	380.56	567.697	773.937	1140.59	1497.99	1875.48	2207.47	2387.82	2557.49	2717.81	2884.08	3050.06
10.3857		164.24	379.917	567.696	774.045	1139.96	1496.62	1873.82	2208.61	2389.26	2557.74	2717.95	2884.4	3049.79
10.3988		163.626	380.837	567.486	774.141	1138.9	1495.56	1871.55	2210.43	2390.69	2558.26	2717.92	2884.01	3049.09
10.4119		164.004	381.264	567.769	774.18	1138.14	1494.43	1868.44	2212.26	2391.73	2559.14	2718.08	2882.74	3048.77
10.4249		164.542	381.168	568.551	774.062	1137.99	1493.86	1865.01	2214.08	2392.89	2559.69	2718.36	2882.16	3048.93
10.438		166.174	381.156	569.087	773.766	1138.1	1493.82	1861.69	2216.2	2393.51	2560.16	2718.63	2882.28	3049.24
10.4511		167.864	380.984	568.513	773.336	1138.17	1493.65	1858.63	2217.46	2395.55	2560.5	2719.19	2882.98	3049.79
10.4641		170.257	381.487	567.669	773.375	1138	1493.07	1855.87	2219.27	2397.06	2560.66	2719.6	2883.26	3049.82
10.4772		172.347	382.035	567.328	773.339	1137.69	1492.16	1853.92	2220.76	2399.06	2561.31	2719.59	2883.27	3049.95
10.4903		175.004	383.291	567.711	773.398	1137.8	1492.2	1852.01	2221.46	2400.77	2561.72	2719.17	2883.63	3050.22
10.5033		178.815	385.381	568.363	773.672	1138.36	1491.76	1850.86	2220.91	2402.2	2562.32	2718.85	2884.54	3050.39
10.5164		183.21	387.597	568.755	774.635	1138.29	1491.58	1849.52	2219.15	2403.48	2562.75	2719.57	2885.09	3050.82
10.5294		187.614	389.748	569.384	775.251	1138.4	1491.54	1848.52	2217.25	2403.9	2563.06	2720.35	2885.07	3050.79
10.5425		189.752	393.419	570.793	775.781	1138.01	1491.69	1847.97	2216.1	2403.98	2563.95	2720.94	2884.62	3051.4
10.5556		189.047	397.44	572.091	776.475	1137.78	1491.32	1846.82	2214.99	2403.77	2564.91	2721.38	2883.42	3051.27
10.5686		185.963	402.296	573.99	777.383	1137.78	1491.17	1846.01	2213.07	2402.66	2566.61	2721.79	2883.45	3051.51
10.5817		181.371	405.449	576.578	779.851	1138.6	1491.23	1845.56	2211.26	2401.11	2567.81	2722.44	2884.69	3051.45
10.5948		177.784	406.099	580.259	783.173	1139.24	1491.83	1845.4	2209.67	2400.09	2568.76	2723.18	2886.2	3051.44
10.6078		173.677	403.893	585.305	787.374	1140.26	1491.97	1845.75	2207.92	2399.08	2569.41	2724.42	2887.98	3051.41
10.6209		170.88	400.262	591.849	791.772	1141	1491.96	1846.17	2206.41	2397.36	2570.13	2725.51	2888.29	3051.61
10.634		169.508	396.557	598.125	796.092	1141.98	1492.08	1846.01	2204.34	2396.07	2571.11	2726	2888.43	3051.62
10.647		170.13	393.181	602.712	800.165	1143.55	1492.68	1845.68	2203.06	2394.08	2571.62	2726.55	2888.13	3051.75
10.6601		172.671	390.535	605.108	802.606	1145.55	1493.18	1845.28	2201.05	2392.5	2571.91	2726.41	2888	3051.49
10.6731		175.292	388.396	602.056	802.291	1147.65	1493.99	1844.99	2200.25	2391.07	2571.74	2726.95	2887.82	3051.68
10.6862		179.204	386.717	596.044	799.072	1150.51	1494.41	1844.79	2199.33	2389.19	2570.69	2727.31	2888.18	3051.97
10.6993		183.322	386.221	589.751	795.041	1153.71	1496.43	1844.68	2198.49	2388.11	2569.94	2727.48	2888.54	3052.7
10.7123		188.654	386.255	584.162	790.922	1157.33	1498.48	1844.14	2198.06	2387.49	2569.09	2727.7	2889.25	3053.04
10.7254		194.952	387.062	580.426	787.007	1162.15	1500.67	1844.23	2197.37	2386.88	2568.27	2728.15	2889.33	3053.04
10.7385		199.333	388.301	577.768	783.89	1168.7	1503.62	1844.39	2197.2	2385.98	2567.42	2728.48	2889.85	3052.8
10.7515		203.215	391.659	575.468	781.884	1171.51	1506.64	1844.99	2196.88	2385.04	2566.57	2728.11	2890.16	3053.15
10.7646		207.613	397.054	573.685	780.294	1171.47	1510.49	1845.95	2196.61	2384.61	2565.52	2727.45	2890.4	3053.58
10.7776		211.824	401.928	573.79	779.52	1168.7	1514.07	1846.57	2196.44	2384.08	2564.56	2726.97	2890.51	3053.51
10.7907		217.497	408.432	574.65	779.304	1163.9	1516.44	1848.14	2196.03	2383.15	2562.37	2726.3	2890.28	3053.39
10.8038		223.835	414.708	576.056	780.244	1158.82	1517.65	1850.18	2195.95	2382.04	2561	2725.75	2890	3053.36
10.8168		230.614	421.417	578.231	782.403	1154.18	1517.88	1852.52	2195.35	2381.84	2560.03	2724.75	2890	3052.97
10.8299		238.182	429.179	581.45	785.695	1150.31	1517.53	1856.06	2194.78	2381.71	2558.77	2723.96	2889.93	3052.68
10.843		243.989	436.309	584.498	788.58	1147.44	1516.45	1857.91	2194.65	2381.9	2557.33	2722.9	2889.95	3052.66
10.856		249.161	443.733	587.469	791.721	1145.83	1514.74	1860.91	2194.97	2381.48	2556.38	2722.12	2889.71	3052.93
10.8691		250.918	450.909	591.354	794.754	1144.11	1512.24	1863.41	2195.67	2380.7	2556.19	2720.91	2889.23	3053.3
10.8821		250.055	455.234	595.214	798.357	1143.19	1510.03	1865.84	2196.31	2380.66	2556.06	2720.27	2888.8	3053.03
10.8952		245.589	458.669	600.244	802.621	1143.65	1507.25	1868.03	2197.15	2380.3	2556.1	2719.22	2887.76	3052.85
10.9083		239.309	459.848	605.552	807.182	1144.75	1504.59	1868.69	2198.64	2380.79	2555.76	2718.18	2886.68	3052.78
10.9213		231.816	457.558	610.717	812.321	1146.75	1502.09	1868.88	2200.81	2381.01	2555.44	2717.73	2885.73	3053.03
10.9344		222.129	454.412	616.1	817.516	1148.37	1499.75	1867.27	2203.47	2381.24	2555.03	2716.79	2885.02	3053.43
10.9475		215.155	451.402	619.993	822.282	1150.35	1498.12	1866.04	2206.28	2382.92	2554.91	2716.87	2885.18	3053.22
10.9605		209.966	447.992	623.624	825.76	1152.82	1497.08	1864.93	2209.15	2384.27	2555.04	2716.9	2885.04	3053.24
10.9736		205.26	442.296	627.428	829.553	1156.2	1496.99	1863.25	2212.94	2387.03	2554.8	2716.97	2884.77	3052.95
10.9866		203.502	439.033	630.497	832.906	1159.46	1497.09	1861.05	2216.1	2388.81	2555.1	2716.35	2884.27	3053.23
10.9997		202.614	434.847	632.209	835.404	1163.5	1497.22	1858.87	2218.85	2390.62	2554.69	2715.52	2883.9	3053.54
11.0128		202.312	430.17	631.407	836.537	1167.24	1497.8	1855.74	2220.2	2392.75	2554.66	2715.3	2883.38	3053.58
11.0258		202.125	426.037	630.796	836.142	1170.84	1498.82	1853.42	2221.15	2395.21	2554.77	2714.53	2883.44	3053.27
11.0389		200.134	422.067	629.017	834.961	1173.81	1501.03	1851.31	2220.89	2398.34	2555.65	2713.97	2883.66	3053
11.052		197.179	418.425	627.256	832.981	1176.96	1503.48	1849.78	2221.07	2400.74	2557.2	2713.95	2883.35	3052.67
11.065		193.846	415.145	624.961	830.432	1179.86	1506.19	1848.85	2221.14	2402.38	2558.84	2714.63	2883.11	3052.16
11.0781		188.658	412.687	621.585	826.667	1182.65	1509.12	1848.24	2221.04	2404.63	2561.66	2715.86	2882.55	3052.87
11.0912		183.857	410.305	618.162	823.591	1184.6	1512.17	1848.19	2219.98	2406.46	2564.5	2716.37	2882.41	3053.09
11.1042		179.709	408.848	614.455	819.534	1184.99	1515.84	1848.72	2218.27	2407.13	2567.04	2717.28	2882.86	3054.18
11.1173		175.861	406.947	609.965	814.545	1184.75	1518.37	1849.7	2215.71	2407.25	2569.84	2718.25	2883.33	3054.16
11.1303		173.787	404.464	606.894	810.914	1183.73	1521.15	1850.55	2213.71	2406.12	2571.72	2719.87	2883.71	3053.65
11.1434		171.865	402.276	604.142	808.143	1182.34	1523.53	1851.68	2211.74	2405.15	2573.49	2721.94	2884.35	3052.95
11.1565		170.403	399.793	600.86	805.497	1181.25	1526.11	1853.4	2209.51	2404.15	2575.31	2723.93	2885.22	3052.93
11.1695		169.317	397.208	598.128	803.152	1180.04	1527.82	1855.96	2207.79	2402.23	2576.49	2726.46	2886.11	3052.86
11.1826		167.928	395.085	595.2	800.584	1178.55	1528.6	1858.18	2206.05	2400.06	2578.13	2728.87	2886.37	3053.22
11.1957		167.706	392.488	592.553	798.64	1177.18	1528.91	1860.81	2204.58	2397.37	2579.74	2731.31	2887.05	3053.43
11.2087		167.77	391.211	590.979	797.196	1175.87	1529.19	1863.27	2202.74	2395.05	2579.76	2733.31	2887.63	3053.45
11.2218		168.174	389.538	589.212	795.883	1174.11	1528.99	1866.19	2200.91	2392.81	2579.8	2735.69	2888.6	3053.5
11.2348		167.883	388.12	588.313	795.055	1171.8	1527.81	1869.36	2200.33	2390.81	2578.1	2737.25	2889.92	3053.69
11.2479		168.022	386.853	587.199	793.789	1170.06	1526.56	1871.45	2200.63	2389.38	2576.18	2737.41	2891.15	3053.95
11.261		168.017	386.487	585.502	793.149	1168.75	1525.78	1872.96	2201.06	2388.53	2573.25	2737.27	2892.71	3054.31
11.274		168.18	386.601	583.814	791.764	1167.31	1525.2	1873.44	2201.06	2387.03	2570.78	2736.67	2893.7	3054.84
11.2871		168.075	387.047	582.553	790.002	1166.23	1524.1	1874.13	2200.63	2386.05	2568.16	2735.58	2894.32	3055.04
11.3002		167.976	387.08	581.641	788.042	1164.11	1522.83	1875.23	2200.71	2385.57	2566.65	2734.47	2895.38	3055.44
11.3132		168.574	386.488	580.234	785.886	1163.07	1520.93	1876.08	2201.7	2385.74	2564.72	2732.56	2896.28	3055.72
11.3263		169.633	386.98	578.753	784.626	1162.2	1519.63	1875.88	2203.35	2386.02	2563.37	2730.4	2897.08	3055.72
11.3393		171.188	386.722	577.015	783.775	1160.33	1518.17	1875.92	2205.49	2386.59	2561.63	2728.36	2897.87	3056.13
11.3524		172.9	386.487	575.866	782.932	1159.18	1516.87	1874.81	2207.2	2387.32	2561.22	2726.06	2897.42	3056.6
11.3655		174.293	385.869	575.111	782.015	1157.89	1516.71	1874.5	2208.84	2388.32	2560.85	2724.28	2896.76	3057.21
11.3785		176.352	385.37	574.764	781.338	1157.31	1515.78	1873.24	2211.11	2389.29	2560.42	2723.05	2895.65	3057.67
11.3916		178.129	386.158	574.748	780.383	1156.88	1515.59	1872.51	2213.06	2390.32	2560.07	2722.09	2895.12	3058.04
11.4047		179.989	387.543	574.635	780.1	1156.64	1514.31	1871.27	2216.34	2391.98	2559.22	2721.03	2894.25	3058.46
11.4177		181.412	388.145	574.778	780.197	1155.43	1513.41	1869.88	2217.52	2393.59	2559.18	2719.82	2892.79	3058.73
11.4308		182.149	389.114	574.829	780.491	1154.19	1512.93	1868.57	2219.09	2395.49	2559.48	2719.09	2891.76	3058.6
11.4438		182.1	389.392	575.094	781.262	1153.4	1512.58	1866.2	2220.55	2397.9	2559.68	2719.25	2891.4	3058.79
11.4569		181.756	390.058	575.262	781.481	1152.62	1512.4	1864.55	2222.46	2399.61	2560.24	2719.77	2891.03	3058.57
11.47		180.931	390.259	575.238	781.122	1152.22	1512.05	1862.8	2223.5	2401.18	2561.23	2720.99	2890.47	3058.95
11.483		179.292	390.554	575.17	780.781	1150.84	1511.64	1861.51	2223.65	2403.16	2561.92	2721.4	2889.49	3059.56
11.4961		177.24	390.886	574.965	781.204	1150.13	1510.83	1860.69	2223.8	2404.26	2562.85	2721.65	2889.36	3060.19
11.5092		175.502	391.376	574.884	781.76	1149.1	1509.46	1860.52	2223.56	2405.85	2563.44	2722.23	2889.62	3060.37
11.5222		174.252	391.597	575.708	781.92	1148.81	1508.91	1860.62	2223.98	2407.7	2565.18	2723.08	2890.48	3060.21
11.5353		173.722	392.307	576.246	781.681	1148.83	1507.91	1860.67	2222.91	2408.79	2566.94	2724.63	2891.34	3059.7
11.5483		172.789	392.617	576.603	781.478	1148.86	1507.87	1860.64	2221.17	2409.92	2569.22	2725.68	2891.57	3059.49
11.5614		172.123	392.618	576.632	781.512	1148.41	1506.99	1860.15	2219.28	2408.9	2571.15	2726.03	2891.98	3059.95
11.5745		171.263	392.681	576.184	781.609	1147.57	1507.05	1859.75	2217.84	2407.71	2573.44	2726.6	2892.02	3060.07
11.5875		171.607	392.386	576.29	782.251	1146.94	1506.44	1858.95	2216.08	2406.44	2575.17	2728.14	2891.83	3060.31
11.6006		172.272	392.032	576.426	782.219	1146.9	1505.93	1858.52	2214.05	2405.5	2577.06	2730.32	2892.24	3060.64
11.6137		173.03	391.632	577.337	782.418	1146.84	1505.66	1858.98	2212.92	2403.89	2578.33	2732.23	2893.19	3060.52
11.6267		173.949	391.62	577.948	782.46	1146.57	1505.29	1859.83	2211.67	2402.29	2579.28	2733.51	2893.56	3060.21
11.6398		174.585	391.095	577.34	782.449	1146.43	1505.19	1860.52	2210.74	2401.01	2580.37	2735.48	2893.71	3059.78
11.6529		175.739	391.422	577.077	782.391	1145.88	1505.06	1860.1	2209.76	2399.82	2580.88	2736.93	2894.3	3058.87
11.6659		176.777	391.737	577.943	783.064	1146.24	1504.62	1859.32	2208.19	2397.77	2580.92	2738.25	2894.75	3058.76
11.679		178.323	392.887	578.74	783.54	1146.44	1504.17	1859.23	2206.98	2396.54	2580.87	2738.77	2895.37	3058.34
11.692		180.786	393.83	579.391	784.297	1146.52	1503.29	1858.85	2206.18	2395.1	2579.18	2738.58	2895.71	3057.68
11.7051		182.695	395.03	578.841	784.175	1146.43	1503.01	1859.09	2205.58	2394.63	2577.49	2738.34	2896.3	3058.03
11.7182		184.262	396.115	578.748	783.963	1146.47	1502.87	1858.59	2205.69	2394.33	2575.17	2737.87	2897.07	3058.96
11.7312		184.767	397.363	579.33	784.413	1146.45	1502.2	1858.36	2205.68	2394.43	2573.68	2737.46	2897.4	3059.78
11.7443		185.271	398.092	579.644	784.477	1146.48	1501.8	1857.88	2205.76	2393.98	2572.31	2736.04	2897.23	3060.29
11.7574		184.489	398.937	580.972	786.019	1147.24	1501.17	1857.94	2206.41	2392.95	2570.77	2734.47	2896.73	3060.13
11.7704		183.052	399.982	581.882	787.319	1147.41	1501.07	1857.4	2206.66	2392.23	2569.27	2732.47	2896.59	3059.14
11.7835		181.64	400.597	583.245	788.967	1147.69	1501.07	1857.28	2206.43	2391.11	2567.59	2731.14	2897.13	3058.48
11.7965		179.496	400.886	584.823	790.115	1147.51	1500.88	1857.24	2205.84	2391.3	2566.26	2729.55	2896.67	3058.48
11.8096		178.268	400.681	585.857	791.268	1146.9	1501.4	1857.5	2205.7	2391.7	2564.81	2728.6	2895.92	3058.85
11.8227		176.852	399.709	587.453	792.944	1147.47	1501.36	1857.43	2205.56	2391.83	2563.89	2728.17	2894.47	3058.87
11.8357		176.525	399.302	588.887	794.77	1147.68	1501.38	1856.77	2206.05	2391.55	2563.63	2727.66	2893.83	3059.83
11.8488		176.679	398.44	590.877	796.72	1148.03	1501.33	1856.31	2205.55	2390.79	2562.79	2727.31	2893.15	3060.42
11.8619		177.882	397.95	592.378	797.674	1148.53	1501.37	1855.78	2205.73	2389.76	2561.86	2725.86	2893.27	3060.98
11.8749		180.747	397.009	593.186	798.209	1148.95	1501.86	1855.69	2205	2389.31	2561.42	2724.55	2892.81	3060.63
11.888		184.941	396.08	593.123	799.239	1150.04	1502.23	1855.59	2204.94	2389.58	2561.13	2723.37	2892.19	3059.15
11.901		190.658	396.019	592.707	799.254	1151.08	1502.54	1855.75	2205.08	2389.55	2561.7	2722.44	2891.83	3058.82
11.9141		199.05	396.111	592.225	798.427	1152.47	1502.61	1855.49	2205.25	2390.13	2561.54	2722.16	2890.86	3058.73
11.9272		210.762	397.919	591.241	797.017	1153.24	1502.59	1855.77	2206.37	2389.93	2561.85	2721.74	2890.6	3058.07
11.9402		229.172	401.366	589.96	795.575	1154.57	1503.19	1855.6	2207.13	2389.72	2561.54	2721.38	2890.4	3057.12
11.9533		255.175	407.259	588.566	794.461	1155.59	1504.17	1855.36	2207.74	2389.74	2561.98	2721.06	2889.95	3057.19
11.9664		278.317	415.197	587.853	793.157	1157.3	1504.96	1854.87	2207.3	2390.25	2562.43	2721.06	2889.64	3058.05
11.9794		299.794	427.923	587.164	793.028	1158.94	1505.75	1855.04	2207.17	2390.89	2563.19	2721.55	2889.29	3058.88
11.9925		305.674	443.363	587.628	793.242	1159.51	1505.8	1854.95	2207.88	2391.12	2563.1	2721.34	2889.57	3058.53
12.0055		298.375	463.486	588.956	794.544	1159.85	1505.36	1854.68	2208.87	2391.1	2563.19	2721.36	2889.19	3057.85
12.0186		277.85	487.282	591.665	796.68	1160.38	1505.18	1854.6	2209.42	2391.12	2562.74	2721.13	2888.64	3057.25
12.0317		252.616	506.42	596.048	800.006	1160.58	1505.49	1854.62	2209.23	2390.83	2562.82	2721.46	2888.15	3056.88
12.0447		228.328	520.878	602.554	805.383	1161.2	1506.9	1855.04	2208.56	2391	2562.3	2721.93	2888.34	3056.98
12.0578		208.273	525.024	611.745	813.005	1161.29	1508.01	1855.74	2208.21	2391.34	2562.61	2722.22	2888.23	3057.17
12.0709		195.356	516.54	622.21	823.479	1161.5	1509.11	1856	2207.74	2392.05	2562.77	2721.93	2888.44	3057.63
12.0839		187.413	496.678	636.438	837.858	1161.62	1509.7	1856.56	2207.72	2392.84	2563.38	2722.03	2888.36	3057.83
12.097		183.408	473.921	648.745	852.392	1161.92	1510.52	1856.83	2207.68	2393.2	2563.52	2722.31	2888.6	3057.71
12.1101		182.965	453.56	658.461	865.852	1162.61	1511.07	1857.07	2208.05	2393.49	2562.81	2722.35	2888.72	3057.22
12.1231		184.167	435.397	665.353	878.74	1164.23	1511.66	1857.5	2208.25	2393.47	2562.5	2722.43	2888.79	3057.14
12.1362		186.691	423.833	665.138	882.463	1166.68	1512.33	1857.62	2208.43	2392.83	2562.44	2722.07	2888.61	3057.16
12.1493		189.488	416.48	659.44	879.797	1170.59	1513.15	1858	2208.23	2392.21	2562.91	2722.08	2888.7	3057.74
12.1623		193.736	411.923	651.134	872.247	1175.68	1513.4	1858.65	2208.68	2391.87	2562.93	2722.52	2888.67	3057.94
12.1754		195.901	409.44	642.355	862.735	1181.62	1513.52	1859.19	2208.91	2392.44	2562.76	2722.82	2888.87	3058.22
12.1884		199.824	408.882	631.092	849.184	1189.13	1514.2	1859.34	2209.31	2392.71	2562.84	2723.38	2888.44	3058.39
12.2015		201.79	408.97	620.983	836.574	1196.57	1515.57	1860	2209.11	2393.4	2563.03	2723.13	2888.89	3057.97
12.2146		201.564	409.291	613.727	826.789	1202.08	1516.71	1860.73	2208.84	2393.36	2563.27	2723.2	2889	3057.35
12.2276		200.181	410.821	607.464	817.877	1207.27	1518.42	1861.98	2208.95	2393.7	2563.46	2723.25	2889.42	3057.42
12.2407		198.931	412.499	602.515	811.619	1207.93	1520.43	1862.78	2209.54	2394.27	2563.81	2723.47	2890.03	3058.25
12.2538		196.409	413.372	599.376	807.457	1206.09	1523.55	1863.44	2209.4	2394.42	2564.93	2723.96	2889.91	3058.5
12.2668		193.309	415.687	597.263	804.935	1201.29	1528.73	1864.06	2209.43	2394.67	2566.04	2724.33	2890.05	3058.77
12.2799		189.995	415.363	596.075	803.271	1197	1534.33	1864.5	2208.69	2394.72	2566.8	2723.97	2890.27	3058.03
12.2929		187.822	414.974	595.867	802.725	1191.85	1540.72	1865.83	2208.61	2395.35	2567.09	2724.31	2890.29	3058.41
12.306		185.781	415.339	596.034	802.326	1187.17	1546.08	1866.64	2208.86	2395.1	2567.35	2724.69	2890.5	3059.11
12.3191		184.72	414.467	596.037	802.511	1183.03	1548.67	1867.4	2208.87	2395.11	2567.94	2724.87	2889.94	3059.34
12.3321		184.815	412.129	596.464	802.723	1178.22	1550.07	1868.91	2209.04	2395.01	2568.11	2725.2	2889.57	3059.52
12.3452		185.844	409.845	596.774	802.814	1174.43	1549.85	1871.1	2209.26	2394.64	2567.75	2725.16	2889.87	3059.19
12.3582		186.917	408.376	596.597	802.12	1171.85	1548.51	1873.26	2209.1	2394.56	2567.47	2725.51	2890.32	3059.19
12.3713		188.056	406.324	596.544	801.792	1169.59	1546.05	1876.53	2209.7	2394.74	2567.27	2725.91	2891.43	3059.02
12.3844		190.135	403.753	596.657	801.598	1167.96	1542.92	1880.15	2210.52	2395.33	2567.9	2725.78	2891.82	3058.98
12.3974		191.276	403.044	596.283	801.701	1167.04	1540.74	1884.43	2210.98	2395.51	2567.96	2725.47	2891.68	3058.88
12.4105		192.324	403.094	595.168	800.94	1167.29	1537.41	1889.24	2211.28	2396.18	2568.33	2725.27	2891.03	3058.96
12.4236		191.999	403.573	594.008	799.519	1166.8	1535.06	1892.98	2211.19	2396.23	2567.93	2725.94	2891.06	3059.38
12.4366		190.853	404.587	593.223	798.117	1165.32	1532.16	1896.8	2211.86	2396.84	2568.62	2726.45	2891.03	3059.49
12.4497		189.783	405.46	592.5	796.828	1165.17	1529.55	1900.11	2213.34	2396.75	2569.57	2727.35	2890.95	3059.59
12.4628		187.633	406.145	591.751	796.551	1164.43	1527.45	1901.32	2214.22	2396.77	2569.59	2727.35	2891.09	3059.53
12.4758		185.289	405.851	591.138	796.886	1164.08	1525.66	1902.06	2214.63	2396.59	2569.59	2727.29	2891.24	3059.27
12.4889		182.653	404.884	590.661	796.488	1163.43	1524.57	1901.42	2214.43	2397.62	2568.9	2727.17	2891.61	3059.8
12.502		180.653	403.678	591.389	797.028	1163.24	1523.47	1900.33	2215.63	2398.1	2569.26	2727.33	2892.2	3059.72
12.515		178.332	401.114	591.899	796.837	1163.36	1522.82	1897.6	2217.16	2398.54	2569.51	2727.6	2892.77	3059.95
12.5281		176.684	398.655	593.724	797.6	1163.27	1521.64	1893.94	2218.91	2399.12	2570.42	2727.62	2893.06	3059.84
12.5411		175.603	396.657	595.024	798.128	1162.83	1520.57	1891.07	2220.47	2400.06	2571.54	2728.35	2893.14	3060.31
12.5542		175.009	394.412	595.69	798.482	1162.24	1520.11	1889.03	2221.91	2401.49	2571.83	2728.67	2893.14	3061.41
12.5673		173.974	393.231	594.903	798.841	1162.05	1519.22	1887.78	2224.21	2402.75	2571.82	2729.19	2893.13	3061.78
12.5803		172.844	391.788	593.021	798.201	1161.59	1518.68	1884.71	2227.87	2404.3	2571.58	2729.72	2893.7	3062.03
12.5934		171.88	391.228	590.453	796.981	1161.7	1518.81	1882.45	2231.03	2406.2	2571.23	2729.64	2894	3061.37
12.6065		171.194	390.894	587.844	794.823	1162.48	1518.8	1880.97	2233.02	2408.19	2571.49	2729.43	2894.69	3061.23
12.6195		170.708	390.468	585.487	792.488	1162.89	1518.67	1880.06	2235.68	2410.88	2572.56	2729.82	2895.04	3060.45
12.6326		170.205	389.363	583.706	790.291	1163.41	1518.67	1879.83	2237.8	2413.02	2573.06	2730.02	2894.98	3060.59
12.6456		170.122	389.315	582.312	788.498	1163.91	1518.41	1878.95	2240.47	2416	2573.42	2730.04	2895.2	3061.35
12.6587		170.285	389	580.814	786.415	1163.3	1518.49	1877.68	2241.99	2418.73	2573.87	2730.49	2894.95	3062.22
12.6718		170.548	388.379	579.476	785.666	1163.2	1517.63	1877.13	2243.52	2421.29	2573.9	2730.38	2894.88	3062.44
12.6848		170.655	387.366	578.15	785.715	1161.92	1516.77	1876.76	2244.64	2423.75	2574.51	2730.76	2895.11	3062.52
12.6979		170.71	386.727	577.605	785.925	1160.72	1516.37	1876.9	2245.06	2425.85	2574.15	2731.4	2895.43	3061.78
12.711		170.169	386.68	576.894	785.029	1158.44	1516.38	1876.37	2245.25	2428.16	2574.92	2731.67	2896.58	3061.2
12.724		169.548	386.855	576.3	783.707	1156.42	1516.39	1875.33	2245.38	2429.82	2576.78	2732.2	2897.05	3061.11
12.7371		169.606	386.935	575.64	782.671	1155.18	1516.19	1874.47	2245.57	2430.89	2578.8	2732.59	2897.2	3061.66
12.7501		169.89	386.481	574.633	781.629	1153.73	1516.06	1873.19	2244.86	2431.52	2580.22	2733.28	2897.01	3061.93
12.7632		170.166	385.924	573.94	781.239	1152.92	1515.52	1872.06	2244.06	2432.02	2582.16	2734.75	2897.42	3061.76
12.7763		169.942	386.16	573.813	780.94	1151.34	1513.84	1871.94	2243.11	2432.41	2583.4	2736.11	2898.39	3061.78
12.7893		170.386	386.381	573.183	780.092	1151.26	1512.32	1871.57	2241.9	2432.53	2585.15	2737.45	2899.45	3061.69
12.8024		171.062	386.513	573.026	780.194	1149.9	1510.62	1871.9	2240.76	2432.55	2587.06	2739.39	2900.84	3061.96
12.8155		171.227	386.212	573.278	779.902	1148.76	1510.11	1872.04	2239.19	2431.65	2589.74	2740.76	2901.55	3062.66
12.8285		170.523	386.156	573.526	780.507	1147.33	1509.02	1871.37	2237.94	2430.68	2592.86	2743.22	2901.33	3063.18
12.8416		170.127	386.391	574.289	780.184	1146.58	1507.11	1871.29	2236.44	2429.39	2595.57	2745.2	2901.96	3063.71
12.8546		169.783	386.728	574.275	779.948	1146.09	1505.65	1870.73	2234.5	2428.28	2597.59	2747.53	2902.86	3063.72
12.8677		170.454	387.055	573.762	779.684	1146.44	1504.54	1870.28	2232.64	2426.09	2599.14	2749.78	2904.84	3064.02
12.8808		171.127	387.053	573.55	780.141	1145.87	1504.49	1869.93	2231.79	2424.63	2599.92	2751.6	2906.3	3064.49
12.8938		171.002	386.953	573.632	780.365	1145.51	1503.98	1868.54	2231.87	2422.84	2600.67	2753.42	2907.63	3065.19
12.9069		171.026	386.823	573.799	779.756	1144.38	1503.24	1866.84	2230.69	2421.71	2601.24	2754.82	2909.22	3066.18
12.92		170.596	386.456	573.567	779.437	1143.39	1502.17	1865.21	2230.34	2419.87	2601.35	2756.35	2910.64	3066.28
12.933		171.041	386.233	573.323	779.142	1143.66	1501.43	1863.39	2229.18	2417.76	2600.84	2756.75	2911.87	3067.54
12.9461		170.943	386.462	573.555	779.32	1143.05	1500.22	1862.68	2228.26	2416.74	2600.44	2758.07	2913.85	3068.11
12.9591		171.295	386.811	573.617	779.868	1143.13	1499.64	1860.68	2228.21	2416.53	2600.65	2758.5	2914.64	3068.61
12.9722		171.962	387.559	573.819	779.84	1142.87	1499.07	1859.64	2227.08	2416.49	2601.14	2759.65	2915.04	3068.97
12.9853		172.133	388.502	573.48	780.006	1142.55	1499.14	1858.71	2226.37	2416.2	2600.98	2760.1	2915.49	3069.47
12.9983		172.99	388.647	573.935	779.106	1143.18	1499.23	1857.47	2225.86	2415.76	2599.55	2760.19	2916.39	3070.31
13.0114		174.196	388.665	573.894	779.119	1143.52	1498.23	1857.45	2225.03	2415.17	2597.95	2760.11	2918.1	3071.18
13.0245		175.033	388.387	574.362	778.76	1143.43	1497.94	1856.33	2224.43	2414.55	2596.62	2759.23	2919.51	3071.03
13.0375		175.191	388.446	574.489	778.989	1143.56	1497.29	1855.93	2223.31	2414.45	2595.31	2757.15	2919.89	3070.9
13.0506		174.009	389.437	574.087	779.274	1143.23	1497.46	1855.35	2221.95	2413.61	2594.49	2756.06	2920.14	3071.17
13.0637		173.091	389.7	574.051	779.475	1143.18	1497.61	1855.15	2220.42	2412.83	2592.84	2755.09	2920.39	3070.95
13.0767		172.269	390.211	574.163	780.198	1143.42	1497.13	1854.78	2218.75	2411.91	2590.96	2754.95	2920.13	3071.75
13.0898		172.378	389.533	574.44	780.463	1143.91	1496.68	1854.17	2217.21	2410.89	2589.32	2754.39	2920.14	3072.26
13.1028		172.133	389.001	575.5	780.895	1143.97	1495.41	1853.14	2215.93	2409.56	2588.88	2753.03	2919.78	3072.77
13.1159		171.603	387.999	576.037	780.658	1144.08	1495.85	1852.53	2214.99	2407.75	2588.19	2751.54	2919.37	3073.06
13.129		171.375	387.546	576.683	781.165	1144.14	1496.4	1852.1	2214.07	2405.59	2587.41	2750.66	2918.04	3073.3
13.142		171.166	387.653	576.92	781.826	1144.64	1496.88	1851.81	2212.93	2404.73	2586.66	2749.71	2917.6	3073.8
13.1551		171.289	387.497	577.061	782.271	1144.64	1497.21	1851.39	2211.76	2403.44	2586.23	2748.85	2917.4	3074.95
13.1682		171.043	387.273	576.631	781.748	1144.89	1497.58	1851.14	2211.04	2402.13	2585.81	2748.1	2917.43	3075.31
13.1812		171.078	386.991	576.893	781.8	1144.69	1497.39	1851.02	2209.97	2400.4	2585.08	2746.76	2916.57	3074.91
13.1943		170.936	386.672	576.717	781.569	1144.71	1497.51	1850.9	2209.07	2399.6	2584.17	2745.41	2914.39	3075.12
13.2073		171.301	386.09	576.798	781.594	1144.65	1497.32	1850.33	2208.32	2399	2583.54	2744.35	2912.97	3075.44
13.2204		171.715	386.684	576.986	781.209	1144.57	1497.74	1849.85	2207.23	2399.18	2583.24	2742.93	2911.85	3076.1
13.2335		171.128	387.569	577.333	781.061	1144.51	1497.69	1850.23	2206.67	2397.77	2583.35	2742.33	2911.49	3076.61
13.2465		170.559	387.778	577.627	781.114	1144.54	1497.34	1850.54	2206.03	2396.43	2582.8	2742.52	2910.7	3076.24
13.2596		169.975	387.458	577.156	780.358	1145.38	1497.65	1851.22	2205.37	2395.42	2580.86	2742.12	2909.3	3076.47
13.2727		169.946	387.022	576.41	780.528	1145.64	1498.18	1851.21	2204.66	2395.09	2579.09	2742.35	2907.94	3076.16
13.2857		170.342	386.786	575.249	780.698	1145.83	1499.03	1850.64	2204.1	2394.33	2577.9	2742.39	2907.01	3076.26
13.2988		170.549	386.567	575.178	780.838	1145.31	1499	1849.77	2203.37	2393.44	2576.25	2742.11	2906.84	3076.59
13.3118		171.331	386.967	575.208	780.547	1144.88	1498.79	1849.71	2203.69	2392.72	2574.84	2742.26	2907.32	3076.46
13.3249		171.865	387.396	575.217	779.275	1145.19	1499.48	1849.93	2203.49	2392.44	2573.26	2741.74	2906.52	3076.09
13.338		172.79	387.895	575.145	779.064	1145.33	1500.07	1850.2	2203.49	2391.49	2572.28	2740.01	2905.98	3075.06
13.351		173.335	388.158	574.896	779.808	1145.93	1500.71	1850.07	2202.89	2390.8	2570.84	2738.7	2904.45	3074.07
13.3641		174.433	388.945	574.731	780.147	1145.33	1500.73	1849.83	2202.85	2389.96	2569.53	2736.4	2903.24	3072.96
13.3772		175.677	388.658	574.459	779.967	1144.49	1500.35	1849.78	2201.94	2389.55	2568.52	2734.63	2902.22	3072.53
13.3902		178.118	388.809	573.742	778.831	1143.68	1500	1850.34	2201.55	2389.34	2567.72	2733.08	2901.32	3072.32
13.4033		181.72	388.941	573.895	778.77	1144.11	1499.47	1850.76	2201.48	2389.32	2567.32	2731.77	2899.7	3072.7
13.4163		185.597	389.716	574.562	779.389	1144.15	1499.65	1851.22	2201.97	2389.18	2566.97	2731	2898.44	3072.52
13.4294		189.953	390.959	575.392	780.647	1144.29	1499.25	1852.14	2202.09	2388.61	2566.33	2730.14	2897.67	3071.72
13.4425		193.329	392.866	575.912	780.591	1143.97	1498.86	1852.26	2202.35	2388.64	2565.95	2729.03	2897.77	3070.94
13.4555		194.142	394.815	575.546	780.326	1143.55	1497.88	1852.69	2202.35	2388.78	2565.43	2728.27	2897.72	3070.35
13.4686		193.375	397.174	575.541	780.044	1143.62	1497.84	1853.09	2201.66	2389.02	2565.17	2727.33	2897.14	3069.25
13.4817		191.958	399.487	575.767	780.924	1143.37	1497.43	1852.61	2200.77	2389.06	2564.5	2726.95	2896.57	3068.35
13.4947		189.83	402.01	576.628	781.612	1143.3	1497.23	1851.92	2200.59	2388.44	2563.67	2727.37	2896.25	3067.92
13.5078		186.762	405.273	578.151	782.277	1143.66	1496.93	1851.6	2201.39	2388.12	2562.82	2727.81	2896.23	3068.19
13.5208		185.227	407.383	579.463	783.268	1143.51	1497.07	1851.22	2202.03	2388.06	2562.4	2727.15	2896.06	3068.32
13.5339		183.699	408.034	581.792	785.157	1143.98	1497.51	1851.44	2202.4	2387.99	2562.92	2726.62	2896.05	3067.72
13.547		182.995	407.491	583.811	787.841	1143.9	1497.79	1851.81	2202.3	2387.44	2563.37	2725.59	2896.23	3067.56
13.56		183.09	405.975	585.894	790.423	1144.37	1497.88	1851.8	2202.37	2387.64	2563.56	2725.32	2896.56	3067.22
13.5731		183.133	404.117	587.723	793.464	1145.07	1498	1851.92	2202.25	2388.36	2563.53	2724.49	2896.38	3067.27
13.5862		183.973	403.052	589.479	794.895	1145.4	1497.91	1851.41	2202.64	2388.29	2563.87	2724.68	2896.25	3066.71
13.5992		185.242	402.118	590.704	796.54	1145.99	1497.61	1850.99	2203.51	2387.89	2563.2	2724.76	2895.56	3066.37
13.6123		187.86	400.155	591.519	797.82	1146.69	1497.36	1850.78	2204.39	2387.4	2562.78	2725.53	2894.96	3066.57
13.6254		189.027	398.918	591.894	798.686	1148.11	1496.6	1850.46	2204.84	2387.55	2562.59	2725.61	2894.03	3066.49
13.6384		191.317	399.032	591.24	799.118	1149.07	1497	1850.38	2204.76	2387.63	2561.99	2725.92	2893.05	3066.55
13.6515		194.097	399.868	590.083	797.705	1150.28	1497.26	1850.91	2204.52	2387.46	2561.72	2726.02	2893.13	3065.92
13.6646		195.561	400.53	589.26	795.89	1152.3	1498.52	1851.59	2205.11	2387.92	2561.73	2726.16	2893.54	3065.59
13.6776		197.519	401.507	588.054	793.676	1154.21	1498.92	1851.69	2205.61	2388.84	2561.52	2726.19	2894.42	3066.09
13.6907		200.622	402.147	587.216	791.814	1156.4	1498.56	1851.58	2205.37	2389.83	2561.09	2726.21	2894.41	3066.84
13.7037		204.371	403.665	586.148	791.531	1157.14	1498.67	1851.38	2204.8	2390.02	2561.37	2725.51	2893.38	3066.9
13.7168		208.31	404.825	585.033	791.283	1158.75	1499.16	1850.51	2203.55	2389.84	2561.1	2725.12	2892.52	3066.78
13.7299		213.986	406.447	584.89	791.082	1159.33	1500.6	1850.1	2203.41	2389.87	2561.38	2724.5	2892.2	3066.54
13.7429		218.539	409.25	584.843	791.187	1159.13	1502.52	1849.9	2203.54	2390.34	2561.4	2724.32	2892.98	3066.48
13.756		221.707	411.788	585.668	792.025	1158.06	1504.12	1849.77	2203.83	2389.94	2561.83	2723.93	2892.81	3065.45
13.7691		223.099	414.441	586.8	792.649	1157.39	1505.32	1850.18	2203.36	2390.03	2562.57	2723.98	2893.63	3065
13.7821		223.159	417.424	588.163	792.976	1156.94	1506.56	1849.88	2203.1	2390.31	2563.23	2724.03	2893.63	3064.98
13.7952		220.559	422.091	589.826	793.327	1155.9	1507.43	1849.95	2202.84	2390.82	2563.25	2724.3	2894.71	3065.73
13.8082		214.953	424.856	591.393	793.883	1155.44	1507.96	1850.28	2202.75	2391.33	2563.34	2724.15	2894.78	3066.02
13.8213		208.536	427.025	593.501	796.404	1155.34	1508.26	1850.89	2202.99	2390.95	2563.24	2723.99	2895.32	3065.58
13.8344		202.405	428.006	596.446	799.408	1154.3	1509.41	1851.47	2203.28	2390.3	2562.39	2723.9	2894.72	3065.72
13.8474		196.054	428.344	598.97	802.204	1154.02	1510.7	1852.11	2203.01	2389.34	2562.39	2723.29	2894.44	3065.96
13.8605		190.726	427.77	602.151	805.449	1154.14	1511.48	1853.38	2203.15	2389.05	2562.46	2723.34	2894.01	3065.76
13.8735		186.942	424.74	605.618	807.623	1154.95	1510.81	1855.04	2202.53	2388.61	2562.96	2723.18	2893.36	3066.18
13.8866		184.114	422.01	607.537	808.89	1155.26	1509.51	1856.41	2202.39	2388.75	2562.94	2723.11	2892.27	3066.25
13.8997		182.193	419.205	609.667	810.653	1155.58	1508.46	1857.72	2202.14	2388.53	2563.27	2722.98	2891.42	3066.55
13.9127		181.18	416.165	609.648	811.561	1155.96	1507.84	1858.56	2202.76	2389.01	2562.92	2723.06	2891.41	3066.21
13.9258		180.219	412.821	609.288	812.562	1157.35	1507.74	1859.66	2203.46	2388.92	2563.41	2723.02	2891.77	3065.87
13.9389		180.005	410.337	608.658	811.437	1159.61	1508.25	1860.62	2203.48	2388.88	2563.27	2722.99	2892.07	3065.7
13.9519		180.021	407.845	608.659	811.066	1162.04	1508.17	1861.24	2203.19	2388.64	2564.1	2724	2892.42	3065.66
13.965		180.423	405.022	609.724	811.001	1164.08	1508.53	1862.06	2202.72	2389.25	2565.12	2724.8	2892.7	3065.7
13.9781		180.631	403.198	610.226	813.033	1165.36	1508.43	1861.27	2202.05	2390.35	2565.39	2725.16	2893.24	3065.65
13.9911		179.688	402.027	609.325	814.074	1166.44	1508.77	1860.77	2202.63	2389.63	2564.85	2724.53	2892.9	3066.25
14.0042		179.131	400.745	606.462	814.226	1168.02	1509.17	1860.13	2203.64	2388.85	2564.06	2724.38	2892.63	3066.11
14.0172		178.645	399.516	604.297	812.797	1168.89	1510.06	1859.85	2204.62	2388.51	2563.56	2724.87	2892.45	3066.25
14.0303		179.358	398.108	602.432	809.566	1170.82	1511.64	1859.51	2204.39	2389.01	2563.12	2725.08	2893.04	3066.44
14.0434		180.458	397.887	601.07	807.281	1170.55	1512.76	1859.12	2204.38	2389.68	2563.01	2724.8	2893.35	3066.33
14.0564		181.064	397.803	598.998	805.559	1170.09	1513.89	1859.09	2204.85	2389.98	2562.81	2724.79	2892.96	3066.26
14.0695		181.907	398.004	596.711	804.038	1170.14	1514.99	1859.15	2206.66	2390.05	2563.32	2725.23	2892.86	3066.8
14.0826		182.648	397.402	595.33	803.032	1169.41	1516.8	1859.31	2207.46	2390.44	2563.24	2726.14	2892.83	3067.17
14.0956		183.801	397.816	594.277	801.77	1169.61	1518.19	1859.27	2208.08	2391.22	2562.89	2726.05	2892.91	3067.61
14.1087		184.81	397.288	593.117	800.352	1169.21	1519.2	1860.34	2208.49	2392.64	2562.95	2726.16	2892.75	3067.47
14.1218		185.792	397.498	592.397	799.162	1168.05	1520.07	1861.48	2209.3	2393.91	2563.33	2725.69	2892.66	3067.4
14.1348		185.863	397.495	592.318	797.83	1166.86	1521.13	1862.5	2210.59	2395.09	2564.58	2725.66	2892.9	3067.44
14.1479		185.972	397.689	591.278	797.275	1166.86	1521.87	1862.46	2210.8	2396.02	2565.52	2725.31	2893.53	3067.62
14.1609		185.825	398.27	590.206	796.638	1167.09	1522.02	1861.94	2211.6	2396.45	2565.38	2725.88	2893.78	3067.65
14.174		185.425	398.473	588.528	795.353	1167.4	1522.03	1861.9	2212.23	2397.12	2564.7	2725.96	2894.5	3067.82
14.1871		185.002	398.554	587.963	793.849	1167.49	1521.57	1863.12	2213.61	2397.99	2564.83	2726.82	2895.33	3068.33
14.2001		183.954	398.423	588.251	792.979	1167.05	1521.19	1864.13	2214	2398.96	2565.15	2727.61	2896.34	3068.61
14.2132		182.958	398.612	588.256	793.204	1167.81	1520.27	1866.03	2213.94	2399.92	2565.79	2727.34	2897.01	3069.37
14.2263		181.312	398.814	587.945	793.452	1167.88	1519.9	1866.77	2213.73	2400.06	2566.5	2727.61	2896.72	3069.41
14.2393		180.269	398.891	586.45	793.561	1167.86	1519.08	1867.05	2213.64	2399.47	2566.79	2727.4	2896.82	3068.69
14.2524		179.728	399.342	586.23	793.397	1166.94	1519.73	1867.29	2213.99	2399.14	2567.43	2727.62	2896.97	3068.45
14.2654		179.704	398.816	585.935	791.775	1166.04	1519.84	1867.45	2214.23	2398.14	2568.18	2728.57	2896.84	3067.91
14.2785		179.446	399.165	585.665	790.52	1165.43	1520.21	1868.61	2214.29	2398.31	2568.87	2729.12	2897.1	3068.54
14.2916		178.407	398.939	585.294	789.851	1164.84	1520.81	1868.56	2213.82	2398.53	2569.27	2729.98	2896.35	3069.02
14.3046		177.967	398.452	584.234	790.17	1164.51	1520.93	1868.56	2214.08	2398.32	2569.51	2730.22	2896.06	3069.49
14.3177		177.583	398.191	583.401	791.665	1163.85	1520.85	1867.83	2213.58	2399.26	2569.55	2729.72	2895.95	3069.26
14.3308		178.218	397.552	583.077	790.973	1162.96	1520.22	1867.02	2213.8	2398.84	2570.08	2729.02	2895.42	3069.13
14.3438		178.08	397.014	583.501	789.822	1161.74	1520.01	1866.32	2213.67	2398.41	2571.09	2728.97	2896.04	3068.2
14.3569		177.783	397.118	584.6	789.188	1160.53	1520.97	1867.17	2213.58	2397.83	2572.08	2729.85	2896.67	3068.55
14.3699		177.289	396.489	584.459	788.809	1159.88	1522.57	1867.54	2214.26	2397.99	2572.7	2730.86	2897.03	3068.13
14.383		177.347	396.173	584.048	790.413	1159.6	1524.14	1867.42	2213.81	2398.74	2572.49	2730.87	2897.47	3068.66
14.3961		177.684	394.956	583.286	790.079	1159.86	1524.72	1866.81	2214.31	2399.56	2572.19	2731.05	2896.9	3068.27
14.4091		177.125	394.314	583.038	789.489	1159.47	1524.34	1865.63	2213.94	2399.52	2571.53	2730.64	2896.54	3067.75
14.4222		176.496	393.331	582.937	788.267	1158.74	1523.36	1864.9	2213.73	2398.45	2571.05	2731.15	2895.89	3066.65
14.4353		175.43	393.052	582.292	787.259	1157.8	1522.63	1864.74	2213.25	2397.4	2570.02	2731.81	2896.03	3065.57
14.4483		175.738	392.04	581.798	787.538	1156.82	1522.72	1864.67	2213.25	2396.04	2569.4	2732.05	2896.79	3064.63
14.4614		175.967	392.052	582.086	788.296	1156.37	1523.11	1865.15	2213.39	2396.82	2569.04	2732.36	2897.08	3064.92
14.4744		175.842	391.812	581.853	789.067	1155.64	1523.62	1865.91	2214.1	2396.79	2568.18	2731.98	2897.66	3065.16
14.4875		175.689	391.598	581.904	789.565	1154.48	1523.76	1866.35	2214.37	2397.3	2568.4	2731.2	2897.41	3065.46
14.5006		175.459	391.125	581.527	788.684	1153.35	1523.49	1866.92	2214.25	2396.78	2568.28	2729.9	2898.55	3065.28
14.5136		175.797	390.602	582.178	788.057	1152.62	1522.4	1867.11	2214.15	2397.24	2569.19	2729.49	2898.73	3065.05
14.5267		175.604	390.905	582.648	787.49	1153.11	1522.68	1867.4	2214.84	2398.54	2570.39	2730.38	2899.25	3065.72
14.5398		176.135	390.987	582.53	787.763	1154.02	1522.21	1867.35	2215.42	2398.72	2570.31	2731.72	2899.41	3067.26
14.5528		176.061	391.752	582.378	788.58	1153.51	1522.85	1868.35	2215.8	2399.26	2571.44	2732.24	2899.1	3068.49
14.5659		177.769	392.484	582.58	788.947	1152.54	1521.95	1869.17	2216.34	2399.34	2572.74	2732.43	2900.03	3068.72
14.579		178.378	392.674	582.83	788.382	1151.2	1521.13	1869.27	2217.54	2399.64	2573.57	2732.23	2900.49	3068.27
14.592		178.167	392.054	582.977	787.137	1151.22	1519.37	1868.91	2217.55	2400.58	2573.87	2732.2	2900.17	3067.6
14.6051		177.799	391.547	582.193	786.141	1151.36	1518.57	1869.64	2219.1	2401.1	2572.46	2732.26	2900.67	3067.32
14.6181		177.579	390.921	581.709	786.352	1150.81	1517.42	1870.28	2219.32	2401.27	2571.29	2733.06	2899.53	3068.17
14.6312		178.613	392.448	581.667	786.548	1151.57	1516.19	1871.19	2219.16	2401.88	2572.02	2733.44	2898.94	3068.78
14.6443		179.847	393.606	580.741	787.054	1151.43	1514.31	1872.22	2219.95	2402.46	2572.14	2734.48	2899.02	3069.27
14.6573		180.014	394.224	580.949	786.186	1151.16	1513.32	1872.66	2220.12	2403.15	2572.67	2735.01	2899.5	3070.22
14.6704		180.445	394.712	580.458	784.728	1150.89	1511.48	1873.78	2221.16	2403.7	2571.92	2734.99	2899.87	3070.26
14.6835		179.907	394.672	581.021	784.728	1150.25	1510.58	1874.48	2222.33	2403.69	2571.46	2734.48	2901.15	3069.83
14.6965		180.096	395.152	581.177	784.258	1150.87	1509.25	1874.46	2222.66	2404.1	2571.88	2734.64	2901.48	3070.65
14.7096		179.641	395.903	580.687	784.908	1151.86	1508.52	1875.37	2222.45	2404.1	2572.78	2734.28	2901.78	3070.68
14.7226		179.198	396.595	581.714	785.637	1153.2	1508.96	1875.19	2222.29	2405.23	2574.33	2734.84	2901.83	3071.75
14.7357		179.771	398.443	582.282	787.039	1153.56	1509.27	1874.87	2223.11	2406.8	2575.31	2735.75	2901.78	3072.16
14.7488		179.403	398.687	582.19	788.305	1153.15	1509.13	1873.6	2223.79	2408.52	2575.89	2735.8	2901.84	3071.17
14.7618		179.029	397.851	582.769	789.795	1151.82	1508.35	1872.57	2224.13	2410.18	2575.02	2734.99	2901.78	3070.28
14.7749		179.083	397.435	582.463	790.502	1151.28	1507.64	1871.54	2224.08	2410.09	2574.59	2734.22	2901.83	3070.36
14.788		179.19	397.722	583.48	790.369	1152.18	1507.07	1871.03	2223.89	2410.13	2574.65	2734.2	2902.49	3070.7
14.801		179.277	396.302	583.531	789.44	1152.97	1505.67	1869.66	2223.36	2409.02	2575.02	2734.74	2901.61	3070.41
14.8141		180.213	395.769	584.536	788.545	1153.71	1505.36	1868.58	2223.06	2408.1	2575.06	2735.4	2901.51	3070.51
14.8271		181.516	395.709	584.577	788.651	1152.78	1506.03	1867.05	2222.72	2407.11	2575.54	2735.94	2901.58	3070.52
14.8402		183.048	396.214	584.578	789.115	1151.47	1506.15	1864.8	2223.47	2406.02	2576.1	2735.66	2902.05	3070.47
14.8533		183.664	396.464	584.185	789.411	1151.18	1505.94	1863.37	2224.04	2405.21	2576.4	2734.96	2902.24	3070.81
14.8663		183.763	396.91	584.722	789.95	1152.12	1506.06	1862.48	2224.08	2405.6	2577.57	2734.07	2902.26	3070.36
14.8794		183.452	396.981	584.599	788.922	1153.17	1506.58	1862.84	2224.67	2405.93	2577.44	2733.74	2902.02	3069.55
14.8925		183.32	396.902	584.897	788.644	1153.47	1506.41	1862.38	2225.41	2405.75	2578.14	2733.2	2901.95	3069.41
14.9055		183.043	396.903	583.355	788.609	1152.72	1506.05	1861.45	2226.46	2404.6	2579.47	2733.22	2900.25	3069.64
14.9186		182.821	397.216	583.165	789.1	1152.48	1506.13	1860.98	2227.57	2404.99	2580.63	2733.49	2899.39	3069.86
14.9316		182.16	397.876	582.895	789.084	1152.5	1506.94	1860.48	2228.44	2404.89	2580.75	2733.72	2898.68	3069.48
14.9447		181.187	397.712	583.764	788.968	1152.22	1507.17	1859.67	2228.49	2404.9	2582.09	2733.35	2898.53	3069
14.9578		180.376	397.515	584.53	788.983	1151.65	1506.85	1859.19	2228.44	2405.08	2583.54	2733.52	2897.68	3068.64
14.9708		180.268	397.792	585.105	788.083	1152.09	1505.84	1859.06	2228.03	2405.66	2584.44	2734.91	2897.47	3069.09
14.9839		180.412	398.096	584.851	788.351	1153.73	1505.82	1859.58	2227.23	2406.07	2584.12	2735.42	2898.06	3068.68
14.997		181.454	398.468	584.789	788.688	1154.86	1505.68	1858.96	2226.89	2405.91	2583.48	2736.53	2898.62	3068.39
15.01		182.901	397.504	582.949	789.199	1154.69	1505.71	1858.01	2225.44	2406.85	2583.16	2735.8	2899.7	3068.6
15.0231		183.851	397.034	582.149	789.499	1154.81	1505.33	1858.08	2224.32	2407.54	2583.42	2736.48	2899.89	3068.33
15.0361		185.647	397.107	582.101	788.757	1154.36	1505.38	1857.71	2223.63	2408.23	2582.92	2737.13	2900.59	3068.48
15.0492		187.062	397.634	583.054	789.367	1154.05	1506.11	1857.51	2223.67	2407.8	2582.72	2737.37	2900.99	3068.32
15.0623		187.879	398.185	584.499	790.136	1154.04	1506.27	1856.45	2223.39	2407.3	2582.27	2738.12	2901.58	3067.56
15.0753		188.529	398.792	584.94	790.568	1153.38	1506.94	1856.75	2222.23	2406.89	2581.75	2738.32	2900.51	3067.19
15.0884		189.268	399.798	585.203	790.107	1153.16	1507.2	1857.46	2220.96	2407.09	2581.97	2738.88	2900.17	3067.14
15.1015		189.904	399.956	583.982	789.412	1152.79	1507.8	1857.96	2220.34	2407.18	2581.82	2739.54	2898.73	3067.5
15.1145		189.043	400.47	584.008	788.974	1153.32	1507.49	1858.32	2219.73	2406.53	2582.56	2740.28	2899.53	3066.97
15.1276		187.895	401.25	583.854	788.613	1152.81	1507.54	1858.36	2218.3	2406.08	2582.07	2741.17	2899.54	3067.07
15.1407		187.07	402.757	584.14	788.788	1152.25	1507.78	1857.72	2217.41	2404.89	2582.59	2741.35	2900.23	3067.01
15.1537		187.22	404.16	584.24	789.439	1151.5	1507.31	1857.54	2216.79	2404.55	2582.05	2740.35	2899.88	3067.11
15.1668		187.543	404.938	585.396	789.129	1151.78	1506.46	1857.47	2216.56	2404.09	2582.32	2739.79	2899.14	3067.48
15.1799		187.74	405.005	586.684	789.327	1152.41	1505.71	1858.3	2216.33	2403.58	2583.13	2739.43	2899.24	3066.93
15.1929		187.337	405.199	587.165	789.978	1153.1	1506.19	1858.39	2216.73	2403.12	2584.5	2739.69	2899.31	3066.95
15.206		186.825	404.533	587.376	791.317	1153.43	1506.9	1857.5	2216.4	2402.95	2585.22	2739.96	2899.8	3067.31
15.219		185.253	404.396	587.708	792.555	1154.15	1506.16	1857.32	2215.94	2402.6	2584.83	2740.12	2900.1	3067.55
15.2321		184.318	404.372	588.562	793.348	1154.54	1506.05	1857.65	2214.5	2403.36	2583.77	2740.17	2900.45	3067.73
15.2452		183.735	403.829	589.248	793.677	1153.84	1505.99	1858.37	2213.34	2403.45	2582.61	2739.96	2900.94	3067.97
15.2582		184.012	403.318	590.297	794.089	1152.68	1506.1	1858.67	2213.16	2402.12	2583.1	2738.54	2901.35	3067.53
15.2713		183.721	403.27	590.93	793.9	1152.71	1505.82	1858.46	2213.5	2401.14	2583.47	2738.57	2900.92	3067.19
15.2843		183.732	402.34	590.68	793.593	1153.43	1506.07	1858.48	2213.64	2400.43	2583.73	2737.82	2899.51	3067.36
15.2974		183.002	401.142	590.255	792.559	1153.74	1505.46	1858.21	2211.93	2401.03	2582.98	2738.61	2899.27	3067.23
15.3105		183.254	400.046	588.898	792.222	1152.97	1505.53	1858.46	2210.63	2400.61	2582.84	2739.16	2898.94	3067.34
15.3235		183.205	399.757	589.272	792.083	1153.28	1504.8	1859.07	2209.52	2400.36	2582.36	2738.36	2900.4	3066.57
15.3366		183.222	399.533	589.193	792.55	1154.18	1505.11	1859.82	2209.8	2399.64	2582.14	2738.17	2900.37	3066.62
15.3497		183.87	399.617	589.862	793.054	1154.44	1504.86	1859.21	2209.63	2399.07	2581.63	2737.88	2900.46	3066.89
15.3627		185.148	400.009	589.665	793.573	1154.9	1504.63	1858.24	2209.57	2398.14	2581.54	2739.06	2900.43	3066.69
15.3758		187.313	400.447	589.303	794.359	1154.51	1504.68	1857.97	2209.37	2397.6	2581.2	2739.55	2900.56	3066.71
15.3888		189.302	401.162	588.755	795.062	1154.88	1504.49	1858.37	2208.85	2397.72	2580.59	2739.54	2899.88	3066.36
15.4019		191.541	401.333	588.819	795.041	1155.18	1504.96	1858.44	2208.5	2397.71	2579.19	2738.93	2899	3067.24
15.415		192.691	401.756	588.348	794.434	1155.97	1505.18	1858.52	2208.57	2396.78	2578.59	2738.99	2898.89	3067.61
15.428		194.869	402.539	587.657	793.474	1155.57	1505.48	1857.96	2209.09	2396.61	2578.36	2739.33	2899.57	3068.6
15.4411		196.278	403.574	587.462	793.922	1156.04	1505.31	1858.84	2209.38	2395.65	2577.74	2739.11	2899.98	3068.63
15.4542		197.804	405.157	587.266	793.914	1156.28	1506.21	1858.44	2209.35	2395.99	2576.48	2738.67	2899.66	3068.36
15.4672		198.567	406.011	587.254	793.897	1156.85	1506.4	1858.23	2209.53	2395.17	2575.76	2738.24	2899.13	3067.45
15.4803		198.909	406.803	587.237	794.101	1157.02	1507.38	1858.16	2209.34	2395.76	2575.92	2737.35	2898.96	3067.49
15.4934		198.851	408.26	587.427	793.982	1156.88	1506.59	1858.03	2209.35	2395.55	2575.97	2736.67	2899.13	3067.47
15.5064		198.416	408.339	588.112	793.907	1157.16	1506.77	1857.76	2209.44	2395.74	2575.87	2736.12	2899.04	3067.36
15.5195		196.725	408.664	589.086	793.659	1156.86	1507.26	1857.48	2209.24	2396.36	2574.5	2735.19	2899.44	3067.39
15.5325		193.647	408.755	590.501	794.385	1157.17	1507.47	1857.58	2208.79	2395.91	2574.19	2734.81	2899.84	3067.44
15.5456		190.929	408.849	591.484	795.065	1157.09	1507.56	1858.2	2209.06	2395.75	2573.92	2734.47	2900.8	3067.67
15.5587		188.339	407.982	592.309	795.442	1157.45	1506.36	1857.89	2209.62	2395.24	2573.73	2734.96	2900.53	3066.54
15.5717		186.118	407.349	593.114	795.863	1157.76	1506.52	1858.48	2210.19	2395.07	2573.25	2734.61	2900.09	3066.6
15.5848		184.711	405.888	594.215	796.325	1158.13	1506.49	1858.02	2209.64	2395.19	2571.85	2735.18	2899.43	3066.57
15.5979		184.3	404.598	594.538	797.258	1159.15	1506.99	1858.46	2209.78	2394.87	2571.4	2735.25	2898.83	3067.33
15.6109		183.344	403.065	594.042	798.147	1158.41	1507.35	1858.56	2210.21	2395.61	2570.93	2735.37	2899.25	3066.75
15.624		182.517	402.753	593.612	799.184	1158.13	1507.92	1859.36	2210.94	2396.24	2570.25	2734.36	2900.25	3066.98
15.6371		181.346	401.914	593.705	799.468	1157.57	1509.33	1860.08	2211.67	2396.31	2569.54	2733.56	2901.07	3066.85
15.6501		181.504	401.384	593.87	799.534	1158.05	1509.14	1860.36	2211.34	2395.94	2568.79	2732.8	2901.52	3066.73
15.6632		181.153	400.43	593.034	798.564	1158.64	1509.23	1859.91	2211.3	2395.67	2569.2	2732.47	2900.44	3066.65
15.6762		181.337	400.007	592.421	797.68	1158.78	1509.04	1859.86	2210.75	2395.77	2569.45	2732.29	2899.5	3065.91
15.6893		181.352	399.502	592.776	797.303	1159.44	1509.94	1859.75	2210.35	2395.05	2569.37	2732.28	2898.82	3066
15.7024		181.481	399.024	593.545	796.163	1160.54	1510.01	1859.24	2209.68	2394.94	2569.63	2731.24	2898.93	3066.92
15.7154		182.05	398.614	593.795	795.585	1162.18	1510.94	1858.72	2209.43	2394.32	2569.21	2730.59	2899.08	3067.32
15.7285		182.045	398.527	592.753	795.21	1162.87	1511.06	1858.8	2209.92	2395.09	2568.89	2730.14	2899.68	3067.04
15.7416		181.948	398.541	591.622	795.802	1162.13	1512.05	1859.72	2210.35	2395.11	2568.88	2730.18	2899.64	3067.07
15.7546		180.467	398.339	590.146	795.863	1160.62	1512.58	1859.95	2210.18	2395.42	2569.42	2729.87	2899.36	3067.15
15.7677		179.786	397.419	589.352	795.343	1159.38	1512.98	1860.38	2210.07	2395.43	2569.5	2729.6	2898.45	3067.47
15.7807		180.664	397.21	588.488	794.415	1159.67	1513.25	1860.73	2210.24	2396.43	2569.64	2729.92	2898.24	3067.1
15.7938		181.368	397.742	588.137	793.982	1160.1	1513.11	1861.31	2210.93	2397.08	2569.24	2730.95	2898.06	3066.99
15.8069		182.158	397.259	587.062	793.572	1161	1513.83	1861.58	2210.46	2397.47	2569.03	2731.06	2898.13	3067.03
15.8199		182.009	396.688	586.8	792.471	1160.86	1514.18	1861.39	2210.68	2396.75	2568.95	2730.85	2897.74	3067.23
15.833		182.552	396.621	586.281	792.009	1160.73	1514.92	1861.4	2211	2396.66	2569.11	2729.59	2896.69	3067.51
15.846		182.577	396.926	586.28	791.442	1159.45	1514.81	1862.32	2211.6	2396.87	2569.58	2729.35	2896.11	3066.67
15.8591		182.287	397.868	586.251	791.967	1159.08	1514.7	1863.15	2211.53	2396.93	2569.38	2729.65	2896.08	3066.53
15.8722		181.897	398.144	586.038	791.219	1158.69	1514.13	1863.92	2210.97	2396.15	2569.53	2730.28	2896.39	3066.08
15.8852		181.801	397.976	585.17	790.547	1158.48	1514.54	1863.74	2210.84	2396.09	2568.67	2729.73	2896.65	3066.98
15.8983		182.155	398.051	584.989	790.555	1158.79	1514.38	1863.39	2210.58	2396.7	2568.54	2729.33	2896.71	3067.11
15.9114		182.234	399.055	584.793	791.248	1159.63	1515.43	1862.85	2210.14	2397.67	2568.07	2729.17	2896.39	3067.16
15.9244		182.136	399.491	585.414	790.617	1160.11	1515.63	1863.25	2210.02	2397.32	2568.11	2730.56	2896.19	3066.78
15.9375		182.672	399.572	584.847	790.472	1160.03	1515.45	1863.73	2210.21	2397.55	2567.95	2730.94	2897	3066.58
15.9506		184.083	399.66	584.411	789.76	1158.63	1514.98	1863.85	2210.52	2397.91	2567.87	2731.23	2897.35	3066.62
15.9636		185.741	400.015	584.19	790.71	1157.56	1513.73	1864.79	2210.37	2397.78	2568.77	2731.49	2897	3067.33
15.9767		187.408	399.82	584.66	790.653	1156.61	1512.82	1865.03	2210.22	2396.8	2569.07	2731.29	2897.07	3067.57
15.9898		188.68	399.523	585.29	790.721	1156.27	1512.39	1865.52	2210.61	2396.02	2569.24	2731.69	2896.98	3067.83
16.0028		189.914	399.662	585.06	790.025	1155.46	1512.07	1865.54	2211.05	2395.62	2569.18	2730.88	2896.59	3067.56
16.0159		190.961	401.675	585.389	790.545	1155.45	1512.19	1866	2211.01	2395.74	2569.46	2731.23	2896.19	3067.73
16.0289		190.522	402.683	585.16	790.871	1155.7	1511.83	1866.46	2211.44	2396.13	2570.07	2731	2896.11	3067.22
16.042		189.699	403.269	585.584	790.828	1155.77	1511.56	1866.6	2211.47	2396.58	2571.01	2730.58	2896.79	3067.02
16.0551		189.066	402.694	585.598	790.409	1155.86	1511.47	1866.1	2212.42	2396.39	2571.38	2730.09	2897.21	3066.86
16.0681		188.901	403.001	585.844	791.132	1154.88	1510.49	1865.42	2212.2	2396.29	2570.99	2729.57	2897.59	3067.3
16.0812		187.809	403.83	586.289	791.721	1154.23	1510.34	1864.84	2212.72	2396.24	2571.14	2729.5	2897.77	3067.19
16.0942		186.972	405.15	587.546	792.388	1153.45	1510.42	1864.34	2213.32	2397.27	2570.92	2729.55	2898.14	3067.18
16.1073		186.506	405.952	588.013	792.348	1152.75	1510.32	1864.78	2213.64	2397.49	2571.08	2729.76	2898.42	3066.99
16.1204		185.913	406.282	589.347	792.671	1153.24	1510.13	1864.77	2213.63	2397.45	2570.75	2729.56	2898.33	3066.83
16.1334		185.198	405.737	589.572	792.728	1153.56	1510.12	1864.66	2213.28	2397.28	2570.69	2730.11	2898.16	3066.9
16.1465		184.621	405.071	590.066	793.208	1154.24	1510.35	1864.67	2214.25	2397.92	2570.7	2730.47	2897.76	3067.15
16.1596		184.525	404.797	589.683	794.422	1154.41	1510.24	1864.33	2215.08	2398.35	2570.67	2730.77	2897.59	3067.6
16.1726		185.242	404.864	589.968	795.232	1154.58	1509.81	1864.23	2215.72	2398.58	2570.34	2731.1	2897.03	3067.72
16.1857		185.653	405.075	591.347	796.015	1154.74	1509.01	1863.72	2215.28	2398.3	2570.37	2731.54	2897.35	3067.71
16.1988		186.628	405.258	591.935	796.08	1154.65	1508.11	1863.75	2214.77	2398.65	2570.61	2731.63	2898.15	3068.05
16.2118		187.598	404.915	591.653	796.31	1154.68	1507.99	1863.92	2214.08	2399.43	2570.42	2731.18	2898.46	3067.99
16.2249		188.519	403.608	591.345	796.674	1155.19	1508.38	1863.53	2214.23	2400.21	2570.47	2730.56	2898.49	3067.99
16.2379		188.398	403.055	591.48	797.143	1156.15	1508.97	1862.32	2214.82	2401.16	2570.04	2729.96	2897.94	3067.19
16.251		187.827	403.712	592.196	797.956	1157.25	1509.66	1861.9	2215.63	2400.66	2569.66	2729.66	2897.57	3067.59
16.2641		187.621	405.48	592.603	797.192	1157.42	1509.28	1861.46	2216.12	2400.67	2569.56	2730.19	2897.46	3068.28
16.2771		187.539	408.081	592.418	796.457	1157.72	1509.45	1862.05	2216	2400.48	2569.83	2730.66	2897.44	3068.69
16.2902		187.074	408.038	591.313	795.948	1157.99	1509.45	1862.04	2215.35	2401.08	2570.61	2731.04	2897.45	3068.48
16.3033		186.011	408.983	591.133	796.126	1158.75	1510.22	1862.15	2214.85	2401.2	2571.67	2730.96	2896.79	3067.67
16.3163		185.104	407.683	591.609	796.545	1159.12	1510.13	1861.87	2214.47	2400.79	2572.28	2730.8	2896.97	3067.44
16.3294		185.083	405.649	592.753	797.213	1159.67	1509.97	1861.79	2214.34	2400.2	2572.15	2730.49	2896.93	3067.89
16.3424		185.489	403.192	593.543	797.207	1160.43	1510.07	1862.02	2214.49	2400.23	2571.4	2730.49	2897.57	3067.92
16.3555		184.951	402.169	593.765	797.711	1161.55	1509.94	1862.16	2214.55	2400.7	2571.7	2730.55	2897.4	3068.2
16.3686		184.451	401.421	594.85	797.885	1162.42	1510.07	1862.07	2214.15	2401.01	2571.73	2731.14	2897.64	3068.37
16.3816		184.361	401.646	597.056	798.914	1162.31	1511.02	1861.22	2214.32	2401.05	2572.31	2731.59	2897.5	3068.04
16.3947		184.65	400.751	598.454	799.83	1161.93	1512.72	1861.04	2214.79	2401.68	2572.33	2731.48	2898.44	3068.29
16.4078		184.352	401.058	600.758	801.207	1161.82	1513.75	1861.22	2215.51	2401.25	2573.55	2731.67	2898.75	3068.3
16.4208		184.941	400.451	601.525	801.586	1162.49	1514.18	1862.09	2215.54	2400.62	2573.47	2732.04	2898.4	3068.38
16.4339		185.339	400.213	600.65	801.006	1164	1514.31	1862.49	2215.55	2400.22	2573.17	2732.08	2897.99	3067.48
16.447		185.489	399.917	598.86	800.318	1164.33	1515.26	1862.49	2215.28	2400.62	2572.09	2732.2	2897.98	3067.82
16.46		185.566	399.908	595.405	798.516	1164.1	1516.11	1862.08	2215.1	2401.12	2572.35	2732.9	2898.08	3068.55
16.4731		185.65	399.978	593.909	797.696	1163.87	1517.29	1862.06	2214.42	2401.15	2573.16	2733.62	2898.78	3069.48
16.4861		185.75	400.168	591.346	796.945	1163.69	1518.44	1862.3	2213.67	2400.48	2573.56	2734.1	2899.28	3069.21
16.4992		185.693	401.185	590.432	796.556	1164.11	1519.18	1863.26	2213.39	2399.53	2573.75	2734.59	2900.49	3069.7
16.5123		185.467	402.171	590.298	795.824	1164.62	1519.53	1863.99	2213.63	2399.68	2573.38	2734.6	2900.62	3069.96
16.5253		186.573	402.653	589.882	794.851	1164.71	1518.74	1863.66	2213.75	2400.14	2572.87	2734.47	2900.46	3069.61
16.5384		186.799	402.309	589.366	794.586	1164.91	1519.9	1863.04	2214.17	2400.09	2572.98	2734.37	2900.19	3069.32
16.5514		187.146	401.372	588.835	794.702	1164.8	1520.85	1863.8	2215.06	2399.48	2573.23	2734.16	2900.23	3068.54
16.5645		187.357	400.875	589.084	795.128	1164.72	1522.09	1864.76	2214.94	2398.34	2573.54	2734.33	2900.17	3068.75
16.5776		187.333	401.063	589.375	794.609	1165.14	1522.49	1866.38	2214.84	2398.21	2572.98	2734.52	2900.33	3068.9
16.5906		188.099	401.17	589.183	794.48	1165.27	1522.5	1867.7	2214.5	2399.07	2572.76	2734.12	2900.69	3069.91
16.6037		189.146	401.677	588.823	794.507	1165.17	1522.43	1868.91	2214.77	2399.83	2571.94	2733.74	2900.78	3069.79
16.6168		190.189	402.785	588.07	794.277	1164.84	1522.52	1869.26	2214.94	2400.57	2572.18	2733.73	2900.66	3070.23
16.6298		191.351	403.535	588.499	794.387	1164	1522.09	1869.55	2214.52	2400.76	2572.65	2734.01	2900.34	3069.68
16.6429		192.999	404.393	588.875	793.934	1163.45	1521.36	1869.92	2214.16	2401.07	2573.51	2734.31	2900.52	3069.39
16.656		194.384	404.995	588.775	793.997	1161.89	1521.06	1870.81	2213.93	2401.34	2573.83	2734.49	2900.89	3068.88
16.669		195.296	405.704	589.121	794.034	1160.98	1520.58	1871.92	2214.5	2400.69	2573.09	2734.08	2900.63	3068.59
16.6821		195.472	406.406	589.125	793.768	1160.79	1520.12	1872.37	2215.86	2400	2572.24	2734.32	2900.01	3069.17
16.6951		195.797	405.868	589.236	793.747	1160.79	1519.71	1873.37	2216.31	2399.57	2571.94	2733.93	2900.01	3069.52
16.7082		194.852	405.902	589.188	793.72	1160.53	1518.93	1874.14	2216.38	2400.1	2573.07	2733.83	2900.28	3069.77
16.7213		193.939	406.625	589.537	794.485	1159.6	1518.29	1874.83	2216.32	2401.37	2573.43	2734.19	2900.89	3069.42
16.7343		194.484	407.274	590.621	794.478	1159.49	1518.29	1875.82	2217.09	2402.18	2574.01	2734.19	2900.38	3069.02
16.7474		194.684	408.026	592.145	794.682	1159.33	1518.33	1875.49	2217.14	2402.11	2573.63	2733.63	2900.11	3069.28
16.7605		194.878	408.301	593.147	795.045	1159.1	1517.63	1875.89	2216.93	2401.98	2573.29	2733.22	2900.46	3069.56
16.7735		195.775	408.419	593.725	796.057	1158.43	1516.72	1875.7	2217.61	2401.66	2573.03	2734.47	2901.08	3070.49
16.7866		197.142	408.817	593.614	796.543	1157.45	1516.16	1876.25	2218.37	2401.87	2572.44	2735.17	2901.7	3070.47
16.7996		198.262	409.221	594.328	797.322	1157.05	1516.11	1875.33	2219.25	2402.09	2573.32	2735.21	2901.23	3070.72
16.8127		198.116	409.87	594.789	797.637	1157.74	1515.84	1874.61	2220.45	2402.48	2573.72	2734.98	2901.13	3070.98
16.8258		197.801	410.88	594.459	797.988	1158.46	1515.35	1872.96	2221.25	2402.7	2573.89	2734.54	2901.09	3071.43
16.8388		197.276	411.226	594.048	798.334	1158.3	1514.54	1871.64	2222.56	2402.86	2574.22	2734.8	2900.34	3071.08
16.8519		197.488	411.379	593.625	799.019	1157.64	1513.06	1871.58	2223.18	2404.04	2573.82	2733.67	2899.69	3070.52
16.865		197.275	412.138	594.051	799.595	1157.88	1512.11	1872.46	2224.22	2404.59	2574.11	2733.86	2899.71	3069.64
16.878		196.778	413.121	594.112	799.512	1158.97	1511.51	1871.81	2224.63	2405.19	2573.93	2734.65	2899.75	3069.43
16.8911		195.74	414.648	594.667	798.903	1159.17	1511.99	1870.43	2226.14	2405.2	2574.32	2734.48	2900	3069.03
16.9042		194.833	414.875	594.987	798.742	1159.16	1512.39	1869.14	2226.94	2405.98	2573.85	2735	2900.21	3069.82
16.9172		193.86	415.557	595.132	799.262	1159.01	1512.46	1869.12	2228.77	2406.71	2573.37	2734.27	2900.97	3070.83
16.9303		192.768	415.456	595.562	799.956	1159.15	1512.5	1869.15	2229.61	2407.81	2572.68	2734.48	2900.78	3071.54
16.9433		191.259	415.655	595.974	801.169	1159.61	1512.24	1868.88	2230.68	2409.48	2572.89	2734.21	2901.06	3070.53
16.9564		190.903	415.097	596.578	802.116	1160.72	1512.16	1867.72	2231.52	2411.55	2572.75	2734.04	2900.62	3069.94
16.9695		191.201	413.923	597.483	802.648	1161.79	1511.63	1866.67	2231.21	2413.05	2573.47	2734.65	2900.68	3069.76
16.9825		191.471	412.788	599.063	803.088	1162.64	1511.88	1865.92	2231.37	2414.67	2574.47	2735.32	2900.98	3070.25
16.9956		191.729	412.062	600.256	803.721	1162.9	1512.23	1864.86	2230.82	2415.78	2575.12	2735.64	2900.16	3070.1
17.0086		191.38	411.542	601.381	804.672	1162.81	1512.67	1865.1	2230.34	2416.65	2575.66	2735.38	2900.2	3069.62
17.0217		191.283	410.627	601.753	805.353	1162.44	1513	1865.2	2230.23	2417.03	2575.94	2735.13	2900.23	3069.92
17.0348		191.432	410.581	601.916	806.266	1162.45	1513.55	1865.19	2229.74	2417.29	2576.4	2734.9	2901.26	3070.06
17.0478		192.4	410.307	600.985	806.484	1162.65	1514.82	1864.89	2229.12	2417.29	2576.77	2735.12	2901.86	3070.59
17.0609		193.305	409.421	600.383	807.949	1162.85	1515.13	1864.3	2227.1	2416.97	2577.99	2735.69	2901.49	3070.75
17.074		194.885	409.679	600.177	807.942	1162.6	1515.18	1864.52	2224.95	2415.92	2578.94	2736.34	2900.87	3071.43
17.087		196.36	410.065	600.339	808.273	1162.42	1515.32	1864.33	2223.03	2414.93	2580.15	2735.9	2900.55	3071.03
17.1001		197.995	410.576	600.696	807.646	1162.62	1515.28	1864.29	2222.53	2413.62	2580.43	2736.06	2900.88	3070.88
17.1132		199.118	410.18	600.336	808.398	1163.69	1515.22	1863.9	2223.15	2412.38	2581.04	2736.69	2900.8	3070.22
17.1262		200.013	410.453	599.922	807.966	1164.17	1515.18	1863.78	2223.45	2411.61	2581.67	2737.63	2901.08	3070.22
17.1393		200.892	411.437	599.46	806.548	1165.41	1515.35	1863.88	2222.9	2410.95	2582.73	2737.95	2901.49	3069.91
17.1523		200.979	413.047	599.417	804.782	1166.06	1514.79	1864.43	2221.48	2410.65	2584.38	2737.86	2901.87	3070.58
17.1654		201.162	413.965	599.147	804.001	1167.02	1515.27	1864.67	2220.55	2409.83	2585.97	2737.84	2902.48	3071.64
17.1785		201.029	414.39	599.451	804.033	1167.85	1515.13	1865.46	2219.91	2408.59	2586.56	2738.83	2902.73	3071.51
17.1915		200.419	414.607	598.953	803.331	1168.61	1515.32	1865.59	2218.87	2408.04	2586.62	2740.02	2903.27	3070.97
17.2046		198.692	414.462	598.463	803.314	1168.96	1515.59	1865.42	2218.19	2408.44	2586.14	2741.04	2903.12	3070.55
17.2177		197.018	415.548	598.521	804.024	1169.35	1515.64	1865.22	2218.02	2408.1	2587.1	2741.41	2903.42	3070.41
17.2307		195.664	416.45	598.853	804.63	1169.33	1515.82	1865.59	2217.44	2406.53	2586.62	2741.3	2903.2	3070.61
17.2438		194.737	416.052	599.789	804.937	1169.42	1515.82	1865.92	2216.96	2405.61	2587.08	2742.47	2903.8	3070.98
17.2569		194.059	415.709	599.74	805.077	1169.62	1516.48	1866.18	2216.84	2404.99	2586.81	2743.36	2904.66	3071.85
17.2699		192.994	413.915	600.256	805.386	1169.53	1516.61	1865.91	2217.07	2404.87	2586.58	2744.61	2905.27	3071.59
17.283		192.362	412.657	600.894	805.962	1169.43	1516.8	1866.73	2217.13	2405.54	2585.75	2744.89	2906.14	3070.69
17.296		191.557	411.059	601.649	806.382	1169.23	1516.45	1866.43	2216.78	2404.97	2585.47	2746.02	2906.66	3070.09
17.3091		190.652	410.888	602.312	806.616	1169.49	1517.68	1865.59	2217.47	2405.41	2584.9	2746.49	2907.23	3070.72
17.3222		190.015	410.372	602.555	807.036	1170.1	1518.9	1865.12	2217.91	2404.21	2583.7	2746.65	2907.1	3071.14
17.3352		190.207	409.759	602.52	807.279	1170.05	1519.68	1865.28	2217.92	2403.82	2582.49	2747	2907.18	3071.18
17.3483		190.462	409.37	601.399	807.119	1170.09	1519.71	1866.36	2217.07	2403.01	2583.01	2747.46	2906.92	3071.38
17.3614		190	409.19	601.045	806.211	1169.77	1519.31	1866.48	2217.58	2402.86	2583.06	2748.24	2907.51	3071.6
17.3744		189.188	409.175	600.837	806.353	1169.96	1519.91	1866.49	2218.51	2402.92	2583.32	2748.39	2907.57	3071.66
17.3875		188.345	408.531	600.923	806.468	1170.24	1520.75	1866.76	2219.51	2402.7	2582.04	2747.06	2908.15	3071.81
17.4005		187.781	407.876	600.592	806.509	1170.66	1521.05	1866.95	2219.8	2403.02	2581.12	2745.91	2907.95	3071.82
17.4136		187.628	407.447	600.233	805.879	1170.42	1521.18	1867.38	2220.18	2402.89	2579.83	2744.73	2908.65	3072.34
17.4267		188.257	406.885	599.683	805.293	1170.18	1521.34	1867.12	2220.79	2403.16	2579.47	2744.54	2909.9	3072.34
17.4397		188.526	406.419	599.054	804.649	1169.59	1521.96	1867.55	2220.71	2403.48	2579.53	2743.96	2910.74	3072.96
17.4528		188.258	405.782	598.766	803.517	1169.41	1522.37	1867.76	2219.87	2403.68	2579.78	2743.87	2910.33	3073.67
17.4659		188.282	405.662	598.296	802.615	1168.88	1522.28	1867.78	2218.88	2403.82	2578.48	2743.66	2909.3	3074
17.4789		188.076	405.393	598.65	801.597	1168.78	1522.53	1868.3	2219.29	2404.32	2577.54	2743.56	2908.81	3074.02
17.492		187.708	405.043	598.174	800.707	1168.58	1522.25	1868.77	2219.7	2405.02	2577.36	2742.38	2909.43	3073.38
17.5051		187.123	405.4	597.577	800.402	1168.82	1522.98	1869.98	2220.23	2405.73	2578.08	2741.17	2910.18	3073.49
17.5181		187.445	405.788	596.452	800.172	1168.42	1523.36	1870.04	2219.96	2405.4	2578.17	2739.84	2911.04	3073.63
17.5312		187.772	405.6	595.282	800.208	1167.76	1523.72	1870.2	2219.59	2405.2	2577.99	2739.8	2910.75	3074.16
17.5442		189.025	405.11	594.527	799.801	1167.87	1523.73	1869.95	2219.17	2405	2577.36	2739.5	2909.36	3074.1
17.5573		190.351	405.04	594.024	799.384	1167.82	1523.55	1870.65	2218.95	2405.26	2577.52	2739.24	2908.44	3073.44
17.5704		191.085	405.28	594.121	799.33	1168.43	1523.55	1870.79	2219.08	2405.48	2577.97	2738.61	2907.15	3073.04
17.5834		190.99	404.849	594.083	798.865	1168.53	1523.53	1871.16	2219.43	2405.49	2578.91	2738.19	2906.23	3073.41
17.5965		190.879	404.381	593.741	798.625	1169.02	1523.2	1871.1	2219.64	2406.01	2579.38	2738.4	2905.62	3074.14
17.6095		190.533	404.831	593.377	798.339	1168.2	1523.39	1871.78	2218.55	2406.06	2579.19	2738.6	2905.8	3075.04
17.6226		190.127	405.603	592.88	797.766	1167.66	1522.91	1872.17	2218.23	2406	2578.65	2738.24	2906.02	3075.55
17.6357		189.778	405.74	592.48	797.104	1167.21	1522.98	1873.03	2217.84	2405.1	2578.73	2738.19	2906.17	3075.86
17.6487		189.331	405.321	592.233	796.989	1166.64	1522.47	1872.92	2218.27	2404.37	2578.17	2737.97	2906.27	3075.62
17.6618		190.144	405.117	592.597	797.576	1165.88	1522.17	1873.08	2218.07	2403.91	2578.02	2737.63	2906.74	3075.68
17.6749		190.159	404.948	592.652	796.952	1165.16	1521.99	1873.26	2218.94	2403.56	2578.1	2737.88	2906.32	3075.13
17.6879		189.842	405.242	592.979	796.883	1165.33	1522.2	1873.7	2219.73	2403.84	2579.6	2737.5	2906.35	3074.66
17.701		190.137	405.1	593.042	796.39	1165.18	1521.89	1874.15	2219.96	2403.51	2580.34	2737.68	2904.99	3074.61
17.7141		190.476	405.502	592.847	796.668	1164.86	1521.68	1874.82	2220.56	2403.6	2581.19	2737.49	2904.25	3075.06
17.7271		190.978	405.898	592.102	797.346	1164.53	1521.84	1875.01	2221.24	2403.55	2581.22	2738.15	2903.67	3074.83
17.7402		190.969	406.59	591.886	797.983	1163.92	1522.13	1874.94	2221.74	2404.22	2581.39	2738.65	2903.91	3074.74
17.7532		190.657	406.514	593.007	797.889	1163.15	1521.8	1874.69	2221.21	2404.65	2581.2	2738.55	2904.36	3074.99
17.7663		191.673	406.805	593.619	797.43	1162.28	1520.23	1874.83	2220.49	2404.2	2581.7	2738.94	2904.59	3075.94
17.7794		192.246	406.989	593.629	797.841	1162.26	1519.15	1875.97	2220.72	2404.08	2581.29	2738.69	2904.69	3076.46
17.7924		193.765	407.254	592.776	798.424	1162.61	1519.22	1876.3	2221.89	2404.6	2580.26	2738.79	2904.33	3076.06
17.8055		194.392	407.002	592.815	798.238	1163.14	1519.1	1875.86	2222.76	2405.56	2579.28	2739.2	2904.34	3075.41
17.8186		194.923	406.967	592.92	797.641	1162.6	1518.44	1874.93	2223.04	2406.07	2578.22	2739.71	2903.84	3075.26
17.8316		195.815	406.296	593.823	798.518	1162.33	1517.59	1874.22	2223.15	2406.51	2578.02	2739.95	2904.14	3075.42
17.8447		197.387	406.64	594.699	799.756	1162.02	1517.22	1873.9	2224.17	2406.94	2577.15	2739.82	2904.26	3075.17
17.8577		199.613	407.731	595.072	800.523	1162.05	1517.24	1873.48	2225.15	2406.6	2577.38	2739.4	2905.2	3074.3
17.8708		201.408	409.755	594.654	800.065	1161.3	1517.02	1872.78	2224.7	2406.29	2577.78	2739.8	2905.02	3073.81
17.8839		203	411.839	595.073	799.216	1160.79	1516.34	1873.22	2224.75	2407	2578.16	2739.66	2905.44	3073.29
17.8969		203.816	413.412	595.282	798.372	1160.52	1516.46	1873.26	2224.94	2408.42	2577.84	2739.78	2905.81	3073.57
17.91		203.324	414.059	595.659	798.279	1160.82	1516.52	1873.48	2225.95	2409.42	2577.83	2739.76	2906.13	3073.4
17.9231		203.482	414.668	595.765	798.467	1161.48	1517.32	1873.08	2226.35	2409.26	2577.9	2740.43	2906.05	3073.75
17.9361		203.443	416.237	595.629	799.301	1161.42	1516.74	1872.91	2226.31	2409.83	2578.2	2739.83	2906.1	3074.75
17.9492		203.986	418.482	595.294	800.065	1161.74	1516.03	1873	2226.38	2410.56	2578.38	2739.08	2906.39	3075.12
17.9623		204.198	420.753	595.671	801.23	1161.43	1515.35	1872.79	2226.62	2410.99	2578.72	2738.24	2905.9	3075.05
17.9753		204.397	421.013	596.339	802.235	1161.34	1514.35	1872.54	2226.78	2411.33	2578.89	2738.58	2905.7	3074.01
17.9884		204.433	420.901	597.405	802.554	1161.79	1514.07	1872.06	2226.64	2411.77	2579.17	2738.39	2905.89	3073.93
18.0014		204.372	420.811	597.47	802.092	1162.79	1514.23	1871.31	2226.48	2411.9	2579.24	2738.84	2906.81	3074.4
18.0145		203.818	421.498	597.391	802.429	1162.83	1515.66	1870.78	2226.44	2411.82	2579.97	2738.6	2906.74	3074.69
18.0276		204.404	421.834	598.074	803.118	1163.12	1516.87	1870.32	2226.3	2412.03	2580.02	2738.81	2906.12	3075.04
18.0406		205.398	421.966	598.725	804.704	1162.73	1517.33	1870.6	2226.38	2411.73	2580.37	2738.31	2905.05	3075.03
18.0537		207.22	421.462	600.361	806.246	1163.11	1517.55	1870.5	2226.6	2411.52	2580.95	2739.01	2905.25	3075.16
18.0667		209.481	421.382	601.2	807.686	1163.09	1517.4	1869.98	2226.4	2411.54	2582.41	2739.42	2906.12	3075.07
18.0798		212.369	422.056	603.257	809.026	1162.9	1517.24	1868.98	2226.43	2411.83	2582.99	2739.67	2906.36	3074.74
18.0929		215.397	421.838	604.72	810.492	1163.46	1516.94	1868.08	2227.22	2412.81	2583.77	2739.65	2906.3	3074.78
18.1059		217.823	422.51	605.553	811.196	1163.89	1516.83	1867.46	2227.24	2412.68	2584.15	2739.78	2905.78	3074.14
18.119		219.211	422.026	606.234	811.999	1164.45	1516.68	1867.75	2226.53	2412.61	2584.49	2741.25	2905.88	3073.91
18.1321		219.65	422.094	606.865	812.541	1164.35	1516.27	1867.9	2225.12	2411.79	2585.22	2741.82	2905.58	3073.81
18.1451		219.485	422.838	607.22	812.728	1163.64	1516.07	1868.11	2224.67	2411.09	2585.25	2741.71	2906.19	3074.37
18.1582		217.888	423.678	607.974	812.636	1163.25	1516.2	1868.91	2223.79	2410.55	2585.28	2742.01	2906.94	3074.2
18.1713		216.282	423.931	608.465	812.145	1163.51	1516.53	1868.75	2224.26	2410.78	2585.54	2742.36	2907.84	3074.05
18.1843		213.225	424.518	607.471	811.626	1165.46	1516.84	1868.61	2224.04	2410.91	2585.63	2743.07	2907.52	3073.84
18.1974		210.837	424.59	606.745	811.891	1166.86	1516.84	1867.95	2223.57	2411.11	2585.71	2743.13	2907.13	3074.53
18.2104		209.385	425.064	606.591	811.584	1167.7	1516.71	1867.79	2223.66	2410.67	2585.65	2742.51	2906.16	3074.52
18.2235		208.462	426.301	607.356	811.55	1167.89	1516.09	1867.63	2223.22	2410.08	2586.28	2743.2	2906.1	3074.37
18.2366		207.944	427.878	607.31	811.06	1168.82	1516.61	1867.32	2222.82	2409.58	2586.5	2744.06	2906.62	3074.38
18.2496		206.937	428.693	606.908	811.095	1170.15	1517.31	1867.25	2222.1	2409.58	2586.43	2744.98	2906.55	3074.72
18.2627		206.553	428.595	607.359	810.676	1171.38	1517.99	1867.56	2221.43	2409.42	2586.2	2744.9	2907.19	3074.54
18.2758		204.917	427.449	607.963	810.779	1172.81	1517.68	1867.2	2221.17	2409.15	2585.97	2744.6	2907.22	3074.8
18.2888		204.145	426.293	607.801	810.955	1173.13	1518.23	1867.87	2220.53	2409.29	2586.45	2745.47	2907.96	3075.27
18.3019		204.607	425.64	607.416	811.081	1173.42	1519.12	1868.12	2220.57	2409.37	2585.91	2745.7	2908.54	3075.11
18.3149		204.833	424.819	607.036	810.747	1172.72	1519.63	1868.46	2220.23	2409.6	2585.79	2745.9	2908.53	3074.78
18.328		204.984	425.007	607.768	811.183	1172.8	1519.56	1868.23	2220.02	2408.25	2584.6	2746.33	2909.32	3074.7
18.3411		204.521	424.262	609.053	811.258	1172.99	1519.56	1868.4	2219.75	2407.34	2584.9	2746.8	2909.23	3075.59
18.3541		203.813	423.175	609.49	812.041	1173.44	1520.14	1868.5	2219.72	2407.12	2585.46	2747	2909.22	3075.55
18.3672		203.606	422.903	610.189	813.166	1173.36	1521.64	1868.98	2219.7	2407.43	2585.41	2747.07	2909.04	3075.05
18.3803		202.358	423.644	610.273	813.973	1173.1	1521.88	1868.58	2219.05	2407.28	2585.28	2746.89	2908.72	3074.83
18.3933		202.443	423.908	611.119	814.297	1172.73	1522.44	1868.99	2218.84	2407.02	2584.58	2747	2908.75	3075.17
18.4064		201.757	422.415	611.61	814.261	1172.58	1521.92	1868.64	2219.11	2406.74	2584.06	2747.38	2908.95	3076.06
18.4195		202.242	420.394	611.54	814.487	1172.93	1521.73	1869.04	2219.03	2405.67	2583.76	2747.82	2908.65	3075.95
18.4325		202.4	418.944	610.748	815.557	1173.08	1522.72	1868.6	2218.7	2404.93	2582.15	2747.53	2908.48	3076.54
18.4456		202.255	417.992	610.082	816.172	1173.23	1523.61	1869	2218.44	2403.71	2582.1	2746.59	2908.74	3075.81
18.4586		201.228	417.511	610.176	816.446	1173.72	1524.8	1868.44	2218.85	2403.66	2582.35	2746.14	2908.84	3075.14
18.4717		200.252	417.282	610.15	815.813	1173.78	1524.75	1868.14	2219.24	2403.41	2582.35	2746.01	2909	3073.99
18.4848		200.227	417.392	610.286	814.93	1174	1525	1868.61	2218.54	2403.88	2582.34	2746.36	2909.02	3074.45
18.4978		199.949	417.752	610.283	814.267	1173.94	1524.7	1869.52	2217.99	2403.96	2582.01	2746.04	2908.3	3075.3
18.5109		200.373	417.66	610.024	813.813	1174.01	1524.38	1870.55	2217.39	2403.62	2581.67	2745.58	2907.99	3076.09
18.5239		201.197	418.293	608.959	814.347	1174.49	1524.31	1871.45	2217.77	2403.56	2580.63	2745.34	2907.38	3075.39
18.537		201.208	418.008	608.424	813.894	1174.29	1524.86	1871.67	2218.48	2404.08	2579.9	2745.17	2907.67	3075.13
18.5501		200.88	417.029	608.555	813.395	1174.21	1525.64	1871.87	2218.6	2404.58	2580.33	2744.65	2907.75	3075.06
18.5631		200.64	416.629	608.01	812.695	1174.81	1526.36	1872.93	2219.08	2405.05	2579.35	2742.92	2907.34	3075.68
18.5762		200.822	416.971	607.38	812.599	1175.55	1526.61	1874.24	2219.49	2404.37	2578.45	2741.29	2907.28	3075.94
18.5893		201.171	416.926	607.203	812.349	1176.25	1526.61	1874.82	2219.78	2403.49	2577.98	2740.61	2907.54	3075.96
18.6023		200.979	416.653	606.764	811.632	1176.34	1526.42	1874.79	2219.57	2403.76	2578.47	2740.29	2907.28	3076.04
18.6154		201.104	416.145	606.148	810.842	1175.95	1526.63	1874.25	2219	2404.52	2578.69	2740.28	2906.88	3075.94
18.6285		201.057	416.21	605.719	810.579	1175.44	1526.95	1873.65	2218.75	2405.32	2578.21	2740.14	2906.31	3075.73
18.6415		200.063	416.294	606.232	810.58	1175.35	1527.49	1874.05	2218.93	2404.89	2577.85	2740.4	2906.59	3076.35
18.6546		199.048	416.417	606.37	810.725	1175.33	1527.51	1875.2	2219.5	2404.88	2578.11	2740.06	2906.41	3076.9
18.6676		197.956	416.26	605.409	810.316	1175.43	1528.22	1875.65	2219.96	2404.72	2578.19	2739.81	2906.17	3076.64
18.6807		197.637	416.295	605.18	809.404	1175.6	1528.37	1874.92	2220.78	2404.35	2578	2739.02	2906.31	3075.71
18.6938		196.783	416.694	605.542	808.431	1176.12	1528.45	1874.71	2220.74	2404.44	2578.08	2738.07	2905.76	3075.5
18.7068		195.707	416.434	605.377	808.415	1176.05	1528.3	1875.12	2220.67	2405.36	2578.31	2737.14	2905.8	3075.19
18.7199		195.341	415.435	604.334	808.835	1175.08	1528.55	1875.99	2220.61	2405.85	2578.95	2737.11	2905.71	3075.61
18.733		195.428	414.997	602.88	808.212	1174.99	1528.99	1876.43	2221.19	2405.71	2577.93	2737.32	2906.34	3075.29
18.746		195.511	415.506	602.727	808.194	1175.28	1529.87	1876.63	2221.73	2405.08	2577.52	2737.13	2906.06	3075.68
18.7591		195.727	415.84	602.994	807.925	1175.1	1530.33	1875.72	2221.75	2404.33	2577.54	2737.56	2905.87	3074.94
18.7721		196.568	415.144	603.622	808.711	1175.21	1530.48	1874.96	2222.17	2404.4	2577.5	2738.11	2905.34	3074.97
18.7852		197.703	414.891	603.684	808.75	1174.29	1531	1874.24	2222.04	2404.97	2577.35	2739.26	2904.65	3074.23
18.7983		198.272	414.639	603.426	808.997	1174.2	1530.8	1874.62	2221.74	2406.47	2577.23	2738.94	2904.19	3073.42
18.8113		197.84	414.89	602.873	808.078	1173.5	1531.43	1874.95	2221.93	2407.22	2576.59	2738.65	2904.96	3073.4
18.8244		198.912	414.097	603.248	806.804	1174.06	1530.5	1875.26	2222.06	2406.92	2576.27	2738.64	2905.81	3074.49
18.8375		199.526	413.28	603.334	806.263	1173.71	1529.62	1875.41	2222.37	2406.78	2575.65	2738.86	2906.13	3075.49
18.8505		200.209	413.167	603.105	806.688	1172.91	1529.33	1875.22	2222.57	2406.96	2576.51	2738.84	2905.51	3075.36
18.8636		200.579	412.791	602.263	806.767	1172.19	1529.1	1876.13	2223.34	2406.23	2577.16	2737.73	2904.71	3075.09
18.8767		200.948	413.075	603.214	807.02	1172.03	1528.42	1876.97	2223	2405.66	2577.44	2737.34	2904.16	3074.4
18.8897		201.109	413.671	603.737	806.694	1172.24	1527.46	1877.2	2223.3	2405.85	2576.93	2737.92	2903.84	3074.04
18.9028		201.112	414.588	603.249	807.068	1171.59	1526.91	1876.27	2223.51	2406.66	2577.31	2738.63	2904.36	3073.54
18.9158		201.495	414.491	601.574	806.841	1171.65	1527.55	1875.41	2223.84	2407.33	2577.23	2738.22	2904.62	3073.36
18.9289		202.477	414.691	600.877	807.076	1171.53	1527.99	1875.36	2223.84	2408.1	2577.44	2737.65	2905.37	3072.93
18.942		202.255	413.877	601.157	806.927	1171.91	1528.58	1876.52	2223.45	2408.75	2577.56	2737.84	2904.66	3073.1
18.955		201.405	414.047	601.142	807.289	1171.78	1528.31	1877.48	2222.88	2409.58	2577.02	2738	2904.08	3073.99
18.9681		201.913	414.437	602.102	807.442	1171.86	1527.57	1878.11	2222.79	2410.15	2576.93	2738.8	2903.88	3074.89
18.9812		202.727	415.631	603.297	807.381	1172.11	1527.72	1878.14	2223.3	2410.61	2576.91	2738.86	2904.41	3075.26
18.9942		203.305	416.385	603.185	807.57	1171.6	1528.78	1877.83	2224.21	2411.21	2578.3	2739.03	2905.58	3074.84
19.0073		202.574	416.714	602.467	808.086	1171.73	1528.93	1877.43	2224.65	2410.96	2578.45	2738.07	2905.66	3074.33
19.0203		202.338	416.747	601.453	808.403	1172.11	1528.96	1877.56	2224.76	2409.64	2578.36	2737.82	2905.73	3074.16
19.0334		202.963	418.026	601.788	807.981	1172.71	1528.17	1878.04	2224.63	2409.43	2578.24	2737.58	2904.51	3074.61
19.0465		203.356	418.123	601.47	807.74	1173.79	1528.38	1878.27	2224.81	2409.82	2578.71	2737.95	2904.41	3074.83
19.0595		203.354	418.333	602.226	806.666	1173.39	1528.08	1878.98	2225.15	2410.69	2579.07	2738.71	2904.43	3075.46
19.0726		202.856	418.084	603.278	806.939	1172.77	1528.2	1878.83	2224.99	2410.38	2579.56	2739.11	2904.54	3074.62
19.0857		203.816	419.022	603.994	807.261	1172.1	1527.99	1878.65	2224.97	2410.62	2580.26	2738.61	2904.66	3074.78
19.0987		204.473	419.043	603.504	807.47	1172.02	1528.15	1878.45	2224.87	2411.77	2581.13	2738.54	2904.75	3074.55
19.1118		205.706	419.045	603.338	807.629	1171.96	1527.83	1878.45	2225.2	2412.03	2581.95	2738.98	2904.57	3074.66
19.1248		205.595	418.261	603.164	808.605	1171.74	1527.4	1878.16	2225.56	2411.82	2581.59	2739.09	2904.92	3074.72
19.1379		206.353	418.513	603.711	809.561	1171.25	1528.07	1877.66	2226.17	2410.9	2581.73	2739.56	2904.84	3075.16
19.151		206.724	419.145	603.972	808.69	1171.49	1528.79	1878.3	2226.44	2409.96	2582.14	2740	2905.78	3075.97
19.164		208.019	420.16	604.348	808.396	1171.21	1528.86	1878.62	2226.11	2409.33	2582.97	2740.85	2906.28	3076.58
19.1771		208.252	420.632	605.271	808.9	1170.68	1528.44	1877.8	2226.35	2409.51	2583.16	2740.25	2906.25	3076.15
19.1902		208.763	420.746	605.266	810.136	1169.85	1529.09	1876.71	2226.96	2409.64	2583.88	2740.17	2906.83	3075.92
19.2032		209.553	420.789	605.296	810.504	1170.71	1529.41	1876.43	2227.31	2410.21	2584.12	2740.91	2906.77	3074.67
19.2163		210.176	422.158	605.351	811.208	1172.14	1529.57	1876.44	2227.61	2410.55	2584.71	2741.95	2907.27	3074.59
19.2294		212.934	423.864	606.101	811.001	1172.13	1528.96	1876.63	2227.35	2411.7	2585.05	2743.22	2906.43	3073.71
19.2424		213.17	424.832	606.873	810.836	1170.97	1529.03	1876.99	2227.41	2411.63	2585.42	2742.89	2906.82	3074.35
19.2555		216.823	424.133	607.008	810.581	1170.35	1529.28	1877.42	2228.21	2411.85	2585.1	2743.15	2906.84	3074.42
19.2685		219.008	423.899	607.281	811.21	1170.35	1528.64	1877.58	2228.18	2410.97	2584.15	2742.82	2906.43	3074.62
19.2816		218.433	424.18	607.225	811.787	1171.09	1528.41	1877.47	2228.49	2411.15	2584.17	2742.86	2906.4	3074.75
19.2947		218.291	424.97	607.367	811.882	1171.11	1527.6	1878.19	2228.97	2411.7	2584.69	2742.24	2907.07	3074.31
19.3077		217.825	424.987	607.027	812.311	1172.29	1527.24	1878.1	2229.83	2412.82	2584.36	2742.06	2907.79	3074.25
19.3208		216.952	426.037	608.025	812.845	1172.39	1526.39	1877.66	2230.03	2413.43	2584.01	2742.89	2907.84	3073.7
19.3339		214.879	427.416	609.318	814.352	1171.94	1526.67	1877.97	2230.05	2413.55	2583.32	2743.94	2907.8	3073.83
19.3469		214.928	428.435	610.39	815.442	1170.85	1527.36	1878.37	2230.29	2413.67	2583.64	2744.48	2907.84	3074.07
19.36		213.743	429.378	611.143	815.792	1170.99	1528.28	1879.07	2230.77	2414.03	2583	2744.87	2907.63	3074.78
19.373		213.324	429.743	611.429	815.536	1171.65	1528.32	1879.24	2230.68	2413.73	2583.44	2744.88	2907.81	3074.92
19.3861		212.534	429.694	612.365	815.892	1172.27	1527.64	1879.37	2230.73	2413.03	2583.24	2744.74	2907.89	3075.75
19.3992		212.716	429.807	612.445	816.482	1173.38	1526.77	1879.07	2230.84	2413.29	2583.2	2744.56	2908.33	3075.89
19.4122		212.233	429.652	612.507	816.941	1174.45	1525.65	1878	2230.72	2413.89	2583.44	2745.3	2907.88	3076.01
19.4253		210.668	428.689	612.051	816.662	1175.15	1524.8	1877.55	2228.93	2413.62	2583.14	2744.4	2907.8	3075.24
19.4384		208.608	428.547	612.458	816.375	1175.72	1524.46	1877.95	2228.6	2413.4	2583.14	2742.45	2908.03	3075.28
19.4514		206.926	428.407	613.001	816.339	1175.87	1525.13	1878.16	2228.17	2412.54	2582.03	2740.34	2908.51	3075.14
19.4645		205.867	427.718	612.493	816.863	1175.8	1525.97	1877.84	2228.23	2411.98	2581.63	2740.07	2908.97	3074.86
19.4776		205.487	426.442	612.043	817.502	1175.83	1526.16	1877.92	2228.14	2411.95	2581.05	2741.13	2909.28	3074
19.4906		205.552	425.888	612.15	818.296	1176.14	1525.94	1878.15	2227.93	2412.83	2581.45	2741.46	2909.83	3074.15
19.5037		205.111	425.297	612.88	818.119	1176.92	1525.65	1877.88	2227.79	2413.09	2581.03	2740.99	2909.72	3075.09
19.5167		204.633	425.192	612.805	818.111	1177.31	1525.88	1876.76	2227.04	2413	2581.08	2740.54	2909.61	3075.47
19.5298		204.353	424.952	611.736	817.69	1177.91	1525.74	1876.98	2227.53	2412.27	2581.43	2740.38	2908.51	3074.51
19.5429		204.247	424.297	611.999	817.693	1178.81	1526.34	1877.45	2227.75	2411.76	2582.39	2740.78	2907.49	3073.37
19.5559		204.304	423.931	612.561	817.151	1178.58	1527.52	1877.89	2228.72	2411.27	2583.07	2740.52	2907.15	3073.09
19.569		204.425	423.585	612.884	816.388	1179.36	1528.8	1877.34	2228.5	2411.55	2583.19	2741.27	2907.01	3074.09
19.582		205.077	423.813	613.99	816.514	1179.61	1529.51	1876.88	2228.34	2412.04	2583.57	2741.93	2907.65	3074.59
19.5951		204.444	423.626	613.979	817.63	1180.41	1529.73	1877.2	2228.32	2412.12	2584.85	2741.97	2907.71	3074.82
19.6082		203.321	423.009	614.04	819.314	1181.25	1530.49	1877.16	2228.73	2411.97	2585.92	2741.68	2908.28	3074.57
19.6212		202.053	421.531	612.761	819.452	1181.54	1530.89	1876.98	2229.24	2412.61	2586.69	2740.98	2907.7	3075.24
19.6343		201.217	421.074	611.806	818.55	1181.52	1531.25	1876.63	2228.85	2413.59	2586.29	2741.21	2908.24	3076.12
19.6474		201.429	419.695	611.644	817.641	1181.86	1532.56	1876.04	2228.8	2415.31	2586.03	2741.32	2907.84	3076.78
19.6604		201.873	419.448	611.085	817.796	1182.29	1534.17	1876.33	2228.67	2414.82	2585.95	2742.41	2908.47	3076.61
19.6735		202.235	417.771	610.553	817.315	1183.18	1535.15	1876.09	2229.27	2414.6	2586.6	2743.69	2908.52	3076.52
19.6866		202.293	417.381	609.814	817.709	1182.83	1535.66	1875.81	2229.64	2413.65	2586.64	2743.6	2908.92	3075.76
19.6996		201.431	417.062	609.918	816.65	1182.61	1535.23	1875.13	2230.46	2412.84	2586.95	2742.5	2909.19	3075.21
19.7127		200.448	416.548	609.78	817.427	1181.99	1535.03	1875.12	2230.64	2413.18	2586.25	2741.52	2908.82	3074.45
19.7257		199.502	416.388	609.35	816.997	1180.88	1534.96	1876.94	2230.33	2411.32	2586.31	2741.66	2908.88	3073.76
19.7388		197.829	416.693	609.126	817.453	1179.88	1535.4	1878.03	2229.77	2411.07	2586.08	2741.23	2909.28	3072.6
19.7519		196.121	417.311	609.021	816.064	1178.3	1536.26	1877.69	2228.57	2411.34	2585.92	2741.41	2909.1	3072.77
19.7649		195.192	417.739	609.161	814.285	1178.04	1536.94	1876.3	2227.86	2411.93	2586.22	2741.08	2909.73	3073.31
19.778		195.837	417	608.38	812.787	1178.73	1535.99	1877.39	2227.81	2413.16	2586	2742.27	2908.81	3074.31
19.7911		196.399	416.895	607.489	812.488	1178.68	1535.38	1877.4	2228.22	2412.16	2585.14	2741.99	2909.18	3075.07
19.8041		196.345	416.43	606.117	813.348	1177.96	1534.29	1878.09	2228.47	2412.52	2583.5	2742.9	2908.47	3075.33
19.8172		195.602	415.88	605.986	812.309	1175.41	1533.55	1877.37	2227.41	2412.98	2582.71	2742.73	2907.95	3076.04
19.8302		195.531	415.295	605.3	810.778	1175.52	1533.03	1878.85	2226.13	2412.72	2583.3	2742.14	2907.18	3075.29
19.8433		195.175	414.828	604.718	808.686	1175.55	1533.03	1880.43	2226.11	2412.49	2584.55	2741.93	2905.84	3075.63
19.8564		194.523	413.961	603.714	807.558	1174.83	1533.58	1880.68	2226.66	2411.09	2585.38	2742.61	2906.25	3075.14
19.8694		194.213	413.457	603.102	807.261	1174.44	1534.1	1881.45	2227.14	2411.16	2585.53	2744.15	2906.74	3075.3
19.8825		193.537	412.704	602.186	806.912	1174.25	1533.18	1881.16	2226.89	2411.15	2585.59	2744.02	2907.35	3074.63
19.8956		192.656	412.022	602.005	807.723	1174.47	1531.61	1881.7	2227.06	2412.2	2585.93	2742.95	2907.55	3073.32
19.9086		193.067	410.899	601.275	807.843	1174.12	1529.32	1881.74	2228.44	2412.47	2585.2	2741.96	2906.63	3073.17
19.9217		193.416	410.562	601.682	807.952	1172.87	1528.16	1882.07	2227.94	2412.92	2584.16	2742.49	2905.66	3072.89
19.9348		193.633	411.042	601.035	807.8	1172.23	1527.55	1882.33	2227.98	2412.23	2582.49	2742.83	2904.53	3072.89
19.9478		192.245	411.733	600.361	807.512	1172.58	1527.69	1882.57	2227.72	2410.93	2582.3	2743.11	2904.62	3071.91
19.9609		191.138	411.979	601.435	807.232	1172.18	1526.8	1882.78	2227.99	2410.17	2582.23	2743.08	2905.05	3071.72
19.9739		190.335	411.33	601.547	806.657	1172.71	1525.24	1883.37	2227.41	2410.1	2584.55	2742.11	2905	3072.44
19.987		189.285	409.797	601.066	805.541	1172.15	1523.55	1882.84	2226.12	2410.65	2584.78	2741.31	2905.4	3072.88
20.0001		189.199	408.304	599.908	805.014	1170.94	1523.48	1881.94	2224.78	2410.16	2584.89	2740.59	2905.77	3071.64
20.0131		189.991	407.474	598.214	805.394	1169.72	1523.08	1880.66	2224.11	2407.92	2583.88	2741.01	2906.53	3071.94
20.0262		189.444	406.922	598.693	805.206	1168.17	1522.54	1880.22	2224.56	2408.01	2583.31	2741.76	2904.64	3071.48
20.0392		189.09	405.688	597.898	804.038	1168.12	1523.28	1880.44	2226.11	2408.76	2582.11	2742.63	2904.07	3072.63
20.0523		188.591	405.111	597.622	803.522	1168.62	1523.75	1881.01	2227.76	2410.86	2581.05	2743.03	2903.32	3071.88
20.0654		189.19	404.711	597.941	802.355	1167.27	1524.65	1881.68	2229.52	2411.03	2579.85	2743.4	2904.44	3071.84
20.0784		189.056	404.756	598.54	802.969	1167.74	1524.23	1881.39	2229.23	2410.71	2580.78	2740.74	2905.92	3070.72
20.0915		189.215	404.009	598.149	801.484	1167.58	1524.16	1880.75	2230.39	2411.04	2581.13	2739.54	2905.63	3070.94
20.1046		191.201	403.946	597.481	801.28	1167.91	1524.63	1879.74	2230.78	2411.41	2580.64	2738.8	2905.69	3071.54
20.1176		192.815	404.979	595.633	799.591	1167.16	1522.58	1878.7	2232.27	2411.03	2580.05	2739.01	2904.18	3071.62
20.1307		192.972	406.512	594.247	798.8	1167.57	1521.56	1878.36	2233.16	2410.46	2580.55	2738.44	2903.82	3070.22
20.1438		190.301	406.56	593.087	797.836	1166.54	1519.22	1877.93	2233.84	2409.75	2580.93	2737.53	2904.58	3068.8
20.1568		188.254	406.091	591.986	796.892	1166.14	1518.99	1877.5	2234.6	2410.33	2580.97	2737.54	2904.17	3067.83
20.1699		187.995	403.928	592.965	797.186	1164.86	1518.59	1877.33	2234.53	2410.74	2580.6	2738.08	2904.89	3068.81
20.1829		186.674	402.545	593.366	797.251	1165.32	1518.11	1875.93	2233.39	2411.72	2579.63	2739.21	2905.27	3069.51
20.196		185.322	401.178	592.711	797.589	1165.46	1517.83	1876.47	2232.85	2411.41	2578.82	2742.44	2904.89	3070.13
20.2091		185.855	400.91	591.548	796.993	1164.81	1516.38	1876.49	2232.56	2411.04	2578.77	2743.38	2903.66	3070.21
20.2221		186.17	401.892	590.216	797.181	1163.3	1517.42	1877.93	2232.09	2412.35	2579.54	2742.14	2902.17	3068.9
20.2352		190.372	402.154	590.343	795.925	1162.02	1517.41	1876.4	2229.11	2412.65	2581.63	2739.12	2901.21	3067.13
20.2483		189.458	402.956	589.269	793.426	1160.51	1518.11	1876.65	2228.23	2414.87	2582.05	2737.43	2901.59	3064.33
20.2613		190.507	404.189	588.371	790.722	1159.13	1517.26	1874.32	2227.99	2415.83	2581.7	2738.01	2901.48	3062.7
20.2744		186.008	405.367	588.712	789.581	1158.87	1514.79	1872.09	2229.17	2414.43	2581.07	2739.66	2902.64	3064.76
20.2874		184.616	404.898	588.701	793.08	1159.35	1514.8	1868.6	2228.74	2411.36	2579.94	2740.39	2902.16	3068.06
20.3005		184.511	401.121	589.631	796.433	1158.3	1515.92	1868.65	2225.54	2408.74	2579.69	2738.95	2901.74	3069.94
20.3136		184.802	397.341	588.561	796.018	1159.43	1518.23	1870.55	2224.69	2406.35	2578.24	2738.03	2901.77	3069.07
20.3266		186.645	395.344	588.162	793.693	1158.52	1516.81	1874.49	2224.88	2407.92	2578.37	2737.98	2900.29	3067.23
20.3397		184.868	395.125	586.609	790.256	1161.38	1511.95	1873.26	2225.72	2407.68	2576.81	2737.65	2900.81	3063.66
20.3528		185.466	395.417	584.62	789.975	1159.28	1507.77	1870.91	2227.46	2408.77	2575.66	2736.66	2901.18	3062.6
20.3658		181.607	393.206	583.963	787.648	1157.29	1504.86	1864.28	2223.88	2408.07	2575.98	2732.63	2899.99	3061.68
20.3789		179.29	391.004	582.737	786.577	1155.53	1505.67	1862.64	2223.91	2405.94	2576.41	2731.19	2899.7	3064.16
20.392		178.26	387.103	581.809	785.194	1151.79	1505.68	1859.9	2219.8	2406.15	2580.47	2727.86	2900.29	3065.95
20.405		177.583	383.673	581.673	784.987	1150.21	1504.7	1859.26	2216.77	2404.89	2578.7	2726.91	2900.51	3065.2
20.4181		179.605	382.952	578.195	783.108	1145.37	1504.53	1856.49	2218.82	2404.63	2581.01	2728.1	2898.65	3062.28
20.4311		177.303	382	576.139	780.581	1140.48	1503.68	1852.33	2219.17	2401.56	2572.98	2726.93	2892.3	3059.17
20.4442		179.723	384.941	575.073	779.089	1140.93	1503.52	1852.29	2221.08	2397.66	2569.91	2727.79	2889.98	3052.36
20.4573		177.628	385.372	581.69	780.349	1142.19	1501.26	1847.67	2217.01	2394.83	2566.15	2723.34	2889.47	3049.3
20.4703		186.758	388.646	593.814	782.441	1147.93	1498.94	1850.56	2210.76	2397.4	2570.16	2729.86	2887.85	3050.22
20.4834		192.415	388.787	604.774	790.375	1155.68	1502.79	1853.35	2213.27	2394.77	2568.39	2730.04	2882.06	3047.69
20.4965		197.943	395.687	611.22	785.357	1152.5	1508.77	1843.29	2205.5	2398.47	2559.25	2721.36	2883.46	3052.3

## Sheet: Fig. 2b
Pressure (GPa)	a			b				c				Pressure (GPa)	V
0	10.6514	0	0.000196337	0	12.1771	0	-0.000568866	0	16.9795	0	0.000717914	16.0847	12.1358
0.01602	10.6362	1	-0.00111	0.01602	12.1712	1	0.00366	0.01602	16.9495	1	-0.00493	16.0292	12.1452
0.03203	10.6211	2	0.00214	0.03203	12.1653	2	-0.00911	0.03203	16.9199	2	0.01325	15.9739	12.1546
0.04805	10.606	3	-0.00115	0.04805	12.1595	3	0.01045	0.04805	16.8908	3	-0.01623	15.9189	12.164
0.06406	10.5911	4	-0.000621415	0.06406	12.1539	4	-0.00528	0.06406	16.8621	4	0.00611	15.864	12.1734
0.08008	10.5763	5	-0.000820961	0.08008	12.1482	5	0.00313	0.08008	16.8339	5	0.00302	15.8092	12.1828
0.0961	10.5616	6	0.00209	0.0961	12.1427	6	-0.00537	0.0961	16.8062	6	0.00268	15.7547	12.1922
0.11211	10.547	7	0.00154	0.11211	12.1372	7	0.00176	0.11211	16.7788	7	-0.00812	15.7004	12.2015
0.12813	10.5324	8	-0.00239	0.12813	12.1318	8	0.00167	0.12813	16.752	8	0.00144	15.6463	12.2109
0.14414	10.518	9	-0.0036	0.14414	12.1264	9	0.00482	0.14414	16.7255	9	0.00282	15.5924	12.2203
0.16016	10.5037	10	0.00525	0.16016	12.1211	10	-0.00789	0.16016	16.6994	10	0.000249527	15.5386	12.2297
0.17618	10.4895	11	-8.94655e-05	0.17618	12.1159	11	0.000428282	0.17618	16.6738	11	0.00134	15.4851	12.2391
0.19219	10.4754	12	-0.00105	0.19219	12.1107	12	0.00269	0.19219	16.6485	12	-0.00632	15.4317	12.2485
0.20821	10.4614	13	-0.00266	0.20821	12.1056	13	0.00237	0.20821	16.6237	13	0.00584	15.3786	12.2579
0.22422	10.4475	14	0.00371	0.22422	12.1006	14	-0.00474	0.22422	16.5992	14	-0.00206	15.3256	12.2673
0.24024	10.4337	15	-0.00172	0.24024	12.0955	15	0.0024	0.24024	16.5751	15	0.000152318	15.2728	12.2767
0.25626	10.42	16	0.000283935	0.25626	12.0906	16	-0.000415976	0.25626	16.5513	16	4.37313e-05	15.2202	12.286
0.27227	10.4064			0.27227	12.0857			0.27227	16.5279			15.1678	12.2954
0.28829	10.3928			0.28829	12.0809			0.28829	16.5049			15.1156	12.3048
0.3043	10.3795			0.3043	12.0761			0.3043	16.4822			15.0635	12.3142
0.32032	10.3661			0.32032	12.0713			0.32032	16.4599			15.0117	12.3236
0.33634	10.3529			0.33634	12.0666			0.33634	16.4379			14.96	12.333
0.35235	10.3398			0.35235	12.062			0.35235	16.4162			14.9085	12.3424
0.36837	10.3268			0.36837	12.0574			0.36837	16.3948			14.8572	12.3518
0.38438	10.3139			0.38438	12.0528			0.38438	16.3738			14.8061	12.3612
0.4004	10.3011			0.4004	12.0483			0.4004	16.353			14.7551	12.3705
0.41642	10.2884			0.41642	12.0438			0.41642	16.3326			14.7044	12.3799
0.43243	10.2758			0.43243	12.0394			0.43243	16.3125			14.6538	12.3893
0.44845	10.2633			0.44845	12.035			0.44845	16.2926			14.6034	12.3987
0.46446	10.2509			0.46446	12.0306			0.46446	16.2731			14.5532	12.4081
0.48048	10.2386			0.48048	12.0263			0.48048	16.2538			14.5031	12.4175
0.4965	10.2263			0.4965	12.022			0.4965	16.2348			14.4532	12.4269
0.51251	10.2142			0.51251	12.0177			0.51251	16.216			14.4035	12.4363
0.52853	10.2022			0.52853	12.0135			0.52853	16.1975			14.354	12.4457
0.54454	10.1902			0.54454	12.0093			0.54454	16.1793			14.3047	12.455
0.56056	10.1784			0.56056	12.0052			0.56056	16.1613			14.2555	12.4644
0.57658	10.1667			0.57658	12.0011			0.57658	16.1436			14.2065	12.4738
0.59259	10.155			0.59259	11.997			0.59259	16.1262			14.1577	12.4832
0.60861	10.1435			0.60861	11.9929			0.60861	16.1089			14.109	12.4926
0.62462	10.132			0.62462	11.9889			0.62462	16.0919			14.0605	12.502
0.64064	10.1206			0.64064	11.9849			0.64064	16.0751			14.0122	12.5114
0.65666	10.1094			0.65666	11.9809			0.65666	16.0586			13.9641	12.5208
0.67267	10.0982			0.67267	11.977			0.67267	16.0423			13.9161	12.5302
0.68869	10.0871			0.68869	11.973			0.68869	16.0261			13.8683	12.5395
0.7047	10.0761			0.7047	11.9691			0.7047	16.0102			13.8207	12.5489
0.72072	10.0652			0.72072	11.9653			0.72072	15.9945			13.7732	12.5583
0.73674	10.0544			0.73674	11.9614			0.73674	15.979			13.7259	12.5677
0.75275	10.0436			0.75275	11.9576			0.75275	15.9637			13.6787	12.5771
0.76877	10.033			0.76877	11.9538			0.76877	15.9486			13.6318	12.5865
0.78478	10.0224			0.78478	11.95			0.78478	15.9337			13.585	12.5959
0.8008	10.012			0.8008	11.9462			0.8008	15.919			13.5383	12.6053
0.81682	10.0016			0.81682	11.9425			0.81682	15.9044			13.4918	12.6147
0.83283	9.99134			0.83283	11.9388			0.83283	15.8901			13.4455	12.624
0.84885	9.98114			0.84885	11.9351			0.84885	15.8759			13.3994	12.6334
0.86486	9.97103			0.86486	11.9314			0.86486	15.8618			13.3534	12.6428
0.88088	9.96101			0.88088	11.9277			0.88088	15.848			13.3076	12.6522
0.8969	9.95107			0.8969	11.9241			0.8969	15.8343			13.2619	12.6616
0.91291	9.94122			0.91291	11.9204			0.91291	15.8208			13.2164	12.671
0.92893	9.93145			0.92893	11.9168			0.92893	15.8074			13.171	12.6804
0.94494	9.92177			0.94494	11.9132			0.94494	15.7942			13.1258	12.6898
0.96096	9.91217			0.96096	11.9096			0.96096	15.7811			13.0808	12.6992
0.97698	9.90265			0.97698	11.9061			0.97698	15.7682			13.0359	12.7085
0.99299	9.89321			0.99299	11.9025			0.99299	15.7554			12.9912	12.7179
1.00901	9.88386			1.00901	11.899			1.00901	15.7428			12.9466	12.7273
1.02503	9.87459			1.02503	11.8954			1.02503	15.7303			12.9022	12.7367
1.04104	9.8654			1.04104	11.8919			1.04104	15.7179			12.858	12.7461
1.05706	9.85629			1.05706	11.8884			1.05706	15.7057			12.8139	12.7555
1.07307	9.84726			1.07307	11.8849			1.07307	15.6936			12.7699	12.7649
1.08909	9.8383			1.08909	11.8815			1.08909	15.6816			12.7261	12.7743
1.10511	9.82943			1.10511	11.878			1.10511	15.6698			12.6825	12.7837
1.12112	9.82063			1.12112	11.8745			1.12112	15.6581			12.639	12.793
1.13714	9.81191			1.13714	11.8711			1.13714	15.6465			12.5956	12.8024
1.15315	9.80327			1.15315	11.8677			1.15315	15.635			12.5525	12.8118
1.16917	9.79471			1.16917	11.8643			1.16917	15.6236			12.5094	12.8212
1.18519	9.78622			1.18519	11.8609			1.18519	15.6124			12.4665	12.8306
1.2012	9.7778			1.2012	11.8575			1.2012	15.6013			12.4238	12.84
1.21722	9.76946			1.21722	11.8541			1.21722	15.5902			12.3812	12.8494
1.23323	9.7612			1.23323	11.8507			1.23323	15.5793			12.3388	12.8588
1.24925	9.753			1.24925	11.8473			1.24925	15.5685			12.2965	12.8682
1.26527	9.74488			1.26527	11.844			1.26527	15.5577			12.2543	12.8775
1.28128	9.73684			1.28128	11.8406			1.28128	15.5471			12.2123	12.8869
1.2973	9.72886			1.2973	11.8373			1.2973	15.5366			12.1705	12.8963
1.31331	9.72095			1.31331	11.8339			1.31331	15.5261			12.1288	12.9057
1.32933	9.71312			1.32933	11.8306			1.32933	15.5158			12.0872	12.9151
1.34535	9.70535			1.34535	11.8273			1.34535	15.5056			12.0458	12.9245
1.36136	9.69766			1.36136	11.824			1.36136	15.4954			12.0045	12.9339
1.37738	9.69003			1.37738	11.8207			1.37738	15.4853			11.9634	12.9433
1.39339	9.68247			1.39339	11.8174			1.39339	15.4754			11.9224	12.9527
1.40941	9.67498			1.40941	11.8141			1.40941	15.4655			11.8815	12.962
1.42543	9.66755			1.42543	11.8109			1.42543	15.4556			11.8408	12.9714
1.44144	9.6602			1.44144	11.8076			1.44144	15.4459			11.8003	12.9808
1.45746	9.6529			1.45746	11.8043			1.45746	15.4362			11.7598	12.9902
1.47347	9.64567			1.47347	11.8011			1.47347	15.4267			11.7195	12.9996
1.48949	9.63851			1.48949	11.7978			1.48949	15.4171			11.6794	13.009
1.50551	9.63141			1.50551	11.7946			1.50551	15.4077			11.6394	13.0184
1.52152	9.62438			1.52152	11.7913			1.52152	15.3984			11.5995	13.0278
1.53754	9.6174			1.53754	11.7881			1.53754	15.3891			11.5598	13.0372
1.55355	9.61049			1.55355	11.7849			1.55355	15.3798			11.5202	13.0465
1.56957	9.60364			1.56957	11.7817			1.56957	15.3707			11.4807	13.0559
1.58559	9.59685			1.58559	11.7785			1.58559	15.3616			11.4414	13.0653
1.6016	9.59013			1.6016	11.7753			1.6016	15.3526			11.4022	13.0747
1.61762	9.58346			1.61762	11.7721			1.61762	15.3436			11.3631	13.0841
1.63363	9.57685			1.63363	11.7689			1.63363	15.3347			11.3242	13.0935
1.64965	9.5703			1.64965	11.7657			1.64965	15.3259			11.2854	13.1029
1.66567	9.56381			1.66567	11.7625			1.66567	15.3171			11.2468	13.1123
1.68168	9.55737			1.68168	11.7593			1.68168	15.3084			11.2082	13.1217
1.6977	9.55099			1.6977	11.7562			1.6977	15.2998			11.1699	13.131
1.71371	9.54467			1.71371	11.753			1.71371	15.2912			11.1316	13.1404
1.72973	9.53841			1.72973	11.7499			1.72973	15.2827			11.0935	13.1498
1.74575	9.5322			1.74575	11.7467			1.74575	15.2742			11.0555	13.1592
1.76176	9.52604			1.76176	11.7436			1.76176	15.2658			11.0176	13.1686
1.77778	9.51994			1.77778	11.7404			1.77778	15.2574			10.9799	13.178
1.79379	9.51389			1.79379	11.7373			1.79379	15.2491			10.9423	13.1874
1.80981	9.5079			1.80981	11.7342			1.80981	15.2408			10.9048	13.1968
1.82583	9.50195			1.82583	11.7311			1.82583	15.2326			10.8675	13.2062
1.84184	9.49606			1.84184	11.7279			1.84184	15.2244			10.8302	13.2155
1.85786	9.49023			1.85786	11.7248			1.85786	15.2163			10.7932	13.2249
1.87387	9.48444			1.87387	11.7217			1.87387	15.2082			10.7562	13.2343
1.88989	9.4787			1.88989	11.7186			1.88989	15.2002			10.7194	13.2437
1.90591	9.47301			1.90591	11.7156			1.90591	15.1922			10.6827	13.2531
1.92192	9.46737			1.92192	11.7125			1.92192	15.1843			10.6461	13.2625
1.93794	9.46178			1.93794	11.7094			1.93794	15.1764			10.6096	13.2719
1.95395	9.45624			1.95395	11.7063			1.95395	15.1685			10.5733	13.2813
1.96997	9.45074			1.96997	11.7033			1.96997	15.1607			10.5371	13.2907
1.98599	9.44529			1.98599	11.7002			1.98599	15.153			10.501	13.3
2.002	9.43989			2.002	11.6971			2.002	15.1452			10.465	13.3094
2.01802	9.43454			2.01802	11.6941			2.01802	15.1375			10.4292	13.3188
2.03403	9.42923			2.03403	11.691			2.03403	15.1299			10.3934	13.3282
2.05005	9.42396			2.05005	11.688			2.05005	15.1223			10.3578	13.3376
2.06607	9.41874			2.06607	11.685			2.06607	15.1148			10.3224	13.347
2.08208	9.41356			2.08208	11.682			2.08208	15.1072			10.287	13.3564
2.0981	9.40843			2.0981	11.6789			2.0981	15.0997			10.2518	13.3658
2.11411	9.40334			2.11411	11.6759			2.11411	15.0923			10.2167	13.3752
2.13013	9.39829			2.13013	11.6729			2.13013	15.0849			10.1817	13.3845
2.14615	9.39328			2.14615	11.6699			2.14615	15.0775			10.1468	13.3939
2.16216	9.38831			2.16216	11.6669			2.16216	15.0702			10.112	13.4033
2.17818	9.38339			2.17818	11.6639			2.17818	15.0629			10.0774	13.4127
2.19419	9.3785			2.19419	11.6609			2.19419	15.0556			10.0429	13.4221
2.21021	9.37366			2.21021	11.658			2.21021	15.0484			10.0085	13.4315
2.22623	9.36885			2.22623	11.655			2.22623	15.0412			9.97421	13.4409
2.24224	9.36408			2.24224	11.652			2.24224	15.034			9.94004	13.4503
2.25826	9.35935			2.25826	11.6491			2.25826	15.0268			9.90599	13.4597
2.27427	9.35466			2.27427	11.6462			2.27427	15.0198			9.87206	13.469
2.29029	9.35001			2.29029	11.6432			2.29029	15.0127			9.83824	13.4784
2.30631	9.34539			2.30631	11.6403			2.30631	15.0056			9.80453	13.4878
2.32232	9.34081			2.32232	11.6373			2.32232	14.9986			9.77094	13.4972
2.33834	9.33627			2.33834	11.6344			2.33834	14.9917			9.73746	13.5066
2.35435	9.33176			2.35435	11.6315			2.35435	14.9847			9.7041	13.516
2.37037	9.32728			2.37037	11.6286			2.37037	14.9778			9.67085	13.5254
2.38639	9.32284			2.38639	11.6257			2.38639	14.9709			9.63771	13.5348
2.4024	9.31844			2.4024	11.6228			2.4024	14.9641			9.60469	13.5442
2.41842	9.31407			2.41842	11.6199			2.41842	14.9572			9.57177	13.5535
2.43443	9.30973			2.43443	11.6171			2.43443	14.9504			9.53897	13.5629
2.45045	9.30542			2.45045	11.6142			2.45045	14.9437			9.50628	13.5723
2.46647	9.30115			2.46647	11.6113			2.46647	14.9369			9.4737	13.5817
2.48248	9.29691			2.48248	11.6085			2.48248	14.9302			9.44123	13.5911
2.4985	9.2927			2.4985	11.6057			2.4985	14.9235			9.40887	13.6005
2.51451	9.28852			2.51451	11.6028			2.51451	14.9169			9.37662	13.6099
2.53053	9.28437			2.53053	11.6			2.53053	14.9102			9.34448	13.6193
2.54655	9.28025			2.54655	11.5972			2.54655	14.9036			9.31245	13.6287
2.56256	9.27617			2.56256	11.5944			2.56256	14.8971			9.28052	13.638
2.57858	9.27211			2.57858	11.5915			2.57858	14.8905			9.24871	13.6474
2.59459	9.26808			2.59459	11.5888			2.59459	14.884			9.217	13.6568
2.61061	9.26408			2.61061	11.586			2.61061	14.8775			9.1854	13.6662
2.62663	9.2601			2.62663	11.5832			2.62663	14.871			9.1539	13.6756
2.64264	9.25616			2.64264	11.5804			2.64264	14.8646			9.12251	13.685
2.65866	9.25224			2.65866	11.5777			2.65866	14.8582			9.09123	13.6944
2.67467	9.24835			2.67467	11.5749			2.67467	14.8518			9.06005	13.7038
2.69069	9.24448			2.69069	11.5722			2.69069	14.8454			9.02898	13.7132
2.70671	9.24064			2.70671	11.5694			2.70671	14.839			8.99802	13.7225
2.72272	9.23683			2.72272	11.5667			2.72272	14.8327			8.96715	13.7319
2.73874	9.23305			2.73874	11.564			2.73874	14.8264			8.93639	13.7413
2.75475	9.22928			2.75475	11.5613			2.75475	14.8202			8.90574	13.7507
2.77077	9.22555			2.77077	11.5586			2.77077	14.8139			8.87519	13.7601
2.78679	9.22183			2.78679	11.5559			2.78679	14.8077			8.84474	13.7695
2.8028	9.21814			2.8028	11.5532			2.8028	14.8015			8.81439	13.7789
2.81882	9.21448			2.81882	11.5505			2.81882	14.7953			8.78415	13.7883
2.83483	9.21084			2.83483	11.5479			2.83483	14.7892			8.754	13.7977
2.85085	9.20722			2.85085	11.5452			2.85085	14.7831			8.72396	13.807
2.86687	9.20362			2.86687	11.5426			2.86687	14.777			8.69402	13.8164
2.88288	9.20005			2.88288	11.5399			2.88288	14.7709			8.66418	13.8258
2.8989	9.1965			2.8989	11.5373			2.8989	14.7648			8.63444	13.8352
2.91491	9.19296			2.91491	11.5347			2.91491	14.7588			8.6048	13.8446
2.93093	9.18946			2.93093	11.5321			2.93093	14.7528			8.57526	13.854
2.94695	9.18597			2.94695	11.5295			2.94695	14.7468			8.54582	13.8634
2.96296	9.1825			2.96296	11.5269			2.96296	14.7409			8.51648	13.8728
2.97898	9.17905			2.97898	11.5243			2.97898	14.7349			8.48724	13.8822
2.99499	9.17562			2.99499	11.5218			2.99499	14.729			8.45809	13.8915
3.01101	9.17222			3.01101	11.5192			3.01101	14.7231			8.42904	13.9009
3.02703	9.16883			3.02703	11.5167			3.02703	14.7173			8.40009	13.9103
3.04304	9.16546			3.04304	11.5141			3.04304	14.7114			8.37124	13.9197
3.05906	9.16211			3.05906	11.5116			3.05906	14.7056			8.34248	13.9291
3.07508	9.15878			3.07508	11.5091			3.07508	14.6998			8.31382	13.9385
3.09109	9.15546			3.09109	11.5066			3.09109	14.694			8.28526	13.9479
3.10711	9.15217			3.10711	11.5041			3.10711	14.6883			8.25679	13.9573
3.12312	9.14889			3.12312	11.5016			3.12312	14.6825			8.22842	13.9667
3.13914	9.14563			3.13914	11.4991			3.13914	14.6768			8.20014	13.976
3.15516	9.14238			3.15516	11.4966			3.15516	14.6711			8.17195	13.9854
3.17117	9.13915			3.17117	11.4942			3.17117	14.6655			8.14386	13.9948
3.18719	9.13594			3.18719	11.4917			3.18719	14.6598			8.11587	14.0042
3.2032	9.13275			3.2032	11.4893			3.2032	14.6542			8.08797	14.0136
3.21922	9.12957			3.21922	11.4869			3.21922	14.6486			8.06016	14.023
3.23524	9.12641			3.23524	11.4845			3.23524	14.643			8.03244	14.0324
3.25125	9.12326			3.25125	11.482			3.25125	14.6375			8.00482	14.0418
3.26727	9.12013			3.26727	11.4796			3.26727	14.6319			7.97729	14.0512
3.28328	9.11701			3.28328	11.4773			3.28328	14.6264			7.94985	14.0605
3.2993	9.11391			3.2993	11.4749			3.2993	14.6209			7.9225	14.0699
3.31532	9.11082			3.31532	11.4725			3.31532	14.6155			7.89524	14.0793
3.33133	9.10775			3.33133	11.4702			3.33133	14.61			7.86808	14.0887
3.34735	9.10469			3.34735	11.4678			3.34735	14.6046			7.841	14.0981
3.36336	9.10164			3.36336	11.4655			3.36336	14.5992			7.81402	14.1075
3.37938	9.09861			3.37938	11.4632			3.37938	14.5938			7.78712	14.1169
3.3954	9.09559			3.3954	11.4609			3.3954	14.5884			7.76032	14.1263
3.41141	9.09258			3.41141	11.4586			3.41141	14.5831			7.7336	14.1357
3.42743	9.08959			3.42743	11.4563			3.42743	14.5778			7.70697	14.145
3.44344	9.08661			3.44344	11.454			3.44344	14.5725			7.68044	14.1544
3.45946	9.08364			3.45946	11.4518			3.45946	14.5672			7.65398	14.1638
3.47548	9.08068			3.47548	11.4495			3.47548	14.5619			7.62762	14.1732
3.49149	9.07774			3.49149	11.4473			3.49149	14.5567			7.60135	14.1826
3.50751	9.07481			3.50751	11.445			3.50751	14.5515			7.57516	14.192
3.52352	9.07189			3.52352	11.4428			3.52352	14.5463			7.54906	14.2014
3.53954	9.06898			3.53954	11.4406			3.53954	14.5411			7.52305	14.2108
3.55556	9.06608			3.55556	11.4384			3.55556	14.536			7.49712	14.2202
3.57157	9.0632			3.57157	11.4362			3.57157	14.5308			7.47128	14.2295
3.58759	9.06032			3.58759	11.434			3.58759	14.5257			7.44552	14.2389
3.6036	9.05746			3.6036	11.4318			3.6036	14.5206			7.41986	14.2483
3.61962	9.0546			3.61962	11.4297			3.61962	14.5156			7.39427	14.2577
3.63564	9.05176			3.63564	11.4275			3.63564	14.5105			7.36877	14.2671
3.65165	9.04892			3.65165	11.4254			3.65165	14.5055			7.34336	14.2765
3.66767	9.0461			3.66767	11.4233			3.66767	14.5005			7.31803	14.2859
3.68368	9.04329			3.68368	11.4212			3.68368	14.4955			7.29278	14.2953
3.6997	9.04048			3.6997	11.4191			3.6997	14.4905			7.26762	14.3047
3.71572	9.03769			3.71572	11.417			3.71572	14.4856			7.24254	14.314
3.73173	9.0349			3.73173	11.4149			3.73173	14.4806			7.21754	14.3234
3.74775	9.03213			3.74775	11.4128			3.74775	14.4757			7.19263	14.3328
3.76376	9.02936			3.76376	11.4108			3.76376	14.4708			7.1678	14.3422
3.77978	9.0266			3.77978	11.4087			3.77978	14.466			7.14305	14.3516
3.7958	9.02385			3.7958	11.4067			3.7958	14.4611			7.11838	14.361
3.81181	9.02111			3.81181	11.4046			3.81181	14.4563			7.0938	14.3704
3.82783	9.01838			3.82783	11.4026			3.82783	14.4515			7.06929	14.3798
3.84384	9.01566			3.84384	11.4006			3.84384	14.4467			7.04487	14.3892
3.85986	9.01294			3.85986	11.3986			3.85986	14.4419			7.02053	14.3985
3.87588	9.01023			3.87588	11.3966			3.87588	14.4371			6.99627	14.4079
3.89189	9.00754			3.89189	11.3947			3.89189	14.4324			6.97208	14.4173
3.90791	9.00484			3.90791	11.3927			3.90791	14.4277			6.94798	14.4267
3.92392	9.00216			3.92392	11.3907			3.92392	14.423			6.92396	14.4361
3.93994	8.99948			3.93994	11.3888			3.93994	14.4183			6.90002	14.4455
3.95596	8.99682			3.95596	11.3869			3.95596	14.4137			6.87615	14.4549
3.97197	8.99415			3.97197	11.3849			3.97197	14.409			6.85237	14.4643
3.98799	8.9915			3.98799	11.383			3.98799	14.4044			6.82866	14.4737
4.004	8.98885			4.004	11.3811			4.004	14.3998			6.80504	14.483
4.02002	8.98621			4.02002	11.3792			4.02002	14.3952			6.78149	14.4924
4.03604	8.98358			4.03604	11.3773			4.03604	14.3906			6.75801	14.5018
4.05205	8.98096			4.05205	11.3755			4.05205	14.3861			6.73462	14.5112
4.06807	8.97834			4.06807	11.3736			4.06807	14.3816			6.7113	14.5206
4.08408	8.97573			4.08408	11.3718			4.08408	14.3771			6.68806	14.53
4.1001	8.97312			4.1001	11.3699			4.1001	14.3726			6.66489	14.5394
4.11612	8.97052			4.11612	11.3681			4.11612	14.3681			6.64181	14.5488
4.13213	8.96793			4.13213	11.3663			4.13213	14.3636			6.61879	14.5582
4.14815	8.96534			4.14815	11.3644			4.14815	14.3592			6.59586	14.5675
4.16416	8.96276			4.16416	11.3627			4.16416	14.3548			6.573	14.5769
4.18018	8.96019			4.18018	11.3609			4.18018	14.3504			6.55021	14.5863
4.1962	8.95762			4.1962	11.3591			4.1962	14.346			6.5275	14.5957
4.21221	8.95506			4.21221	11.3573			4.21221	14.3416			6.50486	14.6051
4.22823	8.9525			4.22823	11.3555			4.22823	14.3372			6.4823	14.6145
4.24424	8.94995			4.24424	11.3538			4.24424	14.3329			6.45982	14.6239
4.26026	8.9474			4.26026	11.3521			4.26026	14.3286			6.4374	14.6333
4.27628	8.94486			4.27628	11.3503			4.27628	14.3243			6.41506	14.6427
4.29229	8.94233			4.29229	11.3486			4.29229	14.32			6.3928	14.652
4.30831	8.9398			4.30831	11.3469			4.30831	14.3157			6.3706	14.6614
4.32432	8.93728			4.32432	11.3452			4.32432	14.3115			6.34848	14.6708
4.34034	8.93476			4.34034	11.3435			4.34034	14.3072			6.32643	14.6802
4.35636	8.93225			4.35636	11.3418			4.35636	14.303			6.30446	14.6896
4.37237	8.92975			4.37237	11.3401			4.37237	14.2988			6.28256	14.699
4.38839	8.92724			4.38839	11.3384			4.38839	14.2946			6.26072	14.7084
4.4044	8.92475			4.4044	11.3368			4.4044	14.2905			6.23897	14.7178
4.42042	8.92226			4.42042	11.3351			4.42042	14.2863			6.21728	14.7272
4.43644	8.91977			4.43644	11.3335			4.43644	14.2822			6.19566	14.7365
4.45245	8.91729			4.45245	11.3319			4.45245	14.2781			6.17411	14.7459
4.46847	8.91482			4.46847	11.3302			4.46847	14.2739			6.15264	14.7553
4.48448	8.91235			4.48448	11.3286			4.48448	14.2698			6.13123	14.7647
4.5005	8.90988			4.5005	11.327			4.5005	14.2658			6.1099	14.7741
4.51652	8.90742			4.51652	11.3254			4.51652	14.2617			6.08863	14.7835
4.53253	8.90496			4.53253	11.3238			4.53253	14.2577			6.06744	14.7929
4.54855	8.90251			4.54855	11.3223			4.54855	14.2536			6.04631	14.8023
4.56456	8.90006			4.56456	11.3207			4.56456	14.2496			6.02525	14.8117
4.58058	8.89762			4.58058	11.3191			4.58058	14.2456			6.00426	14.821
4.5966	8.89519			4.5966	11.3176			4.5966	14.2416			5.98334	14.8304
4.61261	8.89275			4.61261	11.316			4.61261	14.2377			5.96249	14.8398
4.62863	8.89033			4.62863	11.3145			4.62863	14.2337			5.94171	14.8492
4.64464	8.8879			4.64464	11.313			4.64464	14.2298			5.92099	14.8586
4.66066	8.88548			4.66066	11.3114			4.66066	14.2258			5.90035	14.868
4.67668	8.88307			4.67668	11.3099			4.67668	14.2219			5.87977	14.8774
4.69269	8.88066			4.69269	11.3084			4.69269	14.218			5.85925	14.8868
4.70871	8.87825			4.70871	11.3069			4.70871	14.2141			5.83881	14.8962
4.72472	8.87585			4.72472	11.3054			4.72472	14.2103			5.81843	14.9055
4.74074	8.87346			4.74074	11.3039			4.74074	14.2064			5.79812	14.9149
4.75676	8.87107			4.75676	11.3025			4.75676	14.2025			5.77787	14.9243
4.77277	8.86868			4.77277	11.301			4.77277	14.1987			5.75769	14.9337
4.78879	8.8663			4.78879	11.2995			4.78879	14.1949			5.73758	14.9431
4.8048	8.86392			4.8048	11.2981			4.8048	14.1911			5.71753	14.9525
4.82082	8.86154			4.82082	11.2966			4.82082	14.1873			5.69754	14.9619
4.83684	8.85917			4.83684	11.2952			4.83684	14.1835			5.67763	14.9713
4.85285	8.85681			4.85285	11.2937			4.85285	14.1797			5.65777	14.9807
4.86887	8.85445			4.86887	11.2923			4.86887	14.176			5.63799	14.99
4.88488	8.85209			4.88488	11.2909			4.88488	14.1722			5.61826	14.9994
4.9009	8.84974			4.9009	11.2895			4.9009	14.1685			5.5986	15.0088
4.91692	8.84739			4.91692	11.2881			4.91692	14.1648			5.57901	15.0182
4.93293	8.84504			4.93293	11.2867			4.93293	14.161			5.55948	15.0276
4.94895	8.8427			4.94895	11.2853			4.94895	14.1573			5.54001	15.037
4.96496	8.84037			4.96496	11.2839			4.96496	14.1537			5.5206	15.0464
4.98098	8.83804			4.98098	11.2825			4.98098	14.15			5.50126	15.0558
4.997	8.83571			4.997	11.2811			4.997	14.1463			5.48198	15.0652
5.01301	8.83339			5.01301	11.2798			5.01301	14.1427			5.46277	15.0745
5.02903	8.83107			5.02903	11.2784			5.02903	14.139			5.44361	15.0839
5.04505	8.82876			5.04505	11.277			5.04505	14.1354			5.42452	15.0933
5.06106	8.82645			5.06106	11.2757			5.06106	14.1318			5.40549	15.1027
5.07708	8.82414			5.07708	11.2744			5.07708	14.1281			5.38653	15.1121
5.09309	8.82184			5.09309	11.273			5.09309	14.1245			5.36762	15.1215
5.10911	8.81954			5.10911	11.2717			5.10911	14.121			5.34878	15.1309
5.12513	8.81725			5.12513	11.2704			5.12513	14.1174			5.32999	15.1403
5.14114	8.81496			5.14114	11.269			5.14114	14.1138			5.31127	15.1497
5.15716	8.81268			5.15716	11.2677			5.15716	14.1103			5.29261	15.159
5.17317	8.8104			5.17317	11.2664			5.17317	14.1067			5.27401	15.1684
5.18919	8.80812			5.18919	11.2651			5.18919	14.1032			5.25547	15.1778
5.20521	8.80585			5.20521	11.2638			5.20521	14.0996			5.23699	15.1872
5.22122	8.80358			5.22122	11.2625			5.22122	14.0961			5.21857	15.1966
5.23724	8.80132			5.23724	11.2612			5.23724	14.0926			5.20021	15.206
5.25325	8.79906			5.25325	11.2599			5.25325	14.0891			5.18191	15.2154
5.26927	8.79681			5.26927	11.2586			5.26927	14.0856			5.16367	15.2248
5.28529	8.79456			5.28529	11.2574			5.28529	14.0821			5.14549	15.2342
5.3013	8.79232			5.3013	11.2561			5.3013	14.0786			5.12737	15.2435
5.31732	8.79008			5.31732	11.2548			5.31732	14.0752			5.1093	15.2529
5.33333	8.78784			5.33333	11.2535			5.33333	14.0717			5.0913	15.2623
5.34935	8.78561			5.34935	11.2523			5.34935	14.0682			5.07335	15.2717
5.36537	8.78338			5.36537	11.251			5.36537	14.0648			5.05546	15.2811
5.38138	8.78116			5.38138	11.2498			5.38138	14.0613			5.03763	15.2905
5.3974	8.77894			5.3974	11.2485			5.3974	14.0579			5.01986	15.2999
5.41341	8.77673			5.41341	11.2473			5.41341	14.0545			5.00214	15.3093
5.42943	8.77452			5.42943	11.2461			5.42943	14.0511			4.98448	15.3187
5.44545	8.77231			5.44545	11.2448			5.44545	14.0477			4.96688	15.328
5.46146	8.77011			5.46146	11.2436			5.46146	14.0443			4.94934	15.3374
5.47748	8.76791			5.47748	11.2424			5.47748	14.0409			4.93185	15.3468
5.49349	8.76572			5.49349	11.2411			5.49349	14.0375			4.91442	15.3562
5.50951	8.76354			5.50951	11.2399			5.50951	14.0341			4.89704	15.3656
5.52553	8.76135			5.52553	11.2387			5.52553	14.0307			4.87972	15.375
5.54154	8.75918			5.54154	11.2375			5.54154	14.0274			4.86246	15.3844
5.55756	8.757			5.55756	11.2363			5.55756	14.024			4.84526	15.3938
5.57357	8.75483			5.57357	11.2351			5.57357	14.0207			4.8281	15.4032
5.58959	8.75267			5.58959	11.2339			5.58959	14.0173			4.81101	15.4125
5.60561	8.75051			5.60561	11.2326			5.60561	14.014			4.79397	15.4219
5.62162	8.74836			5.62162	11.2315			5.62162	14.0107			4.77698	15.4313
5.63764	8.74621			5.63764	11.2303			5.63764	14.0073			4.76005	15.4407
5.65365	8.74406			5.65365	11.2291			5.65365	14.004			4.74318	15.4501
5.66967	8.74192			5.66967	11.2279			5.66967	14.0007			4.72636	15.4595
5.68569	8.73979			5.68569	11.2267			5.68569	13.9974			4.70959	15.4689
5.7017	8.73766			5.7017	11.2255			5.7017	13.9941			4.69288	15.4783
5.71772	8.73553			5.71772	11.2243			5.71772	13.9908			4.67622	15.4877
5.73373	8.73341			5.73373	11.2231			5.73373	13.9875			4.65961	15.497
5.74975	8.73129			5.74975	11.222			5.74975	13.9842			4.64306	15.5064
5.76577	8.72918			5.76577	11.2208			5.76577	13.9809			4.62656	15.5158
5.78178	8.72707			5.78178	11.2196			5.78178	13.9776			4.61012	15.5252
5.7978	8.72497			5.7978	11.2184			5.7978	13.9743			4.59373	15.5346
5.81381	8.72287			5.81381	11.2173			5.81381	13.9711			4.57739	15.544
5.82983	8.72078			5.82983	11.2161			5.82983	13.9678			4.5611	15.5534
5.84585	8.71869			5.84585	11.2149			5.84585	13.9645			4.54487	15.5628
5.86186	8.71661			5.86186	11.2138			5.86186	13.9613			4.52869	15.5722
5.87788	8.71453			5.87788	11.2126			5.87788	13.958			4.51256	15.5815
5.89389	8.71246			5.89389	11.2114			5.89389	13.9548			4.49648	15.5909
5.90991	8.71039			5.90991	11.2103			5.90991	13.9515			4.48045	15.6003
5.92593	8.70833			5.92593	11.2091			5.92593	13.9483			4.46448	15.6097
5.94194	8.70627			5.94194	11.208			5.94194	13.9451			4.44856	15.6191
5.95796	8.70422			5.95796	11.2068			5.95796	13.9418			4.43269	15.6285
5.97397	8.70217			5.97397	11.2057			5.97397	13.9386			4.41687	15.6379
5.98999	8.70013			5.98999	11.2045			5.98999	13.9354			4.4011	15.6473
6.00601	8.69809			6.00601	11.2034			6.00601	13.9322			4.38538	15.6567
6.02202	8.69606			6.02202	11.2022			6.02202	13.9289			4.36971	15.666
6.03804	8.69404			6.03804	11.2011			6.03804	13.9257			4.35409	15.6754
6.05405	8.69201			6.05405	11.1999			6.05405	13.9225			4.33853	15.6848
6.07007	8.69			6.07007	11.1988			6.07007	13.9193			4.32301	15.6942
6.08609	8.68799			6.08609	11.1976			6.08609	13.9161			4.30754	15.7036
6.1021	8.68598			6.1021	11.1965			6.1021	13.9129			4.29212	15.713
6.11812	8.68398			6.11812	11.1953			6.11812	13.9097			4.27676	15.7224
6.13413	8.68198			6.13413	11.1942			6.13413	13.9065			4.26144	15.7318
6.15015	8.67999			6.15015	11.193			6.15015	13.9033			4.24617	15.7412
6.16617	8.678			6.16617	11.1919			6.16617	13.9001			4.23095	15.7505
6.18218	8.67602			6.18218	11.1907			6.18218	13.8969			4.21578	15.7599
6.1982	8.67405			6.1982	11.1896			6.1982	13.8937			4.20065	15.7693
6.21421	8.67208			6.21421	11.1884			6.21421	13.8905			4.18558	15.7787
6.23023	8.67011			6.23023	11.1873			6.23023	13.8873			4.17055	15.7881
6.24625	8.66816			6.24625	11.1862			6.24625	13.8842			4.15558	15.7975
6.26226	8.6662			6.26226	11.185			6.26226	13.881			4.14065	15.8069
6.27828	8.66425			6.27828	11.1839			6.27828	13.8778			4.12576	15.8163
6.29429	8.66231			6.29429	11.1827			6.29429	13.8746			4.11093	15.8257
6.31031	8.66037			6.31031	11.1816			6.31031	13.8714			4.09614	15.835
6.32633	8.65844			6.32633	11.1804			6.32633	13.8683			4.08141	15.8444
6.34234	8.65651			6.34234	11.1793			6.34234	13.8651			4.06671	15.8538
6.35836	8.65459			6.35836	11.1782			6.35836	13.8619			4.05207	15.8632
6.37437	8.65267			6.37437	11.177			6.37437	13.8588			4.03747	15.8726
6.39039	8.65076			6.39039	11.1759			6.39039	13.8556			4.02292	15.882
6.40641	8.64886			6.40641	11.1747			6.40641	13.8524			4.00842	15.8914
6.42242	8.64695			6.42242	11.1736			6.42242	13.8493			3.99396	15.9008
6.43844	8.64506			6.43844	11.1724			6.43844	13.8461			3.97955	15.9102
6.45445	8.64317			6.45445	11.1713			6.45445	13.843			3.96518	15.9195
6.47047	8.64129			6.47047	11.1701			6.47047	13.8398			3.95087	15.9289
6.48649	8.63941			6.48649	11.169			6.48649	13.8367			3.93659	15.9383
6.5025	8.63753			6.5025	11.1678			6.5025	13.8335			3.92237	15.9477
6.51852	8.63567			6.51852	11.1667			6.51852	13.8303			3.90818	15.9571
6.53453	8.6338			6.53453	11.1656			6.53453	13.8272			3.89405	15.9665
6.55055	8.63195			6.55055	11.1644			6.55055	13.824			3.87996	15.9759
6.56657	8.63009			6.56657	11.1633			6.56657	13.8209			3.86591	15.9853
6.58258	8.62825			6.58258	11.1621			6.58258	13.8177			3.85191	15.9947
6.5986	8.62641			6.5986	11.161			6.5986	13.8146			3.83795	16.004
6.61461	8.62457			6.61461	11.1598			6.61461	13.8114			3.82404	16.0134
6.63063	8.62274			6.63063	11.1586			6.63063	13.8083			3.81018	16.0228
6.64665	8.62092			6.64665	11.1575			6.64665	13.8051			3.79635	16.0322
6.66266	8.6191			6.66266	11.1563			6.66266	13.802			3.78257	16.0416
6.67868	8.61728			6.67868	11.1552			6.67868	13.7989			3.76884	16.051
6.69469	8.61547			6.69469	11.154			6.69469	13.7957			3.75515	16.0604
6.71071	8.61367			6.71071	11.1529			6.71071	13.7926			3.7415	16.0698
6.72673	8.61187			6.72673	11.1517			6.72673	13.7894			3.7279	16.0792
6.74274	8.61008			6.74274	11.1506			6.74274	13.7863			3.71434	16.0885
6.75876	8.6083			6.75876	11.1494			6.75876	13.7832			3.70083	16.0979
6.77477	8.60651			6.77477	11.1482			6.77477	13.78			3.68735	16.1073
6.79079	8.60474			6.79079	11.1471			6.79079	13.7769			3.67392	16.1167
6.80681	8.60297			6.80681	11.1459			6.80681	13.7737			3.66054	16.1261
6.82282	8.6012			6.82282	11.1447			6.82282	13.7706			3.64719	16.1355
6.83884	8.59944			6.83884	11.1436			6.83884	13.7675			3.63389	16.1449
6.85485	8.59769			6.85485	11.1424			6.85485	13.7643			3.62063	16.1543
6.87087	8.59594			6.87087	11.1412			6.87087	13.7612			3.60741	16.1637
6.88689	8.5942			6.88689	11.1401			6.88689	13.7581			3.59424	16.173
6.9029	8.59246			6.9029	11.1389			6.9029	13.7549			3.58111	16.1824
6.91892	8.59073			6.91892	11.1377			6.91892	13.7518			3.56802	16.1918
6.93493	8.589			6.93493	11.1365			6.93493	13.7487			3.55497	16.2012
6.95095	8.58728			6.95095	11.1354			6.95095	13.7455			3.54196	16.2106
6.96697	8.58556			6.96697	11.1342			6.96697	13.7424			3.529	16.22
6.98298	8.58385			6.98298	11.133			6.98298	13.7393			3.51607	16.2294
6.999	8.58215			6.999	11.1318			6.999	13.7362			3.50319	16.2388
7.01502	8.58045			7.01502	11.1306			7.01502	13.733			3.49035	16.2482
7.03103	8.57875			7.03103	11.1295			7.03103	13.7299			3.47755	16.2575
7.04705	8.57706			7.04705	11.1283			7.04705	13.7268			3.46479	16.2669
7.06306	8.57538			7.06306	11.1271			7.06306	13.7237			3.45207	16.2763
7.07908	8.5737			7.07908	11.1259			7.07908	13.7205			3.43939	16.2857
7.0951	8.57202			7.0951	11.1247			7.0951	13.7174			3.42675	16.2951
7.11111	8.57035			7.11111	11.1235			7.11111	13.7143			3.41415	16.3045
7.12713	8.56869			7.12713	11.1223			7.12713	13.7112			3.4016	16.3139
7.14314	8.56703			7.14314	11.1211			7.14314	13.7081			3.38908	16.3233
7.15916	8.56538			7.15916	11.1199			7.15916	13.7049			3.3766	16.3327
7.17518	8.56373			7.17518	11.1187			7.17518	13.7018			3.36416	16.342
7.19119	8.56209			7.19119	11.1175			7.19119	13.6987			3.35176	16.3514
7.20721	8.56045			7.20721	11.1163			7.20721	13.6956			3.3394	16.3608
7.22322	8.55882			7.22322	11.1151			7.22322	13.6925			3.32708	16.3702
7.23924	8.55719			7.23924	11.1139			7.23924	13.6893			3.3148	16.3796
7.25526	8.55557			7.25526	11.1127			7.25526	13.6862			3.30256	16.389
7.27127	8.55395			7.27127	11.1115			7.27127	13.6831			3.29036	16.3984
7.28729	8.55234			7.28729	11.1103			7.28729	13.68			3.2782	16.4078
7.3033	8.55073			7.3033	11.1091			7.3033	13.6769			3.26607	16.4172
7.31932	8.54913			7.31932	11.1079			7.31932	13.6738			3.25399	16.4265
7.33534	8.54753			7.33534	11.1067			7.33534	13.6707			3.24194	16.4359
7.35135	8.54594			7.35135	11.1054			7.35135	13.6676			3.22993	16.4453
7.36737	8.54435			7.36737	11.1042			7.36737	13.6645			3.21796	16.4547
7.38338	8.54277			7.38338	11.103			7.38338	13.6614			3.20603	16.4641
7.3994	8.54119			7.3994	11.1018			7.3994	13.6583			3.19413	16.4735
7.41542	8.53962			7.41542	11.1006			7.41542	13.6552			3.18228	16.4829
7.43143	8.53805			7.43143	11.0993			7.43143	13.652			3.17046	16.4923
7.44745	8.53649			7.44745	11.0981			7.44745	13.649			3.15867	16.5017
7.46346	8.53493			7.46346	11.0969			7.46346	13.6459			3.14693	16.511
7.47948	8.53337			7.47948	11.0957			7.47948	13.6428			3.13522	16.5204
7.4955	8.53183			7.4955	11.0945			7.4955	13.6397			3.12355	16.5298
7.51151	8.53028			7.51151	11.0932			7.51151	13.6366			3.11192	16.5392
7.52753	8.52874			7.52753	11.092			7.52753	13.6335			3.10033	16.5486
7.54354	8.52721			7.54354	11.0908			7.54354	13.6304			3.08877	16.558
7.55956	8.52568			7.55956	11.0895			7.55956	13.6273			3.07725	16.5674
7.57558	8.52415			7.57558	11.0883			7.57558	13.6242			3.06576	16.5768
7.59159	8.52263			7.59159	11.087			7.59159	13.6212			3.05431	16.5862
7.60761	8.52112			7.60761	11.0858			7.60761	13.6181			3.0429	16.5955
7.62362	8.5196			7.62362	11.0846			7.62362	13.615			3.03152	16.6049
7.63964	8.5181			7.63964	11.0833			7.63964	13.6119			3.02018	16.6143
7.65566	8.51659			7.65566	11.0821			7.65566	13.6088			3.00888	16.6237
7.67167	8.51509			7.67167	11.0808			7.67167	13.6058			2.99761	16.6331
7.68769	8.5136			7.68769	11.0796			7.68769	13.6027			2.98638	16.6425
7.7037	8.51211			7.7037	11.0784			7.7037	13.5996			2.97518	16.6519
7.71972	8.51063			7.71972	11.0771			7.71972	13.5966			2.96402	16.6613
7.73574	8.50915			7.73574	11.0759			7.73574	13.5935			2.9529	16.6707
7.75175	8.50767			7.75175	11.0746			7.75175	13.5905			2.94181	16.68
7.76777	8.5062			7.76777	11.0734			7.76777	13.5874			2.93075	16.6894
7.78378	8.50473			7.78378	11.0721			7.78378	13.5843			2.91973	16.6988
7.7998	8.50326			7.7998	11.0709			7.7998	13.5813			2.90875	16.7082
7.81582	8.5018			7.81582	11.0696			7.81582	13.5782			2.8978	16.7176
7.83183	8.50035			7.83183	11.0684			7.83183	13.5752			2.88689	16.727
7.84785	8.4989			7.84785	11.0671			7.84785	13.5722			2.876	16.7364
7.86386	8.49745			7.86386	11.0658			7.86386	13.5691			2.86516	16.7458
7.87988	8.49601			7.87988	11.0646			7.87988	13.5661			2.85435	16.7552
7.8959	8.49457			7.8959	11.0633			7.8959	13.563			2.84357	16.7645
7.91191	8.49313			7.91191	11.0621			7.91191	13.56			2.83283	16.7739
7.92793	8.4917			7.92793	11.0608			7.92793	13.557			2.82212	16.7833
7.94394	8.49027			7.94394	11.0595			7.94394	13.554			2.81144	16.7927
7.95996	8.48885			7.95996	11.0583			7.95996	13.5509			2.8008	16.8021
7.97598	8.48743			7.97598	11.057			7.97598	13.5479			2.7902	16.8115
7.99199	8.48601			7.99199	11.0558			7.99199	13.5449			2.77962	16.8209
8.00801	8.4846			8.00801	11.0545			8.00801	13.5419			2.76908	16.8303
8.02402	8.48319			8.02402	11.0532			8.02402	13.5389			2.75858	16.8397
8.04004	8.48178			8.04004	11.052			8.04004	13.5359			2.7481	16.849
8.05606	8.48038			8.05606	11.0507			8.05606	13.5329			2.73766	16.8584
8.07207	8.47898			8.07207	11.0494			8.07207	13.5299			2.72726	16.8678
8.08809	8.47759			8.08809	11.0482			8.08809	13.5269			2.71688	16.8772
8.1041	8.4762			8.1041	11.0469			8.1041	13.5239			2.70654	16.8866
8.12012	8.47481			8.12012	11.0456			8.12012	13.5209			2.69624	16.896
8.13614	8.47343			8.13614	11.0444			8.13614	13.518			2.68596	16.9054
8.15215	8.47204			8.15215	11.0431			8.15215	13.515			2.67572	16.9148
8.16817	8.47067			8.16817	11.0418			8.16817	13.512			2.66551	16.9242
8.18418	8.46929			8.18418	11.0406			8.18418	13.5091			2.65533	16.9335
8.2002	8.46792			8.2002	11.0393			8.2002	13.5061			2.64518	16.9429
8.21622	8.46655			8.21622	11.038			8.21622	13.5031			2.63507	16.9523
8.23223	8.46519			8.23223	11.0368			8.23223	13.5002			2.62499	16.9617
8.24825	8.46383			8.24825	11.0355			8.24825	13.4972			2.61494	16.9711
8.26426	8.46247			8.26426	11.0342			8.26426	13.4943			2.60492	16.9805
8.28028	8.46112			8.28028	11.033			8.28028	13.4914			2.59494	16.9899
8.2963	8.45976			8.2963	11.0317			8.2963	13.4884			2.58498	16.9993
8.31231	8.45842			8.31231	11.0304			8.31231	13.4855			2.57506	17.0087
8.32833	8.45707			8.32833	11.0291			8.32833	13.4826			2.56517	17.018
8.34434	8.45573			8.34434	11.0279			8.34434	13.4797			2.55531	17.0274
8.36036	8.45439			8.36036	11.0266			8.36036	13.4768			2.54548	17.0368
8.37638	8.45305			8.37638	11.0253			8.37638	13.4739			2.53568	17.0462
8.39239	8.45171			8.39239	11.0241			8.39239	13.471			2.52592	17.0556
8.40841	8.45038			8.40841	11.0228			8.40841	13.4681			2.51618	17.065
8.42442	8.44905			8.42442	11.0215			8.42442	13.4652			2.50648	17.0744
8.44044	8.44773			8.44044	11.0203			8.44044	13.4623			2.4968	17.0838
8.45646	8.4464			8.45646	11.019			8.45646	13.4594			2.48716	17.0932
8.47247	8.44508			8.47247	11.0177			8.47247	13.4566			2.47755	17.1025
8.48849	8.44376			8.48849	11.0165			8.48849	13.4537			2.46796	17.1119
8.5045	8.44245			8.5045	11.0152			8.5045	13.4508			2.45841	17.1213
8.52052	8.44114			8.52052	11.0139			8.52052	13.448			2.44889	17.1307
8.53654	8.43982			8.53654	11.0127			8.53654	13.4451			2.4394	17.1401
8.55255	8.43852			8.55255	11.0114			8.55255	13.4423			2.42994	17.1495
8.56857	8.43721			8.56857	11.0102			8.56857	13.4395			2.42051	17.1589
8.58458	8.43591			8.58458	11.0089			8.58458	13.4366			2.41111	17.1683
8.6006	8.43461			8.6006	11.0076			8.6006	13.4338			2.40173	17.1777
8.61662	8.43331			8.61662	11.0064			8.61662	13.431			2.39239	17.187
8.63263	8.43201			8.63263	11.0051			8.63263	13.4282			2.38308	17.1964
8.64865	8.43072			8.64865	11.0039			8.64865	13.4254			2.3738	17.2058
8.66466	8.42942			8.66466	11.0026			8.66466	13.4226			2.36454	17.2152
8.68068	8.42813			8.68068	11.0014			8.68068	13.4198			2.35532	17.2246
8.6967	8.42684			8.6967	11.0001			8.6967	13.417			2.34612	17.234
8.71271	8.42556			8.71271	10.9988			8.71271	13.4142			2.33696	17.2434
8.72873	8.42427			8.72873	10.9976			8.72873	13.4115			2.32782	17.2528
8.74474	8.42299			8.74474	10.9963			8.74474	13.4087			2.31871	17.2622
8.76076	8.42171			8.76076	10.9951			8.76076	13.4059			2.30963	17.2715
8.77678	8.42043			8.77678	10.9938			8.77678	13.4032			2.30058	17.2809
8.79279	8.41916			8.79279	10.9926			8.79279	13.4004			2.29156	17.2903
8.80881	8.41788			8.80881	10.9913			8.80881	13.3977			2.28257	17.2997
8.82482	8.41661			8.82482	10.9901			8.82482	13.395			2.2736	17.3091
8.84084	8.41534			8.84084	10.9888			8.84084	13.3923			2.26467	17.3185
8.85686	8.41407			8.85686	10.9876			8.85686	13.3895			2.25576	17.3279
8.87287	8.4128			8.87287	10.9864			8.87287	13.3868			2.24688	17.3373
8.88889	8.41153			8.88889	10.9851			8.88889	13.3841			2.23803	17.3467
8.9049	8.41027			8.9049	10.9839			8.9049	13.3814			2.2292	17.356
8.92092	8.40901			8.92092	10.9827			8.92092	13.3788			2.22041	17.3654
8.93694	8.40775			8.93694	10.9814			8.93694	13.3761			2.21164	17.3748
8.95295	8.40649			8.95295	10.9802			8.95295	13.3734			2.2029	17.3842
8.96897	8.40523			8.96897	10.979			8.96897	13.3708			2.19419	17.3936
8.98498	8.40397			8.98498	10.9777			8.98498	13.3681			2.1855	17.403
9.001	8.40272			9.001	10.9765			9.001	13.3655			2.17685	17.4124
9.01702	8.40146			9.01702	10.9753			9.01702	13.3628			2.16822	17.4218
9.03303	8.40021			9.03303	10.9741			9.03303	13.3602			2.15961	17.4312
9.04905	8.39896			9.04905	10.9728			9.04905	13.3576			2.15104	17.4405
9.06507	8.39771			9.06507	10.9716			9.06507	13.355			2.14249	17.4499
9.08108	8.39646			9.08108	10.9704			9.08108	13.3523			2.13397	17.4593
9.0971	8.39521			9.0971	10.9692			9.0971	13.3498			2.12547	17.4687
9.11311	8.39396			9.11311	10.968			9.11311	13.3472			2.11701	17.4781
9.12913	8.39272			9.12913	10.9668			9.12913	13.3446			2.10857	17.4875
9.14515	8.39147			9.14515	10.9656			9.14515	13.342			2.10015	17.4969
9.16116	8.39023			9.16116	10.9644			9.16116	13.3394			2.09176	17.5063
9.17718	8.38899			9.17718	10.9632			9.17718	13.3369			2.0834	17.5157
9.19319	8.38775			9.19319	10.962			9.19319	13.3343			2.07507	17.525
9.20921	8.38651			9.20921	10.9608			9.20921	13.3318			2.06676	17.5344
9.22523	8.38527			9.22523	10.9596			9.22523	13.3293			2.05848	17.5438
9.24124	8.38403			9.24124	10.9584			9.24124	13.3267			2.05022	17.5532
9.25726	8.38279			9.25726	10.9572			9.25726	13.3242			2.042	17.5626
9.27327	8.38156			9.27327	10.956			9.27327	13.3217			2.03379	17.572
9.28929	8.38032			9.28929	10.9548			9.28929	13.3192			2.02561	17.5814
9.30531	8.37909			9.30531	10.9536			9.30531	13.3167			2.01746	17.5908
9.32132	8.37785			9.32132	10.9525			9.32132	13.3142			2.00934	17.6002
9.33734	8.37662			9.33734	10.9513			9.33734	13.3117			2.00124	17.6095
9.35335	8.37539			9.35335	10.9501			9.35335	13.3093			1.99316	17.6189
9.36937	8.37416			9.36937	10.9489			9.36937	13.3068			1.98511	17.6283
9.38539	8.37293			9.38539	10.9478			9.38539	13.3044			1.97709	17.6377
9.4014	8.37169			9.4014	10.9466			9.4014	13.3019			1.96909	17.6471
9.41742	8.37047			9.41742	10.9454			9.41742	13.2995			1.96112	17.6565
9.43343	8.36924			9.43343	10.9443			9.43343	13.2971			1.95317	17.6659
9.44945	8.36801			9.44945	10.9431			9.44945	13.2947			1.94525	17.6753
9.46547	8.36678			9.46547	10.942			9.46547	13.2922			1.93735	17.6847
9.48148	8.36555			9.48148	10.9408			9.48148	13.2898			1.92948	17.694
9.4975	8.36433			9.4975	10.9397			9.4975	13.2874			1.92164	17.7034
9.51351	8.3631			9.51351	10.9385			9.51351	13.2851			1.91381	17.7128
9.52953	8.36188			9.52953	10.9374			9.52953	13.2827			1.90602	17.7222
9.54555	8.36065			9.54555	10.9362			9.54555	13.2803			1.89824	17.7316
9.56156	8.35943			9.56156	10.9351			9.56156	13.278			1.89049	17.741
9.57758	8.3582			9.57758	10.934			9.57758	13.2756			1.88277	17.7504
9.59359	8.35698			9.59359	10.9329			9.59359	13.2733			1.87507	17.7598
9.60961	8.35575			9.60961	10.9317			9.60961	13.2709			1.8674	17.7692
9.62563	8.35453			9.62563	10.9306			9.62563	13.2686			1.85975	17.7785
9.64164	8.35331			9.64164	10.9295			9.64164	13.2663			1.85212	17.7879
9.65766	8.35209			9.65766	10.9284			9.65766	13.264			1.84452	17.7973
9.67367	8.35087			9.67367	10.9273			9.67367	13.2617			1.83694	17.8067
9.68969	8.34964			9.68969	10.9262			9.68969	13.2594			1.82938	17.8161
9.70571	8.34842			9.70571	10.9251			9.70571	13.2571			1.82185	17.8255
9.72172	8.3472			9.72172	10.9239			9.72172	13.2548			1.81435	17.8349
9.73774	8.34598			9.73774	10.9229			9.73774	13.2526			1.80687	17.8443
9.75375	8.34476			9.75375	10.9218			9.75375	13.2503			1.79941	17.8537
9.76977	8.34354			9.76977	10.9207			9.76977	13.2481			1.79197	17.863
9.78579	8.34232			9.78579	10.9196			9.78579	13.2458			1.78456	17.8724
9.8018	8.3411			9.8018	10.9185			9.8018	13.2436			1.77717	17.8818
9.81782	8.33988			9.81782	10.9174			9.81782	13.2414			1.76981	17.8912
9.83383	8.33866			9.83383	10.9163			9.83383	13.2392			1.76246	17.9006
9.84985	8.33744			9.84985	10.9153			9.84985	13.2369			1.75515	17.91
9.86587	8.33623			9.86587	10.9142			9.86587	13.2347			1.74785	17.9194
9.88188	8.33501			9.88188	10.9131			9.88188	13.2325			1.74058	17.9288
9.8979	8.33379			9.8979	10.9121			9.8979	13.2303			1.73333	17.9382
9.91391	8.33257			9.91391	10.911			9.91391	13.2282			1.7261	17.9475
9.92993	8.33135			9.92993	10.91			9.92993	13.226			1.7189	17.9569
9.94595	8.33013			9.94595	10.9089			9.94595	13.2238			1.71172	17.9663
9.96196	8.32892			9.96196	10.9079			9.96196	13.2217			1.70456	17.9757
9.97798	8.3277			9.97798	10.9068			9.97798	13.2195			1.69743	17.9851
9.99399	8.32648			9.99399	10.9058			9.99399	13.2174			1.69031	17.9945
10.01	8.32527			10.01	10.9047			10.01	13.2153			1.68322	18.0039
10.026	8.32405			10.026	10.9037			10.026	13.2131			1.67616	18.0133
10.042	8.32283			10.042	10.9027			10.042	13.211			1.66911	18.0227
10.0581	8.32161			10.0581	10.9017			10.0581	13.2089			1.66209	18.032
10.0741	8.3204			10.0741	10.9007			10.0741	13.2068			1.65509	18.0414
10.0901	8.31918			10.0901	10.8996			10.0901	13.2047			1.64811	18.0508
10.1061	8.31796			10.1061	10.8986			10.1061	13.2026			1.64115	18.0602
10.1221	8.31675			10.1221	10.8976			10.1221	13.2005			1.63422	18.0696
10.1381	8.31553			10.1381	10.8966			10.1381	13.1985			1.62731	18.079
10.1541	8.31432			10.1541	10.8956			10.1541	13.1964			1.62042	18.0884
10.1702	8.3131			10.1702	10.8946			10.1702	13.1943			1.61355	18.0978
10.1862	8.31188			10.1862	10.8936			10.1862	13.1923			1.6067	18.1072
10.2022	8.31067			10.2022	10.8926			10.2022	13.1902			1.59988	18.1165
10.2182	8.30945			10.2182	10.8916			10.2182	13.1882			1.59307	18.1259
10.2342	8.30824			10.2342	10.8907			10.2342	13.1862			1.58629	18.1353
10.2502	8.30702			10.2502	10.8897			10.2502	13.1841			1.57953	18.1447
10.2663	8.30581			10.2663	10.8887			10.2663	13.1821			1.57279	18.1541
10.2823	8.30459			10.2823	10.8877			10.2823	13.1801			1.56607	18.1635
10.2983	8.30338			10.2983	10.8868			10.2983	13.1781			1.55938	18.1729
10.3143	8.30216			10.3143	10.8858			10.3143	13.1761			1.5527	18.1823
10.3303	8.30095			10.3303	10.8849			10.3303	13.1741			1.54605	18.1917
10.3463	8.29973			10.3463	10.8839			10.3463	13.1721			1.53942	18.201
10.3624	8.29852			10.3624	10.8829			10.3624	13.1701			1.5328	18.2104
10.3784	8.2973			10.3784	10.882			10.3784	13.1682			1.52621	18.2198
10.3944	8.29609			10.3944	10.8811			10.3944	13.1662			1.51964	18.2292
10.4104	8.29488			10.4104	10.8801			10.4104	13.1642			1.51309	18.2386
10.4264	8.29366			10.4264	10.8792			10.4264	13.1623			1.50657	18.248
10.4424	8.29245			10.4424	10.8783			10.4424	13.1603			1.50006	18.2574
10.4585	8.29124			10.4585	10.8773			10.4585	13.1584			1.49357	18.2668
10.4745	8.29002			10.4745	10.8764			10.4745	13.1564			1.48711	18.2762
10.4905	8.28881			10.4905	10.8755			10.4905	13.1545			1.48066	18.2855
10.5065	8.2876			10.5065	10.8746			10.5065	13.1525			1.47423	18.2949
10.5225	8.28639			10.5225	10.8737			10.5225	13.1506			1.46783	18.3043
10.5385	8.28518			10.5385	10.8728			10.5385	13.1487			1.46145	18.3137
10.5546	8.28396			10.5546	10.8719			10.5546	13.1468			1.45508	18.3231
10.5706	8.28275			10.5706	10.871			10.5706	13.1448			1.44874	18.3325
10.5866	8.28154			10.5866	10.8701			10.5866	13.1429			1.44241	18.3419
10.6026	8.28033			10.6026	10.8692			10.6026	13.141			1.43611	18.3513
10.6186	8.27912			10.6186	10.8683			10.6186	13.1391			1.42982	18.3607
10.6346	8.27791			10.6346	10.8674			10.6346	13.1372			1.42356	18.37
10.6507	8.2767			10.6507	10.8665			10.6507	13.1353			1.41732	18.3794
10.6667	8.27549			10.6667	10.8656			10.6667	13.1334			1.41109	18.3888
10.6827	8.27429			10.6827	10.8648			10.6827	13.1316			1.40489	18.3982
10.6987	8.27308			10.6987	10.8639			10.6987	13.1297			1.3987	18.4076
10.7147	8.27187			10.7147	10.863			10.7147	13.1278			1.39254	18.417
10.7307	8.27066			10.7307	10.8622			10.7307	13.1259			1.38639	18.4264
10.7468	8.26946			10.7468	10.8613			10.7468	13.1241			1.38027	18.4358
10.7628	8.26825			10.7628	10.8604			10.7628	13.1222			1.37416	18.4452
10.7788	8.26705			10.7788	10.8596			10.7788	13.1204			1.36807	18.4545
10.7948	8.26584			10.7948	10.8587			10.7948	13.1185			1.36201	18.4639
10.8108	8.26464			10.8108	10.8579			10.8108	13.1166			1.35596	18.4733
10.8268	8.26343			10.8268	10.8571			10.8268	13.1148			1.34993	18.4827
10.8428	8.26223			10.8428	10.8562			10.8428	13.1129			1.34392	18.4921
10.8589	8.26103			10.8589	10.8554			10.8589	13.1111			1.33793	18.5015
10.8749	8.25983			10.8749	10.8545			10.8749	13.1092			1.33195	18.5109
10.8909	8.25863			10.8909	10.8537			10.8909	13.1074			1.326	18.5203
10.9069	8.25743			10.9069	10.8529			10.9069	13.1056			1.32007	18.5297
10.9229	8.25623			10.9229	10.8521			10.9229	13.1037			1.31415	18.539
10.9389	8.25503			10.9389	10.8513			10.9389	13.1019			1.30826	18.5484
10.955	8.25383			10.955	10.8505			10.955	13.1			1.30238	18.5578
10.971	8.25263			10.971	10.8496			10.971	13.0982			1.29652	18.5672
10.987	8.25143			10.987	10.8488			10.987	13.0964			1.29068	18.5766
11.003	8.25024			11.003	10.848			11.003	13.0946			1.28486	18.586
11.019	8.24904			11.019	10.8472			11.019	13.0927			1.27905	18.5954
11.035	8.24785			11.035	10.8464			11.035	13.0909			1.27327	18.6048
11.0511	8.24666			11.0511	10.8456			11.0511	13.0891			1.2675	18.6142
11.0671	8.24547			11.0671	10.8448			11.0671	13.0873			1.26175	18.6235
11.0831	8.24428			11.0831	10.844			11.0831	13.0854			1.25602	18.6329
11.0991	8.24309			11.0991	10.8433			11.0991	13.0836			1.25031	18.6423
11.1151	8.2419			11.1151	10.8425			11.1151	13.0818			1.24462	18.6517
11.1311	8.24071			11.1311	10.8417			11.1311	13.08			1.23895	18.6611
11.1471	8.23952			11.1471	10.8409			11.1471	13.0782			1.23329	18.6705
11.1632	8.23834			11.1632	10.8401			11.1632	13.0763			1.22765	18.6799
11.1792	8.23715			11.1792	10.8394			11.1792	13.0745			1.22203	18.6893
11.1952	8.23597			11.1952	10.8386			11.1952	13.0727			1.21642	18.6987
11.2112	8.23479			11.2112	10.8378			11.2112	13.0709			1.21084	18.708
11.2272	8.2336			11.2272	10.8371			11.2272	13.0691			1.20527	18.7174
11.2432	8.23243			11.2432	10.8363			11.2432	13.0673			1.19972	18.7268
11.2593	8.23125			11.2593	10.8356			11.2593	13.0655			1.19419	18.7362
11.2753	8.23007			11.2753	10.8348			11.2753	13.0636			1.18868	18.7456
11.2913	8.22889			11.2913	10.8341			11.2913	13.0618			1.18318	18.755
11.3073	8.22772			11.3073	10.8333			11.3073	13.06			1.1777	18.7644
11.3233	8.22655			11.3233	10.8326			11.3233	13.0582			1.17224	18.7738
11.3393	8.22537			11.3393	10.8318			11.3393	13.0564			1.16679	18.7832
11.3554	8.2242			11.3554	10.8311			11.3554	13.0545			1.16137	18.7925
11.3714	8.22304			11.3714	10.8303			11.3714	13.0527			1.15596	18.8019
11.3874	8.22187			11.3874	10.8296			11.3874	13.0509			1.15056	18.8113
11.4034	8.2207			11.4034	10.8289			11.4034	13.049			1.14519	18.8207
11.4194	8.21954			11.4194	10.8281			11.4194	13.0472			1.13983	18.8301
11.4354	8.21838			11.4354	10.8274			11.4354	13.0454			1.13449	18.8395
11.4514	8.21721			11.4514	10.8267			11.4514	13.0436			1.12917	18.8489
11.4675	8.21605			11.4675	10.826			11.4675	13.0417			1.12386	18.8583
11.4835	8.2149			11.4835	10.8252			11.4835	13.0399			1.11857	18.8677
11.4995	8.21374			11.4995	10.8245			11.4995	13.0381			1.11329	18.877
11.5155	8.21259			11.5155	10.8238			11.5155	13.0362			1.10804	18.8864
11.5315	8.21143			11.5315	10.8231			11.5315	13.0344			1.1028	18.8958
11.5475	8.21028			11.5475	10.8224			11.5475	13.0325			1.09758	18.9052
11.5636	8.20913			11.5636	10.8216			11.5636	13.0307			1.09237	18.9146
11.5796	8.20799			11.5796	10.8209			11.5796	13.0289			1.08718	18.924
11.5956	8.20684			11.5956	10.8202			11.5956	13.027			1.08201	18.9334
11.6116	8.2057			11.6116	10.8195			11.6116	13.0251			1.07685	18.9428
11.6276	8.20456			11.6276	10.8188			11.6276	13.0233			1.07171	18.9522
11.6436	8.20342			11.6436	10.8181			11.6436	13.0214			1.06659	18.9615
11.6597	8.20228			11.6597	10.8174			11.6597	13.0196			1.06148	18.9709
11.6757	8.20114			11.6757	10.8167			11.6757	13.0177			1.05639	18.9803
11.6917	8.20001			11.6917	10.816			11.6917	13.0158			1.05132	18.9897
11.7077	8.19888			11.7077	10.8153			11.7077	13.0139			1.04626	18.9991
11.7237	8.19775			11.7237	10.8146			11.7237	13.0121			1.04122	19.0085
11.7397	8.19662			11.7397	10.8139			11.7397	13.0102			1.03619	19.0179
11.7558	8.1955			11.7558	10.8132			11.7558	13.0083			1.03118	19.0273
11.7718	8.19437			11.7718	10.8125			11.7718	13.0064			1.02619	19.0367
11.7878	8.19325			11.7878	10.8118			11.7878	13.0045			1.02121	19.046
11.8038	8.19213			11.8038	10.8112			11.8038	13.0026			1.01625	19.0554
11.8198	8.19102			11.8198	10.8105			11.8198	13.0007			1.0113	19.0648
11.8358	8.1899			11.8358	10.8098			11.8358	12.9988			1.00637	19.0742
11.8519	8.18879			11.8519	10.8091			11.8519	12.9969			1.00146	19.0836
11.8679	8.18768			11.8679	10.8084			11.8679	12.995			0.99656	19.093
11.8839	8.18657			11.8839	10.8077			11.8839	12.9931			0.99167	19.1024
11.8999	8.18547			11.8999	10.8071			11.8999	12.9912			0.98681	19.1118
11.9159	8.18437			11.9159	10.8064			11.9159	12.9893			0.98196	19.1212
11.9319	8.18327			11.9319	10.8057			11.9319	12.9873			0.97712	19.1305
11.948	8.18217			11.948	10.805			11.948	12.9854			0.9723	19.1399
11.964	8.18107			11.964	10.8043			11.964	12.9834			0.96749	19.1493
11.98	8.17998			11.98	10.8037			11.98	12.9815			0.9627	19.1587
11.996	8.17889			11.996	10.803			11.996	12.9795			0.95793	19.1681
12.012	8.1778			12.012	10.8023			12.012	12.9776			0.95317	19.1775
12.028	8.17672			12.028	10.8016			12.028	12.9756			0.94843	19.1869
12.044	8.17563			12.044	10.801			12.044	12.9737			0.9437	19.1963
12.0601	8.17455			12.0601	10.8003			12.0601	12.9717			0.93899	19.2057
12.0761	8.17348			12.0761	10.7996			12.0761	12.9697			0.93429	19.215
12.0921	8.1724			12.0921	10.7989			12.0921	12.9678			0.9296	19.2244
12.1081	8.17133			12.1081	10.7983			12.1081	12.9658			0.92494	19.2338
12.1241	8.17026			12.1241	10.7976			12.1241	12.9638			0.92028	19.2432
12.1401	8.16919			12.1401	10.7969			12.1401	12.9618			0.91564	19.2526
12.1562	8.16813			12.1562	10.7963			12.1562	12.9598			0.91102	19.262
12.1722	8.16706			12.1722	10.7956			12.1722	12.9578			0.90641	19.2714
12.1882	8.166			12.1882	10.7949			12.1882	12.9558			0.90182	19.2808
12.2042	8.16495			12.2042	10.7942			12.2042	12.9537			0.89724	19.2902
12.2202	8.16389			12.2202	10.7936			12.2202	12.9517			0.89268	19.2995
12.2362	8.16284			12.2362	10.7929			12.2362	12.9497			0.88813	19.3089
12.2523	8.16179			12.2523	10.7922			12.2523	12.9476			0.88359	19.3183
12.2683	8.16075			12.2683	10.7916			12.2683	12.9456			0.87907	19.3277
12.2843	8.15971			12.2843	10.7909			12.2843	12.9436			0.87457	19.3371
12.3003	8.15867			12.3003	10.7902			12.3003	12.9415			0.87008	19.3465
12.3163	8.15763			12.3163	10.7896			12.3163	12.9395			0.8656	19.3559
12.3323	8.15659			12.3323	10.7889			12.3323	12.9374			0.86114	19.3653
12.3483	8.15556			12.3483	10.7882			12.3483	12.9353			0.85669	19.3747
12.3644	8.15453			12.3644	10.7876			12.3644	12.9333			0.85226	19.384
12.3804	8.15351			12.3804	10.7869			12.3804	12.9312			0.84784	19.3934
12.3964	8.15249			12.3964	10.7862			12.3964	12.9291			0.84343	19.4028
12.4124	8.15146			12.4124	10.7856			12.4124	12.927			0.83904	19.4122
12.4284	8.15045			12.4284	10.7849			12.4284	12.9249			0.83466	19.4216
12.4444	8.14943			12.4444	10.7842			12.4444	12.9228			0.8303	19.431
12.4605	8.14842			12.4605	10.7835			12.4605	12.9207			0.82595	19.4404
12.4765	8.14741			12.4765	10.7829			12.4765	12.9186			0.82162	19.4498
12.4925	8.14641			12.4925	10.7822			12.4925	12.9165			0.8173	19.4592
12.5085	8.1454			12.5085	10.7815			12.5085	12.9144			0.81299	19.4685
12.5245	8.1444			12.5245	10.7809			12.5245	12.9122			0.8087	19.4779
12.5405	8.14341			12.5405	10.7802			12.5405	12.9101			0.80442	19.4873
12.5566	8.14241			12.5566	10.7795			12.5566	12.9079			0.80016	19.4967
12.5726	8.14142			12.5726	10.7788			12.5726	12.9058			0.79591	19.5061
12.5886	8.14043			12.5886	10.7782			12.5886	12.9037			0.79167	19.5155
12.6046	8.13944			12.6046	10.7775			12.6046	12.9015			0.78744	19.5249
12.6206	8.13846			12.6206	10.7768			12.6206	12.8993			0.78323	19.5343
12.6366	8.13748			12.6366	10.7761			12.6366	12.8972			0.77904	19.5437
12.6526	8.1365			12.6526	10.7755			12.6526	12.895			0.77486	19.553
12.6687	8.13553			12.6687	10.7748			12.6687	12.8928			0.77069	19.5624
12.6847	8.13456			12.6847	10.7741			12.6847	12.8906			0.76653	19.5718
12.7007	8.13359			12.7007	10.7734			12.7007	12.8885			0.76239	19.5812
12.7167	8.13262			12.7167	10.7728			12.7167	12.8863			0.75826	19.5906
12.7327	8.13166			12.7327	10.7721			12.7327	12.8841			0.75414	19.6
12.7487	8.1307			12.7487	10.7714			12.7487	12.8819			0.75004	19.6094
12.7648	8.12974			12.7648	10.7707			12.7648	12.8797			0.74595	19.6188
12.7808	8.12879			12.7808	10.77			12.7808	12.8774			0.74188	19.6282
12.7968	8.12783			12.7968	10.7694			12.7968	12.8752			0.73781	19.6375
12.8128	8.12688			12.8128	10.7687			12.8128	12.873			0.73376	19.6469
12.8288	8.12594			12.8288	10.768			12.8288	12.8708			0.72973	19.6563
12.8448	8.12499			12.8448	10.7673			12.8448	12.8686			0.72571	19.6657
12.8609	8.12405			12.8609	10.7666			12.8609	12.8663			0.7217	19.6751
12.8769	8.12311			12.8769	10.7659			12.8769	12.8641			0.7177	19.6845
12.8929	8.12218			12.8929	10.7652			12.8929	12.8619			0.71371	19.6939
12.9089	8.12124			12.9089	10.7646			12.9089	12.8596			0.70974	19.7033
12.9249	8.12031			12.9249	10.7639			12.9249	12.8574			0.70578	19.7127
12.9409	8.11938			12.9409	10.7632			12.9409	12.8551			0.70184	19.722
12.957	8.11846			12.957	10.7625			12.957	12.8529			0.69791	19.7314
12.973	8.11754			12.973	10.7618			12.973	12.8506			0.69399	19.7408
12.989	8.11661			12.989	10.7611			12.989	12.8484			0.69008	19.7502
13.005	8.1157			13.005	10.7604			13.005	12.8461			0.68619	19.7596
13.021	8.11478			13.021	10.7597			13.021	12.8438			0.6823	19.769
13.037	8.11387			13.037	10.759			13.037	12.8416			0.67843	19.7784
13.0531	8.11296			13.0531	10.7583			13.0531	12.8393			0.67458	19.7878
13.0691	8.11205			13.0691	10.7576			13.0691	12.837			0.67073	19.7972
13.0851	8.11114			13.0851	10.7569			13.0851	12.8347			0.6669	19.8065
13.1011	8.11024			13.1011	10.7562			13.1011	12.8325			0.66308	19.8159
13.1171	8.10934			13.1171	10.7555			13.1171	12.8302			0.65928	19.8253
13.1331	8.10844			13.1331	10.7548			13.1331	12.8279			0.65548	19.8347
13.1492	8.10754			13.1492	10.7541			13.1492	12.8256			0.6517	19.8441
13.1652	8.10665			13.1652	10.7534			13.1652	12.8233			0.64793	19.8535
13.1812	8.10576			13.1812	10.7527			13.1812	12.8211			0.64418	19.8629
13.1972	8.10487			13.1972	10.752			13.1972	12.8188			0.64043	19.8723
13.2132	8.10398			13.2132	10.7513			13.2132	12.8165			0.6367	19.8817
13.2292	8.10309			13.2292	10.7506			13.2292	12.8142			0.63298	19.891
13.2453	8.10221			13.2453	10.7499			13.2453	12.8119			0.62927	19.9004
13.2613	8.10133			13.2613	10.7492			13.2613	12.8096			0.62557	19.9098
13.2773	8.10045			13.2773	10.7485			13.2773	12.8073			0.62189	19.9192
13.2933	8.09957			13.2933	10.7478			13.2933	12.805			0.61822	19.9286
13.3093	8.09869			13.3093	10.7471			13.3093	12.8027			0.61456	19.938
13.3253	8.09782			13.3253	10.7464			13.3253	12.8005			0.61091	19.9474
13.3413	8.09695			13.3413	10.7457			13.3413	12.7982			0.60727	19.9568
13.3574	8.09608			13.3574	10.745			13.3574	12.7959			0.60365	19.9662
13.3734	8.09521			13.3734	10.7442			13.3734	12.7936			0.60003	19.9755
13.3894	8.09434			13.3894	10.7435			13.3894	12.7913			0.59643	19.9849
13.4054	8.09347			13.4054	10.7428			13.4054	12.789			0.59285	19.9943
13.4214	8.09261			13.4214	10.7421			13.4214	12.7867			0.58927	20.0037
13.4374	8.09175			13.4374	10.7414			13.4374	12.7845			0.5857	20.0131
13.4535	8.09089			13.4535	10.7407			13.4535	12.7822			0.58215	20.0225
13.4695	8.09003			13.4695	10.74			13.4695	12.7799			0.57861	20.0319
13.4855	8.08917			13.4855	10.7392			13.4855	12.7776			0.57508	20.0413
13.5015	8.08831			13.5015	10.7385			13.5015	12.7754			0.57156	20.0507
13.5175	8.08746			13.5175	10.7378			13.5175	12.7731			0.56805	20.06
13.5335	8.0866			13.5335	10.7371			13.5335	12.7708			0.56455	20.0694
13.5495	8.08575			13.5495	10.7364			13.5495	12.7686			0.56107	20.0788
13.5656	8.0849			13.5656	10.7357			13.5656	12.7663			0.5576	20.0882
13.5816	8.08405			13.5816	10.7349			13.5816	12.7641			0.55413	20.0976
13.5976	8.0832			13.5976	10.7342			13.5976	12.7618			0.55068	20.107
13.6136	8.08235			13.6136	10.7335			13.6136	12.7596			0.54725	20.1164
13.6296	8.0815			13.6296	10.7328			13.6296	12.7573			0.54382	20.1258
13.6456	8.08066			13.6456	10.7321			13.6456	12.7551			0.5404	20.1352
13.6617	8.07981			13.6617	10.7313			13.6617	12.7528			0.537	20.1445
13.6777	8.07896			13.6777	10.7306			13.6777	12.7506			0.5336	20.1539
13.6937	8.07812			13.6937	10.7299			13.6937	12.7484			0.53022	20.1633
13.7097	8.07728			13.7097	10.7292			13.7097	12.7462			0.52685	20.1727
13.7257	8.07643			13.7257	10.7285			13.7257	12.744			0.52349	20.1821
13.7417	8.07559			13.7417	10.7277			13.7417	12.7418			0.52014	20.1915
13.7578	8.07475			13.7578	10.727			13.7578	12.7396			0.5168	20.2009
13.7738	8.07391			13.7738	10.7263			13.7738	12.7374			0.51347	20.2103
13.7898	8.07307			13.7898	10.7256			13.7898	12.7352			0.51016	20.2197
13.8058	8.07223			13.8058	10.7248			13.8058	12.733			0.50685	20.229
13.8218	8.07138			13.8218	10.7241			13.8218	12.7308			0.50356	20.2384
13.8378	8.07054			13.8378	10.7234			13.8378	12.7287			0.50027	20.2478
13.8538	8.0697			13.8538	10.7227			13.8538	12.7265			0.497	20.2572
13.8699	8.06886			13.8699	10.722			13.8699	12.7243			0.49374	20.2666
13.8859	8.06803			13.8859	10.7212			13.8859	12.7222			0.49049	20.276
13.9019	8.06719			13.9019	10.7205			13.9019	12.7201			0.48725	20.2854
13.9179	8.06635			13.9179	10.7198			13.9179	12.718			0.48402	20.2948
13.9339	8.06551			13.9339	10.7191			13.9339	12.7158			0.4808	20.3042
13.9499	8.06467			13.9499	10.7184			13.9499	12.7137			0.47759	20.3135
13.966	8.06383			13.966	10.7177			13.966	12.7116			0.47439	20.3229
13.982	8.06299			13.982	10.717			13.982	12.7096			0.4712	20.3323
13.998	8.06214			13.998	10.7162			13.998	12.7075			0.46803	20.3417
14.014	8.0613			14.014	10.7155			14.014	12.7054			0.46486	20.3511
14.03	8.06046			14.03	10.7148			14.03	12.7033			0.4617	20.3605
14.046	8.05962			14.046	10.7141			14.046	12.7013			0.45856	20.3699
14.0621	8.05878			14.0621	10.7134			14.0621	12.6992			0.45542	20.3793
14.0781	8.05794			14.0781	10.7127			14.0781	12.6972			0.4523	20.3887
14.0941	8.05709			14.0941	10.712			14.0941	12.6952			0.44919	20.398
14.1101	8.05625			14.1101	10.7112			14.1101	12.6932			0.44608	20.4074
14.1261	8.0554			14.1261	10.7105			14.1261	12.6912			0.44299	20.4168
14.1421	8.05456			14.1421	10.7098			14.1421	12.6892			0.43991	20.4262
14.1582	8.05371			14.1582	10.7091			14.1582	12.6873			0.43683	20.4356
14.1742	8.05286			14.1742	10.7084			14.1742	12.6853			0.43377	20.445
14.1902	8.05202			14.1902	10.7077			14.1902	12.6833			0.43072	20.4544
14.2062	8.05117			14.2062	10.707			14.2062	12.6814			0.42767	20.4638
14.2222	8.05032			14.2222	10.7063			14.2222	12.6795			0.42464	20.4732
14.2382	8.04947			14.2382	10.7056			14.2382	12.6776			0.42162	20.4825
14.2543	8.04862			14.2543	10.7049			14.2543	12.6757			0.41861	20.4919
14.2703	8.04776			14.2703	10.7042			14.2703	12.6738			0.41561	20.5013
14.2863	8.04691			14.2863	10.7035			14.2863	12.6719			0.41261	20.5107
14.3023	8.04605			14.3023	10.7028			14.3023	12.67			0.40963	20.5201
14.3183	8.0452			14.3183	10.7021			14.3183	12.6682			0.40666	20.5295
14.3343	8.04434			14.3343	10.7014			14.3343	12.6663			0.4037	20.5389
14.3504	8.04348			14.3504	10.7008			14.3504	12.6645			0.40074	20.5483
14.3664	8.04262			14.3664	10.7001			14.3664	12.6627			0.3978	20.5577
14.3824	8.04176			14.3824	10.6994			14.3824	12.6609			0.39487	20.567
14.3984	8.0409			14.3984	10.6987			14.3984	12.6591			0.39195	20.5764
14.4144	8.04003			14.4144	10.698			14.4144	12.6574			0.38903	20.5858
14.4304	8.03917			14.4304	10.6974			14.4304	12.6556			0.38613	20.5952
14.4465	8.0383			14.4465	10.6967			14.4465	12.6539			0.38324	20.6046
14.4625	8.03743			14.4625	10.696			14.4625	12.6521			0.38035	20.614
14.4785	8.03656			14.4785	10.6953			14.4785	12.6504			0.37748	20.6234
14.4945	8.03569			14.4945	10.6947			14.4945	12.6487			0.37461	20.6328
14.5105	8.03482			14.5105	10.694			14.5105	12.647			0.37176	20.6422
14.5265	8.03395			14.5265	10.6933			14.5265	12.6454			0.36891	20.6515
14.5425	8.03307			14.5425	10.6927			14.5425	12.6437			0.36608	20.6609
14.5586	8.03219			14.5586	10.692			14.5586	12.642			0.36325	20.6703
14.5746	8.03132			14.5746	10.6913			14.5746	12.6404			0.36043	20.6797
14.5906	8.03044			14.5906	10.6907			14.5906	12.6388			0.35763	20.6891
14.6066	8.02956			14.6066	10.69			14.6066	12.6372			0.35483	20.6985
14.6226	8.02867			14.6226	10.6894			14.6226	12.6356			0.35204	20.7079
14.6386	8.02779			14.6386	10.6887			14.6386	12.634			0.34926	20.7173
14.6547	8.02691			14.6547	10.6881			14.6547	12.6324			0.34649	20.7267
14.6707	8.02602			14.6707	10.6874			14.6707	12.6309			0.34373	20.736
14.6867	8.02513			14.6867	10.6868			14.6867	12.6293			0.34098	20.7454
14.7027	8.02424			14.7027	10.6861			14.7027	12.6278			0.33824	20.7548
14.7187	8.02335			14.7187	10.6855			14.7187	12.6263			0.3355	20.7642
14.7347	8.02246			14.7347	10.6849			14.7347	12.6248			0.33278	20.7736
14.7508	8.02157			14.7508	10.6842			14.7508	12.6233			0.33006	20.783
14.7668	8.02067			14.7668	10.6836			14.7668	12.6218			0.32736	20.7924
14.7828	8.01978			14.7828	10.683			14.7828	12.6203			0.32466	20.8018
14.7988	8.01888			14.7988	10.6824			14.7988	12.6189			0.32198	20.8112
14.8148	8.01798			14.8148	10.6817			14.8148	12.6174			0.3193	20.8205
14.8308	8.01709			14.8308	10.6811			14.8308	12.616			0.31663	20.8299
14.8468	8.01619			14.8468	10.6805			14.8468	12.6145			0.31397	20.8393
14.8629	8.01529			14.8629	10.6799			14.8629	12.6131			0.31132	20.8487
14.8789	8.01439			14.8789	10.6793			14.8789	12.6117			0.30867	20.8581
14.8949	8.01349			14.8949	10.6787			14.8949	12.6103			0.30604	20.8675
14.9109	8.01258			14.9109	10.6781			14.9109	12.6089			0.30342	20.8769
14.9269	8.01168			14.9269	10.6774			14.9269	12.6075			0.3008	20.8863
14.9429	8.01078			14.9429	10.6768			14.9429	12.6061			0.2982	20.8957
14.959	8.00988			14.959	10.6762			14.959	12.6048			0.2956	20.905
14.975	8.00897			14.975	10.6756			14.975	12.6034			0.29301	20.9144
14.991	8.00807			14.991	10.675			14.991	12.6021			0.29043	20.9238
15.007	8.00717			15.007	10.6745			15.007	12.6007			0.28786	20.9332
15.023	8.00626			15.023	10.6738			15.023	12.5994			0.2853	20.9426
15.039	8.00536			15.039	10.6733			15.039	12.598			0.28274	20.952
15.0551	8.00446			15.0551	10.6727			15.0551	12.5967			0.2802	20.9614
15.0711	8.00356			15.0711	10.6721			15.0711	12.5953			0.27766	20.9708
15.0871	8.00266			15.0871	10.6715			15.0871	12.594			0.27513	20.9802
15.1031	8.00176			15.1031	10.6709			15.1031	12.5927			0.27261	20.9895
15.1191	8.00086			15.1191	10.6703			15.1191	12.5914			0.2701	20.9989
15.1351	7.99996			15.1351	10.6698			15.1351	12.59			0.2676	21.0083
15.1511	7.99906			15.1511	10.6692			15.1511	12.5887			0.26511	21.0177
15.1672	7.99817			15.1672	10.6686			15.1672	12.5874			0.26262	21.0271
15.1832	7.99728			15.1832	10.668			15.1832	12.586			0.26014	21.0365
15.1992	7.99639			15.1992	10.6675			15.1992	12.5847			0.25768	21.0459
15.2152	7.9955			15.2152	10.6669			15.2152	12.5834			0.25522	21.0553
15.2312	7.99461			15.2312	10.6663			15.2312	12.582			0.25276	21.0647
15.2472	7.99373			15.2472	10.6657			15.2472	12.5807			0.25032	21.074
15.2633	7.99285			15.2633	10.6652			15.2633	12.5793			0.24789	21.0834
15.2793	7.99197			15.2793	10.6646			15.2793	12.5779			0.24546	21.0928
15.2953	7.9911			15.2953	10.664			15.2953	12.5766			0.24304	21.1022
15.3113	7.99022			15.3113	10.6635			15.3113	12.5752			0.24063	21.1116
15.3273	7.98936			15.3273	10.6629			15.3273	12.5738			0.23823	21.121
15.3433	7.9885			15.3433	10.6623			15.3433	12.5724			0.23584	21.1304
15.3594	7.98764			15.3594	10.6617			15.3594	12.5709			0.23345	21.1398
15.3754	7.98679			15.3754	10.6612			15.3754	12.5695			0.23108	21.1492
15.3914	7.98594			15.3914	10.6606			15.3914	12.568			0.22871	21.1585
15.4074	7.9851			15.4074	10.66			15.4074	12.5666			0.22635	21.1679
15.4234	7.98426			15.4234	10.6595			15.4234	12.5651			0.22399	21.1773
15.4394	7.98343			15.4394	10.6589			15.4394	12.5635			0.22165	21.1867
15.4555	7.9826			15.4555	10.6583			15.4555	12.562			0.21931	21.1961
15.4715	7.98179			15.4715	10.6577			15.4715	12.5604			0.21699	21.2055
15.4875	7.98098			15.4875	10.6572			15.4875	12.5589			0.21466	21.2149
15.5035	7.98017			15.5035	10.6566			15.5035	12.5572			0.21235	21.2243
15.5195	7.97938			15.5195	10.656			15.5195	12.5556			0.21005	21.2337
15.5355	7.97859			15.5355	10.6554			15.5355	12.5539			0.20775	21.243
15.5516	7.97781			15.5516	10.6548			15.5516	12.5522			0.20546	21.2524
15.5676	7.97705			15.5676	10.6542			15.5676	12.5505			0.20318	21.2618
15.5836	7.97629			15.5836	10.6536			15.5836	12.5487			0.20091	21.2712
15.5996	7.97554			15.5996	10.653			15.5996	12.5469			0.19865	21.2806
15.6156	7.9748			15.6156	10.6524			15.6156	12.545			0.19639	21.29
15.6316	7.97407			15.6316	10.6518			15.6316	12.5431			0.19414	21.2994
15.6477	7.97336			15.6477	10.6512			15.6477	12.5412			0.1919	21.3088
15.6637	7.97266			15.6637	10.6506			15.6637	12.5391			0.18966	21.3182
15.6797	7.97197			15.6797	10.65			15.6797	12.5371			0.18744	21.3275
15.6957	7.97129			15.6957	10.6494			15.6957	12.535			0.18522	21.3369
15.7117	7.97062			15.7117	10.6487			15.7117	12.5329			0.18301	21.3463
15.7277	7.96997			15.7277	10.6481			15.7277	12.5306			0.18081	21.3557
15.7437	7.96934			15.7437	10.6474			15.7437	12.5284			0.17861	21.3651
15.7598	7.96872			15.7598	10.6468			15.7598	12.5261			0.17642	21.3745
15.7758	7.96812			15.7758	10.6461			15.7758	12.5237			0.17424	21.3839
15.7918	7.96753			15.7918	10.6454			15.7918	12.5212			0.17207	21.3933
15.8078	7.96696			15.8078	10.6448			15.8078	12.5187			0.16991	21.4027
15.8238	7.96641			15.8238	10.6441			15.8238	12.5161			0.16775	21.412
15.8398	7.96588			15.8398	10.6434			15.8398	12.5134			0.1656	21.4214
15.8559	7.96536			15.8559	10.6427			15.8559	12.5107			0.16346	21.4308
15.8719	7.96487			15.8719	10.6419			15.8719	12.5078			0.16132	21.4402
15.8879	7.9644			15.8879	10.6412			15.8879	12.5049			0.1592	21.4496
15.9039	7.96395			15.9039	10.6405			15.9039	12.5019			0.15708	21.459
15.9199	7.96352			15.9199	10.6397			15.9199	12.4988			0.15496	21.4684
15.9359	7.96311			15.9359	10.6389			15.9359	12.4956			0.15286	21.4778
15.952	7.96273			15.952	10.6382			15.952	12.4924			0.15076	21.4872
15.968	7.96238			15.968	10.6374			15.968	12.489			0.14867	21.4965
15.984	7.96204			15.984	10.6365			15.984	12.4855			0.14659	21.5059
16	7.96174			16	10.6357			16	12.4819			0.14451	21.5153

## Sheet: Fig. 2c
1 atm	2.99737	111.83	2.41737	116.144	2.99737	16.1856	4.31477	-13.9724	R-21.5	2.99737	597.776	2.41737	590.254	2.99737	510.487	2.99737	597.77	R-12.2	3.5051	47.7736	3.4851	48.0125	3.5051	43.1383	4.28614	41.4254
	3.01737	110.863	2.43737	114.18	3.01737	17.0369	4.57694	-13.9724		3.01737	596.669	2.43737	594.69	3.01737	512.667	3.01737	596.66		3.5251	47.8879	3.5051	48.013	3.5251	43.2375	4.48645	41.4254
	3.03737	110.055	2.45737	112.773	3.03737	17.4271	4.68995	-13.9724		3.03737	595.773	2.45737	595.376	3.03737	511.938	3.03737	595.762		3.5451	48.035	3.5251	48.0281	3.5451	43.3716	4.59453	41.4254
	3.05737	109.381	2.47737	111.363	3.05737	16.7116	5.41083	-13.9724		3.05737	595.05	2.47737	594.4	3.05737	511.378	3.05737	595.038		3.5651	48.176	3.5451	48.041	3.5651	43.5003	5.3279	41.4254
	3.07737	108.816	2.49737	113.407	3.07737	16.9108	5.69415	-13.9724		3.07737	594.467	2.49737	597.488	3.07737	509.671	3.07737	594.454		3.5851	48.2321	3.5651	48.0532	3.5851	43.544	5.59773	41.4254
	3.09737	108.339	2.51737	113.761	3.09737	18.1015	5.85779	-13.9724		3.09737	593.996	2.51737	596.908	3.09737	509.191	3.09737	593.983		3.6051	48.2297	3.5851	48.0657	3.6051	43.5283	5.79761	41.4254
	3.11737	107.932	2.53737	112.71	3.11737	17.0002	6.24572	-13.9724		3.11737	593.613	2.53737	597.099	3.11737	508.945	3.11737	593.599		3.6251	48.2328	3.6051	48.0791	3.6251	43.5165	6.18374	41.4254
	3.13737	107.578	2.55737	112.71	3.13737	15.6518	6.8565	-13.9724		3.13737	593.295	2.55737	596.926	3.13737	511.656	3.13737	593.281		3.6451	48.245	3.6251	48.094	3.6451	43.5114	6.77569	41.4254
	3.15737	107.264	2.57737	111.813	3.15737	16.4656	7.05672	-13.9724		3.15737	593.031	2.57737	598.238	3.15737	511.993	3.15737	593.012		3.6651	48.2413	3.6451	48.1112	3.6651	43.4878	6.8669	41.4254
	3.17737	106.979	2.59737	112.009	3.17737	18.7273	7.2295	-13.9724		3.17737	592.805	2.59737	597.632	3.17737	513.263	3.17737	592.777		3.6851	48.2655	3.6651	48.1311	3.6851	43.49	7.12965	41.4254
	3.19737	106.711	2.61737	113.011	3.19737	17.7508	7.28756	-13.9724		3.19737	592.603	2.61737	597.436	3.19737	512.667	3.19737	592.563		3.7051	48.2808	3.6851	48.1532	3.7051	43.4812	7.14787	41.4254
	3.21737	106.454	2.63737	111.051	3.21737	16.5663	7.34856	-13.9724		3.21737	592.413	2.63737	597.278	3.21737	511.176	3.21737	592.36		3.7251	48.2339	3.7051	48.1772	3.7251	43.4087	7.22003	41.4254
	3.23737	106.2	2.65737	110.75	3.23737	15.2083	8.61362	-13.9724		3.23737	592.225	2.65737	597.755	3.23737	510.08	3.23737	592.161		3.7451	48.2359	3.7251	48.2028	3.7451	43.3826	8.52851	41.4254
	3.25737	105.943	2.67737	111.437	3.25737	15.3934	8.66076	-13.9724		3.25737	592.034	2.67737	599.103	3.25737	511.759	3.25737	591.958		3.7651	48.2321	3.7451	48.231	3.7651	43.3479	8.59814	41.4254
	3.27737	105.679	2.69737	110.756	3.27737	16.2884	8.75476	-13.9724		3.27737	591.834	2.69737	597.825	3.27737	514.172	3.27737	591.748		3.7851	48.2314	3.7651	48.2618	3.7851	43.3145	8.67824	41.4254
	3.29737	105.405	2.71737	111.033	3.29737	16.9887	9.03144	-13.9724		3.29737	591.624	2.71737	599.619	3.29737	513.278	3.29737	591.527		3.8051	48.2332	3.7851	48.2944	3.8051	43.2829	8.85015	41.4254
	3.31737	105.117	2.73737	110.375	3.31737	18.8982	9.04344	-13.9724		3.31737	591.4	2.73737	597.628	3.31737	509.499	3.31737	591.291		3.8251	48.1313	3.8051	48.3279	3.8251	43.1475	8.92411	41.4254
	3.33737	104.815	2.75737	111.447	3.33737	18.1764	9.12426	-13.9724		3.33737	591.161	2.75737	596.891	3.33737	509.827	3.33737	591.041		3.8451	48.0004	3.8251	48.3615	3.8451	42.9824	8.96129	41.4254
	3.35737	104.495	2.77737	109.714	3.35737	17.3615	9.18643	-13.9724		3.35737	590.904	2.77737	596.328	3.35737	510.357	3.35737	590.776		3.8651	48.2246	3.8451	48.3956	3.8651	43.1721	8.99965	41.4254
	3.37737	104.159	2.79737	107.989	3.37737	17.4219	9.41307	-13.9724		3.37737	590.629	2.79737	596.346	3.37737	510.753	3.37737	590.495		3.8851	48.3467	3.8651	48.4301	3.8851	43.2596	9.21633	41.4254
	3.39737	103.806	2.81737	110.932	3.39737	17.4799	9.48987	-13.9724		3.39737	590.339	2.81737	595.566	3.39737	510.968	3.39737	590.2		3.9051	48.4043	3.8851	48.4647	3.9051	43.2828	9.36736	41.4254
	3.41737	103.435	2.83737	112.572	3.41737	16.4164	9.54525	-13.9724		3.41737	590.036	2.83737	595.783	3.41737	511.204	3.41737	589.892		3.9251	48.4442	3.9051	48.4991	3.9251	43.2887	9.4199	41.4254
	3.43737	103.049	2.85737	113.153	3.43737	16.1987	9.79291	-13.9724		3.43737	589.722	2.85737	596.52	3.43737	510.881	3.43737	589.572		3.9451	48.4853	3.9251	48.533	3.9451	43.2966	9.5994	41.4254
	3.45737	102.646	2.87737	113.175	3.45737	16.474	9.81995	-13.9724		3.45737	589.398	2.87737	598.08	3.45737	509.821	3.45737	589.243		3.9651	48.5282	3.9451	48.5662	3.9651	43.3073	9.64111	41.4254
	3.47737	102.229	2.89737	113.547	3.47737	17.2208	9.92162	-13.9724		3.47737	589.067	2.89737	597.698	3.47737	508.56	3.47737	588.906		3.9851	48.5648	3.9651	48.5985	3.9851	43.3128	9.80054	41.4254
	3.49737	101.797	2.91737	112.974	3.49737	16.2226	10.0798	-13.9724		3.49737	588.731	2.91737	595.619	3.49737	510.044	3.49737	588.563		4.0051	48.6114	3.9851	48.6297	4.0051	43.3294	9.95056	41.4254
	3.51737	101.353	2.93737	112.713	3.51737	15.9749	10.2406	-13.9724		3.51737	588.393	2.93737	595.998	3.51737	511.035	3.51737	588.217		4.0251	48.6677	4.0051	48.6596	4.0251	43.357	10.0425	41.4254
	3.53737	100.898	2.95737	112.618	3.53737	15.7728	10.4722	-13.9724		3.53737	588.053	2.95737	596.031	3.53737	511.371	3.53737	587.87		4.0451	48.7149	4.0251	48.6882	4.0451	43.3769	10.384	41.4254
	3.55737	100.433	2.97737	111.677	3.55737	16.3782	10.5298	-13.9724		3.55737	587.716	2.97737	596.049	3.55737	511.035	3.55737	587.525		4.0651	48.7774	4.0451	48.7156	4.0651	43.4131	10.4217	41.4254
	3.57737	99.9595	2.99737	111.105	3.57737	17.985	10.719	-13.9724		3.57737	587.383	2.99737	597.1	3.57737	510.8	3.57737	587.183		4.0851	48.828	4.0651	48.7419	4.0851	43.4381	10.4359	41.4254
	3.59737	99.4794	3.01737	110.989	3.59737	17.6188	10.7829	-13.9724		3.59737	587.056	3.01737	598.172	3.59737	511.842	3.59737	586.847		4.1051	48.891	4.0851	48.7675	4.1051	43.4753	10.563	41.4254
	3.61737	98.9941	3.03737	110.572	3.61737	17.4995	10.8595	-13.9724		3.61737	586.738	3.03737	596.548	3.61737	512.474	3.61737	586.518		4.1251	48.9531	4.1051	48.7933	4.1251	43.5105	10.6611	41.4254
	3.63737	98.5049	3.05737	109.182	3.63737	16.5379	10.8657	-13.9724		3.63737	586.43	3.05737	595.266	3.63737	512.146	3.63737	586.2		4.1451	49.0458	4.1251	48.8202	4.1451	43.5737	10.6873	41.4254
	3.65737	98.0131	3.07737	108.817	3.65737	16.9134	10.9718	-13.9724		3.65737	586.134	3.07737	592.975	3.65737	512.068	3.65737	585.892		4.1651	49.1087	4.1451	48.8496	4.1651	43.6018	10.7213	41.4254
	3.67737	97.5218	3.09737	109.53	3.67737	17.3831	11.0081	-13.9724		3.67737	585.852	3.09737	592.024	3.67737	510.618	3.67737	585.598		4.1851	49.1886	4.1651	48.8846	4.1851	43.6308	10.8538	41.4254
	3.69737	97.0322	3.11737	108.022	3.69737	15.6163	11.025	-13.9724		3.69737	585.585	3.11737	591.394	3.69737	509.537	3.69737	585.318		4.2051	49.2618	4.1851	48.9354	4.2051	43.6152	10.8904	41.4254
	3.71737	96.5442	3.13737	106.319	3.71737	15.0214	11.4284	-13.9724		3.71737	585.335	3.13737	593.788	3.71737	510.51	3.71737	585.053		4.2251	49.364	4.2051	49.0241	4.2251	43.5653	11.1287	41.4254
	3.73737	96.0574	3.15737	106.819	3.73737	15.623	11.4319	-13.9724		3.73737	585.103	3.15737	593.861	3.73737	510.994	3.73737	584.805		4.2451	49.734	4.2251	49.1763	4.2451	43.6649	11.2288	41.4254
	3.75737	95.5717	3.17737	108.795	3.75737	17.0037	11.7013	-13.9724		3.75737	584.889	3.17737	594.904	3.75737	512.003	3.75737	584.574		4.2651	50.4169	4.2451	49.4468	4.2651	43.8247	11.4278	41.4254
	3.77737	95.0903	3.19737	107.551	3.77737	17.023	11.757	-13.9724		3.77737	584.696	3.19737	594.107	3.77737	512.856	3.77737	584.362		4.2851	50.5955	4.2651	49.9698	4.2851	43.3374	11.6301	41.4254
	3.79737	94.6158	3.21737	106.11	3.79737	17.7739	11.9566	-13.9724		3.79737	584.522	3.21737	592.426	3.79737	512.394	3.79737	584.168		4.3051	50.4691	4.2851	50.6357	4.3051	43.075	11.8286	41.4254
	3.81737	94.1476	3.23737	104.497	3.81737	17.4621	11.9827	-13.9724		3.81737	584.369	3.23737	591.142	3.81737	511.658	3.81737	583.992		4.3251	49.9866	4.3051	50.7717	4.3251	43.1375	11.8574	41.4254
	3.83737	93.6852	3.25737	104.426	3.83737	17.4719	12.2034	-13.9724		3.83737	584.238	3.25737	592.63	3.83737	511.823	3.83737	583.836		4.3451	49.6109	4.3251	50.2268	4.3451	43.4136	12.0345	41.4254
	3.85737	93.2279	3.27737	105.057	3.85737	18.1611	12.2879	-13.9724		3.85737	584.128	3.27737	594.843	3.85737	513.089	3.85737	583.698		4.3651	49.3915	4.3451	49.5749	4.3651	43.5718	12.0601	41.4254
	3.87737	92.7765	3.29737	105.483	3.87737	17.9653	12.3381	-13.9724		3.87737	584.04	3.29737	593.738	3.87737	512.351	3.87737	583.58		4.3851	49.3537	4.3651	49.1974	4.3851	43.6433	12.1463	41.4254
	3.89737	92.3325	3.31737	107.105	3.89737	18.1174	12.3608	-13.9724		3.89737	583.974	3.31737	589.736	3.89737	511.62	3.89737	583.479		4.4051	49.3751	4.3851	49.088	4.4051	43.5984	12.2363	41.4254
	3.91737	91.8962	3.33737	106.08	3.91737	18.5472	12.4351	-13.9724		3.91737	583.931	3.33737	589.825	3.91737	513.047	3.91737	583.396		4.4251	49.3763	4.4051	49.1543	4.4251	43.3862	12.2792	41.4254
	3.93737	91.4678	3.35737	104.946	3.93737	18.0232	12.5347	-13.9724		3.93737	583.911	3.35737	590.098	3.93737	512.691	3.93737	583.331		4.4451	49.4407	4.4251	49.3677	4.4451	43.0298	12.4055	41.4254
	3.95737	91.0473	3.37737	104.671	3.95737	17.038	12.5365	-13.9724		3.95737	583.914	3.37737	590.219	3.95737	511.374	3.95737	583.282		4.4651	50.1255	4.4451	49.7884	4.4651	42.9024	12.429	41.4254
	3.97737	90.635	3.39737	104.375	3.97737	17.6822	12.734	-13.9724		3.97737	583.942	3.39737	590.144	3.97737	511.009	3.97737	583.249		4.4851	51.2427	4.4651	50.6007	4.4851	42.9785	12.4732	41.4254
	3.99737	90.2308	3.41737	102.941	3.99737	17.0233	12.8788	-13.9724		3.99737	583.996	3.41737	590.077	3.99737	510.895	3.99737	583.23		4.5051	52.0165	4.4851	51.6418	4.5051	43.4242	12.676	41.4254
	4.01737	89.8346	3.43737	102.337	4.01737	16.4297	12.9911	-13.9724		4.01737	584.08	3.43737	589.44	4.01737	510.069	4.01737	583.225		4.5251	52.0536	4.5051	51.9699	4.5251	44.0085	12.8602	41.4254
	4.03737	89.4466	3.45737	102.21	4.03737	16.8395	13.0205	-13.9724		4.03737	584.196	3.45737	588.057	4.03737	510.183	4.03737	583.233		4.5451	51.3724	4.5251	51.4226	4.5451	43.8212	12.9224	41.4254
	4.05737	89.0666	3.47737	102.539	4.05737	16.719	13.2596	-13.9724		4.05737	584.347	3.47737	586.464	4.05737	510.864	4.05737	583.252		4.5651	51.5286	4.5451	50.9288	4.5651	43.6011	13.0616	41.4254
	4.07737	88.6943	3.49737	101.11	4.07737	17.9432	13.4325	-13.9724		4.07737	584.532	3.49737	587.613	4.07737	511.448	4.07737	583.282		4.5851	52.7036	4.5651	51.3051	4.5851	43.4474	13.2817	41.4254
	4.09737	88.3292	3.51737	100.418	4.09737	17.9704	13.4486	-13.9724		4.09737	584.761	3.51737	588.265	4.09737	511.613	4.09737	583.32		4.6051	53.2766	4.5851	52.6338	4.6051	43.1313	13.2897	41.4254
	4.11737	87.9702	3.53737	99.7601	4.11737	16.2607	13.5797	-13.9724		4.11737	585.051	3.53737	588.261	4.11737	510.768	4.11737	583.366		4.6251	52.5704	4.6051	53.5229	4.6251	43.3007	13.3009	41.4254
	4.13737	87.6155	3.55737	99.9004	4.13737	15.4941	13.582	-13.9724		4.13737	585.427	3.55737	587.588	4.13737	509.361	4.13737	583.418		4.6451	50.9028	4.6251	52.6473	4.6451	43.3937	13.3125	41.4254
	4.15737	87.2637	3.57737	101.034	4.15737	15.4738	13.6396	-13.9724		4.15737	585.917	3.57737	587.02	4.15737	509.878	4.15737	583.476		4.6651	49.3038	4.6451	50.8868	4.6651	43.1693	13.3832	41.4254
	4.17737	86.9159	3.59737	100.188	4.17737	15.9907	13.6986	-13.9724		4.17737	586.544	3.59737	587.735	4.17737	508.246	4.17737	583.536		4.6851	48.5869	4.6651	49.5121	4.6851	43.1398	13.4013	41.4254
	4.19737	86.5674	3.61737	99.5831	4.19737	16.1027	13.7354	-13.9724		4.19737	587.37	3.61737	588.048	4.19737	506.987	4.19737	583.6		4.7051	48.5075	4.6851	48.8247	4.7051	43.3406	13.4259	41.4254
	4.21737	86.1695	3.63737	98.1322	4.21737	15.3026	13.7647	-13.9724		4.21737	588.594	3.63737	587.413	4.21737	507.131	4.21737	583.664		4.7251	48.4064	4.7051	48.5446	4.7251	43.3619	13.5255	41.4254
	4.23737	85.7159	3.65737	98.0159	4.23737	15.4982	13.7832	-13.9724		4.23737	590.544	3.65737	587.038	4.23737	507.542	4.23737	583.728		4.7451	48.3219	4.7251	48.4221	4.7451	43.3476	13.5269	41.4254
	4.25737	85.8841	3.67737	97.9943	4.25737	15.8012	13.792	-13.9724		4.25737	593.36	3.67737	585.306	4.25737	508.248	4.25737	583.79		4.7651	48.234	4.7451	48.3519	4.7651	43.3123	13.5952	41.4254
	4.27737	88.6345	3.69737	95.738	4.27737	13.8067	13.8123	-13.9724		4.27737	596.426	3.69737	583.959	4.27737	508.613	4.27737	583.849		4.7851	48.1695	4.7651	48.2993	4.7851	43.2936	13.6326	41.4254
	4.29737	95.295	3.71737	94.6551	4.29737	10.488	13.889	-13.9724		4.29737	598.447	3.71737	584.683	4.29737	509.908	4.29737	583.904		4.8051	48.1179	4.7851	48.2536	4.8051	43.2838	13.6715	41.4254
	4.31737	102.858	3.73737	94.7698	4.31737	13.512	14.0328	-13.9724		4.31737	598.719	3.73737	584.934	4.31737	511.463	4.31737	583.953		4.8251	48.082	4.8051	48.2117	4.8251	43.2867	13.7786	41.4254
	4.33737	105.288	3.75737	95.6648	4.33737	21.2849	14.1538	-13.9724		4.33737	597.811	3.75737	585.729	4.33737	514.555	4.33737	583.996		4.8451	48.062	4.8251	48.1729	4.8451	43.3027	13.7819	41.4254
	4.35737	100.704	3.77737	95.2028	4.35737	20.6282	14.1676	-13.9724		4.35737	596.862	3.77737	586.388	4.35737	517.545	4.35737	584.031		4.8651	48.0468	4.8451	48.1369	4.8651	43.3209	13.8533	41.4254
	4.37737	93.1822	3.79737	95.4791	4.37737	17.7763	14.1698	-13.9724		4.37737	596.805	3.79737	585.753	4.37737	519.713	4.37737	584.058		4.8851	48.0384	4.8651	48.1035	4.8851	43.3436	13.9631	41.4254
	4.39737	87.3496	3.81737	94.6992	4.39737	16.2515	14.2968	-13.9724		4.39737	598.192	3.81737	584.864	4.39737	516.238	4.39737	584.074		4.9051	48.0347	4.8851	48.0724	4.9051	43.3688	14.0956	41.4254
	4.41737	84.3909	3.83737	94.2466	4.41737	16.8563	14.3732	-13.9724		4.41737	601.685	3.83737	584.897	4.41737	512.63	4.41737	584.08		4.9251	48.036	4.9051	48.0436	4.9251	43.3967	14.18	41.4254
	4.43737	83.1902	3.85737	94.4784	4.43737	17.5404	14.4664	-13.9724		4.43737	608.475	3.85737	586.054	4.43737	510.126	4.43737	584.075		4.9451	48.0326	4.9251	48.0169	4.9451	43.4181	14.2448	41.4254
	4.45737	82.6355	3.87737	93.8313	4.45737	17.9843	14.5154	-13.9724		4.45737	619.41	3.87737	585.228	4.45737	508.086	4.45737	584.057		4.9651	48.0308	4.9451	47.9921	4.9651	43.4395	14.3071	41.4254
	4.47737	82.1596	3.89737	93.5394	4.47737	18.3983	14.5944	-13.9724		4.47737	632.556	3.89737	584.431	4.47737	508.025	4.47737	584.025		4.9851	48.0335	4.9651	47.969	4.9851	43.4637	14.3438	41.4254
	4.49737	81.7095	3.91737	93.5329	4.49737	19.7696	14.6323	-13.9724		4.49737	642.369	3.91737	585.815	4.49737	509.668	4.49737	583.98		5.0051	48.0286	4.9851	47.9474	5.0051	43.4787	14.4748	41.4254
	4.51737	83.4441	3.93737	92.5804	4.51737	20.5292	14.7551	-13.9724		4.51737	644.678	3.93737	585.439	4.51737	512.339	4.51737	583.92		5.0251	48.029	5.0051	47.9275	5.0251	43.497	14.489	41.4254
	4.53737	93.6298	3.95737	91.1748	4.53737	23.7283	14.9137	-13.9724		4.53737	641.291	3.95737	584.124	4.53737	512.53	4.53737	583.846		5.0451	48.0296	5.0251	47.9096	5.0451	43.5135	14.6019	41.4254
	4.55737	116.958	3.97737	91.4066	4.55737	24.3049	14.9173	-13.9724		4.55737	637.073	3.97737	583.788	4.55737	511.992	4.55737	583.755		5.0651	48.0316	5.0451	47.8937	5.0651	43.529	14.6148	41.4254
	4.57737	144.377	3.99737	90.3435	4.57737	23.4199	15.0043	-13.9724		4.57737	634.452	3.99737	583.728	4.57737	511.965	4.57737	583.649		5.0851	48.035	5.0651	47.8802	5.0851	43.5433	14.6259	41.4254
	4.59737	155.468	4.01737	89.3538	4.59737	17.5013	15.0199	-13.9724		4.59737	631.359	4.01737	582.986	4.59737	513.23	4.59737	583.526		5.1051	48.0472	5.0851	47.8694	5.1051	43.5625	14.7091	41.4254
	4.61737	142.419	4.03737	89.3755	4.61737	10.6787	15.0211	-13.9724		4.61737	625.055	4.03737	583.217	4.61737	511.275	4.61737	583.386		5.1251	48.0596	5.1051	47.8623	5.1251	43.5764	14.723	41.4254
	4.63737	120.799	4.05737	88.875	4.63737	10.1456	15.0602	-13.9724		4.63737	615.813	4.05737	584.047	4.63737	509.023	4.63737	583.229		5.1451	48.0763	5.1251	47.8608	5.1451	43.5864	14.8954	41.4254
	4.65737	112.967	4.07737	89.7269	4.65737	11.0121	15.0623	-13.9724		4.65737	605.941	4.07737	584.817	4.65737	507.868	4.65737	583.056		5.1651	48.1	5.1451	47.8676	5.1651	43.5922	14.9146	41.4254
	4.67737	125.233	4.09737	89.3891	4.67737	13.8794	15.1422	-13.9724		4.67737	597.62	4.09737	585.211	4.67737	509.544	4.67737	582.865		5.1851	48.1351	5.1651	47.8854	5.1851	43.5943	14.9218	41.4254
	4.69737	141.695	4.11737	87.3204	4.69737	14.7194	15.1772	-13.9724		4.69737	591.784	4.11737	584.656	4.69737	510.649	4.69737	582.656		5.2051	48.2057	5.1851	47.9185	5.2051	43.6043	14.9588	41.4254
	4.71737	142.277	4.13737	86.1991	4.71737	17.1527	15.2292	-13.9724		4.71737	588.193	4.13737	583.625	4.71737	512.017	4.71737	582.431		5.2251	48.2889	5.2051	47.9791	5.2251	43.5609	14.9619	41.4254
	4.73737	124.832	4.15737	85.827	4.73737	21.3276	15.3016	-13.9724		4.73737	586.114	4.15737	584.632	4.73737	512.281	4.73737	582.188		5.2451	48.4472	5.2251	48.1057	5.2451	43.447	14.9658	41.4254
	4.75737	102.63	4.17737	85.9961	4.75737	21.504	15.3355	-13.9724		4.75737	584.879	4.17737	583.627	4.75737	513.015	4.75737	581.928		5.2651	48.8554	5.2451	48.3779	5.2651	43.3372	14.9951	41.4254
	4.77737	87.1676	4.19737	85.7596	4.77737	19.7214	15.3509	-13.9724		4.77737	584.067	4.19737	583.194	4.77737	513.193	4.77737	581.65		5.2851	49.8443	5.2651	48.8957	5.2851	43.405	15.1093	41.4254
	4.79737	79.9351	4.21737	84.5615	4.79737	18.0977	15.4188	-13.9724		4.79737	583.456	4.21737	584.561	4.79737	512.323	4.79737	581.357		5.3051	51.5089	5.2851	49.8169	5.3051	43.4907	15.2389	41.4254
	4.81737	77.2813	4.23737	84.3036	4.81737	17.3404	15.4457	-13.9724		4.81737	582.936	4.23737	586.923	4.81737	511.959	4.81737	581.046		5.3251	52.9032	5.3051	51.3958	5.3251	43.0469	15.2842	41.4254
	4.83737	76.242	4.25737	84.7748	4.83737	17.1125	15.4799	-13.9724		4.83737	582.456	4.25737	590.445	4.83737	512.526	4.83737	580.719		5.3451	53.168	5.3251	53.234	5.3451	42.928	15.2882	41.4254
	4.85737	75.6326	4.27737	85.5306	4.85737	16.9696	15.5219	-13.9724		4.85737	581.992	4.27737	593.876	4.85737	512.932	4.85737	580.377		5.3651	52.2306	5.3451	53.6176	5.3651	43.5283	15.3063	41.4254
	4.87737	75.1402	4.29737	88.8724	4.87737	16.0552	15.5331	-13.9724		4.87737	581.535	4.29737	597.192	4.87737	512.139	4.87737	580.019		5.3851	50.67	5.3651	52.0799	5.3851	43.9824	15.3366	41.4254
	4.89737	74.694	4.31737	99.459	4.89737	15.9121	15.7889	-13.9724		4.89737	581.082	4.31737	599.019	4.89737	511.952	4.89737	579.646		5.4051	49.0023	5.3851	50.0652	5.4051	43.6833	15.4281	41.4254
	4.91737	74.2731	4.33737	109.663	4.91737	14.9171	15.8959	-13.9724		4.91737	580.63	4.33737	601.202	4.91737	510.955	4.91737	579.258		5.4251	48.3046	5.4051	48.6967	5.4251	43.6246	15.4886	41.4254
	4.93737	73.8668	4.35737	104.422	4.93737	14.6274	15.9251	-13.9724		4.93737	580.179	4.35737	603.244	4.93737	510.477	4.93737	578.856		5.4451	48.088	5.4251	48.0576	5.4451	43.6543	15.6015	41.4254
	4.95737	73.4695	4.37737	94.048	4.95737	14.9491	15.946	-13.9724		4.95737	579.73	4.37737	605.354	4.95737	510.823	4.95737	578.44		5.4651	47.6513	5.4451	47.8113	5.4651	43.3107	15.6418	41.4254
	4.97737	73.078	4.39737	86.6906	4.97737	15.8333	15.9751	-13.9724		4.97737	579.283	4.39737	603.267	4.97737	510.582	4.97737	578.012		5.4851	47.3373	5.4651	47.7182	5.4851	43.0298	15.7207	41.4254
	4.99737	72.6907	4.41737	84.3366	4.99737	16.7678	15.9913	-13.9724		4.99737	578.839	4.41737	603.152	4.99737	509.936	4.99737	577.57		5.5051	47.3492	5.4851	47.6851	5.5051	43.0338	15.8103	41.4254
	5.01737	72.3078	4.43737	83.82	5.01737	17.428	16.0292	-13.9724		5.01737	578.404	4.43737	607.438	5.01737	509.323	5.01737	577.117		5.5251	47.3487	5.5051	47.693	5.5251	42.9726	15.8766	41.4254
	5.03737	71.9293	4.45737	83.7093	5.03737	17.0549	16.157	-13.9724		5.03737	577.982	4.45737	616.333	5.03737	509.885	5.03737	576.652		5.5451	47.3977	5.5251	47.7537	5.5451	42.8846	15.9671	41.4254
	5.05737	71.5555	4.47737	83.6474	5.05737	16.0469	16.2611	-13.9724		5.05737	577.578	4.47737	629.418	5.05737	510.718	5.05737	576.177		5.5651	47.6422	5.5451	47.8907	5.5651	42.8682	16.0681	41.4254
	5.07737	71.187	4.49737	84.5685	5.07737	16.3441	16.2843	-13.9724		5.07737	577.198	4.49737	640.874	5.07737	510.324	5.07737	575.691		5.5851	48.3007	5.5651	48.1516	5.5851	43.1322	16.0703	41.4254
	5.09737	70.8244	4.51737	87.0628	5.09737	17.1052	16.3176	-13.9724		5.09737	576.848	4.51737	645.854	5.09737	510.752	5.09737	575.196		5.6051	48.8357	5.5851	48.5461	5.6051	43.4016	16.0937	41.4254
	5.11737	70.4689	4.53737	100.447	5.11737	15.9002	16.3352	-13.9724		5.11737	576.538	4.53737	642.658	5.11737	510.479	5.11737	574.692		5.6251	48.8798	5.6051	48.8118	5.6251	43.6243	16.1845	41.4254
	5.13737	70.1212	4.55737	124.352	5.13737	15.682	16.4516	-13.9724		5.13737	576.282	4.55737	637.902	5.13737	510.462	5.13737	574.18		5.6451	48.4602	5.6251	48.6331	5.6451	43.66	16.2198	41.4254
	5.15737	69.7817	4.57737	150.886	5.15737	15.4802	16.626	-13.9724		5.15737	576.117	4.57737	635.254	5.15737	510.5	5.15737	573.66		5.6651	47.9275	5.6451	48.1778	5.6651	43.5305	16.3279	41.4254
	5.17737	69.4496	4.59737	156.059	5.17737	15.2087	16.6912	-13.9724		5.17737	576.116	4.59737	633.426	5.17737	511.192	5.17737	573.133		5.6851	47.4904	5.6651	47.7746	5.6851	43.312	16.35	41.4254
	5.19737	69.1219	4.61737	136.187	5.19737	15.5717	16.7565	-13.9724		5.19737	576.391	4.61737	625.166	5.19737	510.896	5.19737	572.6		5.7051	47.109	5.6851	47.556	5.7051	42.9974	16.429	41.4254
	5.21737	68.7917	4.63737	114.034	5.21737	16.1847	16.822	-13.9724		5.21737	577.068	4.63737	613.673	5.21737	510.276	5.21737	572.061		5.7251	47.2021	5.7051	47.4892	5.7251	43.054	16.4997	41.4254
	5.23737	68.4515	4.65737	107.068	5.23737	16.1831	16.8305	-13.9724		5.23737	578.268	4.65737	602.646	5.23737	509.223	5.23737	571.517		5.7451	47.6463	5.7251	47.5257	5.7451	43.3683	16.5562	41.4254
	5.25737	68.1113	4.67737	122.202	5.25737	16.4757	16.8341	-13.9724		5.25737	580.23	4.67737	596.002	5.25737	509.652	5.25737	570.969		5.7651	48.1307	5.7451	47.6556	5.7651	43.5979	16.6466	41.4254
	5.27737	67.8348	4.69737	139.504	5.27737	17.7136	16.8618	-13.9724		5.27737	583.51	4.69737	591.27	5.27737	509.669	5.27737	570.417		5.7851	48.326	5.7651	47.9105	5.7851	43.4158	16.6705	41.4254
	5.29737	67.7372	4.71737	142.519	5.29737	17.7823	17.051	-13.9724		5.29737	588.839	4.71737	589.047	5.29737	510.424	5.29737	569.861		5.8051	48.4151	5.7851	48.2878	5.8051	43.2629	16.8551	41.4254
	5.31737	68.086	4.73737	129.249	5.31737	18.2967	17.1547	-13.9724		5.31737	596.017	4.73737	587.231	5.31737	511.505	5.31737	569.304		5.8251	48.2609	5.8051	48.5297	5.8251	43.2967	16.8873	41.4254
	5.33737	70.675	4.75737	107.224	5.33737	18.9884	17.1582	-13.9724		5.33737	602.438	4.75737	586.731	5.33737	513.357	5.33737	568.744		5.8451	47.6435	5.8251	48.3418	5.8451	43.133	16.9391	41.4254
	5.35737	81.937	4.77737	89.9784	5.35737	18.1107	17.1639	-13.9724		5.35737	604.199	4.77737	586.097	5.35737	512.318	5.35737	568.183		5.8651	47.1792	5.8451	47.8881	5.8651	43.0765	16.9413	41.4254
	5.37737	111.358	4.79737	81.1223	5.37737	17.8713	17.1842	-13.9724		5.37737	600.061	4.79737	584.615	5.37737	510.753	5.37737	567.621		5.8851	47.1274	5.8651	47.4804	5.8851	43.2645	16.9519	41.4254
	5.39737	157.605	4.81737	77.7112	5.39737	16.9582	17.194	-13.9724		5.39737	592.218	4.81737	583.732	5.39737	509.637	5.39737	567.058		5.9051	47.0734	5.8851	47.2405	5.9051	43.3259	16.9705	41.4254
	5.41737	196.423	4.83737	76.4439	5.41737	23.2481	17.2294	-13.9724		5.41737	583.791	4.83737	583.819	5.41737	509.027	5.41737	566.496		5.9251	47.0161	5.9051	47.1251	5.9251	43.3271	17.0022	41.4254
	5.43737	199.205	4.85737	75.6916	5.43737	17.2449	17.3056	-13.9724		5.43737	576.936	4.85737	583.761	5.43737	510.992	5.43737	565.935		5.9451	46.9736	5.9251	47.0667	5.9451	43.3218	17.0552	41.4254
	5.45737	165.869	4.87737	74.2849	5.45737	11.9375	17.4008	-13.9724		5.45737	572.329	4.87737	582.511	5.45737	513.47	5.45737	565.375		5.9651	46.9572	5.9451	47.0295	5.9651	43.3333	17.0997	41.4254
	5.47737	121.525	4.89737	73.6956	5.47737	12.9923	17.4819	-13.9724		5.47737	569.628	4.89737	581.871	5.47737	515.066	5.47737	564.817		5.9851	46.942	5.9651	47.0016	5.9851	43.3398	17.1169	41.4254
	5.49737	88.8099	4.91737	72.2796	5.49737	16.323	17.5906	-13.9724		5.49737	568.212	4.91737	580.422	5.49737	514.161	5.49737	564.261		6.0051	46.9207	5.9851	46.9798	6.0051	43.334	17.1249	41.4254
	5.51737	72.4996	4.93737	71.5837	5.51737	17.7036	17.6021	-13.9724		5.51737	567.635	4.93737	579.493	5.51737	513.041	5.51737	563.707		6.0251	46.9182	6.0051	46.9644	6.0251	43.3386	17.2653	41.4254
	5.53737	66.362	4.95737	71.5081	5.53737	16.8151	17.634	-13.9724		5.53737	567.703	4.95737	579.39	5.53737	512.624	5.53737	563.156		6.0451	46.9123	6.0251	46.9573	6.0451	43.3272	17.384	41.4254
	5.55737	64.2459	4.97737	72.0007	5.55737	16.6986	17.6458	-13.9724		5.55737	568.254	4.97737	578.701	5.55737	512.723	5.55737	562.609		6.0651	46.917	6.0451	46.9627	6.0651	43.3	17.4269	41.4254
	5.57737	63.3327	4.99737	72.548	5.57737	17.6976	17.6905	-13.9724		5.57737	568.839	4.99737	577.612	5.57737	511.858	5.57737	562.066		6.0851	46.9295	6.0651	46.9946	6.0851	43.2163	17.4408	41.4254
	5.59737	62.8017	5.01737	72.8253	5.59737	17.7531	17.7697	-13.9724		5.59737	568.763	5.01737	576.564	5.59737	510.551	5.59737	561.526		6.1051	46.9284	6.0851	47.0907	6.1051	42.9898	17.493	41.4254
	5.61737	62.5754	5.03737	72.0737	5.61737	18.9906	17.8251	-13.9724		5.61737	567.719	5.03737	576.704	5.61737	510.065	5.61737	560.991		6.1251	47.3229	6.1051	47.3162	6.1251	42.9509	17.4987	41.4254
	5.63737	63.0359	5.05737	70.6919	5.63737	19.9691	17.8462	-13.9724		5.63737	566.028	5.05737	577.133	5.63737	509.225	5.63737	560.461		6.1451	48.3798	6.1251	47.7496	6.1451	43.253	17.5311	41.4254
	5.65737	64.8563	5.07737	70.6206	5.65737	19.2458	17.9002	-13.9724		5.65737	564.233	5.07737	576.359	5.65737	508.851	5.65737	559.936		6.1651	49.9408	6.1451	48.5044	6.1651	43.6662	17.5323	41.4254
	5.67737	68.0612	5.09737	71.0191	5.67737	17.4277	17.9735	-13.9724		5.67737	562.743	5.09737	576.437	5.67737	510.021	5.67737	559.416		6.1851	51.2014	6.1651	49.6523	6.1851	43.9032	17.6216	41.4254
	5.69737	71.0086	5.11737	69.4586	5.69737	15.7274	17.9894	-13.9724		5.69737	561.724	5.11737	575.854	5.69737	511.396	5.69737	558.902		6.2051	50.863	6.1851	50.6757	6.2051	43.6963	17.6269	41.4254
	5.71737	71.4124	5.13737	68.8926	5.71737	15.0486	18.0135	-13.9724		5.71737	561.172	5.13737	575.581	5.71737	511.511	5.71737	558.393		6.2251	49.061	6.2051	50.5443	6.2251	43.0897	17.703	41.4254
	5.73737	68.9099	5.15737	68.3513	5.73737	16.6472	18.0517	-13.9724		5.73737	561.061	5.15737	575.454	5.73737	510.476	5.73737	557.89		6.2451	47.3192	6.2251	49.349	6.2451	42.6658	17.7115	41.4254
	5.75737	65.2745	5.17737	67.7478	5.75737	18.7805	18.1024	-13.9724		5.75737	561.373	5.17737	576.145	5.75737	509.899	5.75737	557.393		6.2651	46.5526	6.2451	48.031	6.2651	42.7644	17.7738	41.4254
	5.77737	62.5537	5.19737	67.783	5.77737	19.4325	18.1495	-13.9724		5.77737	561.925	5.19737	576.124	5.77737	510.396	5.77737	556.903		6.2851	46.4988	6.2651	47.1658	6.2851	43.1312	17.7875	41.4254
	5.79737	61.9382	5.21737	68.0658	5.79737	18.1796	18.167	-13.9724		5.79737	562.209	5.21737	576.181	5.79737	511.603	5.79737	556.418		6.3051	46.4024	6.2851	46.7452	6.3051	43.2195	17.7936	41.4254
	5.81737	64.061	5.23737	67.7241	5.81737	17.0183	18.1737	-13.9724		5.81737	561.723	5.23737	576.328	5.81737	512.171	5.81737	555.941		6.3251	46.3734	6.3051	46.5605	6.3251	43.2828	17.8831	41.4254
	5.83737	68.7262	5.25737	67.6765	5.83737	16.3072	18.1877	-13.9724		5.83737	560.474	5.25737	578.718	5.83737	511.669	5.83737	555.47		6.3451	46.3548	6.3251	46.4682	6.3451	43.3238	17.9231	41.4254
	5.85737	73.6401	5.27737	68.6378	5.85737	17.0005	18.1893	-13.9724		5.85737	558.863	5.27737	582.016	5.85737	510.542	5.85737	555.005		6.3651	46.3393	6.3451	46.4086	6.3651	43.3558	17.9637	41.4254
	5.87737	75.2161	5.29737	68.609	5.87737	16.7582	18.2232	-13.9724		5.87737	557.31	5.29737	588.1	5.87737	511.036	5.87737	554.548		6.3851	46.3195	6.3651	46.3611	6.3851	43.3779	17.9982	41.4254
	5.89737	72.2336	5.31737	69.4722	5.89737	16.7013	18.3371	-13.9724		5.89737	556.054	5.31737	596.359	5.89737	512.123	5.89737	554.097		6.4051	46.302	6.3851	46.3192	6.4051	43.399		--
	5.91737	66.8825	5.33737	72.7528	5.91737	16.9271	18.3568	-13.9724		5.91737	555.132	5.33737	604.632	5.91737	512.788	5.91737	553.653		6.4251	46.2824	6.4051	46.2807	6.4251	43.4152		--
	5.93737	62.139	5.35737	83.1372	5.93737	17.2957	18.3828	-13.9724		5.93737	554.47	5.35737	605.354	5.93737	512.332	5.93737	553.215		6.4451	46.2668	6.4251	46.2447	6.4451	43.4333		--
	5.95737	59.3125	5.37737	112.319	5.95737	18.065	18.4214	-13.9724		5.95737	553.977	5.37737	599.651	5.95737	511.278	5.95737	552.785		6.4651	46.2538	6.4451	46.2111	6.4651	43.4516		--
	5.97737	58.0192	5.39737	157.653	5.97737	17.9882	18.452	-13.9724		5.97737	553.593	5.39737	590.692	5.97737	510.789	5.97737	552.361		6.4851	46.2464	6.4651	46.1798	6.4851	43.4731		--
	5.99737	57.4626	5.41737	202.76	5.99737	17.602	18.4627	-13.9724		5.99737	553.3	5.41737	581.655	5.99737	511.185	5.99737	551.944		6.5051	46.2421	6.4851	46.151	6.5051	43.495		--
	6.01737	57.1593	5.43737	199.539	6.01737	17.2927	18.5707	-13.9724		6.01737	553.114	5.43737	576.766	6.01737	511.831	6.01737	551.534		6.5251	46.2357	6.5051	46.1248	6.5251	43.512		--
	6.03737	56.931	5.45737	160.896	6.03737	16.8484	18.619	-13.9724		6.03737	553.087	5.45737	574.636	6.03737	511.835	6.03737	551.131		6.5451	46.2357	6.5251	46.1014	6.5451	43.5322		--
	6.05737	56.7258	5.47737	117.606	6.05737	16.9769	18.6223	-13.9724		6.05737	553.293	5.47737	573.531	6.05737	510.849	6.05737	550.734		6.5651	46.2314	6.5451	46.0811	6.5651	43.5443		--
	6.07737	56.5316	5.49737	88.2224	6.07737	16.4176	18.6276	-13.9724		6.07737	553.808	5.49737	571.21	6.07737	510.358	6.07737	550.344		6.5851	46.23	6.5651	46.0647	6.5851	43.5541		--
	6.09737	56.3693	5.51737	73.2927	6.09737	16.4831	18.6774	-13.9724		6.09737	554.745	5.51737	569.514	6.09737	511.023	6.09737	549.961		6.6051	46.2319	6.5851	46.0534	6.6051	43.5606		--
	6.11737	56.324	5.53737	66.2666	6.11737	17.0992	18.718	-13.9724		6.11737	556.329	5.53737	569.163	6.11737	511.482	6.11737	549.583		6.6251	46.2326	6.6051	46.0489	6.6251	43.5565		--
	6.13737	56.5945	5.55737	64.0339	6.13737	16.1652	18.8156	-13.9724		6.13737	558.835	5.55737	569.815	6.13737	511.32	6.13737	549.213		6.6451	46.2383	6.6251	46.0538	6.6451	43.541		--
	6.15737	57.7748	5.57737	64.1198	6.15737	15.687	18.8687	-13.9724		6.15737	562.124	5.57737	569.534	6.15737	511.836	6.15737	548.848		6.6651	46.2559	6.6451	46.075	6.6651	43.4991		--
	6.17737	61.8793	5.59737	63.6442	6.17737	15.2325	18.921	-13.9724		6.17737	564.976	5.59737	568.151	6.17737	511.637	6.17737	548.489		6.6851	46.2937	6.6651	46.1344	6.6851	43.3921		--
	6.19737	73.1691	5.61737	64.6555	6.19737	13.1089	18.9491	-13.9724		6.19737	565.581	5.61737	566.622	6.19737	511.715	6.19737	548.137		6.7051	46.3689	6.6851	46.2792	6.7051	43.1712
	6.21737	94.8995	5.63737	66.0945	6.21737	10.2879	18.9879	-13.9724		6.21737	563.396	5.63737	564.09	6.21737	511.224	6.21737	547.79		6.7251	46.8413	6.7051	46.5753	6.7251	43.1193
	6.23737	121.642	5.65737	67.1915	6.23737	13.6262	19.0067	-13.9724		6.23737	559.495	5.65737	561.921	6.23737	510.23	6.23737	547.449		6.7451	47.9208	6.7251	47.0997	6.7451	43.3546
	6.25737	137.731	5.67737	68.5784	6.25737	19.6457	19.0487	-13.9724		6.25737	555.352	5.67737	561.601	6.25737	509.285	6.25737	547.114		6.7651	49.2993	6.7451	47.9438	6.7651	43.6796
	6.27737	131.83	5.69737	69.8255	6.27737	22.4273	19.0763	-13.9724		6.27737	551.964	5.69737	561.957	6.27737	510.645	6.27737	546.785		6.7851	49.6354	6.7651	48.9973	6.7851	43.4804
	6.29737	109.225	5.71737	69.5505	6.29737	19.8032	19.1027	-13.9724		6.29737	549.625	5.71737	561.52	6.29737	511.559	6.29737	546.46		6.8051	48.8589	6.7851	49.5326	6.8051	43.2621
	6.31737	84.2828	5.73737	68.6466	6.31737	17.3407	19.121	-13.9724		6.31737	548.155	5.73737	560.373	6.31737	511.286	6.31737	546.141		6.8251	47.6851	6.8051	48.9745	6.8251	43.2334
	6.33737	67.1168	5.75737	67.1445	6.33737	16.4195	19.1275	-13.9724		6.33737	547.241	5.75737	560.109	6.33737	511.012	6.33737	545.827		6.8451	46.8192	6.8251	47.8293	6.8451	43.3681
	6.35737	58.7163	5.77737	65.0756	6.35737	16.4336	19.1634	-13.9724		6.35737	546.629	5.77737	561.158	6.35737	511.45	6.35737	545.518		6.8651	46.0245	6.8451	46.8287	6.8651	43.1534
	6.37737	55.4798	5.79737	63.2073	6.37737	16.0585	19.1883	-13.9724		6.37737	546.173	5.79737	562.65	6.37737	511.356	6.37737	545.214		6.8851	45.6731	6.8651	46.2487	6.8851	43.0654
	6.39737	54.2889	5.81737	64.1687	6.39737	16.1402	19.2129	-13.9724		6.39737	545.796	5.81737	562.731	6.39737	510.644	6.39737	544.915		6.9051	45.6797	6.8851	45.9853	6.9051	43.1847
	6.41737	53.7327	5.83737	68.1228	6.41737	16.105	19.2504	-13.9724		6.41737	545.463	5.83737	560.98	6.41737	510.906	6.41737	544.62		6.9251	45.6785	6.9051	45.8727	6.9251	43.2363
	6.43737	53.3748	5.85737	73.7301	6.43737	17.0968	19.2731	-13.9724		6.43737	545.158	5.85737	558.242	6.43737	511.924	6.43737	544.33		6.9451	45.6831	6.9251	45.8199	6.9451	43.2679
	6.45737	53.1013	5.87737	75.0638	6.45737	17.5702	19.2788	-13.9724		6.45737	544.874	5.87737	557.183	6.45737	511.595	6.45737	544.044		6.9651	45.6919	6.9451	45.7928	6.9651	43.2895
	6.47737	52.8764	5.89737	72.0244	6.47737	17.7538	19.2936	-13.9724		6.47737	544.61	5.89737	557.014	6.47737	510.67	6.47737	543.762		6.9851	45.7051	6.9651	45.7799	6.9851	43.3047
	6.49737	52.6838	5.91737	66.8991	6.49737	17.6839	19.2959	-13.9724		6.49737	544.367	5.91737	556.757	6.49737	510.345	6.49737	543.484		7.0051	45.7261	6.9851	45.778	7.0051	43.3134
	6.51737	52.5147	5.93737	62.5241	6.51737	17.366	19.3901	-13.9724		6.51737	544.149	5.93737	555.639	6.51737	510.87	6.51737	543.211		7.0251	45.7908	7.0051	45.7903	7.0251	43.338
	6.53737	52.3651	5.95737	60.467	6.53737	16.7425	19.3945	-13.9724		6.53737	543.959	5.95737	554.092	6.53737	510.575	6.53737	542.941		7.0451	45.9401	7.0251	45.8304	7.0451	43.3924
	6.55737	52.2336	5.97737	59.0968	6.55737	17.1257	19.4687	-13.9724		6.55737	543.802	5.97737	553.22	6.55737	510.478	6.55737	542.675		7.0651	46.1712	7.0451	45.9253	7.0651	43.4374
	6.57737	52.1202	5.99737	58.1541	6.57737	17.3536	19.4931	-13.9724		6.57737	543.682	5.99737	553.322	6.57737	510.26	6.57737	542.412		7.0851	46.557	7.0651	46.1115	7.0851	43.5029
	6.59737	52.0244	6.01737	57.5415	6.59737	16.8438	19.499	-13.9724		6.59737	543.615	6.01737	553.782	6.59737	510.518	6.59737	542.153		7.1051	47.2093	7.0851	46.4318	7.1051	43.6672
	6.61737	51.9446	6.03737	56.8689	6.61737	15.8392	19.5279	-13.9724		6.61737	543.637	6.03737	553.759	6.61737	510.446	6.61737	541.898		7.1251	47.6255	7.1051	46.9198	7.1251	43.5519
	6.63737	51.8749	6.05737	56.7922	6.63737	16.2275	19.6085	-13.9724		6.63737	543.818	6.05737	552.979	6.63737	510.673	6.63737	541.646		7.1451	47.4762	7.1251	47.4511	7.1451	43.2191
	6.65737	51.8053	6.07737	56.0387	6.65737	16.5627	19.6145	-13.9724		6.65737	544.271	6.07737	553.003	6.65737	510.521	6.65737	541.397		7.1651	47.0621	7.1451	47.6347	7.1651	43.1359
	6.67737	51.7297	6.09737	55.9418	6.67737	17.1459	19.6538	-13.9724		6.67737	545.129	6.09737	554.604	6.67737	510.085	6.67737	541.151		7.1851	46.5782	7.1651	47.3038	7.1851	43.2028
	6.69737	51.6865	6.11737	56.5126	6.69737	16.5399	19.6895	-13.9724		6.69737	546.535	6.11737	556.647	6.69737	509.809	6.69737	540.909		7.2051	46.1849	7.1851	46.7531	7.2051	43.2516
	6.71737	51.8558	6.13737	55.8491	6.71737	16.1489	19.7384	-13.9724		6.71737	548.7	6.13737	558.992	6.71737	509.957	6.71737	540.669		7.2251	46.0541	7.2051	46.311	7.2251	43.3705
	6.73737	52.7177	6.15737	56.5513	6.73737	15.4238	19.7442	-13.9724		6.73737	551.976	6.15737	562.797	6.73737	510.481	6.73737	540.433		7.2451	45.9736	7.2251	46.0612	7.2451	43.4323
	6.75737	55.4669	6.17737	60.2012	6.75737	15.2288	19.8506	-13.9724		6.75737	556.611	6.17737	565.45	6.75737	512.857	6.75737	540.199		7.2651	45.9064	7.2451	45.9189	7.2651	43.4644
	6.77737	63.5527	6.19737	69.3674	6.77737	14.5727	19.8711	-13.9724		6.77737	561.884	6.19737	566.133	6.77737	513.652	6.77737	539.968		7.2851	45.8984	7.2651	45.8196	7.2851	43.5252
	6.79737	85.1266	6.21737	88.2768	6.79737	15.7254	19.9074	-13.9724		6.79737	565.452	6.21737	563.457	6.79737	513.177	6.79737	539.741		7.3051	45.874	7.2851	45.7508	7.3051	43.5404
	6.81737	130.29	6.23737	118.358	6.81737	18.9436	19.9501	-13.9724		6.81737	565.061	6.23737	558.562	6.81737	511.481	6.81737	539.515		7.3251	45.8633	7.3051	45.7112	7.3251	43.5484
	6.83737	196.699	6.25737	140.466	6.83737	17.5321				6.83737	560.963	6.25737	553.474	6.83737	508.537	6.83737	539.293		7.3451	45.8594	7.3251	45.6926	7.3451	43.5518
	6.85737	255.747	6.27737	137.347	6.85737	11.6878				6.85737	555.207	6.27737	551.445	6.85737	508.298	6.85737	539.073		7.3651	45.8557	7.3451	45.6853	7.3651	43.5501
	6.87737	268.994	6.29737	112.118	6.87737	10.6586				6.87737	549.774	6.29737	550.02	6.87737	509.634	6.87737	538.856		7.3851	45.8505	7.3651	45.6832	7.3851	43.5443
	6.89737	229.179	6.31737	84.7129	6.89737	19.8597				6.89737	545.685	6.31737	548.278	6.89737	510.916	6.89737	538.642		7.4051	45.8417	7.3851	45.6838	7.4051	43.5333
	6.91737	164.212	6.33737	66.6257	6.91737	22.1117				6.91737	543.037	6.33737	547.09	6.91737	511.658	6.91737	538.43		7.4251	45.8345	7.4051	45.6861	7.4251	43.5226
	6.93737	107.384	6.35737	58.2394	6.93737	21.7723				6.93737	541.483	6.35737	546.916	6.93737	513.124	6.93737	538.221		7.4451	45.8269	7.4251	45.6895	7.4451	43.5106
	6.95737	73.3871	6.37737	54.6278	6.95737	19.2171				6.95737	540.653	6.37737	546.366	6.95737	513.095	6.95737	538.015		7.4651	45.8209	7.4451	45.6939	7.4651	43.4994
	6.97737	58.2066	6.39737	53.5186	6.97737	17.7232				6.97737	540.319	6.39737	545.277	6.97737	513.742	6.97737	537.811		7.4851	45.8162	7.4651	45.6992	7.4851	43.4887
	6.99737	52.5773	6.41737	52.9272	6.99737	16.4368				6.99737	540.383	6.41737	545.206	6.99737	514.034	6.99737	537.609		7.5051	45.8131	7.4851	45.7051	7.5051	43.4791
	7.01737	50.4515	6.43737	53.5611	7.01737	15.7273				7.01737	540.827	6.43737	545.919	7.01737	513.275	7.01737	537.411		7.5251	45.8117	7.5051	45.7116	7.5251	43.4706
	7.03737	49.4177	6.45737	53.7609	7.03737	15.458				7.03737	541.703	6.45737	545.306	7.03737	511.74	7.03737	537.215		7.5451	45.8076	7.5251	45.7186	7.5451	43.4591
	7.05737	48.7649	6.47737	53.7197	7.05737	15.4566				7.05737	543.144	6.47737	544.117	7.05737	511.698	7.05737	537.021		7.5651	45.8038	7.5451	45.7261	7.5651	43.4473
	7.07737	48.3069	6.49737	53.4571	7.07737	15.2925				7.07737	545.227	6.49737	543.55	7.07737	511.525	7.07737	536.831		7.5851	45.7996	7.5651	45.7341	7.5851	43.4348
	7.09737	48.0144	6.51737	52.9701	7.09737	16.3196				7.09737	547.56	6.51737	543.855	7.09737	510.818	7.09737	536.643		7.6051	45.7963	7.5851	45.7424	7.6051	43.4229
	7.11737	47.9646	6.53737	52.197	7.11737	17.2319				7.11737	549.015	6.53737	543.371	7.11737	510.564	7.11737	536.458		7.6251	45.7929	7.6051	45.7511	7.6251	43.4106
	7.13737	48.4349	6.55737	52.4487	7.13737	18.4345				7.13737	548.602	6.55737	543.116	7.13737	510.329	7.13737	536.275		7.6451	45.7926	7.6251	45.7599	7.6451	43.4018
	7.15737	50.1894	6.57737	52.5632	7.15737	22.0126				7.15737	546.542	6.57737	542.778	7.15737	510.54	7.15737	536.096		7.6651	45.7924	7.6451	45.7684	7.6651	43.3935
	7.17737	54.6366	6.59737	51.9577	7.17737	24.5813				7.17737	543.833	6.59737	542.97	7.17737	511.159	7.17737	535.919		7.6851	45.7926	7.6651	45.7766	7.6851	43.3853
	7.19737	62.7581	6.61737	50.8732	7.19737	24.4785				7.19737	541.375	6.61737	542.92	7.19737	511.796	7.19737	535.745		7.7051	45.7926	7.6851	45.7849	7.7051	43.3762
	7.21737	72.7391	6.63737	51.1919	7.21737	20.5547				7.21737	539.548	6.63737	543.329	7.21737	511.534	7.21737	535.574		7.7251	45.7919	7.7051	45.794	7.7251	43.3654
	7.23737	79.2395	6.65737	51.4574	7.23737	15.2943				7.23737	538.271	6.65737	543.629	7.23737	511.367	7.23737	535.406		7.7451	45.791	7.7251	45.804	7.7451	43.3543
	7.25737	77.8434	6.67737	51.965	7.25737	13.7093				7.25737	537.336	6.67737	544.051	7.25737	510.781	7.25737	535.241		7.7651	45.7906	7.7451	45.8143	7.7651	43.3438
	7.27737	69.7959	6.69737	51.3159	7.27737	12.6499				7.27737	536.61	6.69737	545.18	7.27737	510.46	7.27737	535.079		7.7851	45.7901	7.7651	45.8245	7.7851	43.3334
	7.29737	60.014	6.71737	51.0941	7.29737	14.2484				7.29737	536.038	6.71737	547.494	7.29737	511.164	7.29737	534.92		7.8051	45.7901	7.7851	45.8343	7.8051	43.3237
	7.31737	52.6373	6.73737	51.231	7.31737	16.5123				7.31737	535.596	6.73737	551.294	7.31737	511.802	7.31737	534.764		7.8251	45.7901	7.8051	45.8441	7.8251	43.3139
	7.33737	48.6885	6.75737	53.7852	7.33737	16.6029				7.33737	535.258	6.75737	558.306	7.33737	511.842	7.33737	534.611		7.8451	45.7874	7.8251	45.8538	7.8451	43.3014
	7.35737	46.9935	6.77737	61.2149	7.35737	16.4339				7.35737	534.992	6.77737	564.373	7.35737	511.669	7.35737	534.462		7.8651	45.7853	7.8451	45.8636	7.8651	43.2895
	7.37737	46.1786	6.79737	83.9415	7.37737	17.3038				7.37737	534.77	6.79737	567.467	7.37737	510.497	7.37737	534.316		7.8851	45.7816	7.8651	45.8734	7.8851	43.2759
	7.39737	45.5803	6.81737	132.323	7.39737	17.7531				7.39737	534.572	6.81737	565.378	7.39737	510.459	7.39737	534.173		7.9051	45.7763	7.8851	45.8833	7.9051	43.2606
	7.41737	45.0672	6.83737	197.321	7.41737	18.036				7.41737	534.389	6.83737	558.337	7.41737	511.256	7.41737	534.034		7.9251	45.7675	7.9051	45.8933	7.9251	43.242
	7.43737	44.6665	6.85737	250.524	7.43737	18.0957				7.43737	534.216	6.85737	552.342	7.43737	511.414	7.43737	533.898		7.9451	45.7569	7.9251	45.9031	7.9451	43.2217
	7.45737	44.3798	6.87737	262.742	7.45737	17.9674				7.45737	534.053	6.87737	548.245	7.45737	511.285	7.45737	533.765		7.9651	45.74	7.9451	45.9128	7.9651	43.1953
	7.47737	44.1702	6.89737	232.128	7.47737	17.2088				7.47737	533.898	6.89737	545.438	7.47737	511.261	7.47737	533.636		7.9851	45.8086	7.9651	45.9224	7.9851	43.2543
	7.49737	44.0004	6.91737	169.413	7.49737	17.09				7.49737	533.75	6.91737	543.531	7.49737	511.227	7.49737	533.511		8.0051	45.834	7.9851	45.9319	8.0051	43.2703
	7.51737	43.8496	6.93737	112.246	7.51737	16.4778				7.51737	533.611	6.93737	543.444	7.51737	511.948	7.51737	533.389		8.0251	45.8744	8.0051	45.9414	8.0251	43.3013
	7.53737	43.7096	6.95737	75.6936	7.53737	16.5784				7.53737	533.476	6.95737	542.585	7.53737	511.784	7.53737	533.271		8.0451	45.8947	8.0251	45.9507	8.0451	43.3123
	7.55737	43.5774	6.97737	59.0192	7.55737	17.6223				7.55737	533.347	6.97737	542.898	7.55737	511.212	7.55737	533.157		8.0651	45.9044	8.0451	45.96	8.0651	43.3128
	7.57737	43.4518	6.99737	52.1036	7.57737	16.6728				7.57737	533.224	6.99737	543.254	7.57737	511.072	7.57737	533.046		8.0851	45.931	8.0651	45.9692	8.0851	43.33
	7.59737	43.3321	7.01737	49.2682	7.59737	16.0685				7.59737	533.106	7.01737	542.938	7.59737	511.14	7.59737	532.939		8.1051	45.9471	8.0851	45.9786	8.1051	43.3368
	7.61737	43.2178	7.03737	47.9651	7.61737	16.6069				7.61737	532.994	7.03737	542.28	7.61737	510.747	7.61737	532.837		8.1251	45.9518	8.1051	45.9879	8.1251	43.3322
	7.63737	43.1087	7.05737	47.3109	7.63737	17.1906				7.63737	532.888	7.05737	543.679	7.63737	510.69	7.63737	532.737		8.1451	45.9546	8.1251	45.9972	8.1451	43.3257
	7.65737	43.0045	7.07737	46.6888	7.65737	16.8609				7.65737	532.786	7.07737	545.589	7.65737	511.053	7.65737	532.642		8.1651	45.9538	8.1451	46.0065	8.1651	43.3155
	7.67737	42.9051	7.09737	47.4235	7.67737	16.6386				7.67737	532.688	7.09737	547.215	7.67737	510.359	7.67737	532.551		8.1851	45.9595	8.1651	46.0159	8.1851	43.3117
	7.69737	42.8102	7.11737	48.286	7.69737	15.5991				7.69737	532.595	7.11737	548.416	7.69737	510.25	7.69737	532.464		8.2051	45.9685	8.1851	46.0254	8.2051	43.3111
	7.71737	42.7201	7.13737	49.9589	7.71737	15.4632				7.71737	532.505	7.13737	547.768	7.71737	510.401	7.71737	532.381		8.2251	45.9748	8.2051	46.035	8.2251	43.3073
	7.73737	42.6354	7.15737	55.2914	7.73737	15.65				7.73737	532.421	7.15737	545.919	7.73737	510.781	7.73737	532.301		8.2451	45.9698	8.2251	46.0452	8.2451	43.2917
	7.75737	42.5559	7.17737	62.3073	7.75737	16.1989				7.75737	532.342	7.17737	543.828	7.75737	510.954	7.75737	532.226		8.2651	46.0098	8.2451	46.0558	8.2651	43.3206
	7.77737	42.4742	7.19737	70.3261	7.77737	16.3357				7.77737	532.268	7.19737	542.007	7.77737	510.128	7.77737	532.155		8.2851	46.059	8.2651	46.0668	8.2851	43.3585
	7.79737	42.3882	7.21737	76.3832	7.79737	16.534				7.79737	532.2	7.21737	539.919	7.79737	510.032	7.79737	532.088		8.3051	46.0968	8.2851	46.0781	8.3051	43.3846
	7.81737	42.3031	7.23737	77.6232	7.81737	16.9268				7.81737	532.136	7.23737	538.475	7.81737	510.412	7.81737	532.025		8.3251	46.1927	8.3051	46.0898	8.3251	43.468
	7.83737	42.2255	7.25737	74.6422	7.83737	17.2262				7.83737	532.076	7.25737	536.954	7.83737	511.735	7.83737	531.966		8.3451	46.1345	8.3251	46.1023	8.3451	43.3961
	7.85737	42.1617	7.27737	65.5352	7.85737	17.102				7.85737	532.019	7.27737	535.907	7.85737	512.612	7.85737	531.911		8.3651	46.1316	8.3451	46.116	8.3651	43.3777
	7.87737	42.1083	7.29737	57.3518	7.87737	17.369				7.87737	531.966	7.29737	536.039	7.87737	511.75	7.87737	531.86		8.3851	46.2305	8.3651	46.1314	8.3851	43.4585
	7.89737	42.0589	7.31737	52.239	7.89737	17.7465				7.89737	531.918	7.31737	536.236	7.89737	510.423	7.89737	531.813		8.4051	46.0729	8.3851	46.1496	8.4051	43.2773
	7.91737	42.0134	7.33737	48.3809	7.91737	17.7602				7.91737	531.874	7.33737	535.938	7.91737	510.319	7.91737	531.771		8.4251	46.1996	8.4051	46.1732	8.4251	43.369
	7.93737	41.9718	7.35737	46.5169	7.93737	17.2161				7.93737	531.834	7.35737	535.498	7.93737	510.7	7.93737	531.732		8.4451	46.4111	8.4251	46.2082	8.4451	43.5246
	7.95737	41.9341	7.37737	46.5719	7.95737	17.1972				7.95737	531.799	7.37737	534.103	7.95737	510.342	7.95737	531.698		8.4651	46.5308	8.4451	46.264	8.4651	43.5558
	7.97737	41.9002	7.39737	46.4229	7.97737	16.7662				7.97737	531.77	7.39737	533.868	7.97737	510.875	7.97737	531.668		8.4851	46.6027	8.4651	46.3526	8.4851	43.4935
	7.99737	41.8704	7.41737	46.1926	7.99737	16.4675				7.99737	531.743	7.41737	534.481	7.99737	511.273	7.99737	531.641		8.5051	46.603	8.4851	46.4868	8.5051	43.3091
	8.01737	41.8448	7.43737	45.8516	8.01737	17.0625				8.01737	531.719	7.43737	534.467	8.01737	511.598	8.01737	531.619		8.5251	46.7986	8.5051	46.6716	8.5251	43.3123
	8.03737	41.8232	7.45737	45.4367	8.03737	16.8943				8.03737	531.697	7.45737	534.175	8.03737	510.995	8.03737	531.601		8.5451	46.7812	8.5251	46.864	8.5451	43.1837
	8.05737	41.8052	7.47737	44.4684	8.05737	17.6509				8.05737	531.679	7.47737	533.996	8.05737	511.239	8.05737	531.586		8.5651	47.1624	8.5451	46.9752	8.5651	43.5279
	8.07737	41.7904	7.49737	44.1798	8.07737	17.9084				8.07737	531.665	7.49737	533.814	8.07737	511.608	8.07737	531.576		8.5851	47.3531	8.5651	47.0121	8.5851	43.6522
	8.09737	41.7795	7.51737	43.4168	8.09737	17.7874				8.09737	531.658	7.51737	534.396	8.09737	511.311	8.09737	531.569		8.6051	47.261	8.5851	47.0785	8.6051	43.4077
	8.11737	41.7726	7.53737	43.3774	8.11737	17.6422				8.11737	531.658	7.53737	534.097	8.11737	511.028	8.11737	531.567		8.6251	47.3025	8.6051	47.2309	8.6251	43.1983
	8.13737	41.7694	7.55737	44.2891	8.13737	17.2255				8.13737	531.662	7.55737	533.396	8.13737	510.713	8.13737	531.568		8.6451	47.6134	8.6251	47.4818	8.6451	43.1131
	8.15737	41.769	7.57737	43.2141	8.15737	16.7916				8.15737	531.671	7.57737	533.133	8.15737	511.283	8.15737	531.573		8.6651	48.3958	8.6451	47.8779	8.6651	43.3989
	8.17737	41.7704	7.59737	42.49	8.17737	17.0498				8.17737	531.684	7.59737	533.083	8.17737	511.244	8.17737	531.582		8.6851	48.8021	8.6651	48.3746	8.6851	43.5405
	8.19737	41.7743	7.61737	42.9142	8.19737	16.7665				8.19737	531.702	7.61737	532.578	8.19737	511.222	8.19737	531.594		8.7051	48.3896	8.6851	48.6392	8.7051	43.393
	8.21737	41.7815	7.63737	43.3887	8.21737	16.4303				8.21737	531.724	7.63737	532.415	8.21737	511.934	8.21737	531.611		8.7251	47.7834	8.7051	48.3743	8.7251	43.3819
	8.23737	41.7925	7.65737	42.9548	8.23737	16.0372				8.23737	531.75	7.65737	532.675	8.23737	511.745	8.23737	531.63		8.7451	47.206	8.7251	47.7791	8.7451	43.3598
	8.25737	41.8074	7.67737	42.6331	8.25737	16.1908				8.25737	531.78	7.67737	531.884	8.25737	511.656	8.25737	531.654		8.7651	47.0554	8.7451	47.2238	8.7651	43.5198
	8.27737	41.8252	7.69737	41.4988	8.27737	16.7113				8.27737	531.814	7.69737	531.682	8.27737	510.784	8.27737	531.681		8.7851	46.9786	8.7651	46.9133	8.7851	43.4964
	8.29737	41.8459	7.71737	41.2727	8.29737	16.8023				8.29737	531.853	7.71737	531.743	8.29737	510.19	8.29737	531.711		8.8051	47.1781	8.7851	46.8598	8.8051	43.5539
	8.31737	41.8695	7.73737	41.3749	8.31737	16.1869				8.31737	531.895	7.73737	532.039	8.31737	510.315	8.31737	531.745		8.8251	47.3413	8.8051	47.0018	8.8251	43.4404
	8.33737	41.8959	7.75737	41.8442	8.33737	16.187				8.33737	531.94	7.75737	532.133	8.33737	511.188	8.33737	531.782		8.8451	47.4375	8.8251	47.2785	8.8451	43.2412
	8.35737	41.9251	7.77737	41.8994	8.35737	16.742				8.35737	531.991	7.77737	531.233	8.35737	511.549	8.35737	531.823		8.8651	47.5371	8.8451	47.574	8.8651	43.222
	8.37737	41.9581	7.79737	42.0116	8.37737	17.2169				8.37737	532.048	7.79737	531.068	8.37737	511.732	8.37737	531.867		8.8851	47.6705	8.8651	47.6927	8.8851	43.4423
	8.39737	41.995	7.81737	42.3194	8.39737	17.3275				8.39737	532.111	7.81737	531.385	8.39737	512.542	8.39737	531.914		8.9051	47.746	8.8851	47.6058	8.9051	43.6289
	8.41737	42.0352	7.83737	42.5411	8.41737	17.4455				8.41737	532.183	7.83737	532.647	8.41737	512.359	8.41737	531.964		8.9251	47.5512	8.9051	47.4948	8.9251	43.4197
	8.43737	42.0782	7.85737	42.3532	8.43737	17.2159				8.43737	532.265	7.85737	533.468	8.43737	511.939	8.43737	532.017		8.9451	47.6458	8.9251	47.5091	8.9451	43.3501
	8.45737	42.1242	7.87737	42.5667	8.45737	16.3819				8.45737	532.355	7.87737	532.554	8.45737	511.395	8.45737	532.073		8.9651	47.8602	8.9451	47.6734	8.9651	43.2807
	8.47737	42.1731	7.89737	42.8948	8.47737	15.8485				8.47737	532.458	7.89737	531.178	8.47737	510.6	8.47737	532.132		8.9851	48.0849	8.9651	47.9571	8.9851	43.1872
	8.49737	42.2254	7.91737	42.863	8.49737	15.8818				8.49737	532.575	7.91737	531.03	8.49737	509.921	8.49737	532.194		9.0051	48.3772	8.9851	48.2752	9.0051	43.3469
	8.51737	42.2808	7.93737	42.2773	8.51737	16.3921				8.51737	532.719	7.93737	531.371	8.51737	510.867	8.51737	532.259		9.0251	48.2533	9.0051	48.4079	9.0251	43.4655
	8.53737	42.3385	7.95737	42.2208	8.53737	16.7885				8.53737	532.906	7.95737	530.979	8.53737	510.099	8.53737	532.326		9.0451	47.7612	9.0251	48.1654	9.0451	43.4495
	8.55737	42.398	7.97737	41.7559	8.55737	17.4499				8.55737	533.165	7.97737	531.482	8.55737	509.925	8.55737	532.396		9.0651	47.4477	9.0451	47.6893	9.0651	43.586
	8.57737	42.4609	7.99737	41.4273	8.57737	17.5023				8.57737	533.529	7.99737	531.853	8.57737	510.898	8.57737	532.469		9.0851	47.2149	9.0651	47.2393	9.0851	43.6334
	8.59737	42.5355	8.01737	41.9968	8.59737	16.7468				8.59737	534.033	8.01737	532.154	8.59737	510.992	8.59737	532.544		9.1051	47.0855	9.0851	46.9592	9.1051	43.6031
	8.61737	42.65	8.03737	41.807	8.61737	15.8438				8.61737	534.719	8.03737	531.529	8.61737	510.565	8.61737	532.622		9.1251	47.1547	9.1051	46.86	9.1251	43.6243
	8.63737	42.8777	8.05737	42.5455	8.63737	16.5729				8.63737	535.62	8.05737	531.755	8.63737	510.882	8.63737	532.702		9.1451	47.3452	9.1251	46.9081	9.1451	43.6354
	8.65737	43.3914	8.07737	42.7883	8.65737	17.4262				8.65737	536.653	8.07737	532.11	8.65737	510.788	8.65737	532.784		9.1651	47.4799	9.1451	47.0874	9.1651	43.4523
	8.67737	44.5605	8.09737	42.6563	8.67737	17.3593				8.67737	537.496	8.09737	531.805	8.67737	511.155	8.67737	532.869		9.1851	47.9064	9.1651	47.4052	9.1851	43.421
	8.69737	46.9576	8.11737	42.5042	8.69737	15.6813				8.69737	537.762	8.11737	531.523	8.69737	511.438	8.69737	532.956		9.2051	48.3865	9.1851	47.863	9.2051	43.4055
	8.71737	50.935	8.13737	42.0844	8.71737	12.6846				8.71737	537.449	8.13737	531.212	8.71737	511.439	8.71737	533.044		9.2251	48.4333	9.2051	48.3586	9.2251	43.2234
	8.73737	55.7636	8.15737	41.6501	8.73737	12.1405				8.73737	536.919	8.15737	531.791	8.73737	511.383	8.73737	533.135		9.2451	48.1594	9.2251	48.5875	9.2451	43.1805
	8.75737	59.2584	8.17737	41.9097	8.75737	15.6905				8.75737	536.561	8.17737	531.766	8.75737	511.746	8.75737	533.228		9.2651	47.9017	9.2451	48.3565	9.2651	43.4087
	8.77737	59.3093	8.19737	41.6302	8.77737	20.183				8.77737	536.629	8.19737	531.761	8.77737	512.028	8.77737	533.323		9.2851	47.4502	9.2651	47.8707	9.2851	43.4005
	8.79737	56.1011	8.21737	41.3012	8.79737	21.9417				8.79737	537.215	8.21737	532.494	8.79737	511.66	8.79737	533.42		9.3051	47.2129	9.2851	47.4273	9.3051	43.413
	8.81737	51.5849	8.23737	40.9192	8.81737	20.0606				8.81737	538.269	8.23737	532.332	8.81737	511.297	8.81737	533.518		9.3251	47.2967	9.3051	47.1775	9.3251	43.5534
	8.83737	47.7079	8.25737	41.0877	8.83737	17.1061				8.83737	539.499	8.25737	532.273	8.83737	511.378	8.83737	533.619		9.3451	47.2916	9.3251	47.121	9.3451	43.474
	8.85737	45.3204	8.27737	41.626	8.85737	16.1379				8.85737	540.342	8.27737	531.435	8.85737	511.078	8.85737	533.72		9.3651	47.2948	9.3451	47.1952	9.3651	43.352
	8.87737	44.2176	8.29737	41.7377	8.87737	16.3226				8.87737	540.422	8.29737	530.88	8.87737	510.693	8.87737	533.824		9.3851	47.2948	9.3651	47.3203	9.3851	43.2562
	8.89737	43.8513	8.31737	41.1458	8.89737	16.7575				8.89737	539.979	8.31737	531.046	8.89737	510.52	8.89737	533.929		9.4051	47.2948	9.3851	47.4162	9.4051	43.2153
	8.91737	43.8505	8.33737	41.1724	8.91737	17.5069				8.91737	539.555	8.33737	531.966	8.91737	510.698	8.91737	534.035		9.4251	47.2845	9.4051	47.4571	9.4251	43.226
	8.93737	44.132	8.35737	41.7565	8.93737	17.7438				8.93737	539.624	8.35737	532.377	8.93737	511.552	8.93737	534.143		9.4451	47.3652	9.4251	47.4361	9.4451	43.3978
	8.95737	44.847	8.37737	42.2644	8.95737	17.5747				8.95737	540.455	8.37737	532.617	8.95737	512.404	8.95737	534.252		9.4651	47.3215	9.4451	47.345	9.4651	43.4718
	8.97737	46.2799	8.39737	42.4119	8.97737	17.0651				8.97737	542.046	8.39737	533.49	8.97737	511.873	8.97737	534.363		9.4851	47.3751	9.4651	47.2273	9.4851	43.6112
	8.99737	48.5663	8.41737	42.5701	8.99737	17.1712				8.99737	543.924	8.41737	533.379	8.99737	510.446	8.99737	534.475		9.5051	47.266	9.4851	47.1415	9.5051	43.5204
	9.01737	51.2828	8.43737	42.3836	9.01737	17.1466				9.01737	545.077	8.43737	533.04	9.01737	509.474	9.01737	534.588		9.5251	47.4293	9.5051	47.1232	9.5251	43.6198
	9.03737	53.4658	8.45737	41.5956	9.03737	17.0832				9.03737	544.753	8.45737	532.587	9.03737	510.03	9.03737	534.702		9.5451	47.534	9.5251	47.1872	9.5451	43.5667
	9.05737	54.6351	8.47737	41.111	9.05737	17.5058				9.05737	543.251	8.47737	531.895	9.05737	511.352	9.05737	534.817		9.5651	47.6706	9.5451	47.3449	9.5651	43.436
	9.07737	55.6041	8.49737	41.1966	9.07737	16.4025				9.07737	541.444	8.49737	531.333	9.07737	512.661	9.07737	534.933		9.5851	47.7432	9.5651	47.6123	9.5851	43.1354
	9.09737	57.4739	8.51737	41.7623	9.09737	15.1765				9.09737	540.086	8.51737	532.423	9.09737	513.195	9.09737	535.05		9.6051	48.1848	9.5851	47.9854	9.6051	43.1633
	9.11737	60.2605	8.53737	42.2165	9.11737	15.3725				9.11737	539.555	8.53737	531.842	9.11737	513.134	9.11737	535.168		9.6251	48.7559	9.6051	48.3992	9.6251	43.3906
	9.13737	62.7615	8.55737	42.9374	9.13737	17.263				9.13737	539.906	8.55737	531.927	9.13737	513.739	9.13737	535.287		9.6451	49.1799	9.6251	48.7429	9.6451	43.6837
	9.15737	64.0211	8.57737	43.0526	9.15737	19.1549				9.15737	541.049	8.57737	533.263	9.15737	513.242	9.15737	535.407		9.6651	48.8247	9.6451	48.8738	9.6651	43.5039
	9.17737	63.7869	8.59737	42.3717	9.17737	18.5427				9.17737	542.771	8.59737	533.861	9.17737	511.85	9.17737	535.527		9.6851	48.319	9.6651	48.6984	9.6851	43.317
	9.19737	61.7413	8.61737	41.5832	9.19737	16.6875				9.19737	544.491	8.61737	534.122	9.19737	511.684	9.19737	535.649		9.7051	48.0523	9.6851	48.3796	9.7051	43.2422
	9.21737	58.0263	8.63737	42.54	9.21737	15.5963				9.21737	545.269	8.63737	535.339	9.21737	510.832	9.21737	535.771		9.7251	48.025	9.7051	48.1877	9.7251	43.0919
	9.23737	53.6585	8.65737	43.9071	9.23737	15.7579				9.23737	544.641	8.65737	536.278	9.23737	509.812	9.23737	535.893		9.7451	48.2036	9.7251	48.3107	9.7451	42.762
	9.25737	49.8055	8.67737	45.0092	9.25737	16.4133				9.25737	543.079	8.67737	537.488	9.25737	509.178	9.25737	536.016		9.7651	49.2128	9.7451	48.8192	9.7651	42.8956
	9.27737	47.2046	8.69737	45.7283	9.27737	17.2658				9.27737	541.373	8.69737	538.037	9.27737	509.447	9.27737	536.14		9.7851	50.7725	9.7651	49.6947	9.7851	43.4128
	9.29737	45.9709	8.71737	46.709	9.29737	17.5609				9.29737	540.101	8.71737	537.725	9.29737	510.584	9.29737	536.264		9.8051	51.8931	9.7851	50.7373	9.8051	43.9178
	9.31737	45.912	8.73737	50.9935	9.31737	17.68				9.31737	539.484	8.73737	537.139	9.31737	511.418	9.31737	536.389		9.8251	51.3074	9.8051	51.3529	9.8251	43.6799
	9.33737	47.0329	8.75737	58.0384	9.33737	18.5689				9.33737	539.461	8.75737	537.144	9.33737	511.136	9.33737	536.514		9.8451	49.9025	9.8251	51.0051	9.8451	43.3077
	9.35737	49.674	8.77737	62.5817	9.35737	18.8943				9.35737	539.81	8.77737	537.493	9.35737	510.919	9.35737	536.639		9.8651	48.6814	9.8451	49.9725	9.8651	43.1783
	9.37737	53.9984	8.79737	61.1322	9.37737	17.8556				9.37737	540.24	8.79737	537.712	9.37737	511.886	9.37737	536.765		9.8851	48.0049	9.8651	48.8808	9.8851	43.2679
	9.39737	59.1466	8.81737	54.735	9.39737	16.2368				9.39737	540.526	8.81737	538.403	9.39737	511.775	9.39737	536.891		9.9051	47.6122	9.8851	48.1147	9.9051	43.2683
	9.41737	63.0826	8.83737	47.9034	9.41737	15.989				9.41737	540.553	8.83737	539.714	9.41737	511.12	9.41737	537.017		9.9251	47.7116	9.9051	47.7215	9.9251	43.5117
	9.43737	64.2671	8.85737	44.5477	9.43737	16.2176				9.43737	540.291	8.85737	540.256	9.43737	510.795	9.43737	537.143		9.9451	47.4987	9.9251	47.5775	9.9451	43.3296
	9.45737	63.2989	8.87737	43.6297	9.45737	17.1869				9.45737	539.858	8.87737	539.952	9.45737	510.855	9.45737	537.27		9.9651	47.5168	9.9451	47.5467	9.9651	43.3616
	9.47737	61.6139	8.89737	43.6982	9.47737	17.4069				9.47737	539.437	8.89737	539.336	9.47737	511.079	9.47737	537.397		9.9851	47.416	9.9651	47.5328	9.9851	43.29
	9.49737	59.8174	8.91737	44.4469	9.49737	17.1123				9.49737	539.161	8.91737	539.09	9.49737	511.329	9.49737	537.524		10.0051	47.4366	9.9851	47.5036	10.0051	43.3379
	9.51737	57.763	8.93737	44.9652	9.51737	16.3585				9.51737	539.093	8.93737	540.013	9.51737	511.401	9.51737	537.651		10.0251	47.3844	10.0051	47.4763	10.0251	43.2947
	9.53737	55.3814	8.95737	45.5111	9.53737	17.0665				9.53737	539.253	8.95737	541.696	9.53737	510.986	9.53737	537.777		10.0451	47.379	10.0251	47.4674	10.0451	43.2943
	9.55737	52.7718	8.97737	46.4345	9.55737	16.885				9.55737	539.649	8.97737	542.756	9.55737	510.721	9.55737	537.904		10.0651	47.4237	10.0451	47.4623	10.0651	43.3678
	9.57737	50.2519	8.99737	48.8269	9.57737	16.2785				9.57737	540.298	8.99737	543.207	9.57737	511.238	9.57737	538.031		10.0851	47.3334	10.0651	47.4335	10.0851	43.3282
	9.59737	48.1974	9.01737	51.5188	9.59737	16.9886				9.59737	541.235	9.01737	543.389	9.59737	510.463	9.59737	538.158		10.1051	47.2379	10.0851	47.3828	10.1051	43.2844
	9.61737	46.7724	9.03737	53.6385	9.61737	17.8431				9.61737	542.5	9.03737	543.62	9.61737	509.179	9.61737	538.284		10.1251	47.276	10.1051	47.3312	10.1251	43.36
	9.63737	45.9531	9.05737	55.2303	9.63737	17.2222				9.63737	544.02	9.05737	543.44	9.63737	509.034	9.63737	538.41		10.1451	47.2685	10.1251	47.2936	10.1451	43.3739
	9.65737	45.6335	9.07737	55.0961	9.65737	16.9978				9.65737	545.408	9.07737	542.942	9.65737	508.946	9.65737	538.536		10.1651	47.348	10.1451	47.2722	10.1651	43.4639
	9.67737	45.7513	9.09737	55.7399	9.67737	17.8775				9.67737	546.065	9.09737	542.118	9.67737	511.077	9.67737	538.662		10.1851	47.2478	10.1651	47.2617	10.1851	43.3687
	9.69737	46.4384	9.11737	58.7224	9.69737	18.077				9.69737	545.855	9.11737	541.526	9.69737	513.75	9.69737	538.787		10.2051	47.1981	10.1851	47.2568	10.2051	43.3213
	9.71737	48.1634	9.13737	63.1139	9.71737	17.9003				9.71737	545.264	9.13737	542.482	9.71737	513.909	9.71737	538.912		10.2251	47.1824	10.2051	47.2544	10.2251	43.3065
	9.73737	51.7459	9.15737	66.2655	9.73737	18.1333				9.73737	544.91	9.15737	543.128	9.73737	512.942	9.73737	539.037		10.2451	47.232	10.2251	47.2535	10.2451	43.3558
	9.75737	57.9388	9.17737	65.4191	9.75737	18.4254				9.75737	545.208	9.17737	543.458	9.75737	512.22	9.75737	539.161		10.2651	47.3358	10.2451	47.2538	10.2651	43.4579
	9.77737	66.4404	9.19737	61.5182	9.77737	18.102				9.77737	546.21	9.19737	545.012	9.77737	512.624	9.77737	539.285		10.2851	47.3905	10.2651	47.2555	10.2851	43.5085
	9.79737	75.0354	9.21737	56.712	9.79737	16.0468				9.79737	547.44	9.21737	544.937	9.79737	512.153	9.79737	539.408		10.3051	47.3289	10.2851	47.2596	10.3051	43.4387
	9.81737	80.6386	9.23737	52.5059	9.81737	14.0842				9.81737	548.006	9.23737	543.29	9.81737	510.827	9.81737	539.53		10.3251	47.342	10.3051	47.2678	10.3251	43.4378
	9.83737	82.3028	9.25737	49.3083	9.83737	15.3835				9.83737	547.406	9.25737	541.094	9.83737	509.318	9.83737	539.652		10.3451	47.3415	10.3251	47.2818	10.3451	43.4159
	9.85737	83.1976	9.27737	47.5598	9.85737	17.9942				9.85737	545.995	9.27737	539.657	9.85737	509.31	9.85737	539.773		10.3651	47.3415	10.3451	47.3032	10.3651	43.3882
	9.87737	88.1537	9.29737	46.6213	9.87737	19.5816				9.87737	544.441	9.29737	539.522	9.87737	509.978	9.87737	539.893		10.3851	47.3364	10.3651	47.3309	10.3851	43.3568
	9.89737	98.4091	9.31737	46.6814	9.89737	20.929				9.89737	543.23	9.31737	539.739	9.89737	511.324	9.89737	540.013		10.4051	47.3403	10.3851	47.3572	10.4051	43.3442
	9.91737	108.492	9.33737	48.6912	9.91737	20.0032				9.91737	542.52	9.33737	539.434	9.91737	511.788	9.91737	540.131		10.4251	47.3398	10.4051	47.3737	10.4251	43.3296
	9.93737	109.734	9.35737	51.6578	9.93737	17.8177				9.93737	542.2	9.35737	539.565	9.93737	511.749	9.93737	540.249		10.4451	47.3398	10.4251	47.3879	10.4451	43.2939
	9.95737	99.6246	9.37737	54.9435	9.95737	14.2157				9.95737	542.051	9.37737	540.963	9.95737	511.266	9.95737	540.366		10.4651	47.3407	10.4451	47.4235	10.4651	43.2017
	9.97737	83.2934	9.39737	58.4728	9.97737	12.8656				9.97737	541.932	9.39737	541.138	9.97737	511.306	9.97737	540.482		10.4851	47.5346	10.4651	47.5167	10.4851	43.2036
	9.99737	67.5888	9.41737	62.1611	9.99737	14.3534				9.99737	541.82	9.41737	540.51	9.99737	511.239	9.99737	540.596		10.5051	47.5292	10.4851	47.7086	10.5051	42.8717
	10.0174	56.7047	9.43737	63.5741	10.0174	15.3131				10.0174	541.741	9.43737	539.924	10.0174	511.023	10.0174	540.71		10.5251	48.5941	10.5051	48.0351	10.5251	43.4594
	10.0374	51.0189	9.45737	63.5753	10.0374	15.5075				10.0374	541.716	9.45737	539.55	10.0374	510.528	10.0374	540.822		10.5451	49.1537	10.5251	48.5123	10.5451	43.4516
	10.0574	48.7393	9.47737	62.1103	10.0574	16.4217				10.0574	541.748	9.47737	539.353	10.0574	510.324	10.0574	540.933		10.5651	49.7682	10.5451	49.0797	10.5651	43.6427
	10.0774	47.9565	9.49737	60.0191	10.0774	17.6371				10.0774	541.826	9.49737	539.326	10.0774	510.628	10.0774	541.043		10.5851	49.7969	10.5651	49.5031	10.5851	43.6229
	10.0974	47.514	9.51737	57.211	10.0974	17.1767				10.0974	541.936	9.51737	539.331	10.0974	511.029	10.0974	541.151		10.6051	49.0807	10.5851	49.5516	10.6051	43.0853
	10.1174	47.0257	9.53737	55.5373	10.1174	17.0933				10.1174	542.07	9.53737	539.077	10.1174	511.083	10.1174	541.258		10.6251	48.7991	10.6051	49.373	10.6251	42.8625
	10.1374	46.5463	9.55737	52.7463	10.1374	17.1739				10.1374	542.224	9.55737	539.207	10.1374	510.488	10.1374	541.364		10.6451	49.4682	10.6251	49.3143	10.6451	43.257
	10.1574	46.2581	9.57737	49.6199	10.1574	17.6175				10.1574	542.4	9.57737	540.373	10.1574	511.016	10.1574	541.468		10.6651	50.2666	10.6451	49.5889	10.6651	43.5245
	10.1774	46.319	9.59737	48.2755	10.1774	18.1251				10.1774	542.599	9.59737	540.535	10.1774	511.301	10.1774	541.57		10.6851	50.6962	10.6651	50.1197	10.6851	43.5455
	10.1974	46.7748	9.61737	47.7049	10.1974	18.2995				10.1974	542.829	9.61737	540.516	10.1974	510.016	10.1974	541.671		10.7051	50.6217	10.6851	50.5283	10.7051	43.5986
	10.2174	47.4843	9.63737	46.2647	10.2174	17.4769				10.2174	543.105	9.63737	541.892	10.2174	510.099	10.2174	541.77		10.7251	49.8672	10.7051	50.4008	10.7251	43.5091
	10.2374	48.0952	9.65737	45.7207	10.2374	17.1982				10.2374	543.462	9.65737	543.191	10.2374	510.985	10.2374	541.867		10.7451	48.5277	10.7251	49.7357	10.7451	43.0434
	10.2574	48.2242	9.67737	46.7183	10.2574	16.9471				10.2574	543.958	9.67737	545.98	10.2574	511.602	10.2574	541.962		10.7651	47.7703	10.7451	48.8619	10.7651	43.0482
	10.2774	47.8185	9.69737	47.6048	10.2774	16.0096				10.2774	544.691	9.69737	548.442	10.2774	511.518	10.2774	542.055		10.7851	47.6716	10.7651	48.0997	10.7851	43.4535
	10.2974	47.1461	9.71737	49.1531	10.2974	16.1837				10.2974	545.798	9.71737	548.009	10.2974	510.773	10.2974	542.147		10.8051	47.5209	10.7851	47.5957	10.8051	43.5622
	10.3174	46.5174	9.73737	52.9686	10.3174	16.7933				10.3174	547.458	9.73737	546.688	10.3174	511.41	10.3174	542.236		10.8251	47.1457	10.8051	47.3363	10.8251	43.2769
	10.3374	46.1109	9.75737	59.4536	10.3374	16.362				10.3374	549.87	9.75737	546.265	10.3374	511.513	10.3374	542.323		10.8451	47.1394	10.8251	47.2464	10.8451	43.2664
	10.3574	45.9433	9.77737	67.6319	10.3574	15.9025				10.3574	553.136	9.77737	547.671	10.3574	511.362	10.3574	542.408		10.8651	47.1414	10.8451	47.2506	10.8651	43.2358
	10.3774	45.9613	9.79737	74.1717	10.3774	16.0007				10.3774	557.008	9.79737	548.43	10.3774	511.467	10.3774	542.491		10.8851	47.1405	10.8651	47.2833	10.8851	43.2299
	10.3974	46.1555	9.81737	77.8123	10.3974	15.3626				10.3974	560.809	9.81737	547.669	10.3974	510.603	10.3974	542.571		10.9051	47.1405	10.8851	47.2882	10.9051	43.2953
	10.4174	46.6464	9.83737	80.7758	10.4174	15.3508				10.4174	563.837	9.83737	545.561	10.4174	510.981	10.4174	542.649		10.9251	47.1403	10.9051	47.2228	10.9251	43.4252
	10.4374	47.7617	9.85737	84.2813	10.4374	16.1665				10.4374	565.414	9.85737	544.143	10.4374	511.654	10.4374	542.725		10.9451	47.1389	10.9251	47.0927	10.9451	43.5693
	10.4574	50.0829	9.87737	90.8247	10.4574	16.7533				10.4574	564.972	9.87737	543.256	10.4574	511.178	10.4574	542.798		10.9651	47.1389	10.9451	46.9472	10.9651	43.6898
	10.4774	54.218	9.89737	102.428	10.4774	16.0016				10.4774	562.798	9.89737	543.391	10.4774	510.66	10.4774	542.868		10.9851	46.9993	10.9651	46.8268	10.9851	43.6317
	10.4974	60.0605	9.91737	111.584	10.4974	14.7394				10.4974	560.035	9.91737	543.145	10.4974	511.227	10.4974	542.936		11.0051	46.9955	10.9851	46.7452	11.0051	43.6742
	10.5174	65.9479	9.93737	110.641	10.5174	15.4642				10.5174	557.967	9.93737	542.785	10.5174	511.755	10.5174	543.001		11.0251	47.0329	11.0051	46.699	11.0251	43.7279
	10.5374	68.9479	9.95737	96.9298	10.5374	18.1422				10.5374	557.204	9.95737	542.154	10.5374	511.596	10.5374	543.064		11.0451	46.847	11.0251	46.6826	11.0451	43.5279
	10.5574	67.4176	9.97737	79.2485	10.5574	19.1776				10.5574	557.299	9.97737	542.075	10.5574	510.936	10.5574	543.123		11.0651	47.0481	11.0451	46.6967	11.0651	43.6791
	10.5774	62.6843	9.99737	65.0316	10.5774	18.0335				10.5774	557.257	9.99737	541.896	10.5774	510.674	10.5774	543.18		11.0851	47.0231	11.0651	46.7467	11.0851	43.5639
	10.5974	57.3364	10.0174	55.1072	10.5974	17.4674				10.5974	556.809	10.0174	541.601	10.5974	510.732	10.5974	543.234		11.1051	47.0231	11.0851	46.8368	11.1051	43.4423
	10.6174	53.4997	10.0374	49.6159	10.6174	15.8289				10.6174	556.589	10.0374	541.081	10.6174	511.653	10.6174	543.284		11.1251	47.0223	11.1051	46.9584	11.1251	43.3367
	10.6374	52.2041	10.0574	48.2505	10.6374	15.0983				10.6374	557.293	10.0574	540.909	10.6374	511.732	10.6374	543.332		11.1451	46.9886	11.1251	47.0632	11.1451	43.2867
	10.6574	53.6696	10.0774	48.6831	10.6574	16.2642				10.6574	558.939	10.0774	541.29	10.6574	511.229	10.6574	543.377		11.1651	46.9555	11.1451	47.0795	11.1651	43.3224
	10.6774	57.7821	10.0974	47.7802	10.6774	16.5241				10.6774	560.539	10.0974	541.802	10.6774	510.747	10.6774	543.418		11.1851	46.9768	11.1651	47.0107	11.1851	43.4226
	10.6974	64.0616	10.1174	47.2084	10.6974	16.4572				10.6974	560.983	10.1174	541.989	10.6974	510.601	10.6974	543.457		11.2051	46.7865	11.1851	46.9318	11.2051	43.2668
	10.7174	71.4531	10.1374	46.8096	10.7174	17.5308				10.7174	560.137	10.1374	541.549	10.7174	511.721	10.7174	543.492		11.2251	46.7711	11.2051	46.8974	11.2251	43.2615
	10.7374	78.8976	10.1574	46.965	10.7374	17.963				10.7374	558.375	10.1574	542.253	10.7374	511.99	10.7374	543.524		11.2451	46.771	11.2251	46.8872	11.2451	43.3205
	10.7574	86.2879	10.1774	47.5336	10.7574	16.7251				10.7574	556.023	10.1774	542.736	10.7574	510.601	10.7574	543.553		11.2651	46.8205	11.2451	46.8281	11.2651	43.4968
	10.7774	93.6078	10.1974	48.1638	10.7774	15.9609				10.7774	553.477	10.1974	541.682	10.7774	510.482	10.7774	543.578		11.2851	46.8095	11.2651	46.7014	11.2851	43.6295
	10.7974	100.92	10.2174	48.0507	10.7974	17.5969				10.7974	551.256	10.2174	542.042	10.7974	510.958	10.7974	543.6		11.3051	46.7659	11.2851	46.5576	11.3051	43.6899
	10.8174	110.202	10.2374	48.3829	10.8174	18.568				10.8174	549.73	10.2374	543.284	10.8174	512.004	10.8174	543.618		11.3251	46.8159	11.3051	46.4536	11.3251	43.7687
	10.8374	122.729	10.2574	48.2607	10.8374	16.7584				10.8374	548.988	10.2574	544.397	10.8374	511.887	10.8374	543.634		11.3451	46.5825	11.3251	46.4248	11.3451	43.4723
	10.8574	134.227	10.2774	46.9175	10.8574	13.1123				10.8574	548.837	10.2774	545.045	10.8574	511	10.8574	543.645		11.3651	46.6543	11.3451	46.4878	11.3651	43.3813
	10.8774	136.253	10.2974	46.4193	10.8774	12.3374				10.8774	548.842	10.2974	545.408	10.8774	510.464	10.8774	543.653		11.3851	46.7516	11.3651	46.6507	11.3851	43.2162
	10.8974	125.966	10.3174	46.4002	10.8974	16.518				10.8974	548.529	10.3174	547.704	10.8974	510.119	10.8974	543.658		11.4051	47.0638	11.3851	46.9131	11.4051	43.2045
	10.9174	109.606	10.3374	45.5624	10.9174	22.5576				10.9174	547.786	10.3374	550.22	10.9174	510.735	10.9174	543.659		11.4251	47.4938	11.4051	47.2369	11.4251	43.3901
	10.9374	95.4804	10.3574	44.9353	10.9374	22.6402				10.9374	546.854	10.3574	553.335	10.9374	511.974	10.9374	543.657		11.4451	47.4935	11.4251	47.4813	11.4451	43.4159
	10.9574	88.2351	10.3774	45.0514	10.9574	20.7626				10.9574	546.009	10.3774	557.313	10.9574	512.902	10.9574	543.651		11.4651	47.0911	11.4451	47.4552	11.4651	43.3074
	10.9774	86.9072	10.3974	44.6076	10.9774	15.4417				10.9774	545.407	10.3974	560.249	10.9774	512.178	10.9774	543.642		11.4851	46.6775	11.4651	47.1613	11.4851	43.2765
	10.9974	87.5821	10.4174	45.0867	10.9974	12.9901				10.9974	545.077	10.4174	563.655	10.9974	511.627	10.9974	543.629		11.5051	46.671	11.4851	46.7786	11.5051	43.5807
	11.0174	86.8739	10.4374	47.0176	11.0174	13.3108				11.0174	544.983	10.4374	565.905	11.0174	512.012	11.0174	543.613		11.5251	46.7736	11.5051	46.4679	11.5251	43.8507
	11.0374	82.6292	10.4574	49.9256	11.0374	15.655				11.0374	545.078	10.4574	564.987	11.0374	511.798	11.0374	543.593		11.5451	46.587	11.5251	46.3006	11.5451	43.686
	11.0574	75.1404	10.4774	53.3091	11.0574	18.646				11.0574	545.341	10.4774	562.295	11.0574	511.57	11.0574	543.569		11.5651	46.6106	11.5451	46.2786	11.5651	43.6063
	11.0774	66.7467	10.4974	57.8893	11.0774	20.0511				11.0774	545.761	10.4974	560.099	11.0774	511.366	11.0774	543.543		11.5851	46.9565	11.5651	46.3819	11.5851	43.7435
	11.0974	59.5963	10.5174	64.5015	11.0974	20.0806				11.0974	546.266	10.5174	558.559	11.0974	510.879	11.0974	543.512		11.6051	47.2473	11.5851	46.5907	11.6051	43.7575
	11.1174	54.7123	10.5374	70.1796	11.1174	18.971				11.1174	546.674	10.5374	557.637	11.1174	510.474	11.1174	543.479		11.6251	47.1657	11.6051	46.8674	11.6251	43.4454
	11.1374	51.9899	10.5574	69.6847	11.1374	18.5828				11.1374	546.831	10.5574	557.072	11.1374	510.847	11.1374	543.441		11.6451	47.0202	11.6251	47.0979	11.6451	43.2848
	11.1574	50.7129	10.5774	63.8072	11.1574	17.4553				11.1574	546.816	10.5774	556.768	11.1574	511.286	11.1574	543.401		11.6651	46.5228	11.6451	47.1131	11.6651	43.0081
	11.1774	50.1741	10.5974	57.8932	11.1774	16.0887				11.1774	546.795	10.5974	556.378	11.1774	511.885	11.1774	543.357		11.6851	46.1738	11.6651	46.8923	11.6851	42.9661
	11.1974	49.9515	10.6174	52.4181	11.1974	15.5876				11.1974	546.779	10.6174	557.079	11.1974	510.93	11.1974	543.31		11.7051	45.9965	11.6851	46.5853	11.7051	43.0269
	11.2174	49.8617	10.6374	50.3919	11.2174	16.0566				11.2174	546.573	10.6374	557.863	11.2174	510.309	11.2174	543.26		11.7251	46.0745	11.7051	46.3473	11.7251	43.1832
	11.2374	49.8381	10.6574	53.0232	11.2374	15.8898				11.2374	546.06	10.6574	559.005	11.2374	510.578	11.2374	543.206		11.7451	46.3297	11.7251	46.2689	11.7451	43.3214
	11.2574	49.8615	10.6774	57.3957	11.2574	15.9946				11.2574	545.361	10.6774	560.123	11.2574	511.401	11.2574	543.149		11.7651	46.3687	11.7451	46.3859	11.7651	43.0354
	11.2774	49.9359	10.6974	63.6082	11.2774	16.0833				11.2774	544.671	10.6974	560.421	11.2774	511.763	11.2774	543.09		11.7851	46.7269	11.7651	46.711	11.7851	42.8606
	11.2974	50.1009	10.7174	72.0733	11.2974	15.6981				11.2974	544.119	10.7174	560.696	11.2974	512.032	11.2974	543.027		11.8051	47.6104	11.7851	47.2439	11.8051	43.0627
	11.3174	50.4633	10.7374	79.9501	11.3174	16.2367				11.3174	543.736	10.7374	559.202	11.3174	512.56	11.3174	542.961		11.8251	48.6091	11.8051	47.9253	11.8251	43.4595
	11.3374	51.2498	10.7574	86.1024	11.3374	17.5234				11.3374	543.486	10.7574	555.461	11.3374	513.215	11.3374	542.893		11.8451	49.2793	11.8251	48.5272	11.8451	43.9585
	11.3574	52.8293	10.7774	92.6582	11.3574	18.422				11.3574	543.319	10.7774	552.797	11.3574	512.436	11.3574	542.821		11.8651	48.7831	11.8451	48.6984	11.8651	43.8313
	11.3774	55.5493	10.7974	101.607	11.3774	18.4587				11.3774	543.195	10.7974	551.051	11.3774	511.385	11.3774	542.747		11.8851	47.5828	11.8651	48.3294	11.8851	43.3218
	11.3974	59.2755	10.8174	111.859	11.3974	17.5299				11.3974	543.092	10.8174	550.571	11.3974	511.091	11.3974	542.671		11.9051	46.5634	11.8851	47.6386	11.9051	42.996
	11.4174	62.9208	10.8374	122.577	11.4174	16.3025				11.4174	542.999	10.8374	549.712	11.4174	511.289	11.4174	542.592		11.9251	45.9605	11.9051	46.9451	11.9251	42.8772
	11.4374	64.6732	10.8574	130.429	11.4374	15.3591				11.4374	542.911	10.8574	548.674	11.4374	511.772	11.4374	542.51		11.9451	45.7674	11.9251	46.4609	11.9451	42.899
	11.4574	63.5914	10.8774	131.68	11.4574	15.9881				11.4574	542.827	10.8774	548.143	11.4574	511.688	11.4574	542.426		11.9651	45.9609	11.9451	46.2461	11.9651	43.0639
	11.4774	60.5543	10.8974	125.574	11.4774	17.3765				11.4774	542.745	10.8974	547.485	11.4774	510.732	11.4774	542.34		11.9851	46.363	11.9651	46.2745	11.9851	43.2409
	11.4974	57.095	10.9174	115.253	11.4974	17.7992				11.4974	542.666	10.9174	547.358	11.4974	510.84	11.4974	542.252		12.0051	47.0867	11.9851	46.4997	12.0051	43.5984
	11.5174	54.3551	10.9374	101.21	11.5174	18.1169				11.5174	542.59	10.9374	547.665	11.5174	510.144	11.5174	542.162		12.0251	47.5489	12.0051	46.8659	12.0251	43.6731
	11.5374	52.7222	10.9574	92.0871	11.5374	18.7086				11.5374	542.518	10.9574	547.748	11.5374	510.565	11.5374	542.07		12.0451	47.6281	12.0251	47.2535	12.0451	43.556
	11.5574	52	10.9774	85.4384	11.5574	18.1798				11.5574	542.451	10.9774	546.421	11.5574	510.5	11.5574	541.976		12.0651	47.2916	12.0451	47.4498	12.0651	43.3406
	11.5774	51.849	10.9974	83.6617	11.5774	17.2438				11.5774	542.392	10.9974	545.542	11.5774	510.212	11.5774	541.88		12.0851	46.6741	12.0651	47.3286	12.0851	43.0662
	11.5974	52.098	11.0174	83.2742	11.5974	17.8415				11.5974	542.342	11.0174	545.831	11.5974	510.113	11.5974	541.783		12.1051	46.3905	12.0851	46.9856	12.1051	43.1512
	11.6174	52.8193	11.0374	81.3736	11.6174	18.3207				11.6174	542.307	11.0374	545.713	11.6174	510.664	11.6174	541.685		12.1251	46.5193	12.1051	46.617	12.1251	43.5353
	11.6374	54.2563	11.0574	76.8758	11.6374	18.0338				11.6374	542.292	11.0574	545.749	11.6374	511.298	11.6374	541.585		12.1451	46.4607	12.1251	46.3616	12.1451	43.5998
	11.6574	56.6152	11.0774	69.8871	11.6574	17.3174				11.6574	542.313	11.0774	545.964	11.6574	511.298	11.6574	541.484		12.1651	46.2474	12.1451	46.2385	12.1651	43.4239
	11.6774	59.744	11.0974	62.7664	11.6774	16.1775				11.6774	542.395	11.0974	545.982	11.6774	511.482	11.6774	541.382		12.1851	46.1791	12.1651	46.2011	12.1851	43.3171
	11.6974	62.9147	11.1174	56.7727	11.6974	16.5557				11.6974	542.595	11.1174	545.984	11.6974	511.36	11.6974	541.28		12.2051	46.3187	12.1851	46.2397	12.2051	43.3093
	11.7174	65.1415	11.1374	53.6622	11.7174	16.8925				11.7174	542.996	11.1374	546.515	11.7174	510.656	11.7174	541.176		12.2251	46.5672	12.2051	46.387	12.2251	43.2863
	11.7374	65.9786	11.1574	51.2576	11.7374	16.94				11.7374	543.718	11.1574	546.939	11.7374	510.651	11.7374	541.073		12.2451	46.8612	12.2251	46.6585	12.2451	43.2292
	11.7574	65.356	11.1774	49.3522	11.7574	16.9736				11.7574	544.899	11.1774	547.517	11.7574	510.559	11.7574	540.968		12.2651	47.3156	12.2451	47.0096	12.2651	43.367
	11.7774	63.3725	11.1974	48.6286	11.7774	16.8263				11.7774	546.672	11.1974	546.546	11.7774	510.096	11.7774	540.864		12.2851	47.552	12.2651	47.3263	12.2851	43.5052
	11.7974	60.7311	11.2174	49.0077	11.7974	16.5109				11.7974	549.054	11.2174	545.719	11.7974	509.855	11.7974	540.759		12.3051	47.1872	12.2851	47.4245	12.3051	43.3619
	11.8174	58.3448	11.2374	48.8173	11.8174	16.868				11.8174	551.686	11.2374	545.475	11.8174	510.745	11.8174	540.654		12.3251	46.7569	12.3051	47.203	12.3251	43.3289
	11.8374	56.9504	11.2574	48.9455	11.8374	17.4046				11.8374	553.734	11.2574	545.598	11.8374	511.844	11.8374	540.55		12.3451	46.4853	12.3251	46.8056	12.3451	43.4132
	11.8574	57.2659	11.2774	49.1086	11.8574	17.8774				11.8574	554.502	11.2774	545.272	11.8574	512.718	11.8574	540.446		12.3651	46.317	12.3451	46.4497	12.3651	43.4278
	11.8774	60.4713	11.2974	48.8884	11.8774	18.8038				11.8774	553.782	11.2974	544.989	11.8774	512.377	11.8774	540.342		12.3851	46.3369	12.3651	46.2668	12.3851	43.4435
	11.8974	68.8299	11.3174	49.7894	11.8974	17.8408				11.8974	551.729	11.3174	545.133	11.8974	510.889	11.8974	540.239		12.4051	46.5103	12.3851	46.271	12.4051	43.5093
	11.9174	85.5437	11.3374	51.8626	11.9174	13.833				11.9174	549.087	11.3374	545.538	11.9174	509.932	11.9174	540.137		12.4251	46.448	12.4051	46.3787	12.4251	43.3561
	11.9374	112.33	11.3574	54.3407	11.9374	9.90256				11.9374	546.76	11.3574	544.592	11.9374	509.909	11.9374	540.035		12.4451	46.405	12.4251	46.4695	12.4451	43.3072
	11.9574	144.995	11.3774	57.0974	11.9574	15.4648				11.9574	545.315	11.3774	543.417	11.9574	510.005	11.9574	539.935		12.4651	46.2859	12.4451	46.4754	12.4651	43.2704
	11.9774	170.876	11.3974	59.8949	11.9774	24.0833				11.9774	544.936	11.3974	543.021	11.9774	511.405	11.9774	539.836		12.4851	46.1778	12.4651	46.393	12.4851	43.3281
	11.9974	175.328	11.4174	62.3127	11.9974	27.0639				11.9974	545.535	11.4174	543.125	11.9974	511.794	11.9974	539.739		12.5051	45.9779	12.4851	46.2274	12.5051	43.3506
	12.0174	156.903	11.4374	63.1218	12.0174	21.105				12.0174	546.814	11.4374	543.52	12.0174	511.771	12.0174	539.643		12.5251	45.8501	12.5051	46.005	12.5251	43.4416
	12.0374	127.017	11.4574	62.669	12.0374	12.5156				12.0374	548.214	11.4574	543.352	12.0374	511.183	12.0374	539.548		12.5451	45.891	12.5251	45.7861	12.5451	43.6515
	12.0574	98.0679	11.4774	61.0202	12.0574	8.61365				12.0574	549.063	11.4774	542.314	12.0574	510.777	12.0574	539.456		12.5651	45.9214	12.5451	45.6171	12.5651	43.7846
	12.0774	77.402	11.4974	57.9836	12.0774	11.3061				12.0774	548.9	11.4974	542.343	12.0774	511.174	12.0774	539.365		12.5851	45.9213	12.5651	45.5145	12.5851	43.8262
	12.0974	66.2995	11.5174	55.5614	12.0974	14.8951				12.0974	547.696	11.5174	541.571	12.0974	511.005	12.0974	539.277		12.6051	45.9187	12.5851	45.4727	12.6051	43.8173
	12.1174	62.6337	11.5374	54.5203	12.1174	18.6735				12.1174	545.949	11.5374	541.92	12.1174	511.17	12.1174	539.191		12.6251	45.7838	12.6051	45.479	12.6251	43.6399
	12.1374	64.1626	11.5574	53.2692	12.1374	20.5905				12.1374	544.224	11.5574	541.788	12.1374	511.277	12.1374	539.107		12.6451	45.586	12.6251	45.5216	12.6451	43.3753
	12.1574	69.489	11.5774	52.1823	12.1574	20.5712				12.1574	542.822	11.5774	541.441	12.1574	511.405	12.1574	539.026		12.6651	45.5001	12.6451	45.5882	12.6651	43.2249
	12.1774	76.887	11.5974	53.0289	12.1774	17.4021				12.1774	541.852	11.5974	541.292	12.1774	511.293	12.1774	538.948		12.6851	45.5479	12.6651	45.6527	12.6851	43.2557
	12.1974	83.149	11.6174	54.2294	12.1974	16.1323				12.1974	541.307	11.6174	541.808	12.1974	511.075	12.1974	538.872		12.7051	45.4627	12.6851	45.6699	12.7051	43.2216
	12.2174	84.7531	11.6374	55.3795	12.2174	14.3925				12.2174	541.094	11.6374	542.427	12.2174	510.686	12.2174	538.8		12.7251	45.4938	12.7051	45.6187	12.7251	43.3423
	12.2374	81.3781	11.6574	57.0221	12.2374	15.7754				12.2374	541.042	11.6574	542.448	12.2374	510.863	12.2374	538.73		12.7451	45.4035	12.7251	45.5292	12.7451	43.3382
	12.2574	75.7573	11.6774	59.011	12.2574	17.6813				12.2574	540.959	11.6774	542.715	12.2574	511.218	12.2574	538.664		12.7651	45.4148	12.7451	45.4429	12.7651	43.4065
	12.2774	70.6299	11.6974	62.5598	12.2774	17.7836				12.2774	540.783	11.6974	542.792	12.2774	511.477	12.2774	538.6		12.7851	45.4253	12.7651	45.3859	12.7851	43.4378
	12.2974	67.3867	11.7174	65.1234	12.2974	17.5414				12.2974	540.582	11.7174	542.489	12.2974	511.577	12.2974	538.541		12.8051	45.412	12.7851	45.3652	12.8051	43.413
	12.3174	66.2608	11.7374	66.008	12.3174	16.3721				12.3174	540.403	11.7374	543.206	12.3174	511.514	12.3174	538.484		12.8251	45.4569	12.8051	45.3767	12.8251	43.4215
	12.3374	66.8456	11.7574	65.4191	12.3374	16.1639				12.3374	540.211	11.7574	544.295	12.3374	510.839	12.3374	538.432		12.8451	45.4527	12.8251	45.413	12.8451	43.3689
	12.3574	68.2684	11.7774	63.2882	12.3574	16.4204				12.3574	539.978	11.7774	545.606	12.3574	511.234	12.3574	538.383		12.8651	45.4507	12.8451	45.4614	12.8651	43.3296
	12.3774	69.7432	11.7974	60.3314	12.3774	17.1132				12.3774	539.763	11.7974	547.746	12.3774	511.28	12.3774	538.337		12.8851	45.4506	12.8651	45.4988	12.8851	43.3205
	12.3974	71.2076	11.8174	58.3023	12.3974	17.9049				12.3974	539.643	11.8174	551.268	12.3974	510.653	12.3974	538.296		12.9051	45.4224	12.8851	45.5077	12.9051	43.3067
	12.4174	72.4868	11.8374	57.4444	12.4174	17.6696				12.4174	539.665	11.8374	554.415	12.4174	510.382	12.4174	538.258		12.9251	45.408	12.9051	45.4933	12.9251	43.3234
	12.4374	72.4231	11.8574	58.2328	12.4374	16.2183				12.4374	539.815	11.8574	556.056	12.4374	510.966	12.4374	538.225		12.9451	45.4027	12.9251	45.4622	12.9451	43.362
	12.4574	70.047	11.8774	62.3646	12.4574	16.399				12.4574	539.99	11.8774	554.996	12.4574	511.551	12.4574	538.195		12.9651	45.4025	12.9451	45.4183	12.9651	43.4025
	12.4774	66.0782	11.8974	69.7602	12.4774	16.7347				12.4774	540.072	11.8974	551.454	12.4774	511.455	12.4774	538.17		12.9851	45.4025	12.9651	45.3777	12.9851	43.4192
	12.4974	61.9746	11.9174	82.4661	12.4974	17.2115				12.4974	540.043	11.9174	547.856	12.4974	511.499	12.4974	538.149		13.0051	45.4025	12.9851	45.3609	13.0051	43.3996
	12.5174	58.7448	11.9374	105.322	12.5174	17.0764				12.5174	539.933	11.9374	545.506	12.5174	511.121	12.5174	538.132		13.0251	45.4025	13.0051	45.3806	13.0251	43.3445
	12.5374	56.5859	11.9574	143.549	12.5374	17.1084				12.5374	539.744	11.9574	544.157	12.5374	511.136	12.5374	538.119		13.0451	45.3961	13.0251	45.4356	13.0451	43.2699
	12.5574	55.1356	11.9774	178.048	12.5574	17.5017				12.5574	539.512	11.9774	545.178	12.5574	511.047	12.5574	538.111		13.0651	45.4422	13.0451	45.5038	13.0651	43.2836
	12.5774	54.0479	11.9974	185.481	12.5774	16.8856				12.5774	539.315	11.9974	546.166	12.5774	510.806	12.5774	538.107		13.0851	45.3419	13.0651	45.5363	13.0851	43.2248
	12.5974	53.1844	12.0174	161.098	12.5974	16.2994				12.5974	539.219	12.0174	547.422	12.5974	511.405	12.5974	538.107		13.1051	45.4592	13.0851	45.4947	13.1051	43.4389
	12.6174	52.5332	12.0374	122.622	12.6174	16.0949				12.6174	539.239	12.0374	548.234	12.6174	511.344	12.6174	538.112		13.1251	45.5618	13.1051	45.3979	13.1251	43.6479
	12.6374	52.0959	12.0574	89.771	12.6374	15.8735				12.6374	539.331	12.0574	548.677	12.6374	510.438	12.6374	538.121		13.1451	45.5377	13.1251	45.2915	13.1451	43.7057
	12.6574	51.8293	12.0774	71.7975	12.6574	16.2736				12.6574	539.39	12.0774	548.911	12.6574	510.939	12.6574	538.134		13.1651	45.5395	13.1451	45.2096	13.1651	43.7506
	12.6774	51.6691	12.0974	64.284	12.6774	16.7766				12.6774	539.343	12.0974	547.538	12.6774	511.246	12.6774	538.152		13.1851	45.543	13.1651	45.1666	13.1851	43.7559
	12.6974	51.565	12.1174	64.3966	12.6974	16.9933				12.6974	539.227	12.1174	545.956	12.6974	511.282	12.6974	538.173		13.2051	45.5383	13.1851	45.1648	13.2051	43.7109
	12.7174	51.4908	12.1374	67.8425	12.7174	16.1662				12.7174	539.132	12.1374	544.338	12.7174	511.65	12.7174	538.2		13.2251	45.5496	13.2051	45.205	13.2251	43.6373
	12.7374	51.4349	12.1574	73.1497	12.7374	16.0174				12.7374	539.134	12.1574	543.064	12.7374	512.037	12.7374	538.23		13.2451	45.5457	13.2251	45.29	13.2451	43.504
	12.7574	51.3924	12.1774	77.3785	12.7574	16.5408				12.7574	539.28	12.1774	541.982	12.7574	511.411	12.7574	538.265		13.2651	45.5442	13.2451	45.4194	13.2651	43.3448
	12.7774	51.363	12.1974	82.3708	12.7774	16.4311				12.7774	539.591	12.1974	541.219	12.7774	510.858	12.7774	538.303		13.2851	45.5598	13.2651	45.577	13.2851	43.2248
	12.7974	51.351	12.2174	82.2351	12.7974	17.3136				12.7974	540.077	12.2174	540.617	12.7974	510.81	12.7974	538.346		13.3051	45.6713	13.2851	45.7127	13.3051	43.2847
	12.8174	51.3645	12.2374	80.243	12.8174	17.6304				12.8174	540.711	12.2374	540.742	12.8174	510.337	12.8174	538.393		13.3251	45.6702	13.3051	45.7642	13.3251	43.3201
	12.8374	51.4078	12.2574	76.528	12.8374	16.6704				12.8374	541.363	12.2574	541.014	12.8374	510.889	12.8374	538.444		13.3451	45.6702	13.3251	45.7278	13.3451	43.3829
	12.8574	51.4692	12.2774	71.503	12.8574	16.2307				12.8574	541.796	12.2774	541.097	12.8574	511.592	12.8574	538.499		13.3651	45.6702	13.3451	45.6649	13.3651	43.4089
	12.8774	51.5243	12.2974	68.0175	12.8774	17.3323				12.8774	541.929	12.2974	540.996	12.8774	511.399	12.8774	538.558		13.3851	45.6702	13.3651	45.6389	13.3851	43.386
	12.8974	51.5682	12.3174	65.7223	12.8974	17.2928				12.8974	541.925	12.3174	540.754	12.8974	511.435	12.8974	538.62		13.4051	45.6702	13.3851	45.6618	13.4051	43.355
	12.9174	51.6621	12.3374	66.099	12.9174	16.8235				12.9174	541.932	12.3374	539.886	12.9174	511.889	12.9174	538.686		13.4251	45.6702	13.4051	45.6928	13.4251	43.3618
	12.9374	51.9335	12.3574	67.7783	12.9374	16.9432				12.9374	541.909	12.3574	540.049	12.9374	511.219	12.9374	538.755		13.4451	45.6702	13.4251	45.6861	13.4451	43.4106
	12.9574	52.5253	12.3774	69.9458	12.9574	16.5325				12.9574	541.786	12.3774	539.88	12.9574	510.153	12.9574	538.828		13.4651	45.6702	13.4451	45.6373	13.4651	43.4527
	12.9774	53.4806	12.3974	72.2019	12.9774	16.3909				12.9774	541.649	12.3974	539.133	12.9774	510.881	12.9774	538.905		13.4851	45.6702	13.4651	45.5952	13.4851	43.4294
	12.9974	54.5949	12.4174	73.2458	12.9974	16.1519				12.9974	541.625	12.4174	538.884	12.9974	511.519	12.9974	538.984		13.5051	45.6671	13.4851	45.6184	13.5051	43.3233
	13.0174	55.3814	12.4374	71.7308	13.0174	17.104				13.0174	541.721	12.4374	539.618	13.0174	511.262	13.0174	539.066		13.5251	45.856	13.5051	45.7213	13.5251	43.3862
	13.0374	55.3657	12.4574	69.5355	13.0374	17.6731				13.0374	541.766	12.4574	540.378	13.0374	511.235	13.0374	539.152		13.5451	45.6771	13.5251	45.8474	13.5451	43.1366
	13.0574	54.6063	12.4774	65.9024	13.0574	16.7366				13.0574	541.602	12.4774	540.364	13.0574	511.356	13.0574	539.24		13.5651	45.8897	13.5451	45.9181	13.5651	43.3312
	13.0774	53.5476	12.4974	62.2756	13.0774	16.5541				13.0774	541.281	12.4974	540.379	13.0774	511.204	13.0774	539.331		13.5851	46.0149	13.5651	45.9362	13.5851	43.4449
	13.0974	52.5852	12.5174	58.9106	13.0974	17.5516				13.0974	540.959	12.5174	539.89	13.0974	510.556	13.0974	539.424		13.6051	46.249	13.5851	45.9476	13.6051	43.671
	13.1174	51.9248	12.5374	56.7837	13.1174	17.4817				13.1174	540.763	12.5374	539.717	13.1174	510.623	13.1174	539.52		13.6251	45.9184	13.6051	45.9556	13.6251	43.3551
	13.1374	51.5742	12.5574	55.7268	13.1374	17.4813				13.1374	540.75	12.5574	539.395	13.1374	511.886	13.1374	539.618		13.6451	45.5814	13.6251	45.9409	13.6451	43.0607
	13.1574	51.4346	12.5774	54.023	13.1574	17.6645				13.1574	540.928	12.5774	538.958	13.1574	511.934	13.1574	539.717		13.6651	45.5535	13.6451	45.8983	13.6651	43.094
	13.1774	51.4055	12.5974	52.5733	13.1774	17.5035				13.1774	541.301	12.5974	539.461	13.1774	510.961	13.1774	539.819		13.6851	45.7471	13.6651	45.8371	13.6851	43.3441
	13.1974	51.4282	12.6174	51.7176	13.1974	17.3925				13.1974	541.889	12.6174	539.42	13.1974	510.95	13.1974	539.922		13.7051	45.9461	13.6851	45.7806	13.7051	43.5421
	13.2174	51.4766	12.6374	51.0589	13.2174	18.0488				13.2174	542.716	12.6374	538.607	13.2174	511.805	13.2174	540.027		13.7251	46.0819	13.7051	45.7816	13.7251	43.55
	13.2374	51.5437	12.6574	51.1924	13.2374	17.2505				13.2374	543.744	12.6574	539.166	13.2374	511.278	13.2374	540.134		13.7451	46.2843	13.7251	45.9096	13.7451	43.4719
	13.2574	51.6291	12.6774	51.5352	13.2574	16.2621				13.2574	544.836	12.6774	539.426	13.2574	511.095	13.2574	540.241		13.7651	46.619	13.7451	46.19	13.7651	43.4532
	13.2774	51.7424	12.6974	51.6478	13.2774	16.1797				13.2774	545.9	12.6974	539.346	13.2774	511.01	13.2774	540.349		13.7851	46.7644	13.7651	46.5435	13.7851	43.3762
	13.2974	51.9182	12.7174	50.7465	13.2974	16.4335				13.2974	546.94	12.7174	539.619	13.2974	510.55	13.2974	540.459		13.8051	46.5979	13.7851	46.7657	13.8051	43.2644
	13.3174	52.2479	12.7374	50.5418	13.3174	17.1449				13.3174	547.785	12.7374	540.008	13.3174	510.364	13.3174	540.568		13.8251	46.231	13.8051	46.7112	13.8251	43.1438
	13.3374	52.9457	12.7574	51.0226	13.3374	17.6474				13.3374	548.195	12.7574	539.528	13.3374	511.633	13.3374	540.679		13.8451	46.0376	13.8251	46.4648	13.8451	43.2413
	13.3574	54.4273	12.7774	50.8835	13.3574	17.2388				13.3574	548.322	12.7774	539.286	13.3574	512.023	13.3574	540.789		13.8651	45.9154	13.8451	46.1739	13.8651	43.3929
	13.3774	57.2909	12.7974	51.754	13.3774	16.2567				13.3774	548.535	12.7974	539.723	13.3774	511.664	13.3774	540.9		13.8851	45.8141	13.8651	45.9001	13.8851	43.5172
	13.3974	61.965	12.8174	52.0843	13.3974	15.8813				13.3974	548.948	12.8174	539.886	13.3974	511.059	13.3974	541.01		13.9051	45.6871	13.8851	45.6745	13.9051	43.5174
	13.4174	67.978	12.8374	51.1677	13.4174	15.796				13.4174	549.353	12.8374	541.089	13.4174	510.437	13.4174	541.121		13.9251	45.6886	13.9051	45.5472	13.9251	43.5196
	13.4374	73.3787	12.8574	50.7893	13.4374	16.7181				13.4374	549.441	12.8574	542.225	13.4374	510.457	13.4374	541.23		13.9451	45.613	13.9251	45.5466	13.9451	43.353
	13.4574	75.4073	12.8774	51.946	13.4574	16.538				13.4574	549.194	12.8774	542.164	13.4574	511.21	13.4574	541.339		13.9651	45.6323	13.9451	45.6377	13.9651	43.3068
	13.4774	73.2468	12.8974	51.9504	13.4774	17.0824				13.4774	549.034	12.8974	542.197	13.4774	512.123	13.4774	541.448		13.9851	45.4862	13.9651	45.7031	13.9851	43.2256
	13.4974	68.927	12.9174	51.5751	13.4974	18.117				13.4974	549.389	12.9174	542.658	13.4974	512.193	13.4974	541.555		14.0051	45.4323	13.9851	45.6382	14.0051	43.3251
	13.5174	65.0034	12.9374	51.9661	13.5174	18.4006				13.5174	550.245	12.9374	541.964	13.5174	510.841	13.5174	541.661		14.0251	45.2682	14.0051	45.4848	14.0251	43.2798
	13.5374	63.1039	12.9574	52.1472	13.5374	18.1573				13.5374	550.939	12.9574	540.776	13.5374	510.651	13.5374	541.765		14.0451	45.4913	14.0251	45.366	14.0451	43.4947
	13.5574	63.4717	12.9774	52.9609	13.5574	17.4251				13.5574	550.724	12.9774	541.366	13.5574	511.081	13.5574	541.868		14.0651	45.7194	14.0451	45.3743	14.0651	43.5733
	13.5774	65.1922	12.9974	53.8362	13.5774	15.9859				13.5774	549.716	12.9974	541.98	13.5774	510.875	13.5774	541.97		14.0851	45.6868	14.0651	45.5238	14.0851	43.3375
	13.5974	67.1865	13.0174	55.5749	13.5974	15.6386				13.5974	548.628	13.0174	541.819	13.5974	511.567	13.5974	542.069		14.1051	45.7867	14.0851	45.727	14.1051	43.3402
	13.6174	69.2596	13.0374	56.1282	13.6174	16.9552				13.6174	548.053	13.0374	541.838	13.6174	511.316	13.6174	542.167		14.1251	45.6594	14.1051	45.8242	14.1251	43.2918
	13.6374	71.6921	13.0574	54.4323	13.6374	17.2425				13.6374	548.164	13.0574	541.795	13.6374	511.188	13.6374	542.262		14.1451	45.5718	14.1251	45.7452	14.1451	43.3696
	13.6574	74.732	13.0774	53.1912	13.6574	17.9508				13.6574	548.621	13.0774	541.322	13.6574	511.596	13.6574	542.355		14.1651	45.454	14.1451	45.5798	14.1651	43.3948
	13.6774	78.7986	13.0974	53.2263	13.6774	16.5164				13.6774	548.748	13.0974	540.353	13.6774	510.49	13.6774	542.446		14.1851	45.2911	14.1651	45.4368	14.1851	43.3212
	13.6974	83.9363	13.1174	52.4959	13.6974	16.4232				13.6974	548.211	13.1174	540.223	13.6974	510.046	13.6974	542.534		14.2051	45.2736	14.1851	45.3475	14.2051	43.3545
	13.7174	89.8983	13.1374	52.1449	13.7174	16.4801				13.7174	547.338	13.1374	541.473	13.7174	510.972	13.7174	542.619		14.2251	45.3829	14.2051	45.2967	14.2251	43.4792
	13.7374	96.6753	13.1574	52.1886	13.7374	17.9519				13.7374	546.637	13.1574	541.699	13.7374	512.28	13.7374	542.701		14.2451	45.3007	14.2251	45.2813	14.2451	43.3908
	13.7574	102.859	13.1774	51.9984	13.7574	16.9104				13.7574	546.435	13.1774	541.099	13.7574	512.889	13.7574	542.78		14.2651	45.3496	14.2451	45.2875	14.2651	43.4348
	13.7774	105.028	13.1974	51.9101	13.7774	16.1819				13.7774	546.792	13.1974	541.676	13.7774	513.137	13.7774	542.857		14.2851	45.376	14.2651	45.2924	14.2851	43.4472
	13.7974	100.665	13.2174	52.6149	13.7974	16.9579				13.7974	547.487	13.2174	543.358	13.7974	512.558	13.7974	542.93		14.3051	45.2989	14.2851	45.3064	14.3051	43.3374
	13.8174	91.3508	13.2374	51.8836	13.8174	16.9514				13.8174	548.005	13.2374	543.859	13.8174	510.506	13.8174	543		14.3251	45.2697	14.3051	45.3391	14.3251	43.287
	13.8374	81.0657	13.2574	50.9807	13.8374	17.7027				13.8374	547.854	13.2574	544.768	13.8374	509.069	13.8374	543.066		14.3451	45.1365	14.3251	45.3603	14.3451	43.1936
	13.8574	72.8421	13.2774	51.0115	13.8574	16.862				13.8574	547.091	13.2774	545.746	13.8574	510.112	13.8574	543.129		14.3651	45.0763	14.3451	45.3205	14.3651	43.2569
	13.8774	67.5723	13.2974	51.4412	13.8774	16.2943				13.8774	546.141	13.2974	546.328	13.8774	511.05	13.8774	543.188		14.3851	45.2792	14.3651	45.197	14.3851	43.6109
	13.8974	64.3727	13.3174	52.4822	13.8974	15.9294				13.8974	545.372	13.3174	546.987	13.8974	511.648	13.8974	543.244		14.4051	45.2951	14.3851	45.0459	14.4051	43.7154
	13.9174	62.0921	13.3374	53.6825	13.9174	16.5518				13.9174	544.947	13.3374	548.665	13.9174	511.767	13.9174	543.296		14.4251	45.3059	14.4051	44.9573	14.4251	43.6951
	13.9374	60.3629	13.3574	54.7555	13.9374	17.4852				13.9374	544.851	13.3574	549.182	13.9374	511.455	13.9374	543.344		14.4451	45.3051	14.4251	44.9884	14.4451	43.5455
	13.9574	59.3516	13.3774	56.6371	13.9574	18.6524				13.9574	544.966	13.3774	549.036	13.9574	510.958	13.9574	543.389		14.4651	45.3047	14.4451	45.1373	14.4651	43.3539
	13.9774	59.3024	13.3974	60.9357	13.9774	19.1849				13.9774	545.109	13.3974	548.845	13.9774	511.043	13.9774	543.43		14.4851	45.1506	14.4651	45.3284	14.4851	43.1031
	13.9974	60.1632	13.4174	66.8635	13.9974	17.0656				13.9974	545.094	13.4174	548.627	13.9974	511.025	13.9974	543.467		14.5051	45.1095	14.4851	45.4251	14.5051	43.1451
	14.0174	61.4019	13.4374	73.1862	14.0174	15.0866				14.0174	544.888	13.4374	548.735	14.0174	510.944	14.0174	543.501		14.5251	45.1073	14.5051	45.342	14.5251	43.348
	14.0374	62.2092	13.4574	75.0347	14.0374	15.6114				14.0374	544.598	13.4574	549.241	14.0374	511.262	14.0374	543.53		14.5451	45.1056	14.5251	45.137	14.5451	43.5515
	14.0574	62.2747	13.4774	73.4186	14.0574	16.6864				14.0574	544.336	13.4774	549.994	14.0574	511.271	14.0574	543.556		14.5651	45.1071	14.5451	44.9317	14.5651	43.6721
	14.0774	62.2459	13.4974	70.1335	14.0774	17.9249				14.0774	544.158	13.4974	550.419	14.0774	511.272	14.0774	543.578		14.5851	44.8085	14.5651	44.8127	14.5851	43.3888
	14.0974	63.0027	13.5174	66.4935	14.0974	18.7805				14.0974	544.065	13.5174	549.922	14.0974	511.391	14.0974	543.596		14.6051	44.8202	14.5851	44.7974	14.6051	43.3596
	14.1174	64.8641	13.5374	64.3507	14.1174	18.5077				14.1174	544.029	13.5374	550.428	14.1174	511.379	14.1174	543.611		14.6251	44.8202	14.6051	44.8382	14.6251	43.3312
	14.1374	67.1397	13.5574	63.9862	14.1374	16.5845				14.1374	544.012	13.5574	550.642	14.1374	511.188	14.1374	543.622		14.6451	44.8202	14.6251	44.8666	14.6451	43.3361
	14.1574	68.2993	13.5774	64.2675	14.1574	15.4375				14.1574	543.992	13.5774	549.428	14.1574	510.931	14.1574	543.63		14.6651	44.8202	14.6451	44.8617	14.6651	43.3395
	14.1774	67.3621	13.5974	65.9146	14.1774	15.8234				14.1774	543.967	13.5974	549.032	14.1774	510.369	14.1774	543.634		14.6851	44.8202	14.6651	44.8583	14.6851	43.3065
	14.1974	64.9806	13.6174	69.3042	14.1974	17.052				14.1974	543.945	13.6174	548.206	14.1974	510.97	14.1974	543.634		14.7051	44.8202	14.6851	44.8913	14.7051	43.2553
	14.2174	62.4085	13.6374	72.024	14.2174	17.8834				14.2174	543.933	13.6374	548.189	14.2174	511.971	14.2174	543.632		14.7251	44.8202	14.7051	44.9425	14.7251	43.2591
	14.2374	60.5624	13.6574	75.7722	14.2374	17.6634				14.2374	543.938	13.6574	549.053	14.2374	511.981	14.2374	543.626		14.7451	44.8202	14.7251	44.9387	14.7451	43.3666
	14.2574	59.7535	13.6774	78.4044	14.2574	17.7798				14.2574	543.961	13.6774	548.075	14.2574	510.68	14.2574	543.617		14.7651	44.8202	14.7451	44.8312	14.7651	43.5405
	14.2774	59.7008	13.6974	83.449	14.2774	17.6402				14.2774	544.002	13.6974	547.094	14.2774	510.304	14.2774	543.605		14.7851	44.8202	14.7651	44.6573	14.7851	43.706
	14.2974	59.7992	13.7174	89.4679	14.2974	16.2064				14.2974	544.057	13.7174	547.148	14.2974	510.705	14.2974	543.59		14.8051	44.8202	14.7851	44.4918	14.8051	43.8055
	14.3174	59.5836	13.7374	97.7166	14.3174	15.8397				14.3174	544.099	13.7374	547.755	14.3174	511.93	14.3174	543.572		14.8251	44.8202	14.8051	44.3923	14.8251	43.8132
	14.3374	59.0579	13.7574	102.859	14.3374	17.0101				14.3374	544.09	13.7574	548.16	14.3374	512.061	14.3374	543.552		14.8451	44.8202	14.8251	44.3846	14.8451	43.73
	14.3574	58.457	13.7774	104.299	14.3574	17.1486				14.3574	544.015	13.7774	548.765	14.3574	511.431	14.3574	543.53		14.8651	44.8202	14.8451	44.4678	14.8651	43.5739
	14.3774	57.9721	13.7974	100.712	14.3774	17.1188				14.3774	543.904	13.7974	548.882	14.3774	510.122	14.3774	543.505		14.8851	44.8202	14.8651	44.6239	14.8851	43.3866
	14.3974	57.6824	13.8174	91.3917	14.3974	17.8197				14.3974	543.794	13.8174	547.348	14.3974	510.314	14.3974	543.478		14.9051	44.8202	14.8851	44.8112	14.9051	43.2368
	14.4174	57.5691	13.8374	81.8579	14.4174	17.0449				14.4174	543.703	13.8374	545.76	14.4174	511.623	14.4174	543.45		14.9251	44.8202	14.9051	44.961	14.9251	43.1755
	14.4374	57.5687	13.8574	72.7935	14.4374	15.6812				14.4374	543.636	13.8574	546.039	14.4374	512.086	14.4374	543.419		14.9451	44.8202	14.9251	45.0223	14.9451	43.1952
	14.4574	57.6245	13.8774	66.956	14.4574	16.1554				14.4574	543.587	13.8774	546.029	14.4574	511.445	14.4574	543.387		14.9651	44.8204	14.9451	45.0026	14.9651	43.2629
	14.4774	57.7084	13.8974	63.3916	14.4774	15.9469				14.4774	543.55	13.8974	545.857	14.4774	510.753	14.4774	543.354		14.9851	44.8143	14.9651	44.9352	14.9851	43.3494
	14.4974	57.8125	13.9174	61.7333	14.4974	15.5062				14.4974	543.52	13.9174	545.551	14.4974	510.9	14.4974	543.32		15.0051	44.8292	14.9851	44.8424	15.0051	43.4642
	14.5174	57.9454	13.9374	60.9376	14.5174	15.6394				14.5174	543.496	13.9374	545.143	14.5174	510.272	14.5174	543.284		15.0251	44.8317	15.0051	44.7426	15.0251	43.5427
	14.5374	58.1327	13.9574	61.0934	14.5374	15.7654				14.5374	543.476	13.9574	544.76	14.5374	510.19	14.5374	543.249		15.0451	44.8319	15.0251	44.6666	15.0451	43.5534
	14.5574	58.4131	13.9774	61.5767	14.5574	16.0013				14.5574	543.462	13.9774	544.989	14.5574	509.633	14.5574	543.212		15.0651	44.8329	15.0451	44.6561	15.0651	43.4763
	14.5774	58.818	13.9974	60.3183	14.5774	17.3919				14.5774	543.458	13.9974	544.956	14.5774	510.046	14.5774	543.176		15.0851	44.815	15.0651	44.7342	15.0851	43.3155
	14.5974	59.3263	14.0174	59.578	14.5974	16.5379				14.5974	543.478	14.0174	544.67	14.5974	510.789	14.5974	543.139		15.1051	44.816	15.0851	44.8771	15.1051	43.1985
	14.6174	59.8219	14.0374	60.9101	14.6174	15.5831				14.6174	543.539	14.0374	544.697	14.6174	511.411	14.6174	543.102		15.1251	44.7162	15.1051	44.9951	15.1251	43.1144
	14.6374	60.1216	14.0574	62.0505	14.6374	16.9951				14.6374	543.672	14.0574	544.443	14.6374	511.176	14.6374	543.066		15.1451	44.6759	15.1251	44.9794	15.1451	43.226
	14.6574	60.1604	14.0774	63.2603	14.6574	17.6963				14.6574	543.906	14.0774	544.267	14.6574	511.361	14.6574	543.031		15.1651	44.6742	15.1451	44.8275	15.1651	43.4134
	14.6774	60.0988	14.0974	64.8727	14.6774	17.9103				14.6774	544.266	14.0974	544.293	14.6774	511.652	14.6774	542.997		15.1851	44.6742	15.1651	44.6384	15.1851	43.5412
	14.6974	60.1405	14.1174	66.4613	14.6974	17.7869				14.6974	544.746	14.1174	544.245	14.6974	510.768	14.6974	542.964		15.2051	44.6742	15.1851	44.5106	15.2051	43.5593
	14.7174	60.3787	14.1374	66.8137	14.7174	16.7428				14.7174	545.257	14.1374	544.038	14.7174	510.443	14.7174	542.932		15.2251	44.6742	15.2051	44.4925	15.2251	43.4827
	14.7374	60.7304	14.1574	66.8262	14.7374	16.8823				14.7374	545.564	14.1574	543.76	14.7374	509.993	14.7374	542.902		15.2451	44.6742	15.2251	44.5692	15.2451	43.3758
	14.7574	60.9646	14.1774	66.275	14.7574	15.9936				14.7574	545.47	14.1774	543.172	14.7574	510.457	14.7574	542.873		15.2651	44.6742	15.2451	44.6761	15.2651	43.2975
	14.7774	60.9232	14.1974	65.122	14.7774	16.0282				14.7774	545.082	14.1974	543.752	14.7774	512.829	14.7774	542.847		15.2851	44.6742	15.2651	44.7544	15.2851	43.2681
	14.7974	60.7164	14.2174	63.3813	14.7974	16.3242				14.7974	544.669	14.2174	544.741	14.7974	513.039	14.7974	542.823		15.3051	44.6742	15.2851	44.7838	15.3051	43.2958
	14.8174	60.5838	14.2374	61.3152	14.8174	17.7649				14.8174	544.449	14.2374	544.756	14.8174	511.795	14.8174	542.802		15.3251	44.6742	15.3051	44.756	15.3251	43.375
	14.8374	60.753	14.2574	60.6227	14.8374	19.8481				14.8374	544.523	14.2574	543.478	14.8374	511.082	14.8374	542.783		15.3451	44.6742	15.3251	44.6769	15.3451	43.4845
	14.8574	61.3632	14.2774	60.4304	14.8574	20.225				14.8574	544.896	14.2774	543.144	14.8574	511.865	14.8574	542.768		15.3651	44.6865	15.3451	44.5674	15.3651	43.5989
	14.8774	62.3577	14.2974	59.095	14.8774	18.9836				14.8774	545.48	14.2974	543.598	14.8774	511.754	14.8774	542.756		15.3851	44.5055	15.3651	44.4652	15.3851	43.4629
	14.8974	63.4018	14.3174	58.5128	14.8974	17.6603				14.8974	546.09	14.3174	544.866	14.8974	510.195	14.8974	542.747		15.4051	44.5169	15.3851	44.4202	15.4051	43.439
	14.9174	63.9695	14.3374	59.1574	14.9174	16.7256				14.9174	546.588	14.3374	544.988	14.9174	510.64	14.9174	542.742		15.4251	44.5493	15.4051	44.4555	15.4251	43.3885
	14.9374	63.8128	14.3574	58.695	14.9374	15.7779				14.9374	547.013	14.3574	544.283	14.9374	510.699	14.9374	542.74		15.4451	44.5091	15.4251	44.5384	15.4451	43.2802
	14.9574	63.2989	14.3774	58.1804	14.9574	14.935				14.9574	547.363	14.3774	542.864	14.9574	511.033	14.9574	542.743		15.4651	44.5164	15.4451	44.6066	15.4651	43.263
	14.9774	63.0233	14.3974	58.5915	14.9774	15.086				14.9774	547.477	14.3974	542.945	14.9774	511.76	14.9774	542.75		15.4851	44.5147	15.4651	44.631	15.4851	43.2923
	14.9974	63.4731	14.4174	57.7034	14.9974	15.8677				14.9974	547.278	14.4174	544.163	14.9974	511.526	14.9974	542.761		15.5051	44.5334	15.4851	44.6001	15.5051	43.4124
	15.0174	64.8294	14.4374	56.3394	15.0174	16.4168				15.0174	546.917	14.4374	544.559	15.0174	511.063	15.0174	542.777		15.5251	44.472	15.5051	44.4987	15.5251	43.4843
	15.0374	66.7801	14.4574	56.8694	15.0374	16.8662				15.0374	546.659	14.4574	543.869	15.0374	510.798	15.0374	542.798		15.5451	44.3593	15.5251	44.3653	15.5451	43.4586
	15.0574	68.5292	14.4774	56.7447	15.0574	16.9318				15.0574	546.716	14.4774	543.14	15.0574	510.879	15.0574	542.824		15.5651	44.3334	15.5451	44.2783	15.5651	43.4213
	15.0774	69.3422	14.4974	56.4081	15.0774	17.1332				15.0774	547.055	14.4974	543.257	15.0774	510.749	15.0774	542.854		15.5851	44.445	15.5651	44.2898	15.5851	43.4316
	15.0974	69.4011	14.5174	56.6742	15.0974	18.2571				15.0974	547.326	14.5174	542.604	15.0974	510.975	15.0974	542.89		15.6051	44.4838	15.5851	44.391	15.6051	43.3537
	15.1174	69.3261	14.5374	56.9876	15.1174	17.3074				15.1174	547.183	14.5374	542.502	15.1174	511.161	15.1174	542.931		15.6251	44.558	15.6051	44.5077	15.6251	43.3724
	15.1374	69.2562	14.5574	57.5039	15.1374	15.7833				15.1374	546.745	14.5574	541.932	15.1374	511.431	15.1374	542.978		15.6451	44.6093	15.6251	44.5632	15.6451	43.4394
	15.1574	68.9132	14.5774	59.2993	15.1574	16.2378				15.1574	546.414	14.5774	542.341	15.1574	511.209	15.1574	543.03		15.6651	44.5059	15.6451	44.5475	15.6651	43.3819
	15.1774	68.2287	14.5974	58.9537	15.1774	17.3535				15.1774	546.519	14.5974	543.104	15.1774	512.106	15.1774	543.087		15.6851	44.3971	15.6651	44.5017	15.6851	43.2898
	15.1974	67.3755	14.6174	58.4945	15.1974	17.698				15.1974	547.197	14.6174	543.787	15.1974	512.674	15.1974	543.15		15.7051	44.4582	15.6851	44.4849	15.7051	43.3253
	15.2174	66.5148	14.6374	60.2062	15.2174	16.7794				15.2174	548.356	14.6374	543.685	15.2174	511.234	15.2174	543.219		15.7251	44.4559	15.7051	44.5104	15.7251	43.3211
	15.2374	65.6623	14.6574	60.9462	15.2374	16.1795				15.2374	549.579	14.6574	544.104	15.2374	510.521	15.2374	543.293		15.7451	44.5221	15.7251	44.5124	15.7451	43.4616
	15.2574	64.8554	14.6774	61.0986	15.2574	16.9854				15.2574	550.172	14.6774	544.754	15.2574	510.754	15.2574	543.374		15.7651	44.5687	15.7451	44.4382	15.7651	43.6005
	15.2774	64.2549	14.6974	61.0168	15.2774	17.3483				15.2774	549.864	14.6974	544.351	15.2774	510.69	15.2774	543.46		15.7851	44.5828	15.7651	44.3458	15.7851	43.6231
	15.2974	63.9496	14.7174	60.2109	15.2974	16.8957				15.2974	549.118	14.7174	544.537	15.2974	511.481	15.2974	543.552		15.8051	44.5855	15.7851	44.3373	15.8051	43.4946
	15.3174	63.9829	14.7374	60.7022	15.3174	17.1222				15.3174	548.506	14.7374	544.395	15.3174	511.543	15.3174	543.649		15.8251	44.5395	15.8051	44.4686	15.8251	43.1863
	15.3374	64.5188	14.7574	60.0476	15.3374	16.5646				15.3374	548.246	14.7574	544.765	15.3374	510.764	15.3374	543.752		15.8451	44.4851	15.8251	44.7309	15.8451	42.7833
	15.3574	65.8206	14.7774	60.0408	15.3574	16.5392				15.3574	548.132	14.7774	546.748	15.3574	510.709	15.3574	543.861		15.8651	45.5651	15.8451	45.0794	15.8651	43.5365
	15.3774	68.0757	14.7974	60.13	15.3774	17.3213				15.3774	547.886	14.7974	546.546	15.3774	510.702	15.3774	543.976		15.8851	45.938	15.8651	45.4062	15.8851	43.7878
	15.3974	71.138	14.8174	61.4382	15.3974	17.5425				15.3974	547.574	14.8174	545.081	15.3974	511.936	15.3974	544.096		15.9051	45.3673	15.8851	45.5277	15.9051	43.3727
	15.4174	74.3585	14.8374	63.6905	15.4174	16.5349				15.4174	547.46	14.8374	544.442	15.4174	512.023	15.4174	544.222		15.9251	45.0119	15.9051	45.3723	15.9251	43.3103
	15.4374	77.0469	14.8574	64.6776	15.4374	16.702				15.4374	547.727	14.8574	545.598	15.4374	511.327	15.4374	544.353		15.9451	44.7547	15.9251	45.0792	15.9451	43.3181
	15.4574	79.0868	14.8774	64.4308	15.4574	16.8123				15.4574	548.359	14.8774	546.07	15.4574	511.261	15.4574	544.489		15.9651	44.5185	15.9451	44.8142	15.9651	43.2661
	15.4774	80.1335	14.8974	64.1515	15.4774	16.5738				15.4774	549.066	14.8974	545.122	15.4774	510.488	15.4774	544.63		15.9851	44.374	15.9651	44.63	15.9851	43.258
	15.4974	79.4909	14.9174	63.7846	15.4974	17.1466				15.4974	549.401	14.9174	546.065	15.4974	510.674	15.4974	544.777		16.0051	44.5393	15.9851	44.4936	16.0051	43.5053
	15.5174	77.2061	14.9374	62.6801	15.5174	17.7408				15.5174	549.205	14.9374	546.549	15.5174	510.995	15.5174	544.928		16.0251	44.5558	16.0051	44.4116	16.0251	43.499
	15.5374	73.8001	14.9574	61.3233	15.5374	16.6365				15.5374	548.783	14.9574	547.233	15.5374	511.229	15.5374	545.083		16.0451	44.6185	16.0251	44.4345	16.0451	43.426
	15.5574	70.0823	14.9774	61.1987	15.5574	16.3457				15.5574	548.541	14.9774	548.074	15.5574	511.619	15.5574	545.244		16.0651	44.6603	16.0451	44.57	16.0651	43.312
	15.5774	66.9011	14.9974	62.4303	15.5774	16.3183				15.5774	548.696	14.9974	547.641	15.5774	512.877	15.5774	545.408		16.0851	44.6596	16.0651	44.7259	16.0851	43.2873
	15.5974	64.6384	15.0174	64.3357	15.5974	17.5208				15.5974	549.183	15.0174	546.817	15.5974	512.455	15.5974	545.577		16.1051	44.6368	16.0851	44.7499	16.1051	43.4267
	15.6174	63.2556	15.0374	66.7357	15.6174	17.5467				15.6174	549.635	15.0374	546.294	15.6174	511.427	15.6174	545.749		16.1251	44.3438	16.1051	44.5877	16.1251	43.3867
	15.6374	62.5167	15.0574	68.5504	15.6374	16.6644				15.6374	549.67	15.0574	546.432	15.6374	510.028	15.6374	545.925		16.1451	44.0451	16.1251	44.3347	16.1451	43.2883
	15.6574	62.1643	15.0774	69.5649	15.6574	16.9938				15.6574	549.34	15.0774	546.641	15.6574	509.788	15.6574	546.104		16.1651	44.0979	16.1451	44.1344	16.1651	43.402
	15.6774	62.0159	15.0974	70.7476	15.6774	17.1711				15.6774	548.987	15.0974	547.137	15.6774	510.232	15.6774	546.286		16.1851	44.1192	16.1651	44.0735	16.1851	43.3577
	15.6974	61.979	15.1174	69.7229	15.6974	17.2452				15.6974	548.897	15.1174	547.181	15.6974	511.207	15.6974	546.471		16.2051	44.1276	16.1851	44.1391	16.2051	43.2653
	15.7174	62.0213	15.1374	68.129	15.7174	17.8955				15.7174	549.171	15.1374	547.013	15.7174	511.504	15.7174	546.659		16.2251	44.199	16.2051	44.2399	16.2251	43.3087
	15.7374	62.1321	15.1574	68.2404	15.7374	17.798				15.7374	549.704	15.1574	546.46	15.7374	511.459	15.7374	546.849		16.2451	44.3512	16.2251	44.2679	16.2451	43.5428
	15.7574	62.2911	15.1774	68.6716	15.7574	15.7532				15.7574	550.203	15.1774	547.462	15.7574	511.387	15.7574	547.041		16.2651	44.1768	16.2451	44.186	16.2651	43.4835
	15.7774	62.4513	15.1974	68.1629	15.7774	15.7743				15.7774	550.437	15.1974	548.708	15.7774	511.27	15.7774	547.235		16.2851	44.3169	16.2651	44.071	16.2851	43.6686
	15.7974	62.5513	15.2174	66.3836	15.7974	16.9182				15.7974	550.47	15.2174	548.427	15.7974	511.002	15.7974	547.43		16.3051	44.0479	16.2851	44.0259	16.3051	43.3325
	15.8174	62.579	15.2374	64.9313	15.8174	17.2915				15.8174	550.436	15.2374	548.937	15.8174	510.985	15.8174	547.626		16.3251	44.0463	16.3051	44.093	16.3251	43.2015
	15.8374	62.5832	15.2574	64.9301	15.8374	17.8818				15.8374	550.354	15.2574	549.763	15.8374	511.459	15.8374	547.823		16.3451	44.2784	16.3251	44.2224	16.3451	43.3501
	15.8574	62.6199	15.2774	64.6926	15.8574	17.5595				15.8574	550.241	15.2774	549.391	15.8574	511.358	15.8574	548.02		16.3651	44.2416	16.3451	44.3059	16.3651	43.3326
	15.8774	62.7382	15.2974	63.9347	15.8774	16.906				15.8774	550.145	15.2974	549.436	15.8774	510.62	15.8774	548.218		16.3851	44.1818	16.3651	44.2867	16.3851	43.3422
	15.8974	63.0008	15.3174	64.1946	15.8974	16.9714				15.8974	550.06	15.3174	548.886	15.8974	510.81	15.8974	548.415		16.4051	44.5418	16.3851	44.2171	16.4051	43.7253
	15.9174	63.5158	15.3374	64.1729	15.9174	16.49				15.9174	550	15.3374	547.847	15.9174	511.659	15.9174	548.612		16.4251	44.244	16.4051	44.194	16.4251	43.3511
	15.9374	64.4482	15.3574	65.4493	15.9374	16.0565				15.9374	550.019	15.3574	547.678	15.9374	511.75	15.9374	548.808		16.4451	44.3034	16.4251	44.2705	16.4451	43.2401
	15.9574	65.9441	15.3774	68.4864	15.9574	16.8318				15.9574	550.143	15.3774	547.425	15.9574	511.281	15.9574	549.003		16.4651	44.5967	16.4451	44.4408	16.4651	43.2946
	15.9774	67.9543	15.3974	71.77	15.9774	17.3705				15.9774	550.354	15.3974	548.348	15.9774	511.324	15.9774	549.197		16.4851	44.8561	16.4651	44.6797	16.4851	43.3098
	15.9974	70.0538	15.4174	73.9829	15.9974	17.1825				15.9974	550.634	15.4174	548.32	15.9974	510.451	15.9974	549.389		16.5051	45.0462	16.4851	44.9239	16.5051	43.381
	16.0174	71.5149	15.4374	76.8383	16.0174	17.3025				16.0174	550.962	15.4374	547.891	16.0174	510.971	16.0174	549.579		16.5251	45.1804	16.5051	45.0428	16.5251	43.6087
	16.0374	71.6253	15.4574	78.9885	16.0374	16.2061				16.0374	551.254	15.4574	548.458	16.0374	511.29	16.0374	549.766		16.5451	44.802	16.5251	44.9493	16.5451	43.4833
	16.0574	70.4031	15.4774	79.7968	16.0574	16.4836				16.0574	551.377	15.4774	548.391	16.0574	510.927	16.0574	549.951		16.5651	44.3036	16.5451	44.6963	16.5651	43.3006
	16.0774	68.6978	15.4974	79.7269	16.0774	17.3094				16.0774	551.318	15.4974	548.913	16.0774	511.706	16.0774	550.133		16.5851	44.016	16.5651	44.3806	16.5851	43.3093
	16.0974	67.2905	15.5174	78.0364	16.0974	17.395				16.0974	551.188	15.5174	549.037	16.0974	511.763	16.0974	550.312		16.6051	43.8658	16.5851	44.0843	16.6051	43.373
	16.1174	66.5344	15.5374	73.526	16.1174	17.3737				16.1174	551.093	15.5374	548.85	16.1174	510.82	16.1174	550.488		16.6251	43.7028	16.6051	43.8704	16.6251	43.323
	16.1374	66.3695	15.5574	69.5175	16.1374	16.4666				16.1374	551.082	15.5574	548.997	16.1374	511.058	16.1374	550.66		16.6451	43.6387	16.6251	43.7574	16.6451	43.3009
	16.1574	66.4771	15.5774	66.3089	16.1574	15.8472				16.1574	551.152	15.5774	550.411	16.1574	510.335	16.1574	550.828		16.6651	43.6074	16.6451	43.7153	16.6651	43.2984
	16.1774	66.6215	15.5974	65.2487	16.1774	16.6089				16.1774	551.285	15.5974	550.475	16.1774	510.12	16.1774	550.992		16.6851	43.5607	16.6651	43.6867	16.6851	43.3123
	16.1974	66.8964	15.6174	63.8918	16.1974	17.4577				16.1974	551.466	15.6174	549.899	16.1974	511.443	16.1974	551.152		16.7051	43.5088	16.6851	43.6261	16.7051	43.3543
	16.2174	67.4622	15.6374	62.2705	16.2174	18.4386				16.2174	551.692	15.6374	548.535	16.2174	511.351	16.2174	551.308		16.7251	43.5418	16.7051	43.532	16.7251	43.4844
	16.2374	68.2286	15.6574	62.2476	16.2374	18.0331				16.2374	551.965	15.6574	547.965	16.2374	510.774	16.2374	551.459		16.7451	43.6918	16.7251	43.435	16.7451	43.7024
	16.2574	68.7778	15.6774	62.2764	16.2574	16.744				16.2574	552.279	15.6774	548.056	16.2574	510.925	16.2574	551.605		16.7651	43.6855	16.7451	43.367	16.7651	43.7157
	16.2774	68.678	15.6974	62.3136	16.2774	16.6994				16.2774	552.598	15.6974	548.941	16.2774	511.065	16.2774	551.746		16.7851	43.6855	16.7651	43.3473	16.7851	43.6809
	16.2974	68.0206	15.7174	63.0063	16.2974	16.3476				16.2974	552.841	15.7174	549.512	16.2974	511.714	16.2974	551.882		16.8051	43.6855	16.7851	43.3822	16.8051	43.5946
	16.3174	67.2078	15.7374	63.0195	16.3174	15.7024				16.3174	552.954	15.7374	550	16.3174	511.344	16.3174	552.013		16.8251	43.6855	16.8051	43.4685	16.8251	43.468
	16.3374	66.5354	15.7574	61.1338	16.3374	16.692				16.3374	552.962	15.7574	550.427	16.3374	511.425	16.3374	552.139		16.8451	43.6855	16.8251	43.5951	16.8451	43.3273
	16.3574	66.1266	15.7774	61.3151	16.3574	16.5785				16.3574	552.932	15.7774	550.544	16.3574	511.08	16.3574	552.26		16.8651	43.6864	16.8451	43.7358	16.8651	43.2126
	16.3774	65.9662	15.7974	62.5589	16.3774	16.2087				16.3774	552.919	15.7974	550.309	16.3774	510.185	16.3774	552.376		16.8851	43.6838	16.8651	43.8514	16.8851	43.1415
	16.3974	65.9708	15.8174	62.96	16.3974	16.4628				16.3974	552.935	15.8174	550.258	16.3974	510.561	16.3974	552.486		16.9051	43.9838	16.8851	43.9199	16.9051	43.4093
	16.4174	66.0611	15.8374	63.5545	16.4174	16.5295				16.4174	552.969	15.8374	550.649	16.4174	511.826	16.4174	552.591		16.9251	44.0018	16.9051	43.952	16.9251	43.4108
	16.4374	66.1917	15.8574	63.2688	16.4374	17.0473				16.4374	553.021	15.8574	550.436	16.4374	512.377	16.4374	552.691		16.9451	44.0033	16.9251	43.9686	16.9451	43.4111
	16.4574	66.3446	15.8774	62.7337	16.4574	17.0478				16.4574	553.107	15.8774	549.602	16.4574	511.051	16.4574	552.786		16.9651	43.9972	16.9451	43.9699	16.9651	43.4319
	16.4774	66.5168	15.8974	63.0616	16.4774	17.0139				16.4774	553.24	15.8974	549.707	16.4774	511.322	16.4774	552.876		16.9851	44.1185	16.9651	43.9429	16.9851	43.5976
	16.4974	66.7187	15.9174	63.0953	16.4974	16.8441				16.4974	553.433	15.9174	550.495	16.4974	511.057	16.4974	552.962		17.0051	43.9082	16.9851	43.8986	17.0051	43.4113
	16.5174	66.9806	15.9374	63.5941	16.5174	16.7152				16.5174	553.682	15.9374	550.606	16.5174	511.526	16.5174	553.042		17.0251	43.7744	17.0051	43.8745	17.0251	43.2384
	16.5374	67.3637	15.9574	65.8654	16.5374	17.2718				16.5374	553.959	15.9574	550.261	16.5374	511.356	16.5374	553.118		17.0451	43.6603	17.0251	43.9136	17.0451	42.9973
	16.5574	67.9635	15.9774	68.4143	16.5574	17.157				16.5574	554.179	15.9774	550.515	16.5574	511.391	16.5574	553.189		17.0651	44.0921	17.0451	44.0405	17.0651	43.2298
	16.5774	68.8715	15.9974	70.3258	16.5774	16.2998				16.5774	554.238	15.9974	549.922	16.5774	511.717	16.5774	553.257		17.0851	44.7565	17.0651	44.2399	17.0851	43.6796
	16.5974	70.1059	16.0174	71.9068	16.5974	16.3646				16.5974	554.142	16.0174	550.77	16.5974	510.829	16.5974	553.32		17.1051	44.8458	17.0851	44.4545	17.1051	43.6436
	16.6174	71.5587	16.0374	70.9209	16.6174	16.519				16.6174	553.987	16.0374	551.38	16.6174	510.078	16.6174	553.38		17.1251	44.4795	17.1051	44.5798	17.1251	43.3628
	16.6374	73.0433	16.0574	69.9761	16.6374	17.0832				16.6374	553.857	16.0574	551.141	16.6374	510.884	16.6374	553.436		17.1451	43.954	17.1251	44.4943	17.1451	43.1511
	16.6574	74.4921	16.0774	69.0967	16.6574	17.8629				16.6574	553.788	16.0774	551.86	16.6574	511.132	16.6574	553.49		17.1651	43.6084	17.1451	44.1805	17.1651	43.2155
	16.6774	75.7599	16.0974	67.775	16.6774	17.5048				16.6774	553.776	16.0974	551.788	16.6774	510.401	16.6774	553.54		17.1851	43.374	17.1651	43.7706	17.1851	43.3172
	16.6974	76.399	16.1174	66.9975	16.6974	17.1527				16.6974	553.802	16.1174	550.75	16.6974	510.121	16.6974	553.588		17.2051	43.3439	17.1851	43.4344	17.2051	43.4409
	16.7174	76.3221	16.1374	65.9256	16.7174	15.6104				16.7174	553.848	16.1374	550.976	16.7174	511.371	16.7174	553.634		17.2251	43.4271	17.2051	43.2806	17.2251	43.4783
	16.7374	76.0637	16.1574	65.4137	16.7374	16.3485				16.7374	553.909	16.1574	550.324	16.7374	511.419	16.7374	553.679		17.2451	43.4946	17.2251	43.3264	17.2451	43.3815
	16.7574	76.0299	16.1774	66.3198	16.7574	16.601				16.7574	553.985	16.1774	550.241	16.7574	511.656	16.7574	553.722		17.2651	43.5465	17.2451	43.4908	17.2651	43.3177
	16.7774	76.4307	16.1974	67.4435	16.7774	17.5646				16.7774	554.086	16.1974	551.746	16.7774	512.122	16.7774	553.764		17.2851	43.4313	17.2651	43.6065	17.2851	43.268
	16.7974	77.443	16.2174	68.9902	16.7974	18.5412				16.7974	554.234	16.2174	551.88	16.7974	511.631	16.7974	553.806		17.3051	43.3626	17.2851	43.5409	17.3051	43.3875
	16.8174	78.761	16.2374	69.3511	16.8174	17.1029				16.8174	554.465	16.2374	551.576	16.8174	511.328	16.8174	553.847		17.3251	43.3298	17.3051	43.3528	17.3251	43.4926
	16.8374	79.5977	16.2574	68.6112	16.8374	15.5523				16.8374	554.815	16.2574	552.041	16.8374	511.345	16.8374	553.889		17.3451	43.4151	17.3251	43.2148	17.3451	43.5393
	16.8574	79.3577	16.2774	68.4668	16.8574	15.937				16.8574	555.312	16.2774	552.5	16.8574	510.751	16.8574	553.932		17.3651	43.5544	17.3451	43.2535	17.3651	43.4699
	16.8774	77.8714	16.2974	67.4576	16.8774	16.7858				16.8774	555.949	16.2974	553.392	16.8774	510.359	16.8774	553.976		17.3851	43.5378	17.3651	43.4621	17.3851	43.2322
	16.8974	75.6751	16.3174	65.9997	16.8974	17.4575				16.8974	556.614	16.3174	553.134	16.8974	510.779	16.8974	554.021		17.4051	43.5734	17.3851	43.6832	17.4051	43.201
	16.9174	73.5883	16.3374	66.3168	16.9174	18.1017				16.9174	557.041	16.3374	553.224	16.9174	511.691	16.9174	554.069		17.4251	43.5361	17.4051	43.7501	17.4251	43.2525
	16.9374	72.0865	16.3574	65.7946	16.9374	17.6525				16.9374	557.071	16.3574	552.849	16.9374	511.049	16.9374	554.119		17.4451	43.5374	17.4251	43.6612	17.4451	43.3973
	16.9574	71.3175	16.3774	65.2644	16.9574	17.4357				16.9574	556.881	16.3774	551.941	16.9574	511.633	16.9574	554.173		17.4651	43.5374	17.4451	43.5177	17.4651	43.4782
	16.9774	71.2593	16.3974	65.523	16.9774	17.9492				16.9774	556.714	16.3974	552.333	16.9774	511.843	16.9774	554.23		17.4851	43.5374	17.4651	43.4368	17.4851	43.4239
	16.9974	71.8139	16.4174	65.6801	16.9974	17.7304				16.9974	556.631	16.4174	553.632	16.9974	510.833	16.9974	554.29		17.5051	43.5374	17.4851	43.4911	17.5051	43.2855
	17.0174	72.7984	16.4374	66.3284	17.0174	16.3288				17.0174	556.581	16.4374	554.236	17.0174	510.517	17.0174	554.355		17.5251	43.5374	17.5051	43.6295	17.5251	43.1992
	17.0374	73.8915	16.4574	66.4819	17.0374	15.5356				17.0374	556.533	16.4574	552.995	17.0374	511.031	17.0374	554.424		17.5451	43.5374	17.5251	43.7158	17.5451	43.2694
	17.0574	74.7538	16.4774	66.6201	17.0574	16.1101				17.0574	556.459	16.4774	553.399	17.0574	511.004	17.0574	554.499		17.5651	43.5374	17.5451	43.6456	17.5651	43.4276
	17.0774	75.5453	16.4974	66.6522	17.0774	17.5669				17.0774	556.383	16.4974	553.327	17.0774	511.679	17.0774	554.579		17.5851	43.5374	17.5651	43.4874	17.5851	43.4838
	17.0974	76.947	16.5174	66.7853	17.0974	18.5709				17.0974	556.406	16.5174	554.045	17.0974	511.56	17.0974	554.665		17.6051	43.5374	17.5851	43.4312	17.6051	43.3652
	17.1174	79.2679	16.5374	67.7249	17.1174	17.985				17.1174	556.593	16.5374	554.152	17.1174	511.344	17.1174	554.756		17.6251	43.5374	17.6051	43.5498	17.6251	43.2267
	17.1374	81.8435	16.5574	68.21	17.1374	16.7987				17.1374	556.917	16.5574	554.408	17.1374	510.936	17.1374	554.854		17.6451	43.5374	17.6251	43.6883	17.6451	43.2539
	17.1574	83.1582	16.5774	68.2608	17.1574	15.7315				17.1574	557.295	16.5774	554.792	17.1574	510.652	17.1574	554.959		17.6651	43.5374	17.6451	43.6611	17.6651	43.3859
	17.1774	82.3577	16.5974	69.5599	17.1774	16.5389				17.1774	557.58	16.5974	553.808	17.1774	510.918	17.1774	555.07		17.6851	43.5374	17.6651	43.5291	17.6851	43.4522
	17.1974	80.3346	16.6174	71.1671	17.1974	17.2348				17.1974	557.617	16.6174	552.902	17.1974	510.851	17.1974	555.188		17.7051	43.5374	17.6851	43.4628	17.7051	43.4274
	17.2174	78.1466	16.6374	73.216	17.2174	16.7467				17.2174	557.473	16.6374	553.577	17.2174	511.756	17.2174	555.314		17.7251	43.5374	17.7051	43.4876	17.7251	43.4038
	17.2374	76.1658	16.6574	75.4445	17.2374	16.8176				17.2374	557.349	16.6574	553.757	17.2374	511.904	17.2374	555.446		17.7451	43.6286	17.7251	43.5112	17.7451	43.4673
	17.2574	74.5294	16.6774	76.3541	17.2574	17.3312				17.2574	557.361	16.6774	553.015	17.2574	511.185	17.2574	555.586		17.7651	43.6458	17.7451	43.539	17.7651	43.3858
	17.2774	73.3511	16.6974	76.6411	17.2774	17.102				17.2774	557.453	16.6974	552.76	17.2774	511.037	17.2774	555.733		17.7851	43.6469	17.7651	43.6377	17.7851	43.2818
	17.2974	72.5073	16.7174	75.022	17.2974	16.799				17.2974	557.478	16.7174	554.056	17.2974	510.8	17.2974	555.887		17.8051	43.6469	17.7851	43.7428	17.8051	43.3198
	17.3174	71.7611	16.7374	75.5016	17.3174	16.2497				17.3174	557.419	16.7374	554.165	17.3174	511.055	17.3174	556.049		17.8251	43.647	17.8051	43.7048	17.8251	43.4862
	17.3374	71.037	16.7574	75.7203	17.3374	17.0761				17.3374	557.381	16.7574	554.478	17.3374	511.103	17.3374	556.217		17.8451	43.6599	17.8251	43.5384	17.8451	43.6136
	17.3574	70.4043	16.7774	77.0847	17.3574	17.6423				17.3574	557.459	16.7774	555.045	17.3574	511.258	17.3574	556.392		17.8651	43.8126	17.8451	43.424	17.8651	43.7223
	17.3774	69.9083	16.7974	79.0736	17.3774	16.9212				17.3774	557.683	16.7974	554.702	17.3774	511.303	17.3774	556.574		17.8851	43.648	17.8651	43.4679	17.8851	43.4397
	17.3974	69.5523	16.8174	78.9534	17.3974	16.1753				17.3974	558.011	16.8174	554.629	17.3974	510.732	17.3974	556.762		17.9051	43.5543	17.8851	43.5859	17.9051	43.2939
	17.4174	69.3139	16.8374	78.2395	17.4174	16.2999				17.4174	558.35	16.8374	554.997	17.4174	511.397	17.4174	556.956		17.9251	43.5542	17.9051	43.638	17.9251	43.3053
	17.4374	69.1595	16.8574	78.3842	17.4374	17.2067				17.4374	558.637	16.8574	554.901	17.4374	511.221	17.4374	557.156		17.9451	43.6343	17.9251	43.6265	17.9451	43.366
	17.4574	69.0663	16.8774	77.7467	17.4574	17.026				17.4574	558.896	16.8774	555.146	17.4574	511.04	17.4574	557.36		17.9651	43.9063	17.9451	43.6458	17.9651	43.5184
	17.4774	69.0398	16.8974	76.222	17.4774	16.9135				17.4774	559.219	16.8974	556.23	17.4774	511.638	17.4774	557.569		17.9851	44.2218	17.9651	43.7656	17.9851	43.6165
	17.4974	69.1249	16.9174	74.7794	17.4974	16.1367				17.4974	559.7	16.9174	557.57	17.4974	510.811	17.4974	557.782				17.9851	43.9829		--
	17.5174	69.4021	16.9374	72.8284	17.5174	15.8587				17.5174	560.367	16.9374	556.957	17.5174	510.529	17.5174	557.999				18.0051	43.6183		--
	17.5374	69.9388	16.9574	71.8427	17.5374	16.1873				17.5374	561.142	16.9574	557.352	17.5374	511.81	17.5374	558.218
	17.5574	70.689	16.9774	72.298	17.5574	17.5097				17.5574	561.866	16.9774	557.394	17.5574	511.402	17.5574	558.439
	17.5774	71.3972	16.9974	72.6337	17.5774	17.5294				17.5774	562.511	16.9974	556.301	17.5774	510.658	17.5774	558.661
	17.5974	71.6775	17.0174	72.2167	17.5974	17.0262				17.5974	563.263	17.0174	555.935	17.5974	511.336	17.5974	558.884
	17.6174	71.446	17.0374	72.5165	17.6174	16.6813				17.6174	564.224	17.0374	556.401	17.6174	511.418	17.6174	559.106
	17.6374	71.0611	17.0574	73.9533	17.6374	16.4709				17.6374	565.212	17.0574	556.3	17.6374	511.108	17.6374	559.326
	17.6574	70.8433	17.0774	76.2016	17.6574	16.8476				17.6574	566.09	17.0774	556.899	17.6574	511.143	17.6574	559.545
	17.6774	70.8574	17.0974	78.6073	17.6774	17.0735				17.6774	567.104	17.0974	556.803	17.6774	510.974	17.6774	559.76
	17.6974	70.993	17.1174	80.3424	17.6974	16.8697				17.6974	568.44	17.1174	556.775	17.6974	510.763	17.6974	559.971
	17.7174	71.2336	17.1374	81.7316	17.7174	17.2225				17.7174	569.767	17.1374	556.69	17.7174	511.931	17.7174	560.177
	17.7374	71.7096	17.1574	81.9791	17.7374	17.154				17.7374	570.419	17.1574	556.783	17.7374	511.136	17.7374	560.376
	17.7574	72.4247	17.1774	81.986	17.7574	16.3287				17.7574	570.219	17.1774	557.335	17.7574	510.734	17.7574	560.568
	17.7774	73.2508	17.1974	80.6588	17.7774	16.7165				17.7774	569.602	17.1974	557.305	17.7774	511.376	17.7774	560.752
	17.7974	74.2767	17.2174	77.9827	17.7974	17.6555				17.7974	568.837	17.2174	558.066	17.7974	510.756	17.7974	560.927
	17.8174	75.8011	17.2374	76.0728	17.8174	16.9051				17.8174	567.913	17.2374	558.09	17.8174	511.403	17.8174	561.091
	17.8374	77.8872	17.2574	74.95	17.8374	16.363				17.8374	566.876	17.2574	557.383	17.8374	511.982	17.8374	561.244
	17.8574	80.3521	17.2774	73.5425	17.8574	17.0413				17.8574	565.987	17.2774	557.327	17.8574	510.464	17.8574	561.385
	17.8774	82.8521	17.2974	72.3958	17.8774	17.2491				17.8774	565.484	17.2974	557.115	17.8774	510.674	17.8774	561.514
	17.8974	84.5546	17.3174	71.1002	17.8974	17.0979				17.8974	565.329	17.3174	557.311	17.8974	511.762	17.8974	561.628
	17.9174	84.7828	17.3374	71.2025	17.9174	16.4341				17.9174	565.255	17.3374	557.322	17.9174	510.825	17.9174	561.728
	17.9374	84.4856	17.3574	71.136	17.9374	16.837				17.9374	565.104	17.3574	557.554	17.9374	511.307	17.9374	561.812
	17.9574	84.7629	17.3774	69.9189	17.9574	17.2232				17.9574	564.857	17.3774	557.823	17.9574	511.673	17.9574	561.881
	17.9774	85.3446	17.3974	68.8171	17.9774	16.9075				17.9774	564.491	17.3974	557.579	17.9774	511.09	17.9774	561.934
	17.9974	85.4026	17.4174	68.7032	17.9974	16.8815				17.9974	564.082	17.4174	558.585	17.9974	510.56	17.9974	561.97
	18.0174	85.1247	17.4374	69.4557	18.0174	16.5792				18.0174	563.753	17.4374	558.695	18.0174	510.769	18.0174	561.989
	18.0374	85.7435	17.4574	69.1818	18.0374	17.1883				18.0374	563.562	17.4574	558.773	18.0374	511.628	18.0374	561.991
	18.0574	88.3708	17.4774	69.0427	18.0574	17.2753				18.0574	563.502	17.4774	559.694	18.0574	511.259	18.0574	561.977
	18.0774	92.955	17.4974	68.3511	18.0774	16.6851				18.0774	563.509	17.4974	559.348	18.0774	511.006	18.0774	561.945
	18.0974	97.7527	17.5174	68.3503	18.0974	16.4184				18.0974	563.464	17.5174	559.733	18.0974	511.161	18.0974	561.897
	18.1174	100.306	17.5374	69.2156	18.1174	16.6307				18.1174	563.289	17.5374	561.789	18.1174	511.179	18.1174	561.833
	18.1374	100.177	17.5574	71.288	18.1374	17.3784				18.1374	562.984	17.5574	562.105	18.1374	511.205	18.1374	561.754
	18.1574	98.0774	17.5774	72.0161	18.1574	17.7636				18.1574	562.622	17.5774	562.006	18.1574	510.817	18.1574	561.661
	18.1774	95.2777	17.5974	71.7931	18.1774	17.4863				18.1774	562.279	17.5974	563.436	18.1774	511.148	18.1774	561.554
	18.1974	93.2884	17.6174	71.2168	18.1974	15.3913				18.1974	561.994	17.6174	564.479	18.1974	511.242	18.1974	561.435
	18.2174	91.6823	17.6374	70.6215	18.2174	14.9909				18.2174	561.764	17.6374	565.157	18.2174	511.04	18.2174	561.306
	18.2374	89.0292	17.6574	70.7803	18.2374	16.6968				18.2374	561.572	17.6574	566.071	18.2374	511.236	18.2374	561.167
	18.2574	85.8512	17.6774	71.0204	18.2574	18.7587				18.2574	561.405	17.6774	566.915	18.2574	511.809	18.2574	561.022
	18.2774	83.921	17.6974	70.9521	18.2774	18.6712				18.2774	561.262	17.6974	568.04	18.2774	511.441	18.2774	560.871
	18.2974	84.0654	17.7174	71.5456	18.2974	18.1758				18.2974	561.159	17.7174	570.535	18.2974	510.402	18.2974	560.717
	18.3174	85.6143	17.7374	71.9531	18.3174	17.1096				18.3174	561.118	17.7374	570.391	18.3174	510.063	18.3174	560.563
	18.3374	86.6172	17.7574	71.8428	18.3374	15.929				18.3374	561.165	17.7574	569.791	18.3374	511.602	18.3374	560.411
	18.3574	85.7048	17.7774	73.0568	18.3574	15.9198				18.3574	561.311	17.7774	569.815	18.3574	511.453	18.3574	560.263
	18.3774	83.8924	17.7974	75.0216	18.3774	16.5396				18.3774	561.536	17.7974	568.43	18.3774	510.238	18.3774	560.123
	18.3974	82.6936	17.8174	75.7956	18.3974	17.3818				18.3974	561.732	17.8174	568.153	18.3974	510.556	18.3974	559.992
	18.4174	82.5537	17.8374	77.3397	18.4174	17.4286				18.4174	561.733	17.8374	567.695	18.4174	511.494	18.4174	559.875
	18.4374	82.9481	17.8574	80.4828	18.4374	17.3151				18.4374	561.536	17.8574	565.288	18.4374	511.967	18.4374	559.773
	18.4574	83.0122	17.8774	83.1907	18.4574	16.1748				18.4574	561.345	17.8774	564.995	18.4574	511.235	18.4574	559.69
	18.4774	82.1435	17.8974	84.7419	18.4774	15.8921				18.4774	561.356	17.8974	565.928	18.4774	511.054	18.4774	559.628
	18.4974	80.8832	17.9174	84.3064	18.4974	16.9115				18.4974	561.647	17.9174	564.917	18.4974	511.671	18.4974	559.59
	18.5174	80.2821	17.9374	84.4121	18.5174	18.3759				18.5174	562.157	17.9374	565.248	18.5174	511.264	18.5174	559.577
	18.5374	80.7677	17.9574	85.0756	18.5374	18.2758				18.5374	562.684	17.9574	565.366	18.5374	510.584	18.5374	559.592
	18.5574	81.9187	17.9774	85.3415	18.5574	16.6292				18.5574	562.914	17.9774	564.418	18.5574	510.096	18.5574	559.635
	18.5774	82.7358	17.9974	85.3736	18.5774	15.965				18.5774	562.772	17.9974	563.479	18.5774	511.185	18.5774	559.709
	18.5974	82.6934	18.0174	84.7934	18.5974	16.2102				18.5974	562.55	18.0174	563.359	18.5974	512.895	18.5974	559.812
	18.6174	82.019	18.0374	86.0212	18.6174	16.9564				18.6174	562.527	18.0374	564.027	18.6174	512.218	18.6174	559.944
	18.6374	80.8367	18.0574	88.7356	18.6374	17.4354				18.6374	562.734	18.0574	563.598	18.6374	510.669	18.6374	560.104
	18.6574	79.4234	18.0774	92.7295	18.6574	17.204				18.6574	562.92	18.0774	563.351	18.6574	511.026	18.6574	560.288
	18.6774	78.225	18.0974	97.2605	18.6774	17.3328				18.6774	562.841	18.0974	563.462	18.6774	510.382	18.6774	560.492
	18.6974	77.4346	18.1174	100.026	18.6974	16.872				18.6974	562.589	18.1174	563.305	18.6974	510.795	18.6974	560.711
	18.7174	77.0568	18.1374	100.645	18.7174	16.1445				18.7174	562.39	18.1374	563.026	18.7174	511.721	18.7174	560.936
	18.7374	77.0346	18.1574	98.9304	18.7374	16.2669				18.7374	562.394	18.1574	562.275	18.7374	510.958	18.7374	561.159
	18.7574	77.3063	18.1774	95.8535	18.7574	16.2058				18.7574	562.639	18.1774	562.264	18.7574	511.409	18.7574	561.367
	18.7774	77.8306	18.1974	91.7692	18.7774	17.0436				18.7774	563.076	18.1974	562.072	18.7774	511.552	18.7774	561.546
	18.7974	78.5696	18.2174	89.7627	18.7974	17.5423				18.7974	563.603	18.2174	561.641	18.7974	511.511	18.7974	561.677
	18.8174	79.4454	18.2374	88.8154	18.8174	16.6387				18.8174	564.076	18.2374	561.645	18.8174	511.023	18.8174	561.741
	18.8374	80.3677	18.2574	87.6994	18.8374	16.9965				18.8374	564.265	18.2574	562.05	18.8374	510.343	18.8374	561.712
	18.8574	81.2436	18.2774	85.6817	18.8574	17.0218				18.8574	564.068	18.2774	561.54	18.8574	511.01	18.8574	561.562
	18.8774	81.8842	18.2974	85.3307	18.8774	16.9212				18.8774	563.705	18.2974	560.398	18.8774	511.984	18.8774	561.257
	18.8974	82.2734	18.3174	85.8133	18.8974	16.6652				18.8974	563.506	18.3174	560.018	18.8974	511.054	18.8974	560.758
	18.9174	82.5553	18.3374	85.6357	18.9174	16.8986				18.9174	563.711	18.3374	561.604	18.9174	511.021	18.9174	560.023
	18.9374	82.7647	18.3574	84.7141	18.9374	17.5508				18.9374	564.375	18.3574	561.601	18.9374	510.657	18.9374	558.999
	18.9574	83.0094	18.3774	83.5215	18.9574	16.2393				18.9574	565.253	18.3774	560.61	18.9574	510.385	18.9574	557.63
	18.9774	83.3521	18.3974	83.1648	18.9774	16.9799				18.9774	565.495	18.3974	561.125	18.9774	510.552	18.9774	555.85
	18.9974	83.6433	18.4174	83.0718	18.9974	17.3943				18.9974	563.696	18.4174	562.064	18.9974	512.594	18.9974	553.586
	19.0174	83.7679	18.4374	83.3526	19.0174	16.3797						18.4374	562.34		--
	19.0374	83.8544	18.4574	82.2765	19.0374	17.1115						18.4574	561.417		--
	19.0574	84.0363	18.4774	81.1251	19.0574	17.206						18.4774	561.247		--
	19.0774	84.4591	18.4974	80.8842	19.0774	16.4978						18.4974	562.155		--
	19.0974	85.2661	18.5174	81.7474	19.0974	16.9653						18.5174	562.258		--
	19.1174	86.3228	18.5374	82.1329	19.1174	17.223						18.5374	562.104		--
	19.1374	87.3572	18.5574	81.6374	19.1374	16.8056						18.5574	561.847		--
	19.1574	88.3124	18.5774	81.7903	19.1574	16.8951						18.5774	562.794		--
	19.1774	89.1407	18.5974	81.9931	19.1774	16.9587						18.5974	564.282		--
	19.1974	89.9812	18.6174	82.0649	19.1974	17.0809						18.6174	563.582		--
	19.2174	91.4789	18.6374	81.3615	19.2174	16.7518						18.6374	562.24		--
	19.2374	94.147	18.6574	79.7169	19.2374	16.6808						18.6574	562.783		--
	19.2574	97.4106	18.6774	78.6473	19.2574	17.735						18.6774	562.061		--
	19.2774	99.9229	18.6974	77.3961	19.2774	16.6445						18.6974	562.221		--
	19.2974	100.12	18.7174	76.2907	19.2974	15.9467						18.7174	562.948		--
	19.3174	97.7312	18.7374	76.3909	19.3174	17.4089						18.7374	562.189
	19.3374	95.1843	18.7574	76.6015	19.3374	17.4584						18.7574	562.885
	19.3574	94.3823	18.7774	77.9637	19.3574	17.4502						18.7774	563.464
	19.3774	94.8152	18.7974	79.2014	19.3774	16.0627						18.7974	563.952
	19.3974	94.3112	18.8174	79.1736	19.3974	16.2176						18.8174	563.936
	19.4174	91.9553	18.8374	80.4536	19.4174	17.6151						18.8374	563.445
	19.4374	89.2597	18.8574	81.3548	19.4374	17.3427						18.8574	563.915
	19.4574	87.4124	18.8774	81.8948	19.4574	16.7862						18.8774	564.526
	19.4774	86.4615	18.8974	82.0281	19.4774	16.8685						18.8974	563.397
	19.4974	86.1902	18.9174	82.5433	19.4974	17.0222						18.9174	563.569
	19.5174	86.1981	18.9374	83.4049	19.5174	16.2578						18.9374	563.869
	19.5374	85.6851	18.9574	82.3382	19.5374	16.4268						18.9574	564.474
	19.5574	84.8063	18.9774	83.4215	19.5574	17.3356						18.9774	564.885
	19.5774	84.42	18.9974	84.1271	19.5774	18.3246						18.9974	565.128
	19.5974	84.4569	19.0174	83.237	19.5974	17.6583						19.0174	565.663
	19.6174	84.1081	19.0374	84.0553	19.6174	16.146						19.0374	565.555
	19.6374	83.3643	19.0574	84.3317	19.6374	15.6708						19.0574	565.852
	19.6574	82.9551	19.0774	84.0464	19.6574	16.6554						19.0774	566.011
	19.6774	82.8251	19.0974	85.3208	19.6774	17.3367						19.0974	566.237
	19.6974	82.1667	19.1174	86.6352	19.6974	17.2882						19.1174	565.841
	19.7174	80.7443	19.1374	87.2522	19.7174	17.2458						19.1374	565.177
	19.7374	79.1304	19.1574	88.2969	19.7374	16.7443						19.1574	565.164
	19.7574	77.7107	19.1774	89.1889	19.7574	15.6923						19.1774	564.991
	19.7774	76.6867	19.1974	90.1515	19.7774	16.9487						19.1974	564.76
	19.7974	76.1215	19.2174	91.3201	19.7974	18.196						19.2174	563.806
	19.8174	75.9002	19.2374	93.9172	19.8174	17.539						19.2374	563.181
	19.8374	75.8191	19.2574	98.235	19.8374	17.4136						19.2574	564.96
	19.8574	75.668	19.2774	99.6569	19.8574	16.6667						19.2774	564.256
	19.8774	75.3486	19.2974	99.1559	19.8774	16.3534						19.2974	562.692
	19.8974	74.8859	19.3174	98.2296	19.8974	15.6109						19.3174	563.416
	19.9174	74.2925	19.3374	95.7321	19.9174	16.858						19.3374	564.285
	19.9374	73.5316	19.3574	94.9219	19.9374	17.7482						19.3574	563.871
	19.9574	72.5333	19.3774	93.9673	19.9574	16.6937						19.3774	563.228
	19.9774	71.2249	19.3974	93.6183	19.9774	16.6572						19.3974	563.188
	19.9974	69.5443	19.4174	92.6598	19.9974	17.4138						19.4174	563.063
			19.4374	89.6919		--						19.4374	562.797
			19.4574	87.2881		--						19.4574	562.814
			19.4774	86.4195		--						19.4774	562.657
			19.4974	86.3019		--						19.4974	562.392
			19.5174	85.5453		--						19.5174	561.615
			19.5374	85.2014		--						19.5374	560.318
			19.5574	85.2313		--						19.5574	559.352
			19.5774	85.8341		--						19.5774	560.033
			19.5974	85.2047		--						19.5974	560.283
			19.6174	83.3435		--						19.6174	559.621
			19.6374	82.1246		--						19.6374	558.593
			19.6574	82.7		--						19.6574	558.267
			19.6774	83.2512		--						19.6774	559.119
			19.6974	82.5444								19.6974	559.191
			19.7174	81.0796								19.7174	559.386
			19.7374	78.9641								19.7374	559.495
			19.7574	76.4925								19.7574	558.07
			19.7774	76.7249								19.7774	556.243
			19.7974	77.407								19.7974	556.378
			19.8174	76.5287								19.8174	557.342
			19.8374	76.3221								19.8374	556.234
			19.8574	75.4242								19.8574	557.018
			19.8774	74.7915								19.8774	557.704
			19.8974	73.5862								19.8974	556.035
			19.9174	74.2399								19.9174	555.127
			19.9374	74.3693								19.9374	556.022
			19.9574	72.3164								19.9574	557.411
			19.9774	70.9715								19.9774	558.929
			19.9974	70.0476								19.9974	557.24
			20.0174	70.8398								20.0174	554.774
			20.0374	70.0738								20.0374	554.635
			20.0574	69.7188								20.0574	555.309
			20.0774	70.0108								20.0774	556.19
			20.0974	70.9112								20.0974	554.214
			20.1174	73.7252								20.1174	552.538
			20.1374	72.7036								20.1374	553.264
			20.1574	69.1551								20.1574	551.621
			20.1774	68.2855								20.1774	549.56
			20.1974	66.2593								20.1974	549.663
			20.2174	66.6673								20.2174	548.898
			20.2374	71.3496								20.2374	546.848
			20.2574	71.4003								20.2574	544.732
			20.2774	66.3274								20.2774	542.05
			20.2974	65.4228								20.2974	540.029
			20.3174	66.3702								20.3174	538.553
			20.3374	66.0835								20.3374	537.244
			20.3574	65.3175								20.3574	536.297
			20.3774	60.3926								20.3774	538.408
			20.3974	58.6693								20.3974	542.985
			20.4174	60.4982								20.4174	538.774
			20.4374	59.4397								20.4374	535.124
			20.4574	58.5985								20.4574	538.682
			20.4774	71.3771								20.4774	532.547
