# Supplementary material for: Pressure encryption toward physically uncopiable anti-counterfeiting
Source: Nat Commun. 2025 Jul 5;16:6203. doi: 10.1038/s41467-025-61509-3 (PMC12228716; doi:10.1038/s41467-025-61509-3)
Supplement: Supplementary file 3 — Source data [file 41467_2025_61509_MOESM3_ESM.zip › Source Data/Supplementary Data 16.xlsx]

## Sheet: Supplementary Fig. 16
Time	T	T	T	T
ps	K	K	K	K
0 GPa	20 GPa	30 GPa	40 GPa	50 GPa
0.001	313	334	349	394
0.002	404	578	776	1117
0.003	560	1005	1532	2341
0.004	783	1543	2445	3752
0.005	1039	2079	3302	4994
0.006	1257	2483	3899	5751
0.007	1394	2699	4170	5957
0.008	1472	2793	4233	5841
0.009	1545	2873	4277	5682
0.01	1647	2986	4352	5559
0.011	1759	3098	4355	5405
0.012	1833	3119	4197	5251
0.013	1849	2980	3912	5159
0.014	1795	2705	3603	5015
0.015	1661	2380	3323	4632
0.016	1469	2078	3042	3958
0.017	1248	1828	2732	3189
0.018	1039	1648	2436	2632
0.019	893	1564	2237	2466
0.02	843	1588	2236	2758
0.021	890	1717	2496	3489
0.022	999	1929	2978	4461
0.023	1133	2186	3497	5215
0.024	1259	2408	3781	5188
0.025	1366	2509	3602	4240
0.026	1443	2440	3043	3169
0.027	1472	2240	2600	3145
0.028	1460	2073	2733	4214
0.029	1440	2083	3311	5254
0.03	1439	2237	3781	5526
0.031	1452	2361	3850	5174
0.032	1444	2361	3626	4598
0.033	1390	2270	3300	4011
0.034	1296	2131	2938	3425
0.035	1191	1978	2568	2863
0.036	1113	1838	2337	2649
0.037	1071	1754	2378	3016
0.038	1044	1740	2620	3656
0.039	1032	1799	2933	4185
0.04	1037	1922	3226	4516
0.041	1045	2051	3433	4650
0.042	1042	2134	3486	4508
0.043	1024	2130	3305	4032
0.044	989	2016	2875	3409
0.045	944	1834	2407	3102
0.046	900	1703	2247	3426
0.047	891	1718	2502	4094
0.048	934	1871	2940	4503
0.049	1028	2078	3238	4339
0.05	1150	2233	3239	3719
0.051	1260	2257	2963	2969
0.052	1324	2145	2557	2364
0.053	1335	1953	2158	2012
0.054	1305	1742	1826	1923
0.055	1254	1564	1627	2131
0.056	1202	1462	1675	2691
0.057	1156	1455	1975	3436
0.058	1121	1499	2343	4021
0.059	1087	1542	2581	4188
0.06	1050	1563	2620	3893
0.061	1015	1576	2511	3329
0.062	973	1592	2341	2846
0.063	917	1568	2167	2769
0.064	847	1472	2082	3111
0.065	774	1345	2160	3604
0.066	727	1292	2415	3957
0.067	720	1406	2760	4028
0.068	751	1661	3008	3772
0.069	813	1911	2976	3267
0.07	889	2007	2665	2665
0.071	958	1917	2214	2150
0.072	1010	1739	1805	1911
0.073	1032	1553	1575	2034
0.074	1027	1393	1512	2351
0.075	1012	1279	1573	2654
0.076	998	1242	1743	2862
0.077	994	1309	2011	2963
0.078	1008	1441	2263	2946
0.079	1024	1551	2358	2852
0.08	1018	1573	2279	2768
0.081	982	1497	2090	2808
0.082	922	1370	1924	3009
0.083	833	1270	1910	3265
0.084	728	1221	2083	3418
0.085	641	1212	2297	3377
0.086	599	1246	2388	3145
0.087	613	1357	2326	2795
0.088	679	1530	2168	2433
0.089	777	1668	1979	2216
0.09	867	1706	1805	2209
0.091	924	1649	1678	2313
0.092	954	1527	1632	2474
0.093	969	1394	1659	2671
0.094	964	1299	1768	2855
0.095	938	1234	1912	2883
0.096	911	1180	2035	2743
0.097	895	1163	2109	2565
0.098	891	1207	2097	2476
0.099	895	1264	2003	2496
0.1	893	1275	1894	2586
0.101	864	1235	1816	2679
0.102	809	1183	1797	2664
0.103	750	1164	1844	2494
0.104	696	1198	1914	2240
0.105	654	1256	1944	2001
0.106	631	1282	1882	1840
0.107	625	1271	1724	1785
0.108	638	1247	1568	1850
0.109	659	1234	1489	2076
0.11	693	1214	1476	2414
0.111	737	1177	1515	2657
0.112	779	1141	1591	2715
0.113	820	1127	1687	2576
0.114	865	1148	1771	2297
0.115	901	1199	1812	2045
0.116	919	1244	1785	1966
0.117	916	1243	1678	2061
0.118	889	1195	1560	2251
0.119	836	1126	1526	2386
0.12	766	1059	1576	2400
0.121	709	994	1647	2300
0.122	666	947	1688	2103
0.123	640	952	1661	1871
0.124	634	1014	1565	1690
0.125	645	1111	1450	1634
0.126	658	1208	1357	1734
0.127	661	1252	1291	1921
0.128	660	1221	1270	2088
0.129	654	1151	1319	2176
0.13	634	1085	1428	2183
0.131	616	1050	1561	2144
0.132	621	1030	1679	2118
0.133	645	1026	1731	2095
0.134	680	1045	1684	2082
0.135	717	1077	1566	2114
0.136	746	1103	1431	2154
0.137	755	1095	1329	2139
0.138	745	1034	1293	2067
0.139	717	937	1336	1935
0.14	675	859	1422	1768
0.141	629	845	1474	1631
0.142	595	881	1479	1597
0.143	581	947	1459	1684
0.144	585	1014	1420	1813
0.145	596	1063	1381	1915
0.146	592	1087	1360	1956
0.147	576	1082	1371	1907
0.148	560	1041	1406	1820
0.149	546	972	1445	1785
0.15	530	920	1452	1794
0.151	518	921	1418	1835
0.152	518	959	1361	1882
0.153	536	998	1298	1924
0.154	569	1013	1254	1937
0.155	605	1007	1245	1865
0.156	635	980	1268	1703
0.157	652	931	1313	1511
0.158	654	876	1340	1371
0.159	648	845	1328	1339
0.16	645	849	1275	1436
0.161	635	890	1198	1594
0.162	620	954	1144	1699
0.163	616	1011	1117	1733
0.164	625	1022	1106	1719
0.165	633	986	1123	1650
0.166	629	927	1164	1522
0.167	601	858	1204	1404
0.168	558	807	1217	1390
0.169	511	783	1185	1475
0.17	480	787	1116	1585
0.171	472	812	1034	1642
0.172	479	845	1002	1609
0.173	494	873	1044	1493
0.174	527	886	1111	1341
0.175	572	878	1181	1230
0.176	604	850	1237	1224
0.177	614	812	1234	1286
0.178	606	782	1165	1364
0.179	591	778	1076	1433
0.18	582	800	1000	1483
0.181	582	823	942	1503
0.182	578	831	918	1448
0.183	571	824	954	1344
0.184	574	805	1031	1270
0.185	574	788	1102	1278
0.186	563	781	1142	1364
0.187	539	786	1157	1479
0.188	500	799	1134	1559
0.189	464	819	1076	1548
0.19	445	840	1025	1453
0.191	440	838	1011	1333
0.192	447	812	1035	1255
0.193	461	783	1078	1214
0.194	477	759	1105	1201
0.195	502	750	1094	1240
0.196	533	762	1036	1326
0.197	556	782	952	1393
0.198	566	798	876	1405
0.199	571	798	820	1349
0.2	579	777	799	1255
0.201	587	738	813	1191
0.202	583	696	851	1217
0.203	564	672	907	1301
0.204	538	674	949	1370
0.205	513	689	965	1385
0.206	494	718	970	1340
0.207	478	767	970	1240
0.208	468	813	966	1132
0.209	463	825	956	1062
0.21	459	803	954	1025
0.211	460	754	973	1022
0.212	466	691	991	1073
0.213	472	646	982	1150
0.214	470	639	940	1192
0.215	464	654	881	1177
0.216	464	679	822	1147
0.217	479	726	784	1126
0.218	504	773	765	1114
0.219	528	772	765	1123
0.22	541	727	780	1140
0.221	545	673	805	1156
0.222	537	637	829	1161
0.223	519	627	838	1139
0.224	499	641	836	1065
0.225	473	670	840	966
0.226	447	692	871	915
0.227	439	706	910	958
0.228	451	713	923	1046
0.229	464	689	905	1103
0.23	470	636	852	1139
0.231	467	580	785	1152
0.232	462	551	727	1116
0.233	465	572	688	1038
0.234	468	634	669	939
0.235	469	696	674	890
0.236	472	715	704	934
0.237	484	689	742	1035
0.238	508	647	772	1133
0.239	526	611	779	1174
0.24	532	574	758	1140
0.241	526	536	724	1055
0.242	508	514	700	976
0.243	487	525	694	941
0.244	470	573	709	911
0.245	457	632	743	884
0.246	448	662	775	897
0.247	449	645	786	942
0.248	463	607	766	973
0.249	479	576	723	953
0.25	482	553	675	900
0.251	468	537	642	880
0.252	449	538	629	906
0.253	433	557	640	953
0.254	430	590	672	998
0.255	437	617	712	1007
0.256	441	615	751	980
0.257	449	577	774	942
0.258	466	531	767	891
0.259	484	509	749	836
0.26	495	511	728	799
0.261	491	522	712	804
0.262	479	532	714	849
0.263	471	542	728	888
0.264	472	561	733	889
0.265	477	592	719	856
0.266	474	617	697	811
0.267	463	610	676	781
0.268	453	579	646	780
0.269	454	553	615	805
0.27	455	551	599	849
0.271	445	555	607	891
0.272	423	554	636	899
0.273	406	543	671	867
0.274	403	522	692	812
0.275	410	511	686	756
0.276	417	510	660	723
0.277	419	504	638	728
0.278	421	495	628	766
0.279	426	500	628	805
0.28	433	517	641	825
0.281	437	533	661	816
0.282	431	539	686	786
0.283	422	527	700	753
0.284	423	503	687	735
0.285	428	489	644	738
0.286	432	495	594	756
0.287	428	507	563	779
0.288	416	515	559	800
0.289	409	524	574	787
0.29	409	536	585	731
0.291	411	536	590	667
0.292	413	525	601	639
0.293	410	503	610	644
0.294	407	481	609	665
0.295	415	475	597	706
0.296	423	487	589	750
0.297	421	506	600	770
0.298	408	521	624	759
0.299	398	532	648	726
0.3	406	537	653	684
0.301	426	527	639	656
0.302	442	497	621	661
0.303	442	462	609	694
0.304	438	447	592	722
0.305	436	461	566	726
0.306	439	496	547	715
0.307	430	526	558	695
0.308	405	535	596	657
0.309	377	525	621	616
0.31	364	504	608	597
0.311	370	488	574	608
0.312	384	470	557	639
0.313	392	448	566	664
0.314	389	440	586	672
0.315	386	453	599	662
0.316	381	481	599	643
0.317	379	512	596	624
0.318	374	520	584	619
0.319	362	501	559	627
0.32	362	474	519	635
0.321	378	456	479	638
0.322	398	446	460	629
0.323	411	442	472	603
0.324	418	456	505	569
0.325	419	484	535	545
0.326	416	513	546	541
0.327	410	527	540	556
0.328	400	514	526	587
0.329	382	485	513	609
0.33	372	461	501	608
0.331	376	446	494	596
0.332	382	440	507	575
0.333	382	441	534	557
0.334	374	455	565	553
0.335	364	480	582	569
0.336	361	502	567	601
0.337	357	508	528	626
0.338	354	499	493	626
0.339	346	478	482	604
0.34	343	463	490	568
0.341	355	464	499	535
0.342	370	469	513	516
0.343	377	471	538	515
0.344	370	477	561	535
0.345	354	486	567	569
0.346	348	488	550	598
0.347	353	476	515	604
0.348	358	451	492	590
0.349	355	426	494	567
0.35	354	416	500	548
0.351	359	426	498	540
0.352	368	439	490	551
0.353	372	445	483	573
0.354	365	446	477	585
0.355	350	450	471	573
0.356	336	452	454	543
0.357	335	444	439	515
0.358	347	428	448	494
0.359	356	415	475	481
0.36	359	413	503	486
0.361	365	429	514	507
0.362	376	450	506	526
0.363	384	452	486	536
0.364	387	433	467	532
0.365	384	414	458	513
0.366	378	406	461	493
0.367	377	407	469	487
0.368	385	413	477	501
0.369	392	415	487	521
0.37	390	421	488	538
0.371	380	435	479	547
0.372	370	449	472	538
0.373	357	450	459	509
0.374	343	431	437	471
0.375	339	405	432	445
0.376	335	394	444	447
0.377	332	401	453	468
0.378	337	420	457	494
0.379	347	436	457	511
0.38	352	439	454	512
0.381	349	438	448	500
0.382	345	436	444	488
0.383	344	431	444	477
0.384	340	419	445	469
0.385	339	401	449	474
0.386	343	386	457	494
0.387	345	391	461	513
0.388	349	411	447	510
0.389	354	424	426	481
0.39	355	423	411	451
0.391	349	414	405	436
0.392	345	405	415	439
0.393	343	405	433	450
0.394	340	410	446	459
0.395	340	411	449	469
0.396	340	411	448	478
0.397	341	418	441	477
0.398	346	430	422	468
0.399	348	439	397	451
0.4	341	434	387	436
0.401	333	416	402	442
0.402	330	404	434	469
0.403	330	402	465	492
0.404	334	409	474	495
0.405	341	420	461	474
0.406	347	424	444	444
0.407	351	425	434	425
0.408	351	428	425	423
0.409	347	425	407	430
0.41	342	410	395	436
0.411	334	392	403	449
0.412	325	386	421	470
0.413	320	398	432	479
0.414	315	420	423	465
0.415	313	439	398	438
0.416	317	448	378	418
0.417	329	446	379	420
0.418	341	436	396	444
0.419	345	420	410	470
0.42	344	398	417	472
0.421	347	376	422	457
0.422	350	368	431	437
0.423	351	376	437	418
0.424	348	395	429	402
0.425	341	414	410	395
0.426	333	421	390	401
0.427	329	417	386	419
0.428	330	413	397	445
0.429	329	416	408	456
0.43	327	414	407	439
0.431	326	405	403	415
0.432	325	402	398	409
0.433	330	412	388	420
0.434	332	426	379	433
0.435	327	421	379	442
0.436	320	398	385	442
0.437	316	369	392	441
0.438	313	348	403	438
0.439	313	344	412	429
0.44	314	352	409	406
0.441	314	361	397	380
0.442	311	366	380	379
0.443	309	370	365	396
0.444	318	378	363	406
0.445	331	382	374	400
0.446	338	378	381	393
0.447	336	370	382	388
0.448	329	366	384	392
0.449	324	373	380	403
0.45	323	387	371	413
0.451	326	396	368	420
0.452	326	395	369	433
0.453	323	391	369	443
0.454	325	384	371	432
0.455	334	372	383	406
0.456	345	364	393	387
0.457	350	366	388	388
0.458	349	374	366	397
0.459	346	383	349	404
0.46	342	393	347	416
0.461	338	401	355	427
0.462	331	400	359	432
0.463	322	390	355	426
0.464	312	377	351	411
0.465	308	363	364	394
0.466	312	356	380	391
0.467	320	356	378	408
0.468	323	365	362	431
0.469	319	377	350	440
0.47	316	380	357	432
0.471	322	373	378	417
0.472	325	364	390	406
0.473	322	354	381	401
0.474	310	347	361	392
0.475	298	341	347	373
0.476	298	335	346	360
0.477	310	337	343	364
0.478	324	346	332	374
0.479	326	354	324	375
0.48	319	354	329	366
0.481	314	348	350	358
0.482	315	339	368	362
0.483	316	335	367	383
0.484	308	335	353	398
0.485	293	337	338	386
0.486	286	344	334	363
0.487	292	352	339	351
0.488	305	356	342	351
0.489	311	355	336	350
0.49	308	347	336	344
0.491	311	329	348	343
0.492	323	314	356	358
0.493	333	316	352	388
0.494	331	330	343	404
0.495	322	342	336	392
0.496	319	347	342	372
0.497	322	345	362	365
0.498	325	341	375	366
0.499	326	335	370	366
0.5	321	327	358	362
0.501	313	320	352	361
0.502	308	315	354	366
0.503	310	317	348	366
0.504	313	332	337	355
0.505	308	350	334	335
0.506	302	358	340	321
0.507	308	352	353	329
0.508	321	338	361	344
0.509	328	329	355	350
0.51	328	324	340	351
0.511	325	319	331	355
0.512	318	314	330	364
0.513	315	314	327	360
0.514	315	323	321	347
0.515	312	334	317	337
0.516	308	342	322	335
0.517	308	343	329	345
0.518	314	335	330	351
0.519	319	327	326	343
0.52	317	325	319	328
0.521	315	328	316	326
0.522	312	333	322	341
0.523	307	336	326	352
0.524	305	338	325	347
0.525	309	341	321	341
0.526	315	341	316	346
0.527	319	335	314	352
0.528	325	322	311	350
0.529	331	308	311	338
0.53	333	304	315	323
0.531	328	308	323	319
0.532	321	312	330	329
0.533	315	314	335	347
0.534	312	312	338	353
0.535	311	308	335	338
0.536	309	308	330	321
0.537	306	315	323	315
0.538	311	317	319	313
0.539	318	318	327	307
0.54	318	326	337	303
0.541	315	336	344	312
0.542	316	341	344	329
0.543	315	339	341	342
0.544	314	332	334	345
0.545	312	325	325	337
0.546	313	323	318	331
0.547	311	322	312	336
0.548	313	324	309	338
0.549	318	331	312	329
0.55	319	336	316	320
0.551	316	338	322	317
0.552	311	335	323	323
0.553	309	325	317	324
0.554	308	314	315	315
0.555	308	308	317	307
0.556	308	310	322	311
0.557	308	316	323	324
0.558	303	325	326	334
0.559	299	328	332	334
0.56	303	331	337	329
0.561	310	335	330	331
0.562	311	337	312	338
0.563	308	330	293	339
0.564	310	322	284	337
0.565	316	323	292	335
0.566	321	327	299	335
0.567	324	328	299	338
0.568	325	325	301	336
0.569	324	320	310	325
0.57	321	317	321	312
0.571	324	321	319	309
0.572	325	319	305	314
0.573	321	310	296	325
0.574	314	309	301	335
0.575	310	318	307	336
0.576	313	328	311	332
0.577	320	333	310	329
0.578	327	331	304	327
0.579	329	328	303	322
0.58	328	326	307	316
0.581	327	322	309	317
0.582	328	320	311	325
0.583	328	322	317	332
0.584	320	324	328	333
0.585	311	329	338	327
0.586	303	337	340	319
0.587	303	342	338	316
0.588	310	338	337	318
0.589	317	325	337	320
0.59	317	314	337	321
0.591	316	308	336	321
0.592	320	308	332	325
0.593	326	314	327	326
0.594	324	323	325	319
0.595	316	332	323	309
0.596	304	337	319	304
0.597	294	342	313	306
0.598	294	341	314	311
0.599	300	329	318	313
0.6	302	317	326	308
0.601	302	311	335	305
0.602	307	307	337	306
0.603	316	307	335	305
0.604	323	311	331	299
0.605	320	316	323	298
0.606	312	323	317	307
0.607	309	328	311	318
0.608	308	331	308	323
0.609	307	327	308	318
0.61	310	325	311	307
0.611	311	324	315	300
0.612	310	323	311	305
0.613	314	329	304	311
0.614	320	333	299	311
0.615	316	327	297	312
0.616	307	319	302	318
0.617	300	314	309	321
0.618	298	308	313	317
0.619	296	305	320	311
0.62	297	307	331	308
0.621	295	310	334	309
0.622	300	314	324	314
0.623	310	314	311	319
0.624	318	317	306	318
0.625	317	321	304	315
0.626	310	324	302	314
0.627	307	331	303	311
0.628	311	339	303	307
0.629	317	343	302	308
0.63	318	348	305	313
0.631	316	349	312	320
0.632	317	344	312	327
0.633	322	337	308	327
0.634	324	330	305	319
0.635	321	326	309	309
0.636	317	328	318	300
0.637	316	332	324	293
0.638	320	338	321	291
0.639	323	349	309	297
0.64	324	356	301	308
0.641	324	359	299	317
0.642	324	355	298	323
0.643	329	347	293	323
0.644	335	338	289	318
0.645	332	330	285	315
0.646	325	326	284	319
0.647	318	331	286	321
0.648	310	336	288	319
0.649	310	334	287	318
0.65	313	332	286	321
0.651	315	337	289	323
0.652	312	338	296	321
0.653	310	327	302	313
0.654	316	312	302	306
0.655	323	305	296	302
0.656	321	306	291	309
0.657	313	307	292	317
0.658	308	302	293	313
0.659	306	296	294	303
0.66	311	299	294	301
0.661	315	310	294	308
0.662	319	318	299	313
0.663	326	319	305	314
0.664	332	314	303	310
0.665	334	311	297	304
0.666	336	309	290	302
0.667	335	312	288	304
0.668	331	312	292	302
0.669	325	304	300	296
0.67	319	293	306	293
0.671	320	288	306	300
0.672	326	290	304	309
0.673	329	295	306	315
0.674	330	297	304	313
0.675	328	296	299	304
0.676	328	299	297	299
0.677	330	305	297	303
0.678	332	307	299	308
0.679	329	302	309	309
0.68	321	293	317	313
0.681	314	297	315	320
0.682	313	310	304	325
0.683	312	324	297	322
0.684	309	328	299	308
0.685	305	321	304	297
0.686	305	317	310	293
0.687	310	324	314	293
0.688	318	329	318	301
0.689	322	322	322	309
0.69	323	306	321	310
0.691	321	298	313	312
0.692	323	303	302	319
0.693	331	305	298	318
0.694	335	306	296	309
0.695	333	305	298	305
0.696	327	303	309	310
0.697	327	308	317	310
0.698	336	317	317	305
0.699	339	318	313	302
0.7	333	314	311	302
0.701	326	311	310	307
0.702	324	319	307	306
0.703	325	327	303	301
0.704	327	327	303	305
0.705	321	317	309	313
0.706	312	306	314	321
0.707	307	303	316	320
0.708	311	300	312	309
0.709	321	299	307	298
0.71	323	297	311	299
0.711	318	296	320	305
0.712	312	303	330	302
0.713	313	311	331	296
0.714	321	311	330	297
0.715	328	307	329	300
0.716	328	306	328	297
0.717	319	312	327	290
0.718	316	314	318	286
0.719	323	314	307	289
0.72	328	311	301	302
0.721	326	308	305	313
0.722	318	313	314	317
0.723	311	319	316	314
0.724	313	318	309	313
0.725	323	313	305	313
0.726	330	315	307	309
0.727	330	321	316	304
0.728	327	327	318	305
0.729	324	329	315	308
0.73	325	326	316	313
0.731	321	327	325	314
0.732	309	334	331	309
0.733	301	339	328	304
0.734	299	332	316	301
0.735	308	316	307	298
0.736	318	304	305	295
0.737	322	304	309	290
0.738	324	311	310	288
0.739	330	309	308	294
0.74	340	300	298	307
0.741	344	298	294	316
0.742	337	308	296	312
0.743	323	318	298	307
0.744	315	319	298	313
0.745	315	311	296	324
0.746	314	300	300	330
0.747	314	299	309	325
0.748	317	304	316	317
0.749	317	304	317	312
0.75	315	293	313	309
0.751	315	282	311	302
0.752	319	282	310	288
0.753	317	296	307	280
0.754	312	306	298	286
0.755	312	303	296	296
0.756	312	293	302	305
0.757	308	292	311	309
0.758	306	302	314	310
0.759	311	310	309	312
0.76	314	304	307	313
0.761	314	293	311	308
0.762	312	291	315	300
0.763	305	304	317	294
0.764	293	318	315	290
0.765	288	318	315	290
0.766	295	305	317	291
0.767	297	302	320	294
0.768	292	316	318	298
0.769	291	326	310	306
0.77	301	320	301	314
0.771	312	305	298	312
0.772	316	298	300	303
0.773	310	298	304	302
0.774	302	302	301	303
0.775	302	301	294	299
0.776	314	295	294	296
0.777	324	291	299	295
0.778	324	296	296	298
0.779	318	303	288	303
0.78	314	305	283	306
0.781	319	296	286	301
0.782	323	291	295	295
0.783	321	296	302	295
0.784	317	300	302	296
0.785	311	296	298	291
0.786	309	288	299	288
0.787	312	284	306	292
0.788	316	287	309	296
0.789	312	290	305	297
0.79	308	286	302	293
0.791	310	283	310	290
0.792	312	286	314	290
0.793	309	295	311	290
0.794	303	299	305	293
0.795	300	297	300	292
0.796	299	293	299	293
0.797	307	292	300	298
0.798	317	296	302	300
0.799	324	301	303	297
0.8	324	301	302	296
0.801	324	302	308	296
0.802	329	309	314	295
0.803	328	318	310	294
0.804	318	322	300	294
0.805	303	318	295	292
0.806	300	314	301	288
0.807	308	313	309	290
0.808	311	314	310	296
0.809	309	315	303	298
0.81	305	312	298	299
0.811	303	309	300	300
0.812	306	314	301	305
0.813	313	319	296	310
0.814	314	318	289	308
0.815	308	314	287	298
0.816	302	305	297	291
0.817	307	303	310	290
0.818	314	310	313	291
0.819	315	315	309	289
0.82	312	315	300	285
0.821	308	312	292	289
0.822	305	311	288	297
0.823	305	317	284	300
0.824	304	322	277	293
0.825	301	315	273	286
0.826	293	298	281	290
0.827	290	287	287	303
0.828	295	287	287	310
0.829	303	294	285	302
0.83	313	295	285	292
0.831	315	286	287	291
0.832	308	282	294	296
0.833	306	291	298	296
0.834	312	304	300	289
0.835	318	307	300	279
0.836	314	303	301	279
0.837	309	298	301	289
0.838	302	300	295	297
0.839	302	306	284	296
0.84	305	308	274	288
0.841	306	302	274	289
0.842	303	292	287	302
0.843	303	291	296	313
0.844	308	298	292	307
0.845	312	299	285	294
0.846	309	295	287	289
0.847	304	286	293	291
0.848	303	280	296	292
0.849	300	282	291	291
0.85	302	289	284	292
0.851	304	292	286	294
0.852	301	289	295	303
0.853	302	287	301	316
0.854	308	291	293	315
0.855	313	299	283	304
0.856	311	305	282	296
0.857	308	301	291	291
0.858	305	290	300	284
0.859	298	285	296	281
0.86	296	291	290	278
0.861	299	301	286	277
0.862	301	303	291	283
0.863	301	296	302	295
0.864	301	292	302	298
0.865	305	297	288	293
0.866	312	309	279	288
0.867	316	314	285	291
0.868	312	302	293	292
0.869	307	292	297	290
0.87	303	295	290	291
0.871	304	305	279	294
0.872	305	309	281	296
0.873	302	310	295	299
0.874	296	306	300	298
0.875	295	301	293	298
0.876	302	308	288	301
0.877	308	315	292	306
0.878	305	312	300	308
0.879	297	304	305	303
0.88	290	298	301	295
0.881	289	298	290	293
0.882	293	303	284	295
0.883	290	305	293	300
0.884	280	300	302	302
0.885	278	290	303	300
0.886	286	285	305	298
0.887	294	287	306	300
0.888	299	286	308	298
0.889	302	281	308	293
0.89	301	278	302	284
0.891	305	279	295	279
0.892	310	280	286	284
0.893	309	282	279	291
0.894	306	283	281	291
0.895	303	279	285	290
0.896	299	281	286	294
0.897	298	286	285	303
0.898	302	293	286	310
0.899	305	302	289	308
0.9	301	308	294	303
0.901	299	308	293	305
0.902	303	305	291	307
0.903	308	302	295	304
0.904	304	300	300	297
0.905	301	299	298	287
0.906	301	297	291	284
0.907	306	298	286	288
0.908	309	304	290	293
0.909	305	310	296	296
0.91	298	314	296	306
0.911	295	314	291	318
0.912	297	311	288	321
0.913	300	309	292	320
0.914	301	303	298	313
0.915	299	294	297	302
0.916	301	294	287	295
0.917	306	299	282	295
0.918	310	303	296	290
0.919	311	303	312	283
0.92	307	303	315	283
0.921	301	305	306	289
0.922	299	311	298	297
0.923	303	315	297	303
0.924	306	310	298	302
0.925	303	301	296	299
0.926	301	301	288	301
0.927	305	299	278	303
0.928	310	294	285	299
0.929	315	289	302	289
0.93	315	289	307	279
0.931	308	290	302	278
0.932	303	292	295	283
0.933	304	296	294	289
0.934	305	301	298	288
0.935	297	300	302	282
0.936	293	299	298	282
0.937	296	302	293	288
0.938	303	303	296	285
0.939	311	303	304	275
0.94	313	305	303	269
0.941	310	307	294	275
0.942	304	309	284	287
0.943	300	315	279	296
0.944	303	320	281	297
0.945	300	322	287	292
0.946	293	316	291	291
0.947	290	307	290	299
0.948	296	298	294	298
0.949	308	291	303	281
0.95	314	288	306	268
0.951	310	290	301	269
0.952	305	290	295	276
0.953	308	289	296	278
0.954	314	294	300	273
0.955	313	301	304	271
0.956	303	303	306	279
0.957	294	304	301	293
0.958	293	309	299	302
0.959	293	310	300	299
0.96	293	304	297	290
0.961	290	300	290	286
0.962	285	296	291	287
0.963	285	296	296	283
0.964	288	296	297	274
0.965	291	291	293	268
0.966	290	290	288	269
0.967	288	293	286	273
0.968	289	296	285	282
0.969	291	296	286	284
0.97	294	296	287	277
0.971	300	295	288	276
0.972	303	296	293	294
0.973	301	300	298	308
0.974	300	301	297	304
0.975	303	298	293	292
0.976	306	293	290	285
0.977	310	289	286	286
0.978	312	291	285	288
0.979	308	295	289	287
0.98	301	297	293	282
0.981	294	299	291	275
0.982	294	301	293	280
0.983	300	307	301	292
0.984	302	314	306	294
0.985	299	316	311	288
0.986	298	318	309	281
0.987	301	317	304	287
0.988	308	311	303	301
0.989	310	308	304	309
0.99	305	308	306	299
0.991	302	302	300	289
0.992	303	293	290	295
0.993	308	292	283	300
0.994	311	296	282	301
0.995	307	297	284	298
0.996	303	296	288	293
0.997	302	295	288	296
0.998	301	295	287	303
0.999	302	295	292	306
1	301	297	298	298
1.001	300	298	299	292
1.002	296	297	292	294
1.003	291	298	280	291
1.004	291	301	275	282
1.005	292	302	283	274
1.006	295	298	292	270
1.007	298	292	295	275
1.008	298	289	294	285
1.009	292	290	297	287
1.01	284	289	304	283
1.011	278	288	309	282
1.012	268	286	306	292
1.013	262	290	293	299
1.014	260	297	279	297
1.015	260	302	278	293
1.016	266	302	280	291
1.017	277	301	281	298
1.018	286	303	276	308
1.019	288	305	269	307
1.02	289	305	270	302
1.021	289	300	280	302
1.022	285	297	292	308
1.023	279	299	297	310
1.024	275	302	290	304
1.025	273	301	283	300
1.026	276	294	281	302
1.027	284	285	283	310
1.028	291	281	281	317
1.029	291	284	276	311
1.03	288	285	271	299
1.031	286	282	277	293
1.032	291	284	287	294
1.033	292	290	286	295
1.034	286	297	279	297
1.035	283	299	274	298
1.036	286	300	278	302
1.037	291	300	284	314
1.038	294	296	290	322
1.039	293	298	289	312
1.04	288	301	284	298
1.041	283	299	289	287
1.042	284	297	303	282
1.043	287	299	311	279
1.044	286	301	304	277
1.045	282	307	291	276
1.046	280	313	280	278
1.047	284	313	280	285
1.048	290	309	286	290
1.049	293	310	284	292
1.05	293	318	274	291
1.051	292	321	270	286
1.052	293	315	279	283
1.053	297	308	288	282
1.054	299	307	287	287
1.055	294	309	280	298
1.056	287	310	276	307
1.057	287	305	280	311
1.058	290	294	287	312
1.059	285	286	291	317
1.06	279	290	285	321
1.061	284	303	277	322
1.062	294	307	280	318
1.063	299	298	283	314
1.064	302	292	277	313
1.065	305	297	271	311
1.066	306	302	272	306
1.067	306	304	278	300
1.068	303	299	284	300
1.069	295	297	284	300
1.07	284	298	279	294
1.071	277	302	274	284
1.072	274	306	276	281
1.073	277	309	282	287
1.074	281	310	285	291
1.075	283	310	286	293
1.076	283	311	289	296
1.077	286	309	292	302
1.078	293	307	291	310
1.079	293	305	289	312
1.08	286	303	289	309
1.081	276	298	288	305
1.082	273	298	282	299
1.083	276	296	276	297
1.084	282	290	276	299
1.085	281	289	278	299
1.086	276	289	280	296
1.087	280	288	278	294
1.088	289	286	274	298
1.089	289	286	277	302
1.09	284	290	287	301
1.091	284	290	297	300
1.092	295	294	298	301
1.093	304	300	288	300
1.094	307	302	279	303
1.095	300	301	279	307
1.096	293	300	280	309
1.097	291	298	276	309
1.098	293	296	275	308
1.099	301	297	280	304
1.1	301	299	289	292
1.101	294	298	299	285
1.102	298	296	303	283
1.103	313	297	299	281
1.104	315	299	291	282
1.105	306	299	288	287
1.106	300	298	290	297
1.107	301	299	291	305
1.108	309	302	286	308
1.109	317	304	283	309
1.11	318	307	282	307
1.111	312	307	284	303
1.112	308	302	292	298
1.113	311	296	296	294
1.114	313	297	289	288
1.115	305	295	284	286
1.116	292	290	289	292
1.117	285	284	295	299
1.118	288	277	296	302
1.119	295	274	294	299
1.12	297	277	294	294
1.121	293	286	293	296
1.122	288	291	297	296
1.123	293	293	301	290
1.124	306	294	292	282
1.125	311	300	282	280
1.126	305	306	281	285
1.127	299	304	287	296
1.128	299	294	287	301
1.129	303	282	278	298
1.13	307	279	271	295
1.131	305	284	276	296
1.132	298	287	285	297
1.133	293	285	295	295
1.134	298	282	296	285
1.135	302	289	292	274
1.136	297	301	293	278
1.137	291	308	302	295
1.138	292	303	307	307
1.139	296	296	300	308
1.14	297	292	290	305
1.141	294	296	285	306
1.142	284	304	289	306
1.143	282	304	294	303
1.144	289	297	295	293
1.145	297	289	293	283
1.146	300	293	295	282
1.147	294	300	299	290
1.148	293	299	302	298
1.149	300	291	305	300
1.15	307	282	304	299
1.151	307	279	302	297
1.152	297	283	301	299
1.153	288	286	296	302
1.154	288	283	290	304
1.155	294	277	289	300
1.156	292	280	290	294
1.157	283	289	289	291
1.158	281	297	287	287
1.159	287	295	292	284
1.16	295	288	300	282
1.161	297	280	304	280
1.162	294	275	307	285
1.163	290	276	310	290
1.164	289	273	307	286
1.165	294	267	299	285
1.166	297	268	294	292
1.167	293	278	288	303
1.168	283	291	281	310
1.169	281	299	280	311
1.17	287	298	282	311
1.171	294	291	284	312
1.172	297	293	290	308
1.173	296	299	298	302
1.174	293	295	305	295
1.175	294	280	305	290
1.176	299	269	302	289
1.177	296	274	304	291
1.178	284	280	310	292
1.179	279	283	310	293
1.18	284	286	306	291
1.181	290	287	302	291
1.182	297	288	302	293
1.183	299	294	304	294
1.184	298	304	303	294
1.185	302	306	300	296
1.186	309	303	299	300
1.187	307	302	300	302
1.188	298	306	300	305
1.189	291	308	299	314
1.19	292	306	292	318
1.191	291	302	288	314
1.192	289	297	292	307
1.193	291	295	299	309
1.194	300	296	303	316
1.195	304	297	304	316
1.196	307	291	309	311
1.197	310	285	321	307
1.198	308	289	325	307
1.199	307	303	319	306
1.2	307	314	313	307
1.201	308	316	307	303
1.202	307	309	305	298
1.203	307	300	307	299
1.204	310	297	307	300
1.205	316	296	302	297
1.206	320	291	302	295
1.207	319	277	309	299
1.208	311	267	313	305
1.209	309	273	310	311
1.21	310	287	306	318
1.211	303	289	307	321
1.212	294	282	310	322
1.213	294	275	312	322
1.214	299	280	307	321
1.215	300	290	297	315
1.216	302	289	297	309
1.217	302	280	301	304
1.218	300	273	300	300
1.219	298	280	298	301
1.22	300	292	302	302
1.221	302	294	308	300
1.222	300	286	311	299
1.223	299	280	316	304
1.224	299	284	319	311
1.225	296	291	317	314
1.226	297	295	314	315
1.227	300	291	313	315
1.228	301	285	312	314
1.229	300	289	309	316
1.23	299	299	305	321
1.231	302	304	301	325
1.232	305	305	296	319
1.233	306	306	297	312
1.234	301	313	298	309
1.235	297	328	294	311
1.236	294	332	294	314
1.237	294	325	299	314
1.238	292	319	305	312
1.239	285	319	305	314
1.24	284	318	299	318
1.241	290	313	291	319
1.242	298	301	289	315
1.243	302	294	296	312
1.244	302	293	297	310
1.245	301	301	295	309
1.246	302	306	295	309
1.247	303	304	299	315
1.248	303	303	309	319
1.249	302	308	316	320
1.25	303	311	314	322
1.251	303	307	310	322
1.252	308	301	302	323
1.253	312	294	297	321
1.254	313	291	291	316
1.255	308	293	282	312
1.256	303	295	283	312
1.257	306	298	287	315
1.258	311	301	292	322
1.259	314	304	296	324
1.26	314	306	299	321
1.261	308	308	302	322
1.262	308	313	300	328
1.263	322	314	295	332
1.264	335	311	292	326
1.265	334	307	289	317
1.266	320	302	291	311
1.267	310	299	293	310
1.268	309	297	290	310
1.269	316	294	287	308
1.27	314	290	291	312
1.271	305	294	297	316
1.272	302	303	298	316
1.273	312	313	301	312
1.274	331	323	301	308
1.275	336	326	304	307
1.276	319	323	307	305
1.277	303	324	306	303
1.278	304	325	298	300
1.279	309	321	291	300
1.28	307	306	293	307
1.281	297	289	297	310
1.282	287	286	295	306
1.283	286	293	293	302
1.284	296	295	294	303
1.285	306	293	297	309
1.286	306	294	304	309
1.287	299	303	304	307
1.288	295	315	302	304
1.289	299	322	302	304
1.29	306	319	303	309
1.291	308	309	305	309
1.292	300	305	307	300
1.293	292	312	306	297
1.294	294	315	300	302
1.295	307	312	295	307
1.296	316	308	293	310
1.297	312	306	294	309
1.298	300	309	295	304
1.299	296	313	297	299
1.3	301	309	299	294
1.301	309	299	303	292
1.302	308	292	307	293
1.303	300	297	308	292
1.304	294	301	311	291
1.305	302	297	311	293
1.306	315	295	303	296
1.307	317	300	293	298
1.308	308	307	290	298
1.309	301	309	291	292
1.31	308	307	292	285
1.311	318	299	286	284
1.312	318	292	278	288
1.313	306	291	280	291
1.314	292	293	288	289
1.315	296	290	293	293
1.316	309	283	289	305
1.317	318	283	280	309
1.318	318	288	279	309
1.319	315	294	286	305
1.32	317	294	289	295
1.321	324	291	283	295
1.322	332	292	280	303
1.323	329	290	283	304
1.324	314	290	290	293
1.325	303	295	295	287
1.326	304	290	288	290
1.327	309	285	279	297
1.328	309	284	277	299
1.329	306	290	285	295
1.33	306	296	289	290
1.331	313	298	284	293
1.332	321	298	280	302
1.333	325	296	287	309
1.334	323	293	299	304
1.335	318	298	305	296
1.336	316	303	303	294
1.337	316	297	298	302
1.338	315	289	300	307
1.339	306	291	308	301
1.34	298	296	308	296
1.341	301	299	303	301
1.342	314	297	300	310
1.343	321	296	299	311
1.344	314	296	301	306
1.345	307	299	297	302
1.346	308	303	289	303
1.347	311	302	283	303
1.348	309	301	282	305
1.349	303	305	288	305
1.35	296	312	293	300
1.351	292	315	296	300
1.352	296	311	298	306
1.353	301	306	300	307
1.354	298	302	298	304
1.355	294	298	294	304
1.356	295	298	291	305
1.357	299	295	288	303
1.358	302	289	290	302
1.359	306	290	297	299
1.36	305	292	302	292
1.361	307	298	306	291
1.362	315	305	312	296
1.363	320	305	316	297
1.364	319	300	314	289
1.365	315	300	305	283
1.366	312	302	293	282
1.367	310	298	286	287
1.368	308	290	282	291
1.369	305	287	279	295
1.37	302	293	276	298
1.371	305	305	284	299
1.372	310	309	295	305
1.373	317	303	304	309
1.374	320	296	304	304
1.375	317	297	297	293
1.376	319	301	293	291
1.377	329	302	293	294
1.378	331	295	295	302
1.379	322	287	297	304
1.38	316	293	294	300
1.381	313	308	289	299
1.382	311	316	295	309
1.383	310	311	304	315
1.384	308	298	305	306
1.385	306	292	300	292
1.386	309	302	298	288
1.387	318	311	304	290
1.388	325	308	309	295
1.389	321	300	307	296
1.39	311	295	303	293
1.391	310	303	304	298
1.392	312	314	310	314
1.393	310	313	312	322
1.394	309	303	309	318
1.395	310	299	305	310
1.396	308	304	302	304
1.397	306	311	296	303
1.398	310	311	290	306
1.399	313	307	288	300
1.4	312	305	285	292
1.401	310	308	283	293
1.402	309	317	285	299
1.403	311	322	289	302
1.404	313	323	293	302
1.405	311	322	292	304
1.406	305	323	288	302
1.407	302	320	286	304
1.408	302	316	290	309
1.409	304	313	294	307
1.41	308	311	288	303
1.411	310	310	283	305
1.412	317	308	282	314
1.413	322	312	285	318
1.414	322	316	287	317
1.415	321	317	284	312
1.416	321	317	282	311
1.417	319	317	287	317
1.418	314	315	300	323
1.419	309	312	311	319
1.42	304	307	312	312
1.421	300	300	313	314
1.422	296	297	317	315
1.423	297	292	314	310
1.424	296	285	305	306
1.425	293	282	294	305
1.426	291	290	289	305
1.427	291	299	289	307
1.428	286	303	290	308
1.429	286	306	289	306
1.43	291	310	284	304
1.431	292	312	284	305
1.432	295	309	296	305
1.433	296	301	303	303
1.434	298	292	296	299
1.435	304	286	289	292
1.436	312	294	290	288
1.437	310	304	298	288
1.438	301	302	306	289
1.439	298	300	307	290
1.44	302	304	302	290
1.441	307	310	302	293
1.442	307	310	310	296
1.443	307	306	315	299
1.444	312	299	309	303
1.445	321	291	297	304
1.446	333	290	293	308
1.447	332	297	300	314
1.448	320	298	309	314
1.449	315	296	310	304
1.45	317	302	303	296
1.451	314	314	301	296
1.452	302	322	306	296
1.453	291	322	307	292
1.454	290	321	301	292
1.455	295	316	295	295
1.456	301	309	295	301
1.457	301	306	300	310
1.458	300	308	307	313
1.459	309	310	311	310
1.46	326	314	310	311
1.461	337	317	314	311
1.462	333	321	322	308
1.463	325	323	322	304
1.464	323	324	316	307
1.465	325	325	305	317
1.466	327	323	297	325
1.467	323	321	294	329
1.468	312	319	293	332
1.469	303	321	293	336
1.47	304	328	290	337
1.471	311	333	292	328
1.472	311	333	307	316
1.473	298	332	321	309
1.474	286	330	320	309
1.475	287	324	317	310
1.476	301	318	315	311
1.477	314	318	314	312
1.478	313	317	316	318
1.479	307	314	318	323
1.48	309	310	313	320
1.481	319	311	305	312
1.482	326	312	305	306
1.483	317	314	310	306
1.484	301	319	316	308
1.485	295	311	319	308
1.486	299	298	322	303
1.487	306	291	326	298
1.488	311	289	325	301
1.489	306	291	321	311
1.49	304	294	314	316
1.491	317	295	312	310
1.492	332	293	316	302
1.493	334	300	316	302
1.494	323	313	312	311
1.495	308	317	311	311
1.496	306	311	317	301
1.497	314	307	321	298
1.498	318	308	320	304
1.499	313	313	310	309
1.5	304	313	300	310
1.501	302	306	295	307
1.502	312	298	299	303
1.503	320	298	301	303
1.504	316	308	299	309
1.505	306	311	302	309
1.506	304	306	317	303
1.507	313	300	327	300
1.508	326	299	326	304
1.509	326	307	321	308
1.51	322	313	317	311
1.511	317	311	315	310
1.512	321	301	312	303
1.513	328	292	309	300
1.514	323	295	303	307
1.515	308	303	299	315
1.516	293	307	301	318
1.517	292	301	305	319
1.518	300	296	304	316
1.519	304	295	302	318
1.52	303	300	307	326
1.521	302	306	311	331
1.522	304	302	312	326
1.523	310	294	309	315
1.524	314	297	302	311
1.525	314	308	297	310
1.526	307	312	298	309
1.527	302	309	302	310
1.528	302	304	301	312
1.529	301	303	294	313
1.53	300	301	294	320
1.531	297	299	300	328
1.532	296	297	309	329
1.533	296	295	315	323
1.534	295	292	315	316
1.535	292	294	308	309
1.536	293	299	303	305
1.537	292	301	305	303
1.538	291	296	307	298
1.539	299	294	299	294
1.54	312	298	292	299
1.541	317	299	300	307
1.542	319	296	313	313
1.543	323	294	316	315
1.544	323	294	312	310
1.545	319	292	309	309
1.546	318	290	309	316
1.547	317	292	315	321
1.548	312	295	317	316
1.549	306	295	307	307
1.55	309	299	295	302
1.551	315	304	293	305
1.552	321	305	297	309
1.553	325	305	298	303
1.554	320	302	293	293
1.555	309	296	291	292
1.556	304	296	292	301
1.557	305	301	295	301
1.558	305	298	296	290
1.559	304	288	294	284
1.56	304	285	295	292
1.561	312	292	300	310
1.562	322	306	306	322
1.563	326	308	303	314
1.564	325	301	295	302
1.565	323	298	289	301
1.566	322	302	287	305
1.567	319	308	288	302
1.568	317	308	292	288
1.569	315	293	294	274
1.57	310	277	292	270
1.571	307	273	294	277
1.572	307	281	298	281
1.573	309	289	298	281
1.574	310	288	296	283
1.575	310	282	298	289
1.576	310	280	301	302
1.577	305	285	302	314
1.578	302	296	302	317
1.579	303	302	302	314
1.58	303	300	299	313
1.581	301	302	300	318
1.582	304	306	305	320
1.583	306	312	302	311
1.584	307	317	296	300
1.585	310	321	298	292
1.586	309	320	303	291
1.587	301	318	303	297
1.588	296	315	298	307
1.589	295	313	291	311
1.59	293	308	289	306
1.591	290	299	292	302
1.592	292	298	296	298
1.593	293	306	297	293
1.594	296	315	293	286
1.595	297	319	290	279
1.596	295	318	290	273
1.597	295	318	292	275
1.598	301	324	292	286
1.599	307	329	286	296
1.6	309	324	279	304
1.601	308	312	282	309
1.602	309	302	288	314
1.603	307	299	293	318
1.604	302	301	289	316
1.605	299	302	285	312
1.606	291	300	290	306
1.607	282	299	301	298
1.608	273	303	312	296
1.609	265	312	311	299
1.61	265	314	299	302
1.611	274	308	289	303
1.612	280	302	286	304
1.613	282	299	286	306
1.614	284	297	283	304
1.615	292	301	277	299
1.616	295	305	276	293
1.617	298	301	287	284
1.618	303	301	299	276
1.619	300	312	304	275
1.62	291	322	302	282
1.621	289	322	303	290
1.622	300	319	306	295
1.623	305	316	304	297
1.624	301	316	299	298
1.625	294	317	293	296
1.626	291	311	285	293
1.627	291	299	280	287
1.628	296	294	284	282
1.629	294	300	294	279
1.63	289	305	296	278
1.631	285	301	293	280
1.632	291	294	295	285
1.633	299	292	300	288
1.634	300	297	301	292
1.635	296	302	293	297
1.636	295	301	285	300
1.637	300	295	283	303
1.638	307	291	288	306
1.639	307	300	296	302
1.64	300	312	298	298
1.641	291	317	299	302
1.642	288	318	301	309
1.643	294	318	305	309
1.644	299	321	306	303
1.645	295	325	297	298
1.646	289	325	288	300
1.647	288	321	288	303
1.648	292	314	295	302
1.649	297	309	303	294
1.65	296	310	309	289
1.651	290	315	307	294
1.652	284	315	304	301
1.653	284	309	305	298
1.654	288	301	302	291
1.655	289	295	295	289
1.656	283	299	288	292
1.657	278	302	287	295
1.658	284	296	289	297
1.659	294	288	290	298
1.66	296	289	292	295
1.661	293	300	295	291
1.662	290	308	299	288
1.663	288	312	296	288
1.664	292	309	290	288
1.665	294	301	285	284
1.666	293	295	284	282
1.667	288	291	285	283
1.668	282	289	286	289
1.669	282	282	289	294
1.67	282	275	292	291
1.671	282	284	296	283
1.672	286	301	300	282
1.673	289	312	302	288
1.674	289	313	302	293
1.675	290	313	301	293
1.676	294	314	301	290
1.677	300	312	303	289
1.678	299	310	304	296
1.679	293	308	303	303
1.68	295	307	301	301
1.681	298	309	300	291
1.682	298	310	300	283
1.683	298	313	302	284
1.684	293	316	300	281
1.685	286	316	298	277
1.686	286	312	298	278
1.687	290	305	298	280
1.688	291	301	298	286
1.689	287	300	298	293
1.69	283	295	294	298
1.691	283	291	290	302
1.692	284	291	290	302
1.693	283	297	293	304
1.694	279	304	294	305
1.695	278	308	299	308
1.696	281	304	303	308
1.697	287	297	304	303
1.698	290	293	301	303
1.699	288	292	296	305
1.7	284	293	293	303
1.701	281	289	289	299
1.702	279	284	288	296
1.703	278	287	288	295
1.704	273	295	282	296
1.705	267	300	274	295
1.706	266	299	271	291
1.707	271	298	274	285
1.708	275	296	279	281
1.709	273	297	281	285
1.71	267	301	281	287
1.711	263	299	280	283
1.712	268	292	280	279
1.713	276	289	283	281
1.714	276	297	285	286
1.715	271	308	285	290
1.716	272	311	284	291
1.717	279	304	280	294
1.718	285	302	276	296
1.719	289	309	277	299
1.72	290	311	280	304
1.721	290	302	279	303
1.722	289	290	276	299
1.723	288	280	275	301
1.724	290	277	280	302
1.725	290	282	284	304
1.726	287	283	288	311
1.727	286	276	288	319
1.728	288	273	285	329
1.729	288	281	286	336
1.73	286	293	290	336
1.731	283	299	289	332
1.732	276	294	281	322
1.733	271	287	275	317
1.734	274	286	276	316
1.735	280	293	280	311
1.736	282	302	285	305
1.737	281	300	283	309
1.738	282	296	283	318
1.739	286	303	288	319
1.74	291	315	292	313
1.741	295	321	293	308
1.742	297	316	291	311
1.743	292	305	286	318
1.744	287	297	287	323
1.745	292	294	290	320
1.746	297	290	291	312
1.747	299	285	291	312
1.748	298	280	285	315
1.749	290	274	279	320
1.75	283	276	279	320
1.751	282	284	282	313
1.752	283	293	283	309
1.753	279	299	280	309
1.754	268	304	281	311
1.755	262	305	287	307
1.756	269	307	295	295
1.757	283	310	295	294
1.758	292	306	290	302
1.759	289	296	289	309
1.76	282	286	291	311
1.761	282	281	292	310
1.762	290	280	290	311
1.763	291	281	283	317
1.764	285	280	275	320
1.765	279	278	274	313
1.766	281	275	279	304
1.767	288	280	284	298
1.768	296	287	287	294
1.769	300	285	291	295
1.77	295	278	296	297
1.771	289	273	297	296
1.772	287	277	297	298
1.773	289	288	296	300
1.774	293	296	290	303
1.775	289	294	278	308
1.776	282	294	269	311
1.777	286	299	269	315
1.778	297	308	276	316
1.779	300	309	281	315
1.78	292	299	283	317
1.781	290	287	281	315
1.782	292	284	283	307
1.783	290	289	288	298
1.784	283	296	287	290
1.785	279	300	281	288
1.786	284	300	273	293
1.787	288	305	270	301
1.788	285	317	275	303
1.789	282	325	276	300
1.79	283	319	272	301
1.791	284	311	268	306
1.792	284	309	262	307
1.793	284	301	268	298
1.794	279	288	279	291
1.795	279	285	284	284
1.796	286	288	282	285
1.797	289	294	283	294
1.798	288	302	290	301
1.799	283	303	296	299
1.8	278	299	296	297
1.801	277	299	294	302
1.802	284	303	289	309
1.803	289	310	281	307
1.804	282	307	279	302
1.805	276	300	275	295
1.806	286	300	270	293
1.807	301	299	264	303
1.808	306	292	264	314
1.809	303	283	273	311
1.81	290	277	285	305
1.811	279	274	290	307
1.812	281	274	292	310
1.813	286	279	293	304
1.814	282	282	293	295
1.815	274	283	292	291
1.816	275	287	287	290
1.817	288	294	279	294
1.818	300	302	276	300
1.819	301	306	276	304
1.82	293	304	278	304
1.821	289	298	284	302
1.822	293	289	291	300
1.823	298	280	294	298
1.824	293	275	289	294
1.825	280	275	284	286
1.826	278	275	285	282
1.827	289	274	293	279
1.828	299	276	299	282
1.829	302	283	296	290
1.83	299	289	292	298
1.831	300	293	294	301
1.832	302	293	297	304
1.833	301	285	295	305
1.834	294	280	288	299
1.835	285	276	278	292
1.836	277	276	274	287
1.837	275	277	281	284
1.838	286	277	285	280
1.839	297	277	285	280
1.84	299	280	284	280
1.841	300	293	288	281
1.842	305	299	293	289
1.843	309	292	294	295
1.844	306	284	293	294
1.845	296	279	293	290
1.846	285	275	287	289
1.847	288	271	285	292
1.848	296	267	287	295
1.849	292	263	285	295
1.85	279	265	283	292
1.851	273	274	285	292
1.852	283	284	285	297
1.853	298	283	286	303
1.854	304	281	285	307
1.855	299	283	288	303
1.856	291	289	294	298
1.857	294	293	299	297
1.858	308	288	299	302
1.859	318	280	300	305
1.86	305	280	301	298
1.861	286	285	297	293
1.862	280	288	292	301
1.863	284	288	283	313
1.864	289	285	274	312
1.865	287	281	274	305
1.866	280	285	277	300
1.867	278	289	283	300
1.868	289	288	285	307
1.869	305	287	287	307
1.87	312	291	295	297
1.871	302	295	303	295
1.872	289	296	307	305
1.873	288	292	307	312
1.874	297	289	305	309
1.875	300	293	300	301
1.876	290	297	296	299
1.877	275	300	294	301
1.878	269	299	291	309
1.879	279	302	289	312
1.88	291	307	292	306
1.881	294	310	298	304
1.882	291	309	301	308
1.883	289	299	300	314
1.884	296	292	300	314
1.885	307	296	303	308
1.886	306	300	305	307
1.887	298	297	306	310
1.888	292	294	303	314
1.889	292	294	298	318
1.89	296	302	295	313
1.891	302	311	294	308
1.892	302	309	293	312
1.893	301	300	291	317
1.894	304	297	287	315
1.895	311	297	290	310
1.896	316	296	296	307
1.897	315	292	297	307
1.898	307	285	296	312
1.899	307	281	294	316
1.9	309	288	292	310
1.901	308	303	291	307
1.902	306	305	290	315
1.903	302	294	287	322
1.904	300	291	281	321
1.905	303	297	274	309
1.906	304	303	273	297
1.907	303	300	275	297
1.908	299	286	276	302
1.909	293	276	278	303
1.91	292	285	281	295
1.911	294	301	286	288
1.912	298	303	289	296
1.913	300	290	283	309
1.914	296	278	277	310
1.915	301	288	281	300
1.916	310	305	290	293
1.917	310	309	290	294
1.918	301	299	286	304
1.919	294	291	284	310
1.92	297	298	289	302
1.921	305	316	295	296
1.922	308	323	292	301
1.923	305	313	280	313
1.924	303	296	273	316
1.925	302	293	273	302
1.926	303	305	281	286
1.927	301	311	289	285
1.928	295	300	288	293
1.929	290	288	281	295
1.93	293	294	279	287
1.931	298	311	286	281
1.932	303	320	293	284
1.933	306	315	289	295
1.934	305	308	276	303
1.935	308	312	270	303
1.936	317	321	276	299
1.937	320	324	285	299
1.938	313	314	285	300
1.939	303	304	279	299
1.94	296	303	281	292
1.941	291	310	290	286
1.942	288	312	298	283
1.943	286	305	295	289
1.944	285	297	286	298
1.945	288	300	288	304
1.946	300	313	302	303
1.947	315	318	313	302
1.948	324	309	310	307
1.949	321	300	298	307
1.95	312	301	295	298
1.951	308	308	304	290
1.952	305	308	308	289
1.953	298	301	297	294
1.954	291	288	287	302
1.955	288	283	291	304
1.956	291	293	303	298
1.957	299	303	306	296
1.958	312	301	298	297
1.959	318	292	288	293
1.96	319	291	286	287
1.961	322	300	291	284
1.962	327	307	296	282
1.963	326	297	294	285
1.964	319	284	282	291
1.965	308	281	280	294
1.966	297	288	294	295
1.967	290	293	310	297
1.968	293	287	310	295
1.969	300	279	301	290
1.97	302	280	296	288
1.971	302	290	296	294
1.972	307	299	300	297
1.973	313	299	299	295
1.974	317	292	287	296
1.975	319	284	278	295
1.976	323	286	279	291
1.977	320	291	287	287
1.978	316	283	291	284
1.979	319	268	287	278
1.98	319	262	286	276
1.981	317	268	290	284
1.982	312	282	294	294
1.983	306	290	296	298
1.984	302	291	296	300
1.985	303	290	293	308
1.986	307	292	290	317
1.987	308	297	289	318
1.988	304	298	289	312
1.989	301	290	289	305
1.99	305	282	291	303
1.991	309	283	291	303
1.992	311	288	289	301
1.993	309	293	287	295
1.994	306	297	287	291
1.995	305	298	286	297
1.996	307	297	287	310
1.997	308	302	289	314
[truncated: 3,003 more rows]
