# Supplementary material for: Pressure encryption toward physically uncopiable anti-counterfeiting
Source: Nat Commun. 2025 Jul 5;16:6203. doi: 10.1038/s41467-025-61509-3 (PMC12228716; doi:10.1038/s41467-025-61509-3)
Supplement: Supplementary file 3 — Source data [file 41467_2025_61509_MOESM3_ESM.zip › Source Data/Figure 3.xlsx]

## Sheet: Fig. 3a
Wavenumber (cm-1)	Pressure (GPa)	1 atm	1.1	2.02	3.3	4.2	5.1	6.5	7.4	8.1	9.1	10.1	12.2	14.2	18.1	23.2
4996.54		-2.76562	-1.46805	-0.14424	1.1863	2.48609	3.77788	5.06331	6.44782	7.77523	9.0879	10.434	11.7066	12.9805	14.3605	15.8116
4994.61		-2.76554	-1.46802	-0.14408	1.18624	2.48619	3.77796	5.06319	6.44786	7.77507	9.08786	10.4342	11.7067	12.9805	14.3606	15.8116
4992.68		-2.76548	-1.4681	-0.14392	1.18616	2.48634	3.77801	5.06315	6.44791	7.77493	9.08783	10.4343	11.7067	12.9805	14.3607	15.8116
4990.76		-2.76544	-1.46825	-0.1438	1.18611	2.48652	3.77798	5.06317	6.44795	7.77481	9.08777	10.4344	11.7067	12.9806	14.3608	15.8116
4988.83		-2.76541	-1.4684	-0.14376	1.18611	2.48667	3.77789	5.0632	6.44792	7.77471	9.08767	10.4345	11.7068	12.9807	14.3609	15.8116
4986.9		-2.76538	-1.46852	-0.1438	1.18616	2.48679	3.77783	5.06321	6.44782	7.77463	9.08758	10.4346	11.7069	12.9808	14.361	15.8116
4984.97		-2.76529	-1.46862	-0.14389	1.1862	2.48688	3.7778	5.06324	6.44774	7.77459	9.08752	10.4347	11.7071	12.9809	14.3611	15.8117
4983.04		-2.76516	-1.46875	-0.14401	1.18622	2.487	3.77773	5.06333	6.44766	7.77459	9.08751	10.4348	11.7071	12.981	14.3612	15.8117
4981.11		-2.76506	-1.46895	-0.14416	1.18625	2.48715	3.7776	5.06349	6.44757	7.77464	9.08751	10.435	11.7071	12.9811	14.3613	15.8118
4979.18		-2.76504	-1.46916	-0.14434	1.18632	2.4873	3.77741	5.0637	6.4475	7.77475	9.0875	10.435	11.7071	12.9811	14.3614	15.812
4977.26		-2.76508	-1.46937	-0.14449	1.18638	2.48741	3.77718	5.06396	6.44746	7.77488	9.08751	10.435	11.7072	12.9811	14.3615	15.8121
4975.33		-2.76515	-1.46959	-0.14459	1.18645	2.48748	3.77694	5.06424	6.44741	7.77503	9.08754	10.435	11.7074	12.9811	14.3616	15.8122
4973.4		-2.76521	-1.46977	-0.14466	1.18662	2.48756	3.77678	5.06454	6.44734	7.7752	9.08762	10.4349	11.7076	12.9812	14.3617	15.8122
4971.47		-2.76523	-1.46983	-0.14476	1.18689	2.48761	3.77672	5.06482	6.44726	7.7754	9.08776	10.4348	11.7077	12.9814	14.3618	15.8123
4969.54		-2.76524	-1.46982	-0.14494	1.1871	2.48755	3.77668	5.06503	6.44717	7.77559	9.0879	10.4347	11.7077	12.9815	14.3619	15.8123
4967.61		-2.7653	-1.46987	-0.14515	1.18718	2.48741	3.77661	5.06519	6.4471	7.77577	9.08802	10.4346	11.7078	12.9815	14.362	15.8123
4965.69		-2.76546	-1.47001	-0.14533	1.18723	2.48726	3.77652	5.06533	6.44709	7.77597	9.08812	10.4346	11.7079	12.9816	14.3621	15.8124
4963.76		-2.76567	-1.47018	-0.14548	1.18729	2.48713	3.77643	5.06547	6.44713	7.77619	9.08824	10.4346	11.708	12.9816	14.3623	15.8125
4961.83		-2.76585	-1.47032	-0.14562	1.18735	2.48701	3.77641	5.06563	6.44719	7.77642	9.08839	10.4345	11.7082	12.9817	14.3623	15.8127
4959.9		-2.76597	-1.47039	-0.14574	1.18739	2.48689	3.77644	5.06575	6.44725	7.77661	9.08854	10.4343	11.7083	12.9818	14.3624	15.8128
4957.97		-2.76606	-1.47041	-0.14583	1.18743	2.4868	3.77647	5.0658	6.44729	7.77676	9.08868	10.4342	11.7084	12.9819	14.3624	15.8128
4956.04		-2.76616	-1.47036	-0.14593	1.18747	2.48671	3.77648	5.0658	6.44734	7.77688	9.08878	10.4342	11.7086	12.982	14.3624	15.8128
4954.12		-2.76626	-1.47019	-0.14607	1.18745	2.48658	3.77652	5.06577	6.4474	7.77698	9.08887	10.4342	11.7087	12.982	14.3625	15.8127
4952.19		-2.76636	-1.46996	-0.14625	1.18731	2.4864	3.77664	5.06573	6.44745	7.77706	9.08899	10.4342	11.7088	12.982	14.3625	15.8127
4950.26		-2.76649	-1.46976	-0.14637	1.18713	2.48622	3.77683	5.06569	6.44749	7.77714	9.08914	10.4342	11.7088	12.9821	14.3626	15.8128
4948.33		-2.76659	-1.4696	-0.14637	1.18706	2.48609	3.77705	5.06564	6.44757	7.77725	9.08929	10.4343	11.7088	12.9822	14.3626	15.8129
4946.4		-2.7666	-1.46939	-0.14629	1.1871	2.48604	3.77729	5.06556	6.44777	7.77738	9.08942	10.4344	11.7089	12.9823	14.3627	15.8129
4944.47		-2.76654	-1.46912	-0.14617	1.18714	2.48605	3.77756	5.06543	6.44801	7.77745	9.08952	10.4346	11.709	12.9824	14.3628	15.813
4942.54		-2.76653	-1.46887	-0.14603	1.18709	2.48611	3.7778	5.06527	6.44825	7.77745	9.08965	10.4347	11.7091	12.9825	14.3628	15.813
4940.62		-2.76655	-1.46873	-0.14587	1.18697	2.48617	3.77801	5.06513	6.44852	7.77742	9.08983	10.4348	11.7092	12.9826	14.3629	15.8131
4938.69		-2.76657	-1.4687	-0.14572	1.18684	2.48624	3.77821	5.06501	6.44886	7.77738	9.09004	10.4351	11.7093	12.9827	14.3629	15.8133
4936.76		-2.76654	-1.46871	-0.14559	1.18675	2.48631	3.77837	5.06492	6.44917	7.77732	9.09017	10.4353	11.7093	12.9828	14.363	15.8133
4934.83		-2.76641	-1.46871	-0.14548	1.18666	2.48639	3.7785	5.06487	6.44938	7.77726	9.0902	10.4356	11.7094	12.9829	14.363	15.8133
4932.9		-2.7662	-1.46872	-0.14538	1.18658	2.48649	3.77864	5.06483	6.4495	7.77717	9.09018	10.4359	11.7095	12.983	14.363	15.8133
4930.97		-2.76597	-1.46876	-0.14526	1.18654	2.48665	3.77882	5.06479	6.4496	7.7771	9.09017	10.4361	11.7095	12.9832	14.3629	15.8133
4929.05		-2.76576	-1.46885	-0.14512	1.18659	2.48685	3.779	5.06475	6.44976	7.77704	9.0902	10.4363	11.7095	12.9833	14.363	15.8134
4927.12		-2.7656	-1.46897	-0.14497	1.18664	2.48706	3.77912	5.06474	6.44996	7.77704	9.09027	10.4366	11.7096	12.9835	14.3631	15.8135
4925.19		-2.76555	-1.46913	-0.14487	1.18666	2.48729	3.77916	5.06479	6.45012	7.77709	9.0903	10.4368	11.7098	12.9837	14.3632	15.8137
4923.26		-2.76556	-1.46927	-0.14482	1.18666	2.48756	3.7791	5.0649	6.45017	7.77714	9.09025	10.437	11.71	12.9839	14.3634	15.8137
4921.33		-2.76553	-1.46934	-0.14478	1.18669	2.48783	3.77904	5.06506	6.45022	7.77715	9.09015	10.4373	11.71	12.9839	14.3635	15.8138
4919.4		-2.76543	-1.46938	-0.14469	1.18684	2.48811	3.77906	5.06528	6.45033	7.77718	9.09008	10.4375	11.71	12.984	14.3636	15.8138
4917.48		-2.76531	-1.46943	-0.14459	1.18708	2.4884	3.77915	5.06555	6.45045	7.77728	9.09011	10.4376	11.7101	12.9841	14.3636	15.8139
4915.55		-2.76527	-1.46953	-0.14456	1.18732	2.48865	3.7792	5.06579	6.45045	7.77742	9.09014	10.4377	11.7101	12.9842	14.3637	15.814
4913.62		-2.76539	-1.46968	-0.1446	1.18752	2.48885	3.77916	5.06601	6.45036	7.77755	9.09013	10.4377	11.7103	12.9843	14.3636	15.8141
4911.69		-2.76561	-1.46986	-0.14466	1.18773	2.48901	3.77905	5.06625	6.45027	7.77765	9.09013	10.4377	11.7104	12.9845	14.3637	15.8141
4909.76		-2.76578	-1.46998	-0.14472	1.18798	2.48914	3.77894	5.0665	6.45023	7.77771	9.09018	10.4377	11.7106	12.9846	14.3637	15.8143
4907.83		-2.76585	-1.46999	-0.1448	1.18823	2.48923	3.77888	5.06677	6.45016	7.77778	9.09023	10.4376	11.7107	12.9847	14.3638	15.8145
4905.9		-2.76588	-1.46989	-0.1449	1.18848	2.48926	3.77885	5.06706	6.45002	7.77788	9.09029	10.4375	11.7108	12.9848	14.3639	15.8145
4903.98		-2.76593	-1.46971	-0.14497	1.18874	2.48928	3.77885	5.06738	6.44988	7.77807	9.09044	10.4375	11.711	12.9849	14.364	15.8146
4902.05		-2.76599	-1.46956	-0.145	1.18899	2.48934	3.77885	5.06772	6.44982	7.77833	9.09066	10.4375	11.7112	12.9851	14.3642	15.8147
4900.12		-2.7661	-1.46954	-0.14501	1.18919	2.48941	3.77881	5.06801	6.44981	7.77858	9.09081	10.4375	11.7114	12.9852	14.3644	15.8149
4898.19		-2.76627	-1.4696	-0.14505	1.1893	2.48941	3.77873	5.06817	6.44976	7.77874	9.09083	10.4374	11.7116	12.9853	14.3645	15.815
4896.26		-2.76643	-1.46958	-0.14517	1.18933	2.48933	3.77865	5.06823	6.44966	7.77886	9.09082	10.4373	11.7118	12.9853	14.3646	15.8151
4894.33		-2.76652	-1.46942	-0.14529	1.18938	2.48918	3.7786	5.06826	6.4496	7.77899	9.09091	10.4373	11.712	12.9852	14.3647	15.8152
4892.41		-2.76654	-1.4692	-0.14535	1.18947	2.48902	3.77862	5.06831	6.44961	7.77916	9.09111	10.4373	11.7122	12.9853	14.3648	15.8153
4890.48		-2.76652	-1.46898	-0.14539	1.18951	2.48885	3.77863	5.06831	6.44965	7.7793	9.09137	10.4374	11.7124	12.9855	14.3649	15.8155
4888.55		-2.76644	-1.46876	-0.14547	1.18946	2.48863	3.77864	5.06822	6.44966	7.77939	9.09168	10.4374	11.7126	12.9856	14.365	15.8156
4886.62		-2.76634	-1.46854	-0.14555	1.18935	2.4884	3.77868	5.06809	6.44968	7.77948	9.092	10.4374	11.7127	12.9856	14.3651	15.8157
4884.69		-2.76626	-1.4684	-0.14559	1.18922	2.48822	3.77881	5.06794	6.44979	7.77962	9.09231	10.4376	11.7128	12.9857	14.3652	15.8158
4882.76		-2.7662	-1.46836	-0.14555	1.18908	2.48808	3.77902	5.06779	6.45004	7.7798	9.09263	10.4379	11.7129	12.9858	14.3654	15.8159
4880.84		-2.76611	-1.46836	-0.14545	1.18892	2.48795	3.77928	5.06763	6.45034	7.77996	9.09293	10.4382	11.7131	12.9859	14.3656	15.8161
4878.91		-2.76597	-1.4683	-0.14533	1.18872	2.48781	3.7795	5.06745	6.4506	7.78007	9.09314	10.4385	11.7132	12.986	14.3657	15.8162
4876.98		-2.76579	-1.46818	-0.14521	1.18849	2.48771	3.77964	5.06728	6.45082	7.78014	9.09329	10.4387	11.7132	12.9861	14.3658	15.8163
4875.05		-2.76558	-1.46812	-0.14507	1.1883	2.4877	3.77977	5.06715	6.45107	7.78018	9.09345	10.4388	11.7132	12.9862	14.3659	15.8164
4873.12		-2.76539	-1.46815	-0.14489	1.18818	2.48775	3.77992	5.06706	6.45138	7.78023	9.09362	10.439	11.7133	12.9864	14.3661	15.8166
4871.19		-2.7653	-1.46823	-0.14471	1.18805	2.48778	3.78009	5.06698	6.4517	7.7803	9.09375	10.4392	11.7134	12.9865	14.3662	15.8167
4869.26		-2.76529	-1.4683	-0.14457	1.1879	2.48783	3.78025	5.06692	6.45203	7.78039	9.09379	10.4394	11.7134	12.9866	14.3664	15.8167
4867.34		-2.76527	-1.46839	-0.14442	1.18779	2.48796	3.78041	5.06692	6.45238	7.78049	9.09378	10.4396	11.7135	12.9867	14.3664	15.8168
4865.41		-2.76521	-1.46851	-0.14425	1.18775	2.48819	3.78063	5.06701	6.45274	7.78058	9.09375	10.4398	11.7137	12.9869	14.3665	15.8169
4863.48		-2.76518	-1.46869	-0.14406	1.18775	2.48851	3.78091	5.06716	6.4531	7.78066	9.09377	10.4401	11.7139	12.987	14.3667	15.8169
4861.55		-2.76516	-1.46886	-0.14394	1.18778	2.48886	3.78118	5.06735	6.45342	7.78071	9.09383	10.4405	11.714	12.9872	14.3669	15.817
4859.62		-2.76508	-1.46897	-0.14393	1.18789	2.48917	3.78136	5.06757	6.45367	7.78072	9.09387	10.4407	11.7141	12.9874	14.3671	15.8171
4857.69		-2.76498	-1.46901	-0.14398	1.18806	2.48943	3.78146	5.06783	6.45377	7.78072	9.09394	10.441	11.7141	12.9875	14.3672	15.8173
4855.77		-2.76501	-1.46907	-0.14402	1.18823	2.48967	3.78152	5.06809	6.45378	7.78073	9.09405	10.4412	11.7141	12.9875	14.3673	15.8173
4853.84		-2.76514	-1.46921	-0.14401	1.18838	2.49	3.78161	5.06839	6.4538	7.78078	9.09415	10.4415	11.7142	12.9876	14.3673	15.8174
4851.91		-2.76527	-1.46937	-0.14402	1.18857	2.49044	3.78175	5.06874	6.45388	7.7809	9.09421	10.4418	11.7143	12.9877	14.3674	15.8174
4849.98		-2.76538	-1.46947	-0.14409	1.18885	2.49091	3.78192	5.06909	6.45397	7.78106	9.09425	10.4421	11.7144	12.9878	14.3674	15.8175
4848.05		-2.76551	-1.46948	-0.14412	1.18918	2.49132	3.78208	5.0694	6.45403	7.78124	9.09433	10.4422	11.7145	12.988	14.3674	15.8176
4846.12		-2.76566	-1.46942	-0.14404	1.18962	2.49169	3.78224	5.06975	6.45408	7.78148	9.09447	10.4424	11.7145	12.9882	14.3674	15.8177
4844.2		-2.76573	-1.46931	-0.14383	1.1902	2.49206	3.7824	5.0702	6.4542	7.78181	9.09467	10.4425	11.7146	12.9884	14.3675	15.8178
4842.27		-2.7657	-1.46916	-0.14359	1.19086	2.49247	3.78255	5.07072	6.45436	7.7822	9.09488	10.4426	11.7148	12.9886	14.3677	15.818
4840.34		-2.76559	-1.46888	-0.14337	1.19148	2.49285	3.78266	5.0712	6.45448	7.78257	9.09505	10.4426	11.7149	12.9887	14.3678	15.8182
4838.41		-2.76546	-1.46848	-0.14316	1.192	2.49317	3.78275	5.07159	6.45451	7.78292	9.09518	10.4425	11.7151	12.9888	14.3679	15.8182
4836.48		-2.76531	-1.46799	-0.14294	1.19245	2.4934	3.78284	5.07192	6.4545	7.78323	9.09533	10.4424	11.7153	12.9889	14.3681	15.8182
4834.55		-2.76507	-1.46748	-0.14265	1.19287	2.49355	3.78293	5.07223	6.4545	7.78353	9.09548	10.4423	11.7155	12.9891	14.3682	15.8183
4832.62		-2.76475	-1.46692	-0.14228	1.19325	2.49362	3.78299	5.07254	6.45453	7.7838	9.09558	10.4421	11.7157	12.9892	14.3683	15.8184
4830.7		-2.76439	-1.46626	-0.14183	1.19358	2.49363	3.78307	5.07284	6.45463	7.78399	9.09563	10.442	11.7159	12.9893	14.3684	15.8185
4828.77		-2.764	-1.46552	-0.14133	1.19387	2.49358	3.7832	5.07312	6.45475	7.78407	9.09572	10.442	11.7161	12.9894	14.3684	15.8186
4826.84		-2.76355	-1.46477	-0.1408	1.19408	2.49351	3.78338	5.07333	6.4548	7.7841	9.09587	10.4419	11.7164	12.9895	14.3685	15.8187
4824.91		-2.76309	-1.4641	-0.14033	1.19423	2.49347	3.78358	5.07345	6.4548	7.78415	9.09605	10.442	11.7167	12.9896	14.3686	15.8188
4822.98		-2.76264	-1.46354	-0.14002	1.19429	2.49347	3.78376	5.07344	6.45479	7.78423	9.09618	10.4421	11.7169	12.9898	14.3686	15.8189
4821.05		-2.76224	-1.46307	-0.13989	1.19428	2.49342	3.78391	5.07329	6.4548	7.78429	9.09631	10.4422	11.717	12.9899	14.3687	15.8189
4819.13		-2.76194	-1.46273	-0.13984	1.19424	2.49332	3.78406	5.0731	6.45485	7.78433	9.0965	10.4423	11.7172	12.99	14.3688	15.819
4817.2		-2.7618	-1.46256	-0.13987	1.19415	2.49323	3.78423	5.07295	6.45494	7.78437	9.09679	10.4424	11.7174	12.9901	14.369	15.8192
4815.27		-2.76181	-1.46263	-0.13998	1.19397	2.49314	3.78437	5.07274	6.45504	7.78441	9.09711	10.4426	11.7175	12.9901	14.3691	15.8193
4813.34		-2.76188	-1.46292	-0.1402	1.19369	2.49303	3.78444	5.07244	6.45512	7.78444	9.0974	10.4428	11.7176	12.9902	14.3692	15.8194
4811.41		-2.76198	-1.46337	-0.14046	1.19335	2.49288	3.78449	5.07209	6.4552	7.78449	9.0977	10.443	11.7176	12.9902	14.3693	15.8194
4809.48		-2.76209	-1.46388	-0.1407	1.19299	2.49271	3.78453	5.07179	6.45535	7.78458	9.09802	10.4433	11.7176	12.9902	14.3695	15.8194
4807.56		-2.7622	-1.46435	-0.14091	1.19262	2.49254	3.78454	5.07154	6.4556	7.78467	9.09827	10.4435	11.7177	12.9903	14.3697	15.8196
4805.63		-2.76238	-1.4648	-0.14115	1.19224	2.49235	3.7845	5.07131	6.45591	7.78471	9.09836	10.4436	11.7178	12.9903	14.3699	15.8197
4803.7		-2.76271	-1.46532	-0.14141	1.1919	2.49217	3.78444	5.07106	6.45623	7.78471	9.09833	10.4437	11.7178	12.9904	14.37	15.8198
4801.77		-2.76317	-1.46597	-0.14162	1.19165	2.49207	3.78443	5.07088	6.45658	7.78476	9.0983	10.4438	11.7177	12.9905	14.37	15.8198
4799.84		-2.76367	-1.46664	-0.14172	1.19153	2.49212	3.78449	5.07087	6.45701	7.78487	9.09832	10.4441	11.7177	12.9906	14.3702	15.8199
4797.91		-2.7641	-1.46715	-0.14176	1.19145	2.49226	3.78458	5.07101	6.45743	7.78498	9.09834	10.4443	11.7176	12.9907	14.3703	15.82
4795.98		-2.76442	-1.46749	-0.14181	1.19134	2.49238	3.78465	5.07119	6.45773	7.78501	9.0983	10.4444	11.7176	12.9908	14.3704	15.8201
4794.06		-2.76466	-1.46775	-0.14188	1.19121	2.49247	3.78469	5.07135	6.45787	7.78495	9.09818	10.4446	11.7175	12.9909	14.3706	15.8201
4792.13		-2.76485	-1.46797	-0.14194	1.19113	2.4926	3.78474	5.07155	6.45788	7.78482	9.09803	10.4448	11.7174	12.991	14.3707	15.8201
4790.2		-2.76501	-1.46812	-0.14199	1.19113	2.49281	3.78485	5.07184	6.45779	7.78469	9.0979	10.445	11.7173	12.9912	14.3709	15.8202
4788.27		-2.76514	-1.46818	-0.14211	1.19124	2.49313	3.78502	5.07221	6.45765	7.78459	9.0978	10.4451	11.7173	12.9915	14.371	15.8203
4786.34		-2.76529	-1.46823	-0.14231	1.19145	2.49352	3.7852	5.07257	6.45752	7.78451	9.09774	10.4452	11.7174	12.9918	14.3711	15.8204
4784.41		-2.76546	-1.46826	-0.14255	1.19174	2.49392	3.78535	5.07287	6.45738	7.78448	9.09769	10.4453	11.7175	12.9921	14.3712	15.8206
4782.49		-2.76559	-1.46824	-0.14279	1.1921	2.49427	3.78541	5.07307	6.4572	7.78447	9.09763	10.4452	11.7176	12.9923	14.3712	15.8208
4780.56		-2.76563	-1.46819	-0.14299	1.1925	2.49453	3.78539	5.07318	6.45695	7.78447	9.09751	10.4451	11.7177	12.9924	14.3713	15.8209
4778.63		-2.76561	-1.46813	-0.14315	1.19286	2.49472	3.78529	5.07323	6.45669	7.78449	9.09733	10.4449	11.7178	12.9925	14.3713	15.8209
4776.7		-2.76559	-1.46806	-0.14321	1.1932	2.49491	3.78516	5.0733	6.45649	7.78459	9.09715	10.4448	11.718	12.9927	14.3714	15.8209
4774.77		-2.76559	-1.46793	-0.14316	1.19356	2.49511	3.78501	5.07343	6.45637	7.78479	9.09703	10.4448	11.7182	12.993	14.3715	15.821
4772.84		-2.76557	-1.46775	-0.14302	1.19389	2.49525	3.78481	5.07356	6.45629	7.78499	9.09696	10.4448	11.7185	12.9933	14.3717	15.8212
4770.92		-2.76547	-1.46751	-0.14287	1.19412	2.49524	3.7846	5.07365	6.45621	7.78513	9.09695	10.4448	11.7188	12.9936	14.3718	15.8214
4768.99		-2.76532	-1.46722	-0.14277	1.19427	2.49511	3.78437	5.07369	6.45614	7.78519	9.09697	10.4447	11.719	12.9937	14.3718	15.8215
4767.06		-2.76514	-1.46689	-0.14269	1.19437	2.49489	3.78413	5.07374	6.45609	7.78523	9.09701	10.4447	11.7193	12.9939	14.3719	15.8216
4765.13		-2.76497	-1.46651	-0.14259	1.19442	2.49459	3.78389	5.07386	6.45608	7.78531	9.09712	10.4447	11.7196	12.994	14.372	15.8217
4763.2		-2.76477	-1.46606	-0.14247	1.19442	2.49423	3.78375	5.07406	6.45612	7.78546	9.09733	10.4448	11.72	12.9943	14.3722	15.8219
4761.27		-2.76453	-1.4656	-0.1424	1.19432	2.49386	3.78373	5.07424	6.45616	7.78561	9.09764	10.4449	11.7204	12.9945	14.3723	15.822
4759.34		-2.76422	-1.46525	-0.14242	1.1941	2.49348	3.78377	5.07434	6.45614	7.78573	9.09798	10.445	11.7209	12.9946	14.3724	15.8221
4757.42		-2.76382	-1.46507	-0.14244	1.19377	2.49309	3.78384	5.07438	6.45607	7.78585	9.0983	10.4451	11.7213	12.9946	14.3724	15.8221
4755.49		-2.76337	-1.46505	-0.14243	1.19339	2.49274	3.784	5.07436	6.45604	7.78599	9.09863	10.4452	11.7217	12.9947	14.3724	15.8222
4753.56		-2.76304	-1.46516	-0.14242	1.19306	2.49248	3.78423	5.07427	6.45609	7.78613	9.099	10.4453	11.7221	12.9947	14.3725	15.8222
4751.63		-2.76293	-1.46534	-0.1424	1.19279	2.49238	3.78453	5.07416	6.45626	7.78625	9.09939	10.4456	11.7225	12.9947	14.3727	15.8223
4749.7		-2.763	-1.46553	-0.14236	1.19252	2.49238	3.78487	5.07401	6.45653	7.78637	9.09975	10.4458	11.7228	12.9948	14.3728	15.8225
4747.77		-2.76319	-1.46571	-0.14231	1.19227	2.49245	3.78522	5.07379	6.45686	7.78652	9.10007	10.4462	11.723	12.9948	14.3729	15.8228
4745.85		-2.76345	-1.46592	-0.14229	1.19211	2.49259	3.78556	5.07353	6.45719	7.7867	9.1004	10.4466	11.7233	12.9948	14.3729	15.823
4743.92		-2.76377	-1.46617	-0.14233	1.19208	2.49283	3.78586	5.07326	6.45746	7.78686	9.10078	10.4471	11.7234	12.9947	14.373	15.8232
4741.99		-2.76412	-1.46645	-0.14238	1.1921	2.4931	3.78604	5.07301	6.45772	7.78696	9.10116	10.4477	11.7235	12.9947	14.373	15.8233
4740.06		-2.76446	-1.46678	-0.14243	1.19213	2.49337	3.78612	5.07279	6.45799	7.78703	9.10149	10.4482	11.7234	12.9947	14.3731	15.8233
4738.13		-2.76475	-1.46713	-0.14247	1.19224	2.4936	3.78614	5.07264	6.4583	7.7871	9.10182	10.4487	11.7232	12.9947	14.3732	15.8234
4736.2		-2.76502	-1.46748	-0.14248	1.19246	2.4938	3.78616	5.0726	6.45863	7.78722	9.10226	10.4493	11.7231	12.9946	14.3733	15.8236
4734.28		-2.76526	-1.4678	-0.14241	1.19272	2.49401	3.7862	5.07271	6.45901	7.78742	9.10285	10.4499	11.723	12.9947	14.3735	15.8238
4732.35		-2.76549	-1.46808	-0.14226	1.19295	2.49421	3.78627	5.07287	6.45943	7.7877	9.1035	10.4504	11.7228	12.9948	14.3735	15.824
4730.42		-2.76573	-1.46831	-0.14208	1.19309	2.49433	3.78636	5.07299	6.45982	7.78804	9.10405	10.4506	11.7225	12.9949	14.3735	15.8241
4728.49		-2.76597	-1.4685	-0.1419	1.19316	2.49441	3.78647	5.07309	6.46021	7.78842	9.10439	10.4507	11.7223	12.9949	14.3736	15.8241
4726.56		-2.76614	-1.46858	-0.1417	1.19317	2.49452	3.7866	5.07325	6.46062	7.78888	9.10453	10.4505	11.7221	12.995	14.3737	15.8242
4724.63		-2.76619	-1.46852	-0.14151	1.19317	2.49469	3.78668	5.07349	6.46107	7.78943	9.1045	10.4504	11.7219	12.9952	14.3738	15.8243
4722.7		-2.76615	-1.46832	-0.14138	1.19322	2.49489	3.78668	5.07379	6.46161	7.79005	9.10428	10.4502	11.7218	12.9954	14.3739	15.8244
4720.78		-2.76604	-1.46801	-0.14134	1.19336	2.49513	3.78664	5.07415	6.46222	7.79069	9.10389	10.45	11.7216	12.9956	14.3739	15.8246
4718.85		-2.76587	-1.46763	-0.14137	1.19356	2.49539	3.78661	5.07465	6.46288	7.79125	9.10345	10.4498	11.7216	12.9958	14.3739	15.8247
4716.92		-2.76565	-1.46719	-0.14146	1.19375	2.49562	3.78664	5.07535	6.46353	7.79169	9.10303	10.4496	11.7216	12.9959	14.3739	15.8248
4714.99		-2.76536	-1.4667	-0.14161	1.19392	2.4958	3.78669	5.07624	6.46408	7.79193	9.10264	10.4494	11.7217	12.996	14.374	15.8249
4713.06		-2.765	-1.46618	-0.14185	1.19408	2.49595	3.78674	5.07727	6.46445	7.79191	9.10222	10.4491	11.722	12.9961	14.3742	15.8252
4711.13		-2.76458	-1.46573	-0.14212	1.1943	2.49609	3.78686	5.07837	6.46456	7.79166	9.10176	10.4489	11.7223	12.9961	14.3743	15.8254
4709.21		-2.76413	-1.46539	-0.14236	1.19454	2.49622	3.78711	5.07947	6.46431	7.79124	9.10131	10.4488	11.7226	12.9962	14.3744	15.8256
4707.28		-2.76366	-1.46514	-0.14259	1.19477	2.49635	3.78752	5.08052	6.46371	7.79074	9.10094	10.4487	11.7229	12.9963	14.3745	15.8257
4705.35		-2.76318	-1.46497	-0.14283	1.19498	2.49651	3.78809	5.08137	6.46291	7.79024	9.10071	10.4486	11.7231	12.9964	14.3746	15.8258
4703.42		-2.76277	-1.46486	-0.14301	1.19523	2.49675	3.78879	5.08189	6.4621	7.78982	9.10062	10.4486	11.7233	12.9964	14.3747	15.8259
4701.49		-2.76254	-1.46478	-0.14304	1.19557	2.49714	3.78962	5.08203	6.4614	7.78951	9.1007	10.4488	11.7236	12.9964	14.3748	15.8261
4699.56		-2.76249	-1.46472	-0.14292	1.19601	2.49774	3.79057	5.08184	6.46083	7.78932	9.10094	10.4491	11.724	12.9966	14.375	15.8263
4697.64		-2.7625	-1.46469	-0.14275	1.19655	2.49854	3.79147	5.08145	6.46036	7.78925	9.10134	10.4496	11.7243	12.9968	14.3752	15.8265
4695.71		-2.76255	-1.46472	-0.14257	1.19722	2.49945	3.79208	5.0809	6.45999	7.78932	9.10184	10.45	11.7246	12.997	14.3754	15.8266
4693.78		-2.76265	-1.46482	-0.1423	1.19799	2.50035	3.79226	5.08024	6.45975	7.78949	9.10246	10.4505	11.7248	12.9972	14.3755	15.8267
4691.85		-2.76277	-1.46489	-0.14183	1.19887	2.50114	3.79207	5.07962	6.45966	7.78973	9.10319	10.4508	11.725	12.9974	14.3756	15.8268
4689.92		-2.76291	-1.4649	-0.14116	1.19982	2.5017	3.79167	5.07911	6.45977	7.79006	9.10398	10.4511	11.7253	12.9977	14.3758	15.827
4687.99		-2.76309	-1.46485	-0.14031	1.20071	2.50184	3.79118	5.07868	6.46002	7.79053	9.10469	10.4514	11.7256	12.9981	14.3759	15.8273
4686.06		-2.76333	-1.46479	-0.13932	1.20137	2.50152	3.79073	5.07831	6.46037	7.79116	9.10526	10.4515	11.7259	12.9984	14.3761	15.8274
4684.14		-2.76356	-1.46466	-0.13821	1.20168	2.50087	3.79039	5.07799	6.46089	7.79191	9.1057	10.4517	11.7262	12.9987	14.3762	15.8275
4682.21		-2.76366	-1.46438	-0.13698	1.2016	2.50013	3.79018	5.07774	6.46161	7.79269	9.10611	10.4519	11.7266	12.999	14.3764	15.8276
4680.28		-2.7636	-1.46388	-0.1357	1.20114	2.49946	3.79008	5.07757	6.46249	7.79342	9.10649	10.4521	11.7271	12.9992	14.3766	15.8278
4678.35		-2.76335	-1.46314	-0.13448	1.20038	2.4989	3.79007	5.07751	6.46342	7.79402	9.10681	10.4524	11.7276	12.9995	14.3767	15.828
4676.42		-2.76293	-1.46222	-0.13344	1.19949	2.49848	3.79017	5.07756	6.46433	7.79444	9.10706	10.4527	11.728	12.9997	14.3768	15.8282
4674.49		-2.76237	-1.46123	-0.13271	1.19869	2.49823	3.79032	5.0778	6.46522	7.79472	9.10728	10.4531	11.7283	12.9998	14.3769	15.8285
4672.57		-2.76162	-1.4603	-0.13245	1.19808	2.49816	3.79052	5.07826	6.46606	7.79494	9.10753	10.4535	11.7287	13	14.3771	15.8287
4670.64		-2.7607	-1.45948	-0.13266	1.1977	2.49828	3.79079	5.07891	6.46681	7.79512	9.10786	10.4541	11.7291	13.0002	14.3772	15.8291
4668.71		-2.75966	-1.45879	-0.13324	1.1975	2.49851	3.79117	5.07964	6.4674	7.79524	9.10822	10.4547	11.7294	13.0003	14.3774	15.8294
4666.78		-2.7586	-1.45835	-0.134	1.19742	2.49882	3.79166	5.08039	6.46777	7.79532	9.10856	10.4552	11.7297	13.0003	14.3775	15.8297
4664.85		-2.75758	-1.45831	-0.13473	1.19744	2.49921	3.79226	5.0811	6.468	7.79541	9.10888	10.4557	11.7298	13.0001	14.3777	15.8299
4662.92		-2.75673	-1.45866	-0.13526	1.19758	2.49975	3.79303	5.08175	6.46823	7.79559	9.1092	10.4562	11.7298	13	14.3779	15.8301
4661		-2.75617	-1.45924	-0.13558	1.19788	2.50048	3.79394	5.08233	6.46854	7.79587	9.10949	10.4566	11.7298	12.9999	14.3782	15.8305
4659.07		-2.75594	-1.45981	-0.13576	1.19833	2.50136	3.79483	5.0828	6.46883	7.79616	9.10972	10.457	11.7297	12.9998	14.3784	15.8308
4657.14		-2.75604	-1.4602	-0.13584	1.19887	2.50229	3.79555	5.08312	6.46903	7.79634	9.10987	10.4574	11.7295	12.9996	14.3786	15.8312
4655.21		-2.75636	-1.46031	-0.1358	1.1995	2.50323	3.79603	5.08333	6.46914	7.79644	9.10995	10.4576	11.7291	12.9994	14.3788	15.8314
4653.28		-2.75675	-1.46015	-0.13568	1.20027	2.50419	3.79626	5.08355	6.46921	7.79655	9.11002	10.4577	11.7287	12.9993	14.379	15.8316
4651.35		-2.7571	-1.45978	-0.13548	1.20121	2.50513	3.79632	5.08387	6.4693	7.79672	9.11008	10.4578	11.7283	12.9992	14.3792	15.8319
4649.42		-2.75734	-1.45928	-0.13519	1.20229	2.50594	3.79634	5.08427	6.46937	7.79693	9.1101	10.4578	11.7278	12.9991	14.3795	15.8322
4647.5		-2.75748	-1.45868	-0.13477	1.20341	2.5065	3.79637	5.08464	6.46939	7.79711	9.10999	10.4576	11.7274	12.999	14.3798	15.8325
4645.57		-2.75755	-1.45803	-0.13427	1.20446	2.5068	3.79635	5.08497	6.46935	7.79727	9.10975	10.4572	11.7269	12.999	14.3801	15.8328
4643.64		-2.75756	-1.45738	-0.13381	1.20527	2.50687	3.79623	5.08527	6.46926	7.79737	9.1094	10.4567	11.7265	12.9989	14.3803	15.833
4641.71		-2.75755	-1.45673	-0.13341	1.20581	2.50678	3.79601	5.08556	6.46913	7.7974	9.10899	10.4561	11.7261	12.9989	14.3806	15.8333
4639.78		-2.75755	-1.45614	-0.13298	1.2061	2.50663	3.79579	5.08582	6.46894	7.79736	9.10858	10.4554	11.7257	12.9989	14.3809	15.8337
4637.85		-2.75762	-1.45574	-0.13253	1.2062	2.50641	3.79561	5.08599	6.46869	7.79726	9.10814	10.4548	11.7254	12.999	14.3812	15.8341
4635.93		-2.75779	-1.4556	-0.13221	1.2061	2.50604	3.79542	5.08605	6.46835	7.79706	9.10761	10.4541	11.7252	12.9992	14.3815	15.8345
4634		-2.75805	-1.4557	-0.13221	1.20577	2.50549	3.79521	5.08599	6.46795	7.79673	9.10699	10.4534	11.725	12.9993	14.3817	15.8348
4632.07		-2.75838	-1.45597	-0.13258	1.20523	2.50486	3.79497	5.08585	6.46748	7.79632	9.10636	10.4527	11.7249	12.9995	14.382	15.835
4630.14		-2.75875	-1.45639	-0.13325	1.20456	2.50422	3.79472	5.08564	6.46697	7.7959	9.1058	10.4521	11.7249	12.9997	14.3823	15.8353
4628.21		-2.75918	-1.45692	-0.1341	1.20384	2.50362	3.79451	5.0854	6.46644	7.79549	9.10538	10.4516	11.7249	13	14.3826	15.8356
4626.28		-2.75971	-1.4576	-0.135	1.2031	2.50304	3.79437	5.08509	6.46591	7.79506	9.1051	10.4512	11.725	13.0003	14.3829	15.8359
4624.36		-2.76028	-1.45848	-0.1359	1.20234	2.50246	3.79428	5.08464	6.46538	7.79458	9.10489	10.451	11.7251	13.0006	14.3833	15.8362
4622.43		-2.76078	-1.45956	-0.13675	1.20158	2.50195	3.7942	5.08406	6.46484	7.79404	9.10471	10.4507	11.7253	13.001	14.3836	15.8365
4620.5		-2.76119	-1.4607	-0.13746	1.20092	2.50155	3.7941	5.08344	6.4643	7.7935	9.10458	10.4505	11.7256	13.0013	14.3839	15.8368
4618.57		-2.76156	-1.46176	-0.13798	1.20043	2.5013	3.79403	5.08285	6.46384	7.79306	9.10454	10.4504	11.7259	13.0017	14.3842	15.8371
4616.64		-2.7619	-1.46267	-0.13827	1.20013	2.50123	3.79397	5.08224	6.46348	7.79271	9.10458	10.4504	11.7263	13.0021	14.3845	15.8375
4614.71		-2.76222	-1.46345	-0.13839	1.19996	2.50127	3.7939	5.08153	6.46319	7.7924	9.10463	10.4504	11.7267	13.0024	14.3848	15.8379
4612.78		-2.7625	-1.46411	-0.13841	1.19988	2.50128	3.79378	5.08077	6.46294	7.79208	9.10469	10.4505	11.727	13.0028	14.3851	15.8382
4610.86		-2.76272	-1.4646	-0.13834	1.19984	2.50119	3.7936	5.08	6.46274	7.79176	9.10481	10.4506	11.7274	13.0033	14.3855	15.8385
4608.93		-2.76285	-1.46491	-0.13818	1.19974	2.50104	3.79335	5.07926	6.4626	7.79148	9.10496	10.4508	11.7277	13.0037	14.3858	15.8388
4607		-2.76289	-1.4651	-0.1379	1.19958	2.5009	3.79302	5.07856	6.46254	7.79127	9.1051	10.4511	11.7281	13.0041	14.3861	15.839
4605.07		-2.76285	-1.4652	-0.13755	1.1994	2.50079	3.79264	5.07795	6.46256	7.79113	9.10522	10.4513	11.7284	13.0046	14.3865	15.8393
4603.14		-2.76276	-1.46514	-0.1372	1.19922	2.50066	3.79218	5.07744	6.46263	7.79103	9.10534	10.4517	11.7288	13.0051	14.3869	15.8396
4601.21		-2.76262	-1.46484	-0.13695	1.19903	2.50044	3.79168	5.07705	6.4627	7.79096	9.10542	10.452	11.7292	13.0055	14.3872	15.8399
4599.29		-2.76235	-1.46427	-0.13685	1.1988	2.50015	3.79119	5.07677	6.46277	7.79091	9.10543	10.4524	11.7296	13.0059	14.3874	15.8402
4597.36		-2.76196	-1.46353	-0.13689	1.19854	2.49984	3.79073	5.07661	6.46287	7.79088	9.10543	10.4528	11.73	13.0063	14.3877	15.8404
4595.43		-2.76157	-1.46282	-0.13709	1.19824	2.49953	3.79038	5.07658	6.46302	7.79085	9.1055	10.4532	11.7304	13.0068	14.388	15.8407
4593.5		-2.76128	-1.46235	-0.13738	1.19794	2.49924	3.7901	5.07665	6.46315	7.79083	9.10565	10.4536	11.7308	13.0073	14.3883	15.8409
4591.57		-2.76107	-1.46208	-0.13774	1.19762	2.499	3.78983	5.0768	6.46319	7.79083	9.10579	10.454	11.7312	13.0078	14.3887	15.8412
4589.64		-2.76086	-1.46192	-0.13821	1.19726	2.49877	3.78953	5.07698	6.46313	7.79082	9.1059	10.4544	11.7315	13.0082	14.389	15.8414
4587.72		-2.76066	-1.46178	-0.1388	1.19691	2.49856	3.78926	5.07719	6.46305	7.79087	9.10599	10.4548	11.7318	13.0086	14.3893	15.8416
4585.79		-2.76059	-1.46168	-0.13944	1.19668	2.49842	3.78909	5.07748	6.46306	7.79103	9.10612	10.4552	11.7322	13.0091	14.3896	15.8418
4583.86		-2.76068	-1.46164	-0.1401	1.1966	2.4984	3.78899	5.07782	6.46315	7.79129	9.10632	10.4557	11.7326	13.0096	14.3899	15.8421
4581.93		-2.76093	-1.4617	-0.14076	1.19661	2.4984	3.7889	5.07817	6.46324	7.79157	9.10659	10.4562	11.733	13.0101	14.3902	15.8424
4580		-2.76122	-1.46183	-0.14144	1.19662	2.49835	3.78876	5.07852	6.46327	7.79185	9.10689	10.4568	11.7335	13.0106	14.3905	15.8427
4578.07		-2.76151	-1.46208	-0.14205	1.19662	2.49823	3.7886	5.07888	6.46323	7.79213	9.10718	10.4573	11.734	13.011	14.3908	15.8429
4576.14		-2.76186	-1.46249	-0.14249	1.19665	2.49806	3.78849	5.07926	6.46315	7.79243	9.10747	10.4577	11.7346	13.0115	14.3911	15.8431
4574.22		-2.76227	-1.46304	-0.14275	1.1967	2.49793	3.78848	5.07964	6.46311	7.79278	9.1078	10.4581	11.7352	13.0119	14.3914	15.8433
4572.29		-2.7627	-1.46362	-0.14294	1.19675	2.49786	3.7886	5.08	6.46316	7.79321	9.10823	10.4584	11.7357	13.0122	14.3917	15.8435
4570.36		-2.76308	-1.46413	-0.1431	1.19681	2.49782	3.7888	5.0803	6.46334	7.79371	9.10874	10.4588	11.7363	13.0126	14.3921	15.8437
4568.43		-2.76345	-1.46458	-0.14318	1.19688	2.4978	3.78899	5.08055	6.46363	7.79428	9.10927	10.4593	11.7369	13.0129	14.3924	15.844
4566.5		-2.76388	-1.46502	-0.14313	1.19697	2.49782	3.78914	5.08075	6.46399	7.7949	9.10983	10.4598	11.7376	13.0132	14.3927	15.8443
4564.57		-2.7643	-1.46541	-0.14292	1.19709	2.49787	3.78931	5.08092	6.4644	7.79556	9.11048	10.4603	11.7382	13.0134	14.393	15.8445
4562.65		-2.7646	-1.46572	-0.14262	1.19722	2.49791	3.78954	5.08111	6.46483	7.79623	9.11121	10.4609	11.7388	13.0136	14.3934	15.8446
4560.72		-2.76476	-1.46594	-0.14234	1.19728	2.49791	3.7898	5.08134	6.46527	7.79685	9.11196	10.4615	11.7394	13.0138	14.3937	15.8447
4558.79		-2.76484	-1.46614	-0.14212	1.19723	2.49784	3.79005	5.08158	6.46577	7.79742	9.11272	10.462	11.7399	13.0139	14.394	15.8448
4556.86		-2.76489	-1.46634	-0.14186	1.19716	2.49777	3.79035	5.08184	6.46633	7.79798	9.1135	10.4626	11.7404	13.014	14.3943	15.8449
4554.93		-2.76487	-1.46651	-0.14154	1.19714	2.49778	3.79076	5.08211	6.46698	7.79857	9.11433	10.4632	11.7408	13.0142	14.3947	15.8451
4553		-2.76473	-1.46662	-0.14118	1.19715	2.49792	3.79127	5.08235	6.46769	7.79918	9.1152	10.4638	11.7411	13.0143	14.3951	15.8453
4551.08		-2.76451	-1.46662	-0.14086	1.19716	2.49816	3.79183	5.08257	6.46841	7.7998	9.11602	10.4644	11.7414	13.0144	14.3955	15.8455
4549.15		-2.76427	-1.46653	-0.1406	1.19716	2.49845	3.79239	5.08281	6.46914	7.80046	9.11679	10.4649	11.7416	13.0145	14.3959	15.8457
4547.22		-2.76402	-1.4664	-0.14042	1.19718	2.49877	3.79294	5.08308	6.46986	7.80114	9.11749	10.4653	11.7418	13.0147	14.3962	15.8458
4545.29		-2.76374	-1.46628	-0.14028	1.19725	2.49913	3.79347	5.08335	6.47063	7.80182	9.11811	10.4656	11.7419	13.0149	14.3964	15.846
4543.36		-2.76348	-1.46615	-0.14012	1.19742	2.49959	3.79401	5.08364	6.47147	7.80247	9.11864	10.4658	11.7419	13.0153	14.3968	15.8461
4541.43		-2.76328	-1.46599	-0.13989	1.19769	2.5002	3.79459	5.08398	6.47239	7.80309	9.1191	10.4661	11.7419	13.0157	14.3971	15.8462
4539.5		-2.76312	-1.46574	-0.13964	1.19805	2.5009	3.79521	5.08436	6.47331	7.80361	9.11946	10.4665	11.742	13.0161	14.3975	15.8463
4537.58		-2.76296	-1.46542	-0.13944	1.19846	2.50161	3.79581	5.08476	6.47416	7.80399	9.11968	10.4668	11.7421	13.0165	14.3978	15.8466
4535.65		-2.7628	-1.46504	-0.13931	1.19886	2.50227	3.79629	5.08515	6.47486	7.80424	9.11978	10.467	11.7422	13.0168	14.398	15.8467
4533.72		-2.76267	-1.46464	-0.13924	1.19926	2.50292	3.79663	5.08555	6.47542	7.80437	9.11984	10.4671	11.7422	13.0173	14.3981	15.8468
4531.79		-2.76259	-1.4642	-0.13918	1.19974	2.50357	3.79689	5.08599	6.47584	7.80444	9.11987	10.4672	11.7423	13.0178	14.3983	15.8467
4529.86		-2.76257	-1.46373	-0.13907	1.20035	2.50422	3.79716	5.08652	6.47612	7.80453	9.11987	10.4673	11.7424	13.0183	14.3984	15.8467
4527.93		-2.76257	-1.46325	-0.13887	1.20106	2.5048	3.79745	5.08715	6.47631	7.80467	9.11984	10.4674	11.7427	13.0189	14.3986	15.8468
4526.01		-2.76257	-1.46276	-0.1386	1.20178	2.50527	3.79772	5.0878	6.47646	7.80486	9.11978	10.4676	11.7431	13.0196	14.3988	15.8469
4524.08		-2.7626	-1.46226	-0.1383	1.20242	2.50565	3.79797	5.08838	6.47663	7.80507	9.11974	10.4678	11.7435	13.0202	14.3991	15.847
4522.15		-2.76264	-1.46175	-0.13793	1.20296	2.506	3.79821	5.08887	6.47686	7.80526	9.11972	10.468	11.7439	13.0209	14.3993	15.8471
4520.22		-2.76264	-1.46122	-0.1375	1.20338	2.50635	3.79844	5.08934	6.4771	7.80543	9.11969	10.4683	11.7444	13.0215	14.3995	15.8471
4518.29		-2.76257	-1.46067	-0.13705	1.20372	2.50669	3.79865	5.08987	6.47727	7.80562	9.11965	10.4687	11.7448	13.0222	14.3996	15.8471
4516.36		-2.76238	-1.46005	-0.13668	1.20402	2.50701	3.79886	5.09049	6.47737	7.80586	9.11967	10.469	11.7454	13.0228	14.3997	15.8471
4514.44		-2.76205	-1.45936	-0.1364	1.20435	2.50737	3.79908	5.09115	6.47748	7.80613	9.11979	10.4694	11.7462	13.0234	14.3997	15.8472
4512.51		-2.76161	-1.45866	-0.13617	1.20475	2.50774	3.79935	5.09179	6.47764	7.80638	9.12002	10.4698	11.747	13.024	14.3999	15.8473
4510.58		-2.76111	-1.45811	-0.13599	1.20519	2.50804	3.79966	5.0924	6.47778	7.80666	9.12033	10.4703	11.7478	13.0245	14.4	15.8473
4508.65		-2.7605	-1.45777	-0.13584	1.2056	2.50821	3.79999	5.09299	6.47785	7.807	9.12072	10.4708	11.7487	13.025	14.4002	15.8473
4506.72		-2.7598	-1.45769	-0.13564	1.20595	2.50831	3.80036	5.09358	6.47788	7.8074	9.12119	10.4714	11.7496	13.0253	14.4003	15.8473
4504.79		-2.75907	-1.45786	-0.13533	1.20624	2.50849	3.80082	5.09418	6.47802	7.80783	9.12172	10.4721	11.7506	13.0257	14.4004	15.8473
4502.86		-2.75838	-1.45818	-0.13492	1.20653	2.5088	3.80141	5.09477	6.4783	7.80827	9.12229	10.4729	11.7515	13.0261	14.4005	15.8473
4500.94		-2.7578	-1.45845	-0.13444	1.20688	2.50918	3.8021	5.09532	6.47862	7.80876	9.12296	10.4738	11.7524	13.0266	14.4005	15.8473
4499.01		-2.75738	-1.45853	-0.13387	1.2073	2.50962	3.80283	5.09583	6.47896	7.80933	9.12382	10.4748	11.7533	13.027	14.4004	15.8473
4497.08		-2.75707	-1.45841	-0.13319	1.20779	2.51014	3.80363	5.09628	6.47939	7.81002	9.12493	10.476	11.7542	13.0275	14.4004	15.8474
4495.15		-2.7568	-1.45814	-0.13246	1.20833	2.51073	3.80451	5.09666	6.4799	7.81081	9.12623	10.4773	11.755	13.0279	14.4004	15.8474
4493.22		-2.75647	-1.4578	-0.13171	1.20893	2.51141	3.80542	5.09695	6.48048	7.8117	9.12764	10.4786	11.7557	13.0282	14.4003	15.8474
4491.29		-2.75599	-1.4574	-0.13087	1.20959	2.51224	3.8063	5.0972	6.4812	7.81271	9.12915	10.4799	11.7564	13.0286	14.4002	15.8473
4489.37		-2.75539	-1.45691	-0.12994	1.21034	2.51318	3.80709	5.09746	6.48207	7.81384	9.13076	10.481	11.7571	13.029	14.4002	15.8473
4487.44		-2.75469	-1.45627	-0.12893	1.21116	2.51411	3.80778	5.09775	6.4831	7.81508	9.1324	10.482	11.7579	13.0295	14.4001	15.8474
4485.51		-2.75391	-1.45544	-0.12788	1.21201	2.51497	3.80838	5.09808	6.4843	7.81645	9.13396	10.4829	11.7586	13.0298	14.4	15.8474
4483.58		-2.75311	-1.45448	-0.12678	1.21286	2.51574	3.80895	5.09847	6.48572	7.81796	9.13536	10.4837	11.7594	13.0301	14.3999	15.8475
4481.65		-2.75234	-1.45344	-0.12564	1.21369	2.5164	3.80951	5.09892	6.48735	7.81958	9.13653	10.4844	11.7601	13.0304	14.3999	15.8475
4479.72		-2.75162	-1.45234	-0.12439	1.21447	2.51699	3.81009	5.09955	6.48911	7.82126	9.13748	10.4852	11.7608	13.0306	14.3999	15.8475
4477.8		-2.75092	-1.45113	-0.12305	1.21516	2.51758	3.81073	5.10041	6.49101	7.82291	9.13835	10.4861	11.7616	13.0308	14.3999	15.8475
4475.87		-2.75032	-1.44973	-0.12163	1.21575	2.51818	3.81143	5.10147	6.493	7.82439	9.13922	10.487	11.7625	13.031	14.3999	15.8475
4473.94		-2.74985	-1.44814	-0.1202	1.21623	2.51881	3.81222	5.10271	6.49494	7.82558	9.14007	10.4878	11.7633	13.0311	14.3999	15.8476
4472.01		-2.74943	-1.44645	-0.11892	1.21661	2.51946	3.81309	5.10413	6.4966	7.82646	9.14086	10.4887	11.764	13.031	14.3999	15.8476
4470.08		-2.74905	-1.44481	-0.11793	1.21697	2.52019	3.81407	5.1057	6.4979	7.82715	9.14165	10.4897	11.7647	13.0308	14.4	15.8477
4468.15		-2.74878	-1.44334	-0.11734	1.21736	2.52101	3.81516	5.10732	6.4989	7.82778	9.14246	10.4907	11.7653	13.0307	14.4	15.8477
4466.22		-2.74864	-1.44207	-0.11713	1.21786	2.52194	3.81641	5.10886	6.49972	7.82843	9.14326	10.4917	11.7659	13.0305	14.3999	15.8477
4464.3		-2.74855	-1.44104	-0.1172	1.21852	2.52303	3.81783	5.11025	6.5005	7.82913	9.14404	10.4927	11.7663	13.0304	14.3999	15.8476
4462.37		-2.74846	-1.44032	-0.11741	1.21942	2.52434	3.81938	5.11149	6.50132	7.82984	9.14484	10.4937	11.7666	13.0302	14.3999	15.8476
4460.44		-2.7484	-1.44001	-0.11767	1.22054	2.52587	3.82091	5.11259	6.50219	7.83056	9.14569	10.4948	11.7668	13.0301	14.3999	15.8476
4458.51		-2.74834	-1.44006	-0.11785	1.22185	2.52756	3.82225	5.11362	6.50301	7.83132	9.14657	10.4958	11.7668	13.03	14.4	15.8476
4456.58		-2.74826	-1.44032	-0.11787	1.22333	2.52926	3.82331	5.1146	6.50374	7.83215	9.14742	10.4967	11.7668	13.0299	14.4001	15.8477
4454.65		-2.74823	-1.44069	-0.1177	1.22492	2.53078	3.82406	5.11554	6.50438	7.83302	9.14818	10.4974	11.7665	13.0299	14.4001	15.8478
4452.73		-2.74831	-1.44113	-0.11736	1.22649	2.53203	3.8246	5.11645	6.50496	7.83387	9.14881	10.4979	11.7662	13.0298	14.4001	15.8478
4450.8		-2.74852	-1.44155	-0.11686	1.22791	2.53296	3.82508	5.11732	6.50553	7.83468	9.14928	10.4982	11.7658	13.0297	14.4001	15.8477
4448.87		-2.74881	-1.44191	-0.11624	1.22908	2.5336	3.82554	5.11815	6.50606	7.83544	9.14955	10.4983	11.7653	13.0296	14.4	15.8477
4446.94		-2.74909	-1.44224	-0.11553	1.22997	2.53405	3.82599	5.11893	6.5065	7.83611	9.14959	10.4981	11.7647	13.0295	14.3999	15.8477
4445.01		-2.74929	-1.44252	-0.11488	1.23063	2.53443	3.82642	5.11967	6.50688	7.83669	9.14946	10.4977	11.7641	13.0293	14.3998	15.8477
4443.08		-2.74938	-1.4427	-0.11451	1.23108	2.53478	3.82682	5.12031	6.5072	7.83717	9.14916	10.497	11.7635	13.0292	14.3998	15.8478
4441.16		-2.74939	-1.44286	-0.11452	1.23131	2.53502	3.82716	5.12084	6.50745	7.83745	9.14867	10.4962	11.7628	13.029	14.3998	15.8478
4439.23		-2.7493	-1.44316	-0.11482	1.23133	2.53508	3.82737	5.12127	6.50757	7.83749	9.14796	10.4952	11.7621	13.0288	14.3997	15.8478
4437.3		-2.74907	-1.44367	-0.11525	1.23116	2.53497	3.82745	5.12157	6.50754	7.83729	9.14705	10.494	11.7613	13.0285	14.3997	15.8478
4435.37		-2.74867	-1.44428	-0.11572	1.23082	2.53466	3.82743	5.12172	6.50733	7.83687	9.14598	10.4928	11.7605	13.0282	14.3996	15.8478
4433.44		-2.74821	-1.44492	-0.11617	1.23034	2.53419	3.82736	5.12169	6.50689	7.83625	9.14478	10.4914	11.7597	13.0277	14.3995	15.8478
4431.51		-2.74787	-1.44554	-0.11659	1.22973	2.5336	3.82722	5.12145	6.50617	7.83537	9.14348	10.49	11.7588	13.0273	14.3994	15.8479
4429.58		-2.74776	-1.4461	-0.11698	1.229	2.53291	3.827	5.12093	6.50511	7.83418	9.14217	10.4885	11.7579	13.0268	14.3994	15.8479
4427.66		-2.74783	-1.44658	-0.11733	1.22821	2.53217	3.82667	5.12013	6.50377	7.83273	9.14087	10.487	11.757	13.0263	14.3994	15.8479
4425.73		-2.74798	-1.44693	-0.1176	1.22743	2.5314	3.82623	5.11908	6.50226	7.83117	9.13954	10.4856	11.7562	13.0259	14.3994	15.8479
4423.8		-2.74818	-1.44712	-0.11777	1.22668	2.53069	3.82568	5.11783	6.5007	7.82958	9.13815	10.4842	11.7555	13.0254	14.3994	15.8479
4421.87		-2.7484	-1.44711	-0.11782	1.226	2.53012	3.82504	5.11639	6.49914	7.82796	9.13676	10.4828	11.7547	13.025	14.3993	15.8479
4419.94		-2.74861	-1.44695	-0.11778	1.22544	2.52961	3.8243	5.11479	6.49755	7.82632	9.13549	10.4816	11.754	13.0246	14.3993	15.848
4418.01		-2.7488	-1.4467	-0.11772	1.22496	2.52905	3.82344	5.11303	6.49593	7.82466	9.13434	10.4805	11.7534	13.0243	14.3992	15.8482
4416.09		-2.749	-1.44638	-0.11767	1.2245	2.5284	3.82245	5.11119	6.49437	7.82302	9.13325	10.4795	11.7527	13.0239	14.3992	15.8482
4414.16		-2.74918	-1.44599	-0.11766	1.22403	2.52769	3.82136	5.10943	6.4929	7.82146	9.13223	10.4786	11.7521	13.0235	14.3992	15.8482
4412.23		-2.74928	-1.44552	-0.11768	1.22353	2.52694	3.82026	5.10782	6.49154	7.82	9.13128	10.4777	11.7515	13.0231	14.3992	15.8481
4410.3		-2.74929	-1.44505	-0.11775	1.22299	2.52617	3.8192	5.10634	6.4903	7.81866	9.13043	10.4769	11.751	13.0228	14.3993	15.8481
4408.37		-2.74928	-1.44467	-0.11786	1.22242	2.52542	3.81821	5.10494	6.4892	7.81745	9.12973	10.4762	11.7505	13.0227	14.3994	15.8482
4406.44		-2.74927	-1.44441	-0.11798	1.22182	2.52477	3.8173	5.10363	6.48829	7.81642	9.12918	10.4756	11.7501	13.0226	14.3995	15.8483
4404.52		-2.7492	-1.4442	-0.11813	1.22124	2.52421	3.81645	5.10244	6.48757	7.81555	9.12872	10.4752	11.7499	13.0227	14.3996	15.8484
4402.59		-2.7491	-1.44398	-0.11841	1.22069	2.52369	3.8156	5.10138	6.48697	7.81481	9.12826	10.4748	11.7496	13.0227	14.3998	15.8485
4400.66		-2.74904	-1.44378	-0.11887	1.22018	2.5232	3.81468	5.10043	6.48639	7.81414	9.12773	10.4744	11.7494	13.0227	14.4	15.8486
4398.73		-2.74902	-1.44366	-0.11945	1.21972	2.5227	3.81371	5.09961	6.48578	7.81352	9.12715	10.4741	11.7493	13.0228	14.4	15.8486
4396.8		-2.74893	-1.44368	-0.12008	1.21933	2.52216	3.81276	5.09893	6.48517	7.81296	9.12658	10.4738	11.7492	13.023	14.4001	15.8487
4394.87		-2.74879	-1.44384	-0.12069	1.21901	2.52159	3.81185	5.09839	6.48461	7.81244	9.12607	10.4736	11.7493	13.0233	14.4002	15.8488
4392.94		-2.74864	-1.44413	-0.12131	1.21869	2.52099	3.81094	5.09798	6.4841	7.81194	9.12564	10.4735	11.7494	13.0236	14.4002	15.8489
4391.02		-2.7485	-1.44448	-0.12191	1.21833	2.52037	3.81001	5.09765	6.48361	7.81143	9.12525	10.4735	11.7496	13.0239	14.4004	15.849
4389.09		-2.74834	-1.44487	-0.12248	1.21792	2.51973	3.80914	5.09737	6.48315	7.81096	9.12492	10.4736	11.7499	13.0242	14.4005	15.849
4387.16		-2.74816	-1.44527	-0.12299	1.21747	2.51908	3.80841	5.09714	6.4827	7.8106	9.12466	10.4738	11.7503	13.0246	14.4007	15.8491
4385.23		-2.74794	-1.4457	-0.12346	1.21695	2.5184	3.8078	5.09699	6.48224	7.81034	9.12448	10.474	11.7507	13.0251	14.4009	15.8492
4383.3		-2.7477	-1.44618	-0.12389	1.21637	2.51775	3.80723	5.09691	6.48179	7.81017	9.1244	10.4742	11.7512	13.0256	14.401	15.8491
4381.37		-2.74743	-1.4467	-0.12425	1.21582	2.51715	3.80669	5.0969	6.48142	7.81013	9.12446	10.4746	11.7518	13.0261	14.4011	15.8491
4379.45		-2.74717	-1.44718	-0.12457	1.21534	2.51658	3.80617	5.09689	6.48114	7.81024	9.12468	10.4752	11.7526	13.0266	14.4012	15.8492
4377.52		-2.74697	-1.44763	-0.12488	1.21489	2.516	3.8057	5.09688	6.48092	7.81049	9.12505	10.4758	11.7534	13.0271	14.4014	15.8492
4375.59		-2.74686	-1.44812	-0.12521	1.2144	2.51541	3.80533	5.0969	6.48082	7.81088	9.12559	10.4766	11.7543	13.0276	14.4015	15.8492
4373.66		-2.74685	-1.44863	-0.12554	1.21387	2.51482	3.8051	5.09697	6.48089	7.81139	9.12631	10.4775	11.7553	13.0283	14.4016	15.8491
4371.73		-2.74692	-1.44916	-0.12586	1.2134	2.51427	3.80501	5.09712	6.48116	7.81204	9.12719	10.4785	11.7563	13.029	14.4016	15.8491
4369.8		-2.7471	-1.44966	-0.12607	1.21302	2.51383	3.80503	5.09737	6.48165	7.81286	9.12823	10.4796	11.7574	13.0296	14.4016	15.8491
4367.88		-2.74738	-1.45006	-0.12614	1.21271	2.51351	3.80517	5.09773	6.48236	7.81386	9.12941	10.4808	11.7585	13.0303	14.4016	15.8491
4365.95		-2.74772	-1.45033	-0.12609	1.21243	2.51334	3.80544	5.09819	6.48323	7.81498	9.13069	10.482	11.7596	13.0309	14.4016	15.8492
4364.02		-2.74812	-1.45048	-0.12602	1.21213	2.51332	3.80587	5.09875	6.48421	7.81616	9.13203	10.4832	11.7607	13.0316	14.4017	15.8493
4362.09		-2.74855	-1.45053	-0.12594	1.21186	2.51344	3.80646	5.0994	6.48525	7.8174	9.13342	10.4844	11.7619	13.0321	14.4016	15.8492
4360.16		-2.74901	-1.45045	-0.12587	1.21167	2.51374	3.8072	5.10012	6.48635	7.81872	9.13482	10.4857	11.7629	13.0325	14.4015	15.8492
4358.23		-2.74952	-1.45029	-0.12579	1.21164	2.51418	3.80804	5.10082	6.48755	7.8201	9.13623	10.4869	11.764	13.0327	14.4014	15.8492
4356.3		-2.75008	-1.45015	-0.12571	1.21177	2.51472	3.80893	5.1015	6.48888	7.82143	9.13764	10.488	11.765	13.0327	14.4012	15.8492
4354.38		-2.75064	-1.45003	-0.12562	1.21208	2.51535	3.80981	5.10213	6.49025	7.82268	9.13899	10.4889	11.7659	13.0326	14.401	15.8492
4352.45		-2.75119	-1.44988	-0.1255	1.21254	2.51607	3.81067	5.10274	6.49156	7.82383	9.14024	10.4899	11.7666	13.0322	14.4008	15.8492
4350.52		-2.75174	-1.44969	-0.12533	1.21308	2.51687	3.81154	5.10334	6.49281	7.82488	9.14136	10.4907	11.767	13.0318	14.4006	15.8492
4348.59		-2.7523	-1.44946	-0.12511	1.21366	2.51769	3.81239	5.104	6.49403	7.82584	9.14236	10.4915	11.7671	13.0311	14.4004	15.8492
4346.66		-2.75284	-1.44919	-0.12479	1.21428	2.51849	3.81318	5.10473	6.49516	7.82668	9.14321	10.4921	11.7669	13.0304	14.4002	15.8493
4344.73		-2.75333	-1.44894	-0.12438	1.21495	2.51927	3.81391	5.10548	6.49616	7.82737	9.14389	10.4925	11.7665	13.0296	14.4	15.8493
4342.81		-2.75376	-1.44874	-0.12396	1.2156	2.51998	3.8146	5.10615	6.49702	7.82792	9.14438	10.4928	11.7657	13.0287	14.3998	15.8493
4340.88		-2.75408	-1.44851	-0.12367	1.21613	2.52059	3.81522	5.10669	6.49774	7.82834	9.14462	10.4927	11.7646	13.0277	14.3995	15.8492
4338.95		-2.75427	-1.44829	-0.1236	1.21654	2.52114	3.81578	5.10711	6.49833	7.82862	9.14464	10.4924	11.7633	13.0267	14.3993	15.8492
4337.02		-2.75439	-1.44822	-0.1238	1.21688	2.52164	3.81624	5.10743	6.49876	7.82872	9.14447	10.4919	11.7618	13.0257	14.3992	15.8492
4335.09		-2.7545	-1.44842	-0.12432	1.21712	2.5221	3.81652	5.10768	6.49901	7.82862	9.14406	10.491	11.7603	13.0247	14.3992	15.8493
4333.16		-2.75461	-1.44887	-0.12519	1.2172	2.52242	3.81655	5.10787	6.49903	7.82829	9.14332	10.4899	11.7586	13.0238	14.3991	15.8493
4331.24		-2.75465	-1.44957	-0.12632	1.21711	2.52251	3.81634	5.10798	6.4988	7.82775	9.14227	10.4886	11.7569	13.0228	14.399	15.8492
4329.31		-2.75464	-1.45055	-0.12758	1.21692	2.52238	3.816	5.10798	6.49832	7.82706	9.14102	10.487	11.7552	13.022	14.3989	15.8492
4327.38		-2.75465	-1.45173	-0.12885	1.21669	2.52206	3.81558	5.10785	6.49764	7.82625	9.13963	10.4854	11.7536	13.0213	14.3988	15.8492
4325.45		-2.75466	-1.45298	-0.13001	1.21638	2.5216	3.81509	5.1076	6.49681	7.82535	9.13807	10.4838	11.7522	13.0206	14.3987	15.8491
4323.52		-2.75467	-1.45418	-0.13091	1.21603	2.52109	3.81452	5.10727	6.49594	7.82439	9.13633	10.482	11.7508	13.0199	14.3986	15.849
4321.59		-2.75473	-1.4552	-0.13151	1.2157	2.52063	3.81391	5.10694	6.49507	7.82339	9.13445	10.4803	11.7495	13.0193	14.3986	15.8489
4319.66		-2.75488	-1.45596	-0.13186	1.21542	2.52024	3.81331	5.10665	6.49415	7.8223	9.13255	10.4786	11.7483	13.0188	14.3985	15.8489
4317.74		-2.75512	-1.45648	-0.13199	1.21517	2.51984	3.81276	5.10641	6.49312	7.82109	9.13072	10.477	11.7472	13.0184	14.3983	15.8489
4315.81		-2.7554	-1.45682	-0.13193	1.21494	2.5194	3.81229	5.1062	6.49197	7.81973	9.12897	10.4756	11.7463	13.018	14.3983	15.8489
4313.88		-2.75559	-1.45693	-0.13177	1.21472	2.51897	3.81193	5.10599	6.49069	7.81828	9.12729	10.4742	11.7454	13.0177	14.3983	15.8489
4311.95		-2.75564	-1.45682	-0.13159	1.21453	2.51864	3.81167	5.10574	6.48928	7.8168	9.12568	10.473	11.7447	13.0174	14.3983	15.8489
4310.02		-2.75561	-1.45662	-0.13143	1.2144	2.51844	3.8115	5.10541	6.48777	7.81537	9.12422	10.4719	11.744	13.0173	14.3983	15.8488
4308.09		-2.75563	-1.45642	-0.13124	1.21438	2.51834	3.8114	5.10493	6.48623	7.81401	9.12298	10.471	11.7436	13.0173	14.3983	15.8489
4306.17		-2.75576	-1.45625	-0.13102	1.21445	2.51821	3.81131	5.10421	6.48466	7.81274	9.12193	10.4703	11.7432	13.0172	14.3982	15.8489
4304.24		-2.75602	-1.45608	-0.13074	1.21457	2.51802	3.81115	5.10325	6.48314	7.81159	9.12108	10.4697	11.7428	13.0171	14.3981	15.8489
4302.31		-2.75642	-1.45593	-0.13032	1.21463	2.51781	3.8109	5.10212	6.48176	7.81057	9.12041	10.4691	11.7425	13.0171	14.3981	15.8488
4300.38		-2.75692	-1.4558	-0.12974	1.21453	2.51756	3.81053	5.10093	6.48058	7.8097	9.11991	10.4686	11.7423	13.0172	14.3981	15.8488
4298.45		-2.75744	-1.45559	-0.12906	1.21424	2.51724	3.80998	5.0997	6.47956	7.80899	9.11956	10.4681	11.7421	13.0173	14.3981	15.8488
4296.52		-2.7579	-1.45518	-0.12843	1.21384	2.5168	3.80926	5.09846	6.47866	7.80839	9.11934	10.4678	11.7419	13.0174	14.3981	15.8487
4294.6		-2.75824	-1.45454	-0.12799	1.21342	2.51628	3.80847	5.09722	6.4779	7.8079	9.11922	10.4674	11.7418	13.0175	14.398	15.8486
4292.67		-2.75847	-1.45375	-0.1278	1.21304	2.51573	3.8077	5.09608	6.47731	7.80754	9.11917	10.4672	11.7417	13.0176	14.398	15.8485
4290.74		-2.75862	-1.453	-0.12786	1.21267	2.5151	3.80696	5.09511	6.47692	7.80732	9.11917	10.4669	11.7417	13.0178	14.398	15.8485
4288.81		-2.75871	-1.45245	-0.1281	1.21222	2.51439	3.80625	5.09427	6.4767	7.80718	9.11922	10.4667	11.7418	13.018	14.3981	15.8485
4286.88		-2.75872	-1.45218	-0.12846	1.21166	2.51363	3.80559	5.09349	6.47663	7.80707	9.11928	10.4665	11.742	13.0183	14.3981	15.8485
4284.95		-2.75861	-1.45214	-0.12883	1.21102	2.51292	3.80498	5.09277	6.47665	7.80694	9.11932	10.4664	11.7421	13.0185	14.3981	15.8485
4283.02		-2.75834	-1.45225	-0.12915	1.21038	2.51232	3.8045	5.09216	6.47674	7.80677	9.11936	10.4663	11.7424	13.0188	14.3981	15.8486
4281.1		-2.75794	-1.45244	-0.12945	1.20976	2.51183	3.80414	5.09166	6.47684	7.80657	9.11939	10.4663	11.7427	13.019	14.3982	15.8486
4279.17		-2.75756	-1.45275	-0.12976	1.20919	2.51144	3.80385	5.09126	6.47694	7.80635	9.1194	10.4663	11.743	13.0192	14.3983	15.8486
4277.24		-2.75737	-1.45316	-0.13009	1.20866	2.51117	3.8036	5.09094	6.47701	7.80613	9.11938	10.4664	11.7435	13.0194	14.3983	15.8487
4275.31		-2.75736	-1.45357	-0.13045	1.20819	2.51099	3.80336	5.09073	6.47706	7.80593	9.11938	10.4665	11.744	13.0194	14.3984	15.8487
4273.38		-2.75735	-1.45384	-0.13085	1.20781	2.51089	3.8031	5.09057	6.47706	7.80575	9.1194	10.4666	11.7446	13.0195	14.3984	15.8488
4271.45		-2.75723	-1.454	-0.13137	1.20751	2.51082	3.80277	5.09043	6.47702	7.80551	9.11944	10.4669	11.745	13.0195	14.3985	15.8488
4269.53		-2.75698	-1.45419	-0.13201	1.20736	2.5107	3.80238	5.0903	6.47698	7.80523	9.11949	10.4672	11.7454	13.0194	14.3985	15.8488
4267.6		-2.75665	-1.4545	-0.1327	1.20734	2.51054	3.80203	5.09022	6.47693	7.80496	9.1196	10.4677	11.7457	13.0194	14.3986	15.8489
4265.67		-2.7563	-1.45492	-0.13334	1.20733	2.51036	3.80174	5.0902	6.47684	7.80472	9.11975	10.4682	11.7459	13.0194	14.3987	15.849
4263.74		-2.75605	-1.45541	-0.13387	1.20723	2.51018	3.8015	5.09021	6.47669	7.80449	9.11991	10.4688	11.746	13.0193	14.3988	15.849
4261.81		-2.75601	-1.45596	-0.13429	1.20706	2.50999	3.80124	5.09024	6.47651	7.80429	9.12012	10.4694	11.7459	13.0193	14.3989	15.849
4259.88		-2.75621	-1.45652	-0.13463	1.20687	2.5098	3.80099	5.09033	6.47631	7.80418	9.12042	10.47	11.7459	13.0194	14.3991	15.849
4257.96		-2.75656	-1.457	-0.13498	1.20666	2.50965	3.80077	5.09045	6.47607	7.8042	9.12079	10.4705	11.7458	13.0195	14.3992	15.849
4256.03		-2.7569	-1.45729	-0.13547	1.20643	2.5095	3.80053	5.09052	6.47578	7.80433	9.12116	10.4709	11.7457	13.0196	14.3993	15.849
4254.1		-2.75724	-1.45751	-0.13608	1.20623	2.50931	3.80024	5.09049	6.47553	7.80456	9.12143	10.471	11.7456	13.0197	14.3992	15.8489
4252.17		-2.75769	-1.45784	-0.13667	1.20612	2.50909	3.79994	5.0904	6.47541	7.80494	9.12157	10.471	11.7455	13.0198	14.3992	15.8489
4250.24		-2.75829	-1.45835	-0.13716	1.2061	2.50889	3.79967	5.09037	6.47551	7.80548	9.12153	10.4708	11.7455	13.02	14.3992	15.8489
4248.31		-2.75898	-1.45895	-0.13755	1.20609	2.5087	3.79936	5.09044	6.47578	7.80615	9.12129	10.4706	11.7455	13.0202	14.3993	15.849
4246.38		-2.75973	-1.45956	-0.1379	1.20605	2.50845	3.79898	5.09059	6.47617	7.8068	9.12088	10.4703	11.7456	13.0204	14.3993	15.849
4244.46		-2.76058	-1.46013	-0.13821	1.20597	2.5081	3.79857	5.09081	6.47661	7.80728	9.12041	10.47	11.7457	13.0206	14.3993	15.849
4242.53		-2.76152	-1.46066	-0.13844	1.20582	2.50762	3.79825	5.09115	6.477	7.80747	9.11998	10.4698	11.7459	13.0207	14.3992	15.8489
4240.6		-2.76249	-1.46111	-0.13857	1.20558	2.50706	3.79807	5.09163	6.47724	7.80739	9.11964	10.4697	11.7463	13.0207	14.399	15.8489
4238.67		-2.76339	-1.46141	-0.13863	1.20523	2.50644	3.79805	5.09222	6.47721	7.80713	9.11937	10.4696	11.7466	13.0208	14.3989	15.8489
4236.74		-2.76414	-1.46155	-0.13864	1.20473	2.50587	3.79821	5.09282	6.47685	7.80681	9.11917	10.4696	11.7471	13.0208	14.3989	15.8488
4234.81		-2.7647	-1.46157	-0.13866	1.20416	2.50544	3.79855	5.09327	6.47627	7.8065	9.11908	10.4698	11.7475	13.0207	14.3989	15.8488
4232.89		-2.76512	-1.46154	-0.13869	1.20358	2.50522	3.79908	5.0934	6.47565	7.80623	9.11912	10.4701	11.7479	13.0205	14.3988	15.8487
4230.96		-2.76545	-1.46154	-0.13871	1.20308	2.50523	3.79976	5.09314	6.47516	7.80605	9.11935	10.4705	11.7482	13.0202	14.3987	15.8487
4229.03		-2.76572	-1.46158	-0.13872	1.20274	2.50546	3.80047	5.09256	6.47485	7.80596	9.11982	10.4711	11.7484	13.0199	14.3986	15.8486
4227.1		-2.76591	-1.46165	-0.1387	1.20263	2.5059	3.80102	5.09178	6.47469	7.80594	9.12052	10.4718	11.7485	13.0196	14.3986	15.8486
4225.17		-2.76602	-1.46173	-0.1387	1.20275	2.50647	3.80126	5.09095	6.47459	7.80598	9.12144	10.4726	11.7484	13.0192	14.3986	15.8486
4223.24		-2.76604	-1.46178	-0.13874	1.20304	2.50698	3.80116	5.09017	6.47455	7.8061	9.12249	10.4733	11.7481	13.0188	14.3985	15.8485
4221.32		-2.76597	-1.46174	-0.13881	1.20341	2.50728	3.80079	5.08947	6.47466	7.80637	9.12361	10.4738	11.7477	13.0184	14.3984	15.8485
4219.39		-2.76577	-1.46165	-0.13885	1.20371	2.50727	3.80026	5.0889	6.47498	7.80681	9.12473	10.4742	11.7471	13.0181	14.3983	15.8485
4217.46		-2.76542	-1.46158	-0.13874	1.20381	2.50698	3.79971	5.08847	6.47546	7.80744	9.12577	10.4744	11.7465	13.0179	14.3982	15.8484
4215.53		-2.76491	-1.46152	-0.13849	1.20361	2.50649	3.79926	5.08817	6.4761	7.80829	9.12663	10.4743	11.7458	13.0178	14.3981	15.8483
4213.6		-2.76428	-1.4614	-0.13823	1.20316	2.50596	3.79894	5.08798	6.47697	7.80935	9.12722	10.4739	11.7451	13.0177	14.3981	15.8483
4211.67		-2.76362	-1.46122	-0.13819	1.2026	2.50555	3.79869	5.08791	6.47813	7.81052	9.12743	10.4733	11.7444	13.0175	14.3981	15.8482
4209.74		-2.76299	-1.461	-0.13848	1.20203	2.50528	3.79847	5.08801	6.47952	7.81168	9.12721	10.4723	11.7438	13.0175	14.398	15.8481
4207.82		-2.76236	-1.46081	-0.13912	1.2015	2.50515	3.79831	5.0883	6.48104	7.81269	9.12659	10.4713	11.7434	13.0174	14.398	15.848
4205.89		-2.76173	-1.46082	-0.13996	1.20109	2.5051	3.79824	5.08883	6.48256	7.81342	9.12564	10.4703	11.7432	13.0174	14.3979	15.8479
4203.96		-2.76116	-1.4612	-0.1409	1.2008	2.50508	3.79822	5.08962	6.48392	7.81364	9.12444	10.4693	11.7431	13.0174	14.3979	15.8477
4202.03		-2.7608	-1.46198	-0.14188	1.20062	2.50506	3.79822	5.09071	6.48486	7.81322	9.12313	10.4684	11.743	13.0174	14.3979	15.8475
4200.1		-2.76081	-1.46295	-0.14281	1.20052	2.50509	3.79831	5.09212	6.4852	7.81219	9.12188	10.4677	11.7429	13.0175	14.3978	15.8473
4198.17		-2.76119	-1.4639	-0.14359	1.20051	2.5052	3.79858	5.09378	6.48481	7.81074	9.12078	10.4673	11.7429	13.0175	14.3977	15.8471
4196.25		-2.76185	-1.46471	-0.14417	1.20062	2.50537	3.79908	5.09544	6.48372	7.8091	9.11987	10.4671	11.7429	13.0176	14.3976	15.8469
4194.32		-2.76264	-1.46539	-0.14455	1.20086	2.5056	3.7999	5.09681	6.48213	7.8075	9.1192	10.4672	11.743	13.0177	14.3976	15.8468
4192.39		-2.76346	-1.46595	-0.14476	1.20118	2.50597	3.80107	5.09761	6.48032	7.80608	9.11876	10.4673	11.7431	13.0178	14.3976	15.8467
4190.46		-2.76427	-1.46637	-0.14486	1.20151	2.50654	3.80254	5.09764	6.47852	7.80496	9.11849	10.4675	11.7431	13.018	14.3976	15.8465
4188.53		-2.76505	-1.46663	-0.14488	1.20186	2.50738	3.80411	5.09686	6.47689	7.80416	9.11835	10.4677	11.7433	13.0181	14.3975	15.8464
4186.6		-2.76578	-1.46673	-0.14484	1.20232	2.50853	3.80538	5.09544	6.47553	7.80362	9.11829	10.4679	11.7435	13.0182	14.3974	15.8462
4184.68		-2.76641	-1.46667	-0.1447	1.20302	2.50996	3.80593	5.09373	6.47451	7.8033	9.11827	10.468	11.7437	13.0183	14.3972	15.846
4182.75		-2.76692	-1.46648	-0.14447	1.20403	2.51154	3.80556	5.09212	6.47383	7.8032	9.11828	10.4681	11.744	13.0183	14.397	15.8458
4180.82		-2.76735	-1.46622	-0.14413	1.20539	2.51294	3.80436	5.0908	6.47343	7.80333	9.1183	10.4682	11.7443	13.0184	14.3969	15.8457
4178.89		-2.76773	-1.46596	-0.14368	1.20701	2.51377	3.80264	5.08981	6.47325	7.80366	9.11832	10.4684	11.7445	13.0185	14.3968	15.8455
4176.96		-2.76804	-1.4657	-0.14303	1.2087	2.51368	3.80075	5.08912	6.47328	7.80411	9.11838	10.4686	11.7447	13.0186	14.3967	15.8453
4175.03		-2.76825	-1.46542	-0.14211	1.21006	2.51258	3.79898	5.08869	6.47349	7.80462	9.11848	10.4688	11.7449	13.0187	14.3965	15.8451
4173.1		-2.76836	-1.46505	-0.14083	1.2106	2.51072	3.79752	5.08849	6.4738	7.80511	9.11861	10.469	11.7451	13.0186	14.3964	15.845
4171.18		-2.76835	-1.46456	-0.13918	1.21006	2.50857	3.79647	5.08853	6.47415	7.80558	9.11882	10.4695	11.7452	13.0186	14.3963	15.8448
4169.25		-2.7682	-1.46389	-0.1372	1.20861	2.50656	3.7958	5.08877	6.47453	7.80602	9.11916	10.47	11.7453	13.0185	14.3961	15.8447
4167.32		-2.76788	-1.46296	-0.13516	1.20667	2.50488	3.79546	5.08913	6.47494	7.8064	9.11965	10.4705	11.7454	13.0183	14.396	15.8446
4165.39		-2.76735	-1.4617	-0.13357	1.20465	2.50358	3.79542	5.08952	6.47534	7.80673	9.12032	10.471	11.7454	13.0181	14.3958	15.8445
4163.46		-2.7666	-1.46009	-0.13298	1.20281	2.50266	3.79565	5.08992	6.4757	7.80707	9.12113	10.4714	11.7452	13.0178	14.3957	15.8443
4161.53		-2.76563	-1.45823	-0.13354	1.20128	2.50209	3.79613	5.0903	6.47606	7.80748	9.122	10.4716	11.745	13.0176	14.3956	15.8442
4159.61		-2.76444	-1.45651	-0.13494	1.2001	2.50181	3.79679	5.09065	6.47647	7.80802	9.12284	10.4718	11.7447	13.0174	14.3956	15.8441
4157.68		-2.76298	-1.4556	-0.13663	1.19927	2.50182	3.7976	5.09092	6.47701	7.80869	9.12355	10.4717	11.7443	13.0172	14.3955	15.844
4155.75		-2.76129	-1.456	-0.13828	1.19876	2.50213	3.79845	5.09112	6.4777	7.80954	9.12406	10.4715	11.7438	13.0169	14.3954	15.8439
4153.82		-2.75954	-1.45752	-0.13983	1.19853	2.50272	3.79927	5.0913	6.47858	7.81054	9.12432	10.4711	11.7433	13.0168	14.3953	15.8437
4151.89		-2.7582	-1.45949	-0.14125	1.19853	2.50352	3.80006	5.09153	6.4797	7.81158	9.12431	10.4705	11.7429	13.0167	14.3952	15.8436
4149.96		-2.75788	-1.46131	-0.14253	1.19871	2.50445	3.80084	5.09187	6.48102	7.81246	9.12408	10.4699	11.7425	13.0166	14.3952	15.8436
4148.04		-2.75882	-1.46284	-0.14362	1.19907	2.50543	3.8016	5.09234	6.48234	7.81295	9.12367	10.4692	11.7421	13.0164	14.3951	15.8435
4146.11		-2.76055	-1.46422	-0.14451	1.19963	2.50644	3.8023	5.09298	6.48343	7.81295	9.1231	10.4685	11.7418	13.0162	14.3949	15.8434
4144.18		-2.76233	-1.46551	-0.14513	1.20038	2.50747	3.80296	5.09388	6.48409	7.81249	9.12243	10.4678	11.7417	13.0161	14.3948	15.8433
4142.25		-2.76369	-1.46659	-0.14548	1.20127	2.50854	3.80362	5.09505	6.48419	7.81167	9.12168	10.4671	11.7416	13.0159	14.3948	15.8432
4140.32		-2.76467	-1.46737	-0.14561	1.20227	2.50962	3.80434	5.09629	6.48375	7.81058	9.12085	10.4665	11.7416	13.0157	14.3947	15.8431
4138.39		-2.76548	-1.46789	-0.14562	1.20338	2.51065	3.80519	5.09735	6.4829	7.80933	9.12003	10.4661	11.7417	13.0155	14.3946	15.8429
4136.46		-2.76626	-1.46825	-0.14554	1.20461	2.51159	3.80626	5.09797	6.4818	7.80805	9.11932	10.4659	11.7417	13.0153	14.3945	15.8428
4134.54		-2.76704	-1.46847	-0.14539	1.20591	2.51248	3.80749	5.09797	6.48057	7.80681	9.11875	10.4658	11.7417	13.0151	14.3944	15.8427
4132.61		-2.76777	-1.46855	-0.14513	1.20719	2.51345	3.80864	5.0973	6.4793	7.8057	9.11827	10.4657	11.7417	13.015	14.3942	15.8425
4130.68		-2.76838	-1.46853	-0.14467	1.2084	2.51471	3.8094	5.09619	6.47811	7.80477	9.11792	10.4658	11.7416	13.0148	14.3941	15.8424
4128.75		-2.76883	-1.46841	-0.14383	1.20963	2.51627	3.8095	5.09496	6.4771	7.80406	9.11774	10.466	11.7416	13.0146	14.394	15.8424
4126.82		-2.76917	-1.46823	-0.14258	1.211	2.51782	3.8088	5.0938	6.47624	7.80356	9.11768	10.4663	11.7415	13.0145	14.3939	15.8424
4124.89		-2.76947	-1.46796	-0.14099	1.21258	2.51887	3.80744	5.09278	6.47553	7.80326	9.11763	10.4665	11.7413	13.0145	14.3938	15.8424
4122.97		-2.76975	-1.46746	-0.13925	1.21425	2.51902	3.80569	5.09193	6.47495	7.80311	9.11755	10.4667	11.7412	13.0144	14.3936	15.8423
4121.04		-2.76995	-1.46657	-0.13752	1.21559	2.51815	3.80389	5.09127	6.47452	7.80308	9.11744	10.4668	11.741	13.0142	14.3935	15.8422
4119.11		-2.76997	-1.46516	-0.13583	1.21614	2.5165	3.80227	5.09085	6.47424	7.80315	9.11733	10.4667	11.7408	13.014	14.3933	15.8421
4117.18		-2.76975	-1.4633	-0.13406	1.21571	2.51451	3.80098	5.09064	6.4741	7.80329	9.11719	10.4665	11.7406	13.0138	14.3931	15.8421
4115.25		-2.76921	-1.46119	-0.13217	1.21444	2.51254	3.80003	5.09059	6.47405	7.8035	9.11701	10.4664	11.7404	13.0136	14.393	15.842
4113.32		-2.7683	-1.45907	-0.13039	1.21273	2.51082	3.79938	5.09065	6.47404	7.80375	9.11677	10.4662	11.7403	13.0134	14.3929	15.842
4111.4		-2.76693	-1.45703	-0.12914	1.21095	2.50942	3.79899	5.09078	6.47404	7.80399	9.1165	10.466	11.7401	13.0131	14.3927	15.8419
4109.47		-2.76509	-1.45505	-0.12869	1.20929	2.50832	3.79877	5.09095	6.47406	7.8042	9.11619	10.4658	11.74	13.0129	14.3925	15.8419
4107.54		-2.76294	-1.45326	-0.12903	1.20779	2.50749	3.79867	5.09107	6.47405	7.80428	9.11584	10.4655	11.7396	13.0126	14.3922	15.8417
4105.61		-2.76068	-1.45206	-0.12994	1.20647	2.50686	3.79865	5.09108	6.47395	7.8042	9.11548	10.4652	11.7393	13.0122	14.3919	15.8415
4103.68		-2.75845	-1.45176	-0.13121	1.20545	2.50644	3.79877	5.09105	6.4738	7.80401	9.11518	10.4649	11.7388	13.0118	14.3916	15.8413
4101.75		-2.75633	-1.45233	-0.13263	1.2048	2.50624	3.79902	5.09105	6.47366	7.80381	9.11499	10.4647	11.7385	13.0114	14.3914	15.8413
4099.82		-2.75462	-1.4534	-0.13405	1.20443	2.5062	3.79932	5.09103	6.47346	7.80365	9.11494	10.4645	11.7382	13.011	14.3912	15.8413
4097.9		-2.75377	-1.45464	-0.13535	1.20416	2.5062	3.79958	5.09091	6.47318	7.80353	9.11498	10.4643	11.7379	13.0107	14.3911	15.8413
4095.97		-2.75394	-1.45592	-0.13648	1.2039	2.50618	3.79981	5.09064	6.47287	7.8034	9.11506	10.464	11.7375	13.0104	14.3909	15.8412
4094.04		-2.75481	-1.45727	-0.13737	1.20368	2.50617	3.80001	5.09025	6.47261	7.80329	9.11513	10.4636	11.7369	13.01	14.3908	15.8411
4092.11		-2.75594	-1.45864	-0.138	1.2035	2.5062	3.8002	5.08977	6.47248	7.80322	9.11516	10.4632	11.7363	13.0096	14.3906	15.841
4090.18		-2.75707	-1.45995	-0.1384	1.20329	2.50628	3.80031	5.08919	6.47251	7.80319	9.11512	10.4627	11.7357	13.0091	14.3905	15.8409
4088.25		-2.75815	-1.46106	-0.13875	1.20298	2.50636	3.80029	5.08849	6.47263	7.80317	9.11501	10.4621	11.7352	13.0087	14.3904	15.8408
4086.33		-2.7592	-1.46188	-0.13925	1.20264	2.50646	3.80012	5.08776	6.47279	7.80311	9.11482	10.4616	11.7346	13.0083	14.3903	15.8406
4084.4		-2.76021	-1.46242	-0.13997	1.20245	2.50662	3.79982	5.08715	6.47299	7.80297	9.11458	10.461	11.734	13.008	14.3902	15.8406
4082.47		-2.76109	-1.46277	-0.14082	1.20242	2.50679	3.79941	5.08674	6.47318	7.80272	9.11426	10.4604	11.7335	13.0077	14.3901	15.8405
4080.54		-2.7618	-1.4631	-0.14171	1.20248	2.50684	3.79886	5.0865	6.47329	7.80231	9.11381	10.4597	11.733	13.0074	14.39	15.8404
4078.61		-2.7624	-1.46361	-0.1426	1.20253	2.50668	3.79826	5.08641	6.47325	7.80171	9.11324	10.459	11.7326	13.0071	14.3899	15.8402
4076.68		-2.76289	-1.46435	-0.14338	1.20254	2.50636	3.79774	5.08646	6.47308	7.80103	9.11265	10.4584	11.7322	13.0069	14.3899	15.84
4074.76		-2.7633	-1.46522	-0.14396	1.2025	2.50595	3.79739	5.08657	6.47277	7.80033	9.11206	10.4579	11.732	13.0068	14.3899	15.84
4072.83		-2.76372	-1.46603	-0.14434	1.20236	2.50553	3.79719	5.08661	6.47229	7.7996	9.11147	10.4574	11.7317	13.0067	14.3899	15.8399
4070.9		-2.76432	-1.46665	-0.1446	1.20216	2.5052	3.79712	5.08652	6.47166	7.79882	9.1109	10.457	11.7316	13.0066	14.3899	15.8398
4068.97		-2.76511	-1.467	-0.14478	1.2019	2.50501	3.79713	5.08628	6.47094	7.79802	9.11037	10.4567	11.7314	13.0065	14.39	15.8397
4067.04		-2.76594	-1.46707	-0.14491	1.20162	2.50498	3.79714	5.08593	6.4702	7.79724	9.10989	10.4565	11.7313	13.0064	14.39	15.8396
4065.11		-2.7666	-1.4669	-0.14501	1.20142	2.50512	3.79703	5.08553	6.46948	7.79654	9.1095	10.4565	11.7313	13.0065	14.3901	15.8396
4063.18		-2.767	-1.4666	-0.14508	1.20137	2.50533	3.79669	5.08511	6.46878	7.79592	9.10916	10.4565	11.7313	13.0067	14.3902	15.8395
4061.26		-2.76715	-1.46627	-0.14517	1.20145	2.50539	3.79606	5.08468	6.46805	7.79532	9.10885	10.4566	11.7313	13.0067	14.3902	15.8393
4059.33		-2.76712	-1.46596	-0.14533	1.20163	2.50519	3.79524	5.08426	6.46733	7.7948	9.10852	10.4566	11.7313	13.0068	14.3901	15.8392
4057.4		-2.76691	-1.46564	-0.1455	1.20184	2.50477	3.79442	5.0839	6.46671	7.79451	9.10825	10.4566	11.7314	13.007	14.3901	15.8391
4055.47		-2.76658	-1.46532	-0.14556	1.20197	2.50421	3.79372	5.0836	6.46626	7.79442	9.10805	10.4566	11.7315	13.0071	14.3901	15.839
4053.54		-2.7662	-1.46506	-0.14545	1.20189	2.50354	3.79313	5.08336	6.46594	7.79445	9.10787	10.4567	11.7316	13.0073	14.3901	15.8389
4051.61		-2.76585	-1.46485	-0.14515	1.20159	2.50286	3.79263	5.08325	6.46577	7.7946	9.10777	10.4569	11.7318	13.0076	14.3902	15.8388
4049.69		-2.76548	-1.46468	-0.14471	1.20119	2.50227	3.79227	5.08336	6.46581	7.79491	9.10782	10.4571	11.7321	13.0079	14.3904	15.8388
4047.76		-2.765	-1.46455	-0.1442	1.20076	2.50179	3.79204	5.08362	6.46601	7.79533	9.10797	10.4573	11.7325	13.0083	14.3906	15.8389
4045.83		-2.76441	-1.46445	-0.1438	1.20025	2.50131	3.79186	5.08386	6.46616	7.79568	9.10802	10.4575	11.7327	13.0086	14.3907	15.8387
4043.9		-2.76389	-1.46442	-0.14366	1.19964	2.50077	3.79171	5.08403	6.46613	7.79589	9.10789	10.4575	11.7327	13.0087	14.3905	15.8385
4041.97		-2.76359	-1.46445	-0.14377	1.19912	2.50036	3.7918	5.08427	6.46611	7.7961	9.10777	10.4575	11.7327	13.0087	14.3905	15.8383
4040.04		-2.76353	-1.46455	-0.14391	1.19882	2.50023	3.79223	5.08466	6.4662	7.79638	9.10781	10.4576	11.7328	13.0089	14.3905	15.8384
4038.11		-2.76361	-1.46472	-0.14394	1.19869	2.50035	3.79289	5.08501	6.46634	7.79665	9.10794	10.4577	11.733	13.0091	14.3906	15.8384
4036.19		-2.76376	-1.46495	-0.14385	1.19865	2.50066	3.79359	5.08518	6.4664	7.79679	9.10804	10.4577	11.7331	13.0093	14.3906	15.8384
4034.26		-2.76399	-1.46515	-0.14366	1.19868	2.50107	3.79422	5.08511	6.46636	7.7968	9.10808	10.4576	11.7331	13.0095	14.3907	15.8384
4032.33		-2.76432	-1.46527	-0.14346	1.19876	2.50148	3.7947	5.08483	6.46623	7.79671	9.10806	10.4574	11.733	13.0096	14.3907	15.8384
4030.4		-2.76471	-1.46531	-0.14334	1.19886	2.50182	3.79498	5.08436	6.46605	7.79655	9.10805	10.4572	11.733	13.0097	14.3908	15.8384
4028.47		-2.76515	-1.46535	-0.14337	1.19893	2.50202	3.79497	5.0837	6.46583	7.79633	9.10808	10.457	11.733	13.0098	14.3908	15.8384
4026.54		-2.76559	-1.46549	-0.14361	1.19882	2.50195	3.79462	5.08285	6.46554	7.796	9.10805	10.4568	11.733	13.0098	14.3908	15.8385
4024.62		-2.76606	-1.46582	-0.14415	1.19841	2.50162	3.79402	5.08188	6.46517	7.79554	9.10789	10.4564	11.7329	13.0097	14.3907	15.8385
4022.69		-2.76653	-1.46636	-0.14495	1.19781	2.50113	3.79332	5.08094	6.46483	7.79508	9.10772	10.4561	11.7329	13.0097	14.3907	15.8385
4020.76		-2.76703	-1.46706	-0.14585	1.19715	2.50058	3.7926	5.08007	6.46457	7.79468	9.10763	10.4558	11.7329	13.0096	14.3907	15.8386
4018.83		-2.7676	-1.46784	-0.14682	1.19646	2.49993	3.79182	5.07925	6.46432	7.79427	9.10753	10.4555	11.7329	13.0095	14.3907	15.8386
4016.9		-2.76822	-1.4686	-0.14785	1.19579	2.49927	3.79108	5.07854	6.46413	7.79387	9.10743	10.4553	11.7328	13.0094	14.3906	15.8385
4014.97		-2.76882	-1.46925	-0.14883	1.19521	2.49875	3.79047	5.07803	6.46403	7.79353	9.10738	10.4552	11.7329	13.0094	14.3906	15.8386
4013.05		-2.76941	-1.46981	-0.14964	1.19473	2.49839	3.78998	5.07765	6.46401	7.79323	9.10743	10.4553	11.733	13.0095	14.3907	15.8387
4011.12		-2.76995	-1.47031	-0.15027	1.19435	2.49812	3.78952	5.07734	6.46401	7.7929	9.10753	10.4555	11.733	13.0094	14.3907	15.8389
4009.19		-2.77043	-1.47071	-0.15087	1.19398	2.49781	3.78899	5.077	6.46391	7.79251	9.10761	10.4557	11.7331	13.0093	14.3906	15.8389
4007.26		-2.77083	-1.47097	-0.15156	1.1936	2.49743	3.78841	5.07669	6.46367	7.79212	9.10762	10.4558	11.7331	13.0091	14.3905	15.8388
4005.33		-2.77114	-1.47113	-0.15228	1.19334	2.49712	3.78794	5.07652	6.46343	7.79184	9.10768	10.4559	11.7332	13.009	14.3903	15.8388
4003.4		-2.77137	-1.47127	-0.15288	1.19325	2.49693	3.7876	5.07654	6.4633	7.79173	9.10785	10.4563	11.7334	13.009	14.3904	15.8389
4001.47		-2.77151	-1.47143	-0.15337	1.19324	2.49676	3.78728	5.0766	6.46319	7.79167	9.10807	10.4566	11.7335	13.009	14.3904	15.839
3999.55		-2.77157	-1.47162	-0.15387	1.19324	2.49657	3.78693	5.07658	6.46304	7.79162	9.10824	10.457	11.7337	13.009	14.3904	15.839
3997.62		-2.7716	-1.47184	-0.15435	1.19322	2.49633	3.78655	5.07651	6.46285	7.7916	9.10836	10.4573	11.7338	13.009	14.3904	15.8391
3995.69		-2.77161	-1.47208	-0.15474	1.19319	2.49605	3.78618	5.07644	6.46268	7.79165	9.10845	10.4575	11.7339	13.0089	14.3903	15.8391
3993.76		-2.77162	-1.47229	-0.15494	1.19314	2.49576	3.78584	5.07648	6.46259	7.79181	9.10853	10.4578	11.734	13.0089	14.3903	15.8391
3991.83		-2.77163	-1.47245	-0.15492	1.19306	2.49548	3.7856	5.0767	6.46263	7.7921	9.10866	10.4581	11.734	13.0088	14.3902	15.8391
3989.9		-2.77167	-1.47257	-0.1547	1.19297	2.49522	3.78548	5.07713	6.46279	7.79252	9.10883	10.4584	11.7341	13.0088	14.3902	15.8392
3987.98		-2.77174	-1.47265	-0.15438	1.19286	2.495	3.7855	5.0777	6.46307	7.79307	9.10905	10.4588	11.7341	13.0088	14.3901	15.8392
3986.05		-2.7719	-1.47278	-0.1541	1.19274	2.4948	3.78561	5.07832	6.46341	7.79369	9.10926	10.4591	11.7341	13.0088	14.3901	15.8392
3984.12		-2.77218	-1.473	-0.15397	1.1926	2.49461	3.78576	5.07887	6.46376	7.79433	9.10942	10.4593	11.7341	13.0089	14.3902	15.8393
3982.19		-2.77263	-1.47336	-0.15403	1.19243	2.49444	3.78592	5.07928	6.46409	7.79495	9.10949	10.4594	11.7341	13.009	14.3902	15.8393
3980.26		-2.77322	-1.47385	-0.1543	1.19223	2.4943	3.78608	5.07955	6.46438	7.79553	9.10948	10.4594	11.7342	13.009	14.3902	15.8394
3978.33		-2.77397	-1.47448	-0.15478	1.19199	2.49419	3.78625	5.07968	6.46465	7.79603	9.10942	10.4593	11.7342	13.0091	14.3902	15.8394
3976.41		-2.77479	-1.47515	-0.15533	1.1917	2.4941	3.78645	5.07978	6.46491	7.79644	9.10932	10.4592	11.7342	13.0092	14.3902	15.8394
3974.48		-2.77556	-1.47576	-0.15575	1.19136	2.49403	3.78673	5.07994	6.46519	7.7968	9.10923	10.459	11.7341	13.0092	14.3901	15.8394
3972.55		-2.77623	-1.47624	-0.156	1.19099	2.49402	3.78713	5.08026	6.46552	7.79714	9.10918	10.4588	11.7339	13.0092	14.3901	15.8393
3970.62		-2.77683	-1.47665	-0.15614	1.19068	2.4941	3.78763	5.0807	6.46589	7.79747	9.10919	10.4586	11.7336	13.0093	14.39	15.8393
3968.69		-2.77743	-1.47709	-0.15634	1.19045	2.49427	3.78819	5.08116	6.46625	7.79774	9.10921	10.4585	11.7335	13.0094	14.39	15.8393
3966.76		-2.77809	-1.47764	-0.15673	1.19031	2.4945	3.78874	5.0815	6.46652	7.79791	9.10921	10.4583	11.7334	13.0096	14.3901	15.8394
3964.83		-2.77882	-1.47835	-0.15733	1.19023	2.49475	3.78925	5.08167	6.46666	7.79795	9.10915	10.4581	11.7334	13.0098	14.3902	15.8395
3962.91		-2.77952	-1.47909	-0.158	1.19014	2.49499	3.78972	5.08165	6.46667	7.79787	9.10906	10.4578	11.7334	13.0099	14.3903	15.8395
3960.98		-2.78006	-1.47969	-0.15854	1.19006	2.49526	3.7902	5.08155	6.46665	7.79773	9.10902	10.4575	11.7333	13.01	14.3903	15.8394
3959.05		-2.7804	-1.4801	-0.15894	1.19005	2.49564	3.79073	5.08138	6.46663	7.79757	9.10908	10.4573	11.7332	13.0101	14.3903	15.8394
3957.12		-2.78065	-1.48041	-0.15938	1.1902	2.49619	3.79124	5.08107	6.46658	7.79737	9.1092	10.4571	11.7333	13.0102	14.3904	15.8394
3955.19		-2.78093	-1.48076	-0.16006	1.19053	2.49686	3.79156	5.0805	6.46639	7.79707	9.10926	10.4569	11.7336	13.0105	14.3906	15.8395
3953.26		-2.78131	-1.48125	-0.16104	1.19099	2.49754	3.79155	5.0796	6.46599	7.7966	9.10917	10.4566	11.734	13.0108	14.3907	15.8396
3951.34		-2.78172	-1.4818	-0.1622	1.19148	2.4981	3.79114	5.07846	6.46541	7.79593	9.10887	10.4563	11.7344	13.011	14.3908	15.8396
3949.41		-2.78199	-1.48222	-0.1632	1.19194	2.49845	3.79045	5.07728	6.46475	7.79514	9.10843	10.4559	11.7346	13.011	14.3907	15.8393
3947.48		-2.78199	-1.48234	-0.16378	1.19239	2.4986	3.7897	5.07632	6.46417	7.79438	9.10803	10.4556	11.7346	13.0108	14.3906	15.8391
3945.55		-2.78175	-1.48217	-0.16387	1.19285	2.4986	3.78903	5.07569	6.46379	7.79375	9.10776	10.4553	11.7345	13.0106	14.3904	15.8389
3943.62		-2.78131	-1.48174	-0.16348	1.19319	2.49841	3.78847	5.0754	6.4636	7.79329	9.1076	10.4552	11.7344	13.0104	14.3903	15.8387
3941.69		-2.78064	-1.48098	-0.16257	1.19339	2.49811	3.78809	5.07546	6.46359	7.79299	9.10762	10.4553	11.7342	13.0101	14.3902	15.8386
3939.77		-2.77985	-1.48005	-0.16139	1.19361	2.49792	3.78792	5.07578	6.46371	7.79287	9.10784	10.4556	11.7342	13.0099	14.3903	15.8387
3937.84		-2.77926	-1.47928	-0.16041	1.1939	2.49788	3.7878	5.07606	6.46375	7.7928	9.1081	10.456	11.7345	13.0102	14.3907	15.8391
3935.91		-2.77907	-1.47888	-0.16004	1.19407	2.4978	3.7874	5.07595	6.46348	7.79254	9.10813	10.4562	11.7351	13.0105	14.3911	15.8395
3933.98		-2.77923	-1.47875	-0.16032	1.19388	2.4974	3.78658	5.07533	6.46279	7.79197	9.10775	10.4562	11.7355	13.0106	14.3913	15.8395
3932.05		-2.77945	-1.47857	-0.16094	1.1933	2.49664	3.78549	5.07444	6.46181	7.79121	9.10708	10.456	11.7356	13.0102	14.3911	15.8392
3930.12		-2.77951	-1.47818	-0.16158	1.19265	2.49581	3.78449	5.07363	6.46085	7.79052	9.10646	10.4558	11.7356	13.0097	14.3908	15.8388
3928.19		-2.77943	-1.47777	-0.16214	1.1922	2.49519	3.78379	5.07312	6.46012	7.79009	9.10609	10.4557	11.7356	13.0094	14.3907	15.8388
3926.27		-2.77937	-1.47762	-0.16265	1.19192	2.49474	3.78333	5.07286	6.4596	7.78989	9.10591	10.4558	11.7358	13.0094	14.3909	15.8389
3924.34		-2.7793	-1.47776	-0.163	1.19162	2.4943	3.78298	5.07277	6.45924	7.78984	9.10581	10.456	11.7359	13.0094	14.391	15.839
3922.41		-2.77925	-1.47809	-0.16304	1.19124	2.49381	3.78272	5.07288	6.45904	7.78991	9.10576	10.4562	11.736	13.0094	14.391	15.839
3920.48		-2.77934	-1.47854	-0.16277	1.19069	2.49323	3.78254	5.07317	6.45899	7.79009	9.10573	10.4564	11.7358	13.0091	14.3909	15.8389
3918.55		-2.77955	-1.47892	-0.16218	1.18988	2.4925	3.78242	5.07365	6.45909	7.79036	9.10571	10.4566	11.7353	13.0086	14.3905	15.8385
3916.62		-2.77972	-1.47896	-0.16126	1.18898	2.4918	3.78255	5.07438	6.45938	7.79082	9.10585	10.4568	11.7345	13.0079	14.3899	15.8382
3914.7		-2.77987	-1.47878	-0.16027	1.18849	2.49151	3.78309	5.07529	6.45987	7.79153	9.10632	10.4572	11.7341	13.0075	14.3898	15.8382
3912.77		-2.78032	-1.47888	-0.15983	1.18868	2.49184	3.78392	5.07602	6.46037	7.79237	9.107	10.4577	11.7343	13.0079	14.3903	15.839
3910.84		-2.78143	-1.47981	-0.16057	1.18944	2.49265	3.78457	5.07602	6.4605	7.79302	9.10752	10.4581	11.7353	13.009	14.3915	15.8401
3908.91		-2.78337	-1.48185	-0.16276	1.19038	2.4935	3.78456	5.07486	6.45994	7.79311	9.10741	10.458	11.7368	13.0105	14.3928	15.8412
3906.98		-2.78597	-1.48478	-0.1661	1.19087	2.49388	3.78359	5.0725	6.45859	7.79245	9.10638	10.4573	11.7382	13.0117	14.3935	15.8416
3905.05		-2.78857	-1.48779	-0.16965	1.19036	2.49332	3.78178	5.06943	6.45669	7.79111	9.10451	10.456	11.7387	13.0118	14.3931	15.8409
3903.13		-2.79029	-1.4898	-0.17224	1.18884	2.49194	3.77975	5.06658	6.45481	7.78951	9.10234	10.4542	11.7378	13.0106	14.3915	15.8391
3901.2		-2.79066	-1.49024	-0.17315	1.18701	2.49039	3.77836	5.06487	6.45359	7.78828	9.10071	10.4527	11.736	13.0087	14.3895	15.8373
3899.27		-2.78981	-1.48928	-0.17242	1.18576	2.48949	3.77818	5.06469	6.4534	7.78785	9.10019	10.4517	11.7341	13.0072	14.3882	15.8365
3897.34		-2.78834	-1.48773	-0.1708	1.18565	2.48967	3.77917	5.06574	6.45414	7.78824	9.10079	10.4515	11.733	13.0068	14.3882	15.8369
3895.41		-2.78711	-1.48658	-0.16932	1.18648	2.4907	3.78067	5.06722	6.45532	7.78905	9.10194	10.4518	11.7327	13.0075	14.3893	15.8383
3893.48		-2.78656	-1.48627	-0.16865	1.18744	2.49181	3.78187	5.06831	6.45635	7.78973	9.10287	10.4521	11.733	13.0084	14.3904	15.8396
3891.55		-2.78643	-1.48647	-0.16872	1.18791	2.49246	3.78241	5.0687	6.45692	7.78995	9.10322	10.4521	11.7332	13.0089	14.3909	15.8402
3889.63		-2.78633	-1.48676	-0.16925	1.18805	2.49274	3.78243	5.06851	6.45704	7.78976	9.10314	10.4519	11.7332	13.0091	14.3909	15.8404
3887.7		-2.78632	-1.48715	-0.17017	1.18805	2.49282	3.7821	5.06788	6.4568	7.78924	9.10276	10.4514	11.7331	13.0091	14.3908	15.8404
3885.77		-2.7864	-1.48758	-0.17138	1.18778	2.49261	3.78141	5.06692	6.45627	7.78845	9.10212	10.4508	11.7328	13.0089	14.3904	15.8402
3883.84		-2.78634	-1.48776	-0.1725	1.18731	2.49223	3.78063	5.06594	6.45564	7.78757	9.10143	10.4502	11.7324	13.0084	14.3898	15.8398
3881.91		-2.78599	-1.48753	-0.17323	1.18695	2.49197	3.78008	5.06528	6.45514	7.78684	9.10098	10.4497	11.732	13.0079	14.3894	15.8396
3879.98		-2.78536	-1.48696	-0.17353	1.18694	2.49202	3.77991	5.06501	6.45486	7.78638	9.10091	10.4495	11.7317	13.0077	14.3893	15.8398
3878.06		-2.78476	-1.48643	-0.17378	1.1875	2.49252	3.78003	5.06494	6.45469	7.78613	9.10113	10.4495	11.7319	13.0081	14.3898	15.8405
3876.13		-2.7848	-1.48662	-0.17449	1.18849	2.49326	3.78006	5.06467	6.45442	7.7859	9.10131	10.4496	11.7327	13.009	14.3909	15.8416
3874.2		-2.7856	-1.48758	-0.17576	1.18928	2.49372	3.77957	5.06391	6.45383	7.78541	9.10104	10.4495	11.7337	13.01	14.3917	15.8424
3872.27		-2.78674	-1.48875	-0.1771	1.18936	2.49347	3.77852	5.0628	6.45294	7.78462	9.10025	10.4492	11.7342	13.0101	14.3918	15.8424
3870.34		-2.78767	-1.48948	-0.1779	1.1887	2.49258	3.77725	5.06177	6.452	7.78372	9.09925	10.4487	11.7339	13.0094	14.391	15.8416
3868.41		-2.78812	-1.4895	-0.17788	1.18782	2.49152	3.77623	5.06121	6.4513	7.78302	9.09847	10.4484	11.7333	13.0082	14.3901	15.8408
3866.49		-2.78824	-1.48904	-0.17721	1.18723	2.49075	3.77575	5.06129	6.451	7.78275	9.0982	10.4483	11.7327	13.0074	14.3896	15.8405
3864.56		-2.78826	-1.48841	-0.1762	1.18706	2.49041	3.7758	5.06188	6.45107	7.78288	9.0984	10.4487	11.7325	13.007	14.3897	15.8407
3862.63		-2.78827	-1.48778	-0.17516	1.18743	2.49057	3.77629	5.06277	6.45137	7.78333	9.09899	10.4492	11.7327	13.0072	14.3903	15.8416
3860.7		-2.78872	-1.48773	-0.17463	1.18856	2.49137	3.77698	5.06359	6.45166	7.78391	9.09975	10.45	11.7338	13.0084	14.3919	15.8432
3858.77		-2.79025	-1.48901	-0.17523	1.19005	2.49238	3.77731	5.06378	6.45161	7.78425	9.10013	10.4505	11.7356	13.0106	14.3942	15.8452
3856.84		-2.79292	-1.4916	-0.17695	1.19062	2.49252	3.7766	5.063	6.45091	7.78395	9.09946	10.4505	11.7371	13.0122	14.3955	15.8462
3854.91		-2.79568	-1.49422	-0.17882	1.18904	2.49084	3.77478	5.06151	6.44963	7.78295	9.09758	10.4497	11.7368	13.0113	14.3943	15.8448
3852.99		-2.7968	-1.49496	-0.17934	1.18575	2.48787	3.77288	5.06035	6.44838	7.78181	9.09548	10.4487	11.7347	13.0081	14.3909	15.8415
3851.06		-2.79562	-1.49329	-0.17787	1.18313	2.48568	3.77246	5.06056	6.44795	7.78147	9.09469	10.4482	11.7322	13.005	14.3884	15.8393
3849.13		-2.79338	-1.49075	-0.17545	1.18292	2.48572	3.77392	5.06209	6.44851	7.78224	9.09568	10.4486	11.7313	13.0046	14.3887	15.84
3847.2		-2.7918	-1.48929	-0.1737	1.18466	2.48751	3.77624	5.06386	6.4495	7.78361	9.09755	10.4496	11.7324	13.0066	14.3914	15.8428
3845.27		-2.79174	-1.48981	-0.1736	1.18684	2.48972	3.77805	5.06476	6.45021	7.78481	9.09904	10.4506	11.7345	13.0096	14.3944	15.8457
3843.34		-2.79294	-1.49192	-0.17509	1.18829	2.49126	3.77866	5.06437	6.45029	7.78536	9.09949	10.4511	11.7366	13.0119	14.3964	15.8473
3841.42		-2.7946	-1.49457	-0.17734	1.18854	2.49169	3.77812	5.06302	6.44981	7.78523	9.0989	10.451	11.738	13.013	14.3969	15.8475
3839.49		-2.79581	-1.49661	-0.17927	1.18762	2.49106	3.77695	5.06142	6.44915	7.78472	9.09776	10.4505	11.7381	13.0125	14.396	15.8463
3837.56		-2.79588	-1.49719	-0.18003	1.18606	2.48986	3.77591	5.06035	6.44877	7.78427	9.09677	10.45	11.7371	13.0111	14.3943	15.8447
3835.63		-2.79472	-1.49622	-0.17941	1.18475	2.48885	3.77562	5.06029	6.44899	7.78428	9.09654	10.4497	11.7358	13.0096	14.3929	15.8436
3833.7		-2.79283	-1.49435	-0.17789	1.18429	2.48858	3.77625	5.06117	6.44985	7.78485	9.09726	10.4499	11.7348	13.009	14.3926	15.8435
3831.77		-2.79086	-1.49239	-0.17623	1.18467	2.48906	3.77749	5.06252	6.45109	7.78582	9.09864	10.4505	11.7346	13.0094	14.3933	15.8444
3829.85		-2.78937	-1.49102	-0.17514	1.18564	2.49007	3.77887	5.06378	6.45237	7.78688	9.10024	10.4513	11.7353	13.0105	14.3947	15.8458
3827.92		-2.78875	-1.49065	-0.17507	1.1869	2.49135	3.77994	5.0645	6.45339	7.78773	9.10161	10.4521	11.7366	13.0122	14.3963	15.8474
3825.99		-2.78906	-1.49135	-0.17609	1.18806	2.49251	3.78038	5.06445	6.45394	7.78817	9.10241	10.4526	11.7382	13.0141	14.3979	15.8487
3824.06		-2.79007	-1.49276	-0.17784	1.18866	2.49313	3.78003	5.06371	6.45402	7.7881	9.10246	10.4527	11.7396	13.0154	14.3988	15.8492
3822.13		-2.79119	-1.49409	-0.1796	1.18826	2.49286	3.77906	5.06266	6.4538	7.78762	9.10188	10.4525	11.74	13.0156	14.3985	15.8485
3820.2		-2.79156	-1.49433	-0.18045	1.18705	2.49189	3.77802	5.06196	6.45364	7.78705	9.10119	10.4521	11.7394	13.0146	14.3971	15.847
3818.27		-2.79092	-1.49313	-0.17992	1.18581	2.4909	3.77762	5.06217	6.45392	7.78683	9.10104	10.452	11.7381	13.0132	14.3957	15.8457
3816.35		-2.78958	-1.4909	-0.17825	1.18506	2.49038	3.77809	5.06337	6.45475	7.78713	9.10168	10.4522	11.7367	13.012	14.3948	15.8451
3814.42		-2.78804	-1.48831	-0.17605	1.18517	2.49065	3.77932	5.06524	6.45598	7.78789	9.10303	10.4529	11.7359	13.0117	14.3948	15.8455
3812.49		-2.78702	-1.48634	-0.17421	1.18641	2.49186	3.78095	5.06722	6.45732	7.78891	9.10477	10.4538	11.7362	13.0126	14.3961	15.8469
3810.56		-2.7872	-1.48586	-0.17351	1.1883	2.49353	3.78229	5.0686	6.45832	7.78978	9.10626	10.4548	11.7375	13.0146	14.3981	15.8488
3808.63		-2.7887	-1.48693	-0.17419	1.18988	2.49481	3.7827	5.06895	6.45864	7.79011	9.10689	10.4555	11.7392	13.0164	14.3996	15.85
3806.7		-2.79096	-1.48888	-0.17578	1.19059	2.49524	3.78207	5.06832	6.45825	7.78981	9.10656	10.4557	11.7405	13.0174	14.4	15.85
3804.78		-2.79334	-1.49095	-0.17754	1.19058	2.49495	3.78083	5.06723	6.45744	7.78912	9.10564	10.4556	11.7413	13.0175	14.3996	15.8492
3802.85		-2.79535	-1.49256	-0.17874	1.18998	2.49412	3.77947	5.06627	6.45659	7.78837	9.10456	10.4554	11.7414	13.017	14.3986	15.8481
3800.92		-2.79644	-1.49308	-0.17869	1.18895	2.49295	3.7785	5.066	6.45608	7.78787	9.10377	10.4553	11.7408	13.0159	14.3973	15.8467
3798.99		-2.79629	-1.49226	-0.17709	1.1881	2.49199	3.77841	5.06685	6.45623	7.78797	9.10375	10.4556	11.7398	13.0146	14.3962	15.8458
3797.06		-2.79522	-1.49054	-0.17422	1.1879	2.49165	3.77934	5.06879	6.45712	7.78879	9.10466	10.4564	11.739	13.0139	14.396	15.8458
3795.13		-2.79371	-1.48852	-0.17077	1.18829	2.49191	3.78098	5.07142	6.45856	7.79015	9.10623	10.4577	11.7386	13.0138	14.3964	15.8466
3793.21		-2.79229	-1.48683	-0.16748	1.18911	2.49261	3.78288	5.07418	6.46023	7.7918	9.10806	10.4591	11.7387	13.0143	14.3973	15.8477
3791.28		-2.7914	-1.48593	-0.16499	1.19012	2.4935	3.7846	5.07655	6.46179	7.79343	9.10975	10.4606	11.7394	13.0152	14.3984	15.849
3789.35		-2.79114	-1.48592	-0.16359	1.191	2.49429	3.7858	5.07817	6.463	7.79481	9.11099	10.4619	11.7404	13.0161	14.3994	15.85
3787.42		-2.79135	-1.48659	-0.16321	1.19153	2.49478	3.78641	5.079	6.46378	7.79583	9.11166	10.4628	11.7414	13.0169	14.4	15.8505
3785.49		-2.79173	-1.48755	-0.16355	1.19164	2.49493	3.78653	5.07918	6.46417	7.79651	9.11185	10.4634	11.7422	13.0174	14.4001	15.8506
3783.56		-2.79196	-1.48842	-0.16422	1.19139	2.49482	3.7864	5.07902	6.46432	7.79695	9.11175	10.4637	11.7428	13.0175	14.3999	15.8503
3781.63		-2.79188	-1.48898	-0.16492	1.1909	2.49453	3.78625	5.07877	6.4644	7.79729	9.11156	10.4639	11.743	13.0173	14.3995	15.8499
3779.71		-2.79134	-1.48907	-0.16544	1.19027	2.4942	3.78626	5.07863	6.46451	7.79763	9.11143	10.4639	11.743	13.0168	14.3989	15.8493
3777.78		-2.79032	-1.48868	-0.16571	1.18983	2.4941	3.78658	5.07871	6.46474	7.79805	9.11153	10.4639	11.7429	13.0164	14.3985	15.849
3775.85		-2.78923	-1.48825	-0.16599	1.18992	2.49451	3.7872	5.07892	6.46508	7.79857	9.11186	10.464	11.743	13.0165	14.3987	15.8492
3773.92		-2.78859	-1.48836	-0.16663	1.19044	2.49524	3.78783	5.079	6.46538	7.79902	9.11217	10.464	11.7436	13.0171	14.3994	15.8498
3771.99		-2.78854	-1.48906	-0.16773	1.19083	2.49585	3.78815	5.07875	6.46551	7.79924	9.11218	10.4639	11.7441	13.0176	14.3997	15.8499
3770.06		-2.7887	-1.48985	-0.169	1.19075	2.49606	3.78814	5.07822	6.46546	7.79919	9.11187	10.4636	11.7443	13.0173	14.3993	15.8494
3768.14		-2.78867	-1.49019	-0.17009	1.1904	2.49606	3.78807	5.07764	6.46532	7.79901	9.11152	10.4633	11.744	13.0165	14.3984	15.8485
3766.21		-2.78842	-1.49004	-0.17094	1.19029	2.49627	3.78824	5.07717	6.46522	7.79885	9.11138	10.4629	11.7436	13.0157	14.3977	15.8478
3764.28		-2.78828	-1.48973	-0.17176	1.1907	2.49693	3.78863	5.07675	6.46511	7.79873	9.11151	10.4626	11.7434	13.0154	14.3977	15.8478
3762.35		-2.78862	-1.48971	-0.17286	1.19157	2.49796	3.78906	5.07613	6.46489	7.79857	9.1117	10.4623	11.7436	13.0157	14.3981	15.8481
3760.42		-2.78959	-1.49021	-0.1744	1.19262	2.4991	3.78923	5.07512	6.46441	7.79822	9.1117	10.4618	11.744	13.0161	14.3985	15.8484
3758.49		-2.79103	-1.4911	-0.17631	1.19373	2.5002	3.78904	5.07363	6.46363	7.79759	9.11138	10.4612	11.7445	13.0165	14.3989	15.8485
3756.57		-2.79292	-1.49246	-0.17853	1.19499	2.50127	3.78846	5.07172	6.46254	7.79667	9.11073	10.4603	11.7452	13.0173	14.3994	15.8487
3754.64		-2.79541	-1.49446	-0.181	1.19611	2.50203	3.78731	5.06939	6.46111	7.79539	9.10955	10.4591	11.7459	13.0182	14.4	15.8487
3752.71		-2.79826	-1.49676	-0.18331	1.19637	2.5019	3.78547	5.06674	6.45937	7.7937	9.1077	10.4575	11.7459	13.0182	14.3996	15.8477
3750.78		-2.80059	-1.49837	-0.18466	1.19556	2.5008	3.78327	5.06424	6.45754	7.79179	9.10549	10.4558	11.7449	13.0169	14.3979	15.8455
3748.85		-2.8017	-1.49857	-0.18441	1.19438	2.4994	3.78146	5.06245	6.45601	7.79008	9.10357	10.4541	11.7432	13.015	14.3959	15.8433
3746.92		-2.80172	-1.49761	-0.18264	1.19346	2.49831	3.78041	5.06161	6.45495	7.78881	9.10232	10.4528	11.7414	13.0134	14.3944	15.8419
3744.99		-2.801	-1.49593	-0.17977	1.19273	2.49756	3.78	5.06152	6.4543	7.78798	9.10161	10.4519	11.7398	13.012	14.3933	15.8409
3743.07		-2.7997	-1.49385	-0.17625	1.19252	2.49738	3.78014	5.06191	6.45394	7.78756	9.1014	10.4514	11.7386	13.011	14.3928	15.8406
3741.14		-2.79837	-1.49217	-0.17264	1.19344	2.49817	3.78073	5.06254	6.45376	7.78751	9.10164	10.4514	11.7386	13.0116	14.3937	15.8415
3739.21		-2.7977	-1.49165	-0.16943	1.19496	2.49938	3.78121	5.06301	6.45352	7.78754	9.10183	10.4516	11.7394	13.0132	14.3955	15.8429
3737.28		-2.79763	-1.49209	-0.16658	1.19568	2.49983	3.78103	5.06309	6.45305	7.78735	9.10144	10.4517	11.74	13.0142	14.3963	15.8433
3735.35		-2.79723	-1.49231	-0.16346	1.19495	2.49905	3.78034	5.06308	6.45245	7.78697	9.10057	10.4517	11.7395	13.0134	14.3954	15.8422
3733.42		-2.79562	-1.49123	-0.15953	1.19352	2.49769	3.77989	5.06353	6.45207	7.78672	9.09991	10.4517	11.738	13.0115	14.3936	15.8406
3731.5		-2.7929	-1.48901	-0.15506	1.19251	2.49674	3.78017	5.06466	6.4521	7.78688	9.09999	10.452	11.7365	13.01	14.3925	15.8399
3729.57		-2.79006	-1.48676	-0.15103	1.19232	2.4965	3.78097	5.06612	6.45243	7.78735	9.10066	10.4526	11.7356	13.0097	14.3928	15.8404
3727.64		-2.78803	-1.48545	-0.14845	1.1924	2.49648	3.78164	5.06735	6.45275	7.7878	9.10133	10.4531	11.7352	13.01	14.3934	15.8411
3725.71		-2.78698	-1.48518	-0.14776	1.19204	2.49606	3.78172	5.068	6.45285	7.78798	9.10155	10.4534	11.7349	13.01	14.3934	15.8412
3723.78		-2.78652	-1.48545	-0.14876	1.1911	2.4951	3.78129	5.06815	6.45273	7.78787	9.10132	10.4534	11.7345	13.0092	14.3926	15.8405
3721.85		-2.78621	-1.48582	-0.15099	1.19	2.4939	3.78066	5.068	6.45248	7.78761	9.1009	10.4533	11.7339	13.0082	14.3915	15.8396
3719.93		-2.78595	-1.48629	-0.154	1.18922	2.49289	3.78009	5.06768	6.4522	7.78734	9.10051	10.4531	11.7335	13.0075	14.3907	15.839
3718		-2.78595	-1.48721	-0.1574	1.18896	2.49229	3.77959	5.06713	6.45186	7.78707	9.10017	10.4528	11.7336	13.0076	14.3906	15.8391
3716.07		-2.78646	-1.48887	-0.16078	1.1889	2.49194	3.77895	5.06622	6.45138	7.78673	9.09965	10.4524	11.7342	13.0083	14.391	15.8394
3714.14		-2.78734	-1.49095	-0.16352	1.18832	2.49133	3.77795	5.06495	6.45072	7.78625	9.09876	10.4519	11.7346	13.0086	14.3911	15.8391
3712.21		-2.78792	-1.49238	-0.16484	1.18669	2.4901	3.77672	5.06365	6.45004	7.78571	9.0976	10.4511	11.7342	13.0077	14.3901	15.8377
3710.28		-2.78746	-1.49212	-0.16428	1.18449	2.48861	3.77586	5.06293	6.44966	7.78539	9.09673	10.4505	11.733	13.0057	14.3883	15.8357
3708.35		-2.78604	-1.49024	-0.16224	1.18287	2.48769	3.77591	5.06314	6.44985	7.78555	9.09666	10.4501	11.7316	13.0041	14.3871	15.8345
3706.43		-2.78455	-1.48788	-0.15986	1.18232	2.48766	3.77675	5.06405	6.45052	7.78613	9.09732	10.4501	11.7307	13.0036	14.3869	15.8345
3704.5		-2.78379	-1.48611	-0.15816	1.1824	2.48805	3.77778	5.06508	6.45134	7.78679	9.09818	10.4503	11.7302	13.0038	14.3873	15.8351
3702.57		-2.78382	-1.48515	-0.15752	1.18239	2.48829	3.77853	5.0658	6.45201	7.78722	9.09882	10.4503	11.7299	13.0037	14.3872	15.8353
3700.64		-2.78428	-1.48472	-0.15784	1.18225	2.48837	3.77897	5.06607	6.4524	7.78734	9.09921	10.4502	11.7296	13.0033	14.3867	15.835
3698.71		-2.7851	-1.48483	-0.15907	1.18241	2.48862	3.7792	5.06586	6.45248	7.78716	9.09946	10.4499	11.7296	13.0031	14.3864	15.8348
3696.78		-2.78668	-1.48583	-0.16134	1.18302	2.48914	3.77909	5.06505	6.45219	7.78665	9.09945	10.4495	11.73	13.0035	14.3866	15.8351
3694.86		-2.78928	-1.48792	-0.1647	1.1837	2.48958	3.77833	5.06353	6.45144	7.78569	9.09891	10.4487	11.7306	13.0043	14.387	15.8352
3692.93		-2.79267	-1.49076	-0.16873	1.18372	2.48938	3.77676	5.06141	6.45027	7.78426	9.09767	10.4476	11.7309	13.0045	14.3866	15.8344
3691		-2.79594	-1.49329	-0.17253	1.18259	2.48817	3.7746	5.05917	6.44892	7.78253	9.09595	10.4462	11.7301	13.0033	14.3848	15.8323
3689.07		-2.79791	-1.49432	-0.17506	1.18067	2.48634	3.7726	5.05751	6.44776	7.78092	9.09441	10.4449	11.7282	13.0008	14.3819	15.8295
3687.14		-2.79814	-1.4936	-0.17593	1.17928	2.48497	3.77158	5.05692	6.44714	7.77989	9.09381	10.444	11.7262	12.9986	14.3797	15.8275
3685.21		-2.79746	-1.49226	-0.17593	1.17943	2.48484	3.77169	5.05718	6.447	7.77951	9.09427	10.4436	11.7252	12.998	14.3794	15.8275
3683.29		-2.7972	-1.4919	-0.17634	1.18094	2.48574	3.77219	5.05748	6.44691	7.77941	9.09511	10.4436	11.7256	12.9992	14.3808	15.8288
3681.36		-2.79822	-1.4934	-0.17806	1.18274	2.48678	3.77214	5.05698	6.44635	7.77902	9.09541	10.4434	11.727	13.0014	14.3826	15.8303
3679.43		-2.80046	-1.49658	-0.18113	1.18374	2.48703	3.77096	5.05535	6.44508	7.77796	9.09457	10.4428	11.7285	13.0031	14.3835	15.8308
3677.5		-2.80313	-1.50039	-0.18475	1.1832	2.48595	3.76866	5.05291	6.44321	7.77622	9.09257	10.4416	11.7292	13.0033	14.3827	15.8294
3675.57		-2.805	-1.50332	-0.18764	1.18118	2.4837	3.76595	5.05052	6.44126	7.77421	9.09002	10.4401	11.7284	13.0018	14.3803	15.8267
3673.64		-2.80527	-1.50443	-0.18883	1.17871	2.48121	3.76384	5.04914	6.43984	7.77256	9.08787	10.4389	11.7266	12.9994	14.3775	15.8239
3671.71		-2.80406	-1.5039	-0.18812	1.17662	2.47925	3.76295	5.04932	6.43939	7.77175	9.08674	10.4381	11.7245	12.9973	14.3755	15.8221
3669.79		-2.80164	-1.50206	-0.18574	1.17505	2.47794	3.76333	5.05104	6.43993	7.77189	9.08674	10.4381	11.7224	12.9955	14.3741	15.8211
3667.86		-2.79825	-1.49926	-0.18214	1.17433	2.47752	3.76492	5.05401	6.44134	7.77295	9.08787	10.4388	11.7207	12.9943	14.3736	15.821
3665.93		-2.79469	-1.49639	-0.1783	1.17478	2.47818	3.76739	5.05758	6.44325	7.77466	9.08985	10.4401	11.72	12.9943	14.3743	15.8221
3664		-2.79191	-1.49448	-0.1754	1.17605	2.47955	3.76997	5.0608	6.44507	7.77654	9.09198	10.4417	11.7204	12.9954	14.3758	15.8239
3662.07		-2.79041	-1.49399	-0.1742	1.17746	2.48098	3.77189	5.06285	6.44622	7.77803	9.09353	10.4431	11.7215	12.9968	14.3773	15.8254
3660.14		-2.79023	-1.49483	-0.17492	1.17854	2.48203	3.77273	5.06326	6.44638	7.77876	9.09409	10.4439	11.7229	12.9981	14.3784	15.8263
3658.22		-2.79121	-1.49671	-0.1774	1.17908	2.4825	3.77238	5.06198	6.44544	7.7786	9.09354	10.4441	11.7243	12.999	14.3788	15.8264
3656.29		-2.7931	-1.49922	-0.18116	1.17913	2.48242	3.77097	5.05928	6.44357	7.7776	9.09202	10.4435	11.7256	12.9995	14.3788	15.8259
3654.36		-2.79572	-1.50214	-0.18564	1.1789	2.48199	3.76882	5.05565	6.44109	7.77599	9.08983	10.4423	11.7267	12.9999	14.3786	15.8251
3652.43		-2.79887	-1.5052	-0.19009	1.17817	2.48105	3.76616	5.05171	6.43842	7.77405	9.0872	10.4407	11.7274	12.9998	14.378	15.8238
3650.5		-2.80159	-1.50732	-0.19329	1.17633	2.47923	3.7634	5.04826	6.43607	7.77211	9.08445	10.439	11.7269	12.9984	14.3761	15.8215
3648.57		-2.80243	-1.50696	-0.19381	1.17367	2.47693	3.7615	5.04644	6.43476	7.77083	9.08249	10.4376	11.7248	12.9955	14.3732	15.8186
3646.65		-2.80088	-1.5037	-0.19115	1.17167	2.47544	3.76154	5.04704	6.43507	7.77088	9.08233	10.4371	11.7223	12.9928	14.371	15.8169
3644.72		-2.7979	-1.4989	-0.18636	1.1714	2.47564	3.76359	5.04977	6.43695	7.77236	9.08409	10.4377	11.7206	12.9918	14.371	15.8173
3642.79		-2.79498	-1.49435	-0.1811	1.17255	2.47716	3.76668	5.05343	6.43968	7.77471	9.0869	10.4391	11.7202	12.9924	14.3725	15.8193
3640.86		-2.79301	-1.49111	-0.17665	1.1742	2.47915	3.76963	5.05674	6.44241	7.77714	9.08968	10.4407	11.7207	12.9938	14.3744	15.8215
3638.93		-2.79218	-1.4894	-0.17362	1.17576	2.48102	3.77174	5.05891	6.44451	7.77909	9.0918	10.4421	11.7218	12.9953	14.376	15.8232
3637		-2.79236	-1.48907	-0.17207	1.17706	2.48257	3.77277	5.05963	6.44571	7.78026	9.09302	10.4429	11.7231	12.9966	14.3773	15.8243
3635.07		-2.79337	-1.48985	-0.17182	1.17804	2.48371	3.77273	5.05895	6.44595	7.78058	9.09331	10.4432	11.7245	12.9977	14.3782	15.8249
3633.15		-2.79493	-1.49137	-0.1725	1.1785	2.48423	3.77173	5.05718	6.44534	7.78007	9.09272	10.4428	11.7256	12.9983	14.3785	15.8247
3631.22		-2.79653	-1.49297	-0.1735	1.17803	2.48382	3.77	5.05483	6.44414	7.77891	9.09141	10.4418	11.7258	12.9979	14.3778	15.8236
3629.29		-2.79733	-1.4937	-0.17403	1.17661	2.48252	3.76809	5.05265	6.4428	7.77744	9.08987	10.4405	11.7248	12.9961	14.3759	15.8215
3627.36		-2.79668	-1.49297	-0.17364	1.17528	2.48126	3.76692	5.05142	6.44186	7.77624	9.08894	10.4394	11.7232	12.994	14.374	15.8197
3625.43		-2.79521	-1.4916	-0.17289	1.17528	2.48109	3.76692	5.05131	6.44157	7.77566	9.08909	10.4389	11.7223	12.9931	14.3736	15.8195
3623.5		-2.7942	-1.49106	-0.17299	1.17647	2.48185	3.76746	5.05162	6.44159	7.77543	9.08974	10.4388	11.7225	12.9938	14.3747	15.8205
3621.58		-2.79419	-1.49192	-0.17452	1.17769	2.48253	3.76756	5.05157	6.44145	7.77504	9.09	10.4386	11.7232	12.9948	14.3756	15.8214
3619.65		-2.79463	-1.49349	-0.17688	1.17816	2.4825	3.76695	5.05103	6.441	7.77429	9.08961	10.4382	11.7235	12.995	14.3755	15.8211
3617.72		-2.79458	-1.49472	-0.17891	1.17815	2.48203	3.76618	5.05051	6.44052	7.77347	9.08902	10.4378	11.7234	12.9946	14.3746	15.8204
3615.79		-2.79372	-1.49521	-0.17982	1.17828	2.48173	3.76582	5.05054	6.44036	7.77298	9.08877	10.4377	11.7232	12.9942	14.374	15.8199
3613.86		-2.7922	-1.49506	-0.17931	1.17867	2.48174	3.76603	5.05125	6.44061	7.77297	9.08898	10.438	11.723	12.9941	14.3739	15.8199
3611.93		-2.7901	-1.49428	-0.17733	1.17912	2.48194	3.76667	5.05251	6.44122	7.77341	9.08951	10.4387	11.7228	12.9942	14.3739	15.82
3610.01		-2.78752	-1.49284	-0.17408	1.17949	2.48222	3.7676	5.05419	6.44211	7.77423	9.0903	10.4396	11.7226	12.9942	14.3739	15.8201
3608.08		-2.78467	-1.4908	-0.16999	1.17989	2.48266	3.76882	5.05618	6.44325	7.77539	9.09135	10.4409	11.7225	12.9941	14.3739	15.8202
3606.15		-2.78181	-1.48837	-0.16565	1.18067	2.48349	3.77038	5.0584	6.44461	7.77689	9.09271	10.4424	11.7227	12.9945	14.3742	15.8206
3604.22		-2.77939	-1.48596	-0.16171	1.18202	2.48482	3.7722	5.06064	6.44612	7.77862	9.0943	10.4441	11.7234	12.9955	14.375	15.8215
3602.29		-2.77772	-1.48385	-0.15855	1.18376	2.48645	3.77401	5.06264	6.44761	7.78038	9.09584	10.4459	11.7246	12.9968	14.3758	15.8224
3600.36		-2.77674	-1.48191	-0.1561	1.18566	2.48822	3.77572	5.06437	6.44906	7.78211	9.09721	10.4477	11.7261	12.998	14.3764	15.8229
3598.43		-2.77624	-1.47988	-0.15402	1.18781	2.49024	3.77755	5.0661	6.45065	7.78395	9.09854	10.4495	11.7276	12.999	14.3765	15.823
3596.51		-2.77615	-1.4777	-0.15203	1.19045	2.49277	3.77985	5.06817	6.45264	7.78614	9.10009	10.4515	11.7294	13	14.3765	15.8229
3594.58		-2.77646	-1.47549	-0.1501	1.19378	2.49604	3.78286	5.07082	6.45519	7.78886	9.10211	10.4539	11.7315	13.0011	14.3766	15.8227
3592.65		-2.77731	-1.47368	-0.14854	1.19774	2.50006	3.78661	5.07406	6.45837	7.79218	9.10469	10.4566	11.734	13.0025	14.3769	15.8226
3590.72		-2.77884	-1.47275	-0.14777	1.20182	2.50439	3.79076	5.07772	6.46206	7.79596	9.10766	10.4596	11.7369	13.0042	14.3771	15.8225
3588.79		-2.78079	-1.47266	-0.14785	1.20507	2.50823	3.79485	5.0816	6.46605	7.79997	9.11079	10.4627	11.7395	13.0055	14.3769	15.8219
3586.86		-2.78237	-1.47275	-0.14833	1.20685	2.511	3.79864	5.0857	6.47022	7.80402	9.11407	10.4657	11.7417	13.0062	14.3763	15.821
3584.94		-2.78313	-1.47265	-0.14886	1.20724	2.5126	3.80197	5.08987	6.47437	7.80798	9.11757	10.4687	11.7434	13.0069	14.3759	15.8207
3583.01		-2.7834	-1.47265	-0.14972	1.20645	2.513	3.80434	5.09343	6.47802	7.81141	9.12091	10.4715	11.7449	13.008	14.3764	15.8212
3581.08		-2.78373	-1.47314	-0.15134	1.2045	2.51203	3.80514	5.09552	6.48047	7.8137	9.12341	10.4736	11.7462	13.0093	14.3774	15.8223
3579.15		-2.78432	-1.47413	-0.15381	1.20163	2.5098	3.80417	5.09563	6.48126	7.81441	9.12455	10.4746	11.7471	13.0105	14.3785	15.8233
3577.22		-2.78511	-1.47543	-0.15691	1.19836	2.5068	3.80175	5.09382	6.48035	7.81354	9.12428	10.4744	11.7474	13.0114	14.3795	15.8242
3575.29		-2.78608	-1.477	-0.16048	1.19531	2.50369	3.79843	5.09046	6.47798	7.81132	9.12282	10.4731	11.7473	13.012	14.3804	15.8251
3573.37		-2.78726	-1.47898	-0.16446	1.19285	2.50089	3.79465	5.08596	6.47449	7.8081	9.12046	10.471	11.747	13.0127	14.3813	15.8258
3571.44		-2.78877	-1.48151	-0.16881	1.1909	2.49847	3.79061	5.08071	6.47028	7.80419	9.11739	10.4682	11.7467	13.0131	14.3821	15.8263
3569.51		-2.79036	-1.48434	-0.17309	1.18901	2.4961	3.78644	5.07524	6.46579	7.7999	9.11381	10.4649	11.7458	13.013	14.3823	15.8261
3567.58		-2.79134	-1.48657	-0.1763	1.18688	2.49361	3.78261	5.07046	6.4617	7.79576	9.11021	10.4615	11.7441	13.0119	14.3816	15.8251
3565.65		-2.79099	-1.48737	-0.17745	1.18493	2.49145	3.77995	5.06744	6.4588	7.79252	9.10749	10.4587	11.7417	13.0103	14.3805	15.8242
3563.72		-2.78942	-1.48685	-0.17651	1.18387	2.4902	3.77897	5.06661	6.45752	7.79067	9.10622	10.4568	11.7394	13.009	14.3802	15.8241
3561.79		-2.78734	-1.48586	-0.1744	1.18379	2.48992	3.77928	5.06741	6.45756	7.79004	9.10618	10.456	11.7378	13.0085	14.3807	15.825
3559.87		-2.78541	-1.48514	-0.1722	1.18426	2.49015	3.78009	5.06884	6.45823	7.79006	9.1067	10.4558	11.7369	13.0086	14.3817	15.8262
3557.94		-2.78395	-1.48497	-0.17059	1.18487	2.49048	3.78077	5.07006	6.45889	7.7902	9.10721	10.4558	11.7366	13.0089	14.3829	15.8275
3556.01		-2.78306	-1.4854	-0.16984	1.18541	2.49067	3.781	5.07068	6.45918	7.79015	9.10744	10.4558	11.7366	13.0093	14.3839	15.8284
3554.08		-2.78267	-1.48623	-0.16985	1.18571	2.4906	3.78073	5.07063	6.45899	7.78978	9.10729	10.4557	11.7367	13.0095	14.3847	15.829
3552.15		-2.78256	-1.48717	-0.17024	1.18577	2.49031	3.7801	5.07016	6.45843	7.78918	9.10688	10.4554	11.7369	13.0096	14.3852	15.8294
3550.22		-2.78257	-1.48799	-0.17067	1.18569	2.48991	3.77938	5.06958	6.45773	7.78852	9.1064	10.4551	11.7369	13.0097	14.3856	15.8297
3548.3		-2.78262	-1.4886	-0.17094	1.18546	2.48943	3.77871	5.06914	6.45707	7.78792	9.10595	10.4549	11.7369	13.0097	14.3859	15.8299
3546.37		-2.78257	-1.48879	-0.17081	1.18502	2.48884	3.77822	5.06903	6.45659	7.7875	9.10557	10.4548	11.7366	13.0095	14.386	15.8301
3544.44		-2.78226	-1.48837	-0.17004	1.18451	2.48827	3.77811	5.06948	6.45648	7.78742	9.10546	10.455	11.7362	13.0091	14.3862	15.8302
3542.51		-2.78176	-1.48743	-0.16869	1.18422	2.48799	3.7785	5.07052	6.45682	7.7878	9.10576	10.4555	11.7358	13.0089	14.3865	15.8307
3540.58		-2.78137	-1.48634	-0.16722	1.18425	2.48806	3.77923	5.07185	6.45745	7.78852	9.10638	10.4564	11.7357	13.009	14.3872	15.8316
3538.65		-2.78131	-1.48533	-0.16609	1.18446	2.48833	3.78	5.07307	6.45813	7.78938	9.10706	10.4575	11.736	13.0094	14.3881	15.8325
3536.73		-2.78154	-1.48437	-0.16537	1.18474	2.48868	3.78069	5.07398	6.45872	7.79027	9.10768	10.4586	11.7364	13.0098	14.3888	15.8333
3534.8		-2.78193	-1.48331	-0.16491	1.18516	2.48919	3.78138	5.07464	6.45927	7.79123	9.10831	10.4596	11.737	13.0102	14.3895	15.8341
3532.87		-2.78244	-1.48209	-0.16456	1.18591	2.49005	3.78223	5.07518	6.4599	7.79236	9.10902	10.4608	11.7379	13.0109	14.3901	15.8347
3530.94		-2.78309	-1.48066	-0.16414	1.18712	2.49135	3.78333	5.07575	6.46074	7.79371	9.1098	10.4619	11.739	13.0116	14.3907	15.8353
3529.01		-2.78378	-1.47886	-0.1633	1.18879	2.49313	3.78478	5.07656	6.46189	7.79528	9.11064	10.4631	11.74	13.0123	14.3911	15.8357
3527.08		-2.7843	-1.47658	-0.16173	1.19093	2.49539	3.78672	5.0779	6.46346	7.79709	9.11156	10.4642	11.7409	13.0128	14.3914	15.836
3525.15		-2.78457	-1.474	-0.15944	1.19338	2.49797	3.78912	5.07984	6.46541	7.79907	9.11258	10.4652	11.7414	13.013	14.3917	15.8364
3523.23		-2.78458	-1.47159	-0.15687	1.19571	2.50048	3.79165	5.08212	6.46747	7.80101	9.11361	10.466	11.7415	13.0131	14.3919	15.8369
3521.3		-2.78447	-1.46993	-0.15474	1.19739	2.50238	3.7938	5.08424	6.46928	7.8026	9.11447	10.4665	11.7413	13.0132	14.3922	15.8375
3519.37		-2.78443	-1.46946	-0.15377	1.19796	2.50326	3.79505	5.08564	6.47048	7.8036	9.11498	10.4667	11.7411	13.0135	14.3927	15.8384
3517.44		-2.78457	-1.47023	-0.15431	1.19729	2.50295	3.79514	5.08593	6.47084	7.80383	9.11498	10.4665	11.7409	13.0138	14.3933	15.8393
3515.51		-2.78486	-1.47198	-0.15621	1.19566	2.50165	3.79412	5.08507	6.47037	7.8033	9.11447	10.4658	11.7408	13.0142	14.3939	15.8403
3513.58		-2.78519	-1.47426	-0.15896	1.19354	2.49977	3.79233	5.08328	6.46922	7.80217	9.11355	10.4648	11.7406	13.0146	14.3945	15.8411
3511.66		-2.78546	-1.47666	-0.162	1.19139	2.49775	3.79017	5.081	6.46766	7.80067	9.11238	10.4635	11.7404	13.0149	14.395	15.8418
3509.73		-2.78556	-1.47888	-0.16478	1.18952	2.49591	3.78804	5.07864	6.46598	7.79902	9.11117	10.4622	11.7402	13.0151	14.3954	15.8424
3507.8		-2.78545	-1.48079	-0.16703	1.18809	2.49447	3.78621	5.07655	6.46443	7.79742	9.11009	10.4609	11.74	13.0153	14.3957	15.8431
3505.87		-2.78523	-1.48245	-0.16871	1.1871	2.49343	3.78474	5.07484	6.46316	7.79595	9.10921	10.4598	11.7398	13.0155	14.3961	15.8438
3503.94		-2.78488	-1.48381	-0.16973	1.18637	2.49261	3.78361	5.07358	6.4622	7.79464	9.10852	10.4588	11.7395	13.0156	14.3963	15.8445
3502.01		-2.78428	-1.48471	-0.16994	1.18582	2.49196	3.78284	5.07288	6.46162	7.79358	9.10809	10.458	11.7391	13.0156	14.3965	15.8451
3500.09		-2.78348	-1.4852	-0.16945	1.18552	2.49153	3.78246	5.07274	6.46143	7.79283	9.10798	10.4575	11.7387	13.0157	14.3967	15.8459
3498.16		-2.78274	-1.48552	-0.16866	1.18546	2.49131	3.78231	5.07296	6.46144	7.79233	9.10808	10.4573	11.7384	13.0159	14.3971	15.8468
3496.23		-2.78222	-1.48584	-0.16789	1.1855	2.49114	3.78218	5.07326	6.46146	7.79196	9.10823	10.4571	11.7382	13.0161	14.3976	15.8478
3494.3		-2.78195	-1.48618	-0.16725	1.18553	2.49092	3.78199	5.07351	6.46137	7.79161	9.10833	10.4569	11.738	13.0164	14.3981	15.8488
3492.37		-2.78197	-1.48652	-0.16681	1.18551	2.49061	3.78172	5.07363	6.46114	7.79121	9.10834	10.4568	11.7379	13.0167	14.3987	15.8497
3490.44		-2.78231	-1.48689	-0.16666	1.18539	2.49019	3.78135	5.07355	6.46074	7.79072	9.10822	10.4566	11.7378	13.017	14.3993	15.8507
3488.51		-2.78294	-1.48725	-0.16673	1.18514	2.48967	3.78088	5.07327	6.46016	7.79016	9.10795	10.4564	11.7378	13.0173	14.3998	15.8516
3486.59		-2.7838	-1.4875	-0.1669	1.18479	2.48909	3.78039	5.07289	6.45948	7.78959	9.10759	10.4563	11.7378	13.0175	14.4003	15.8525
3484.66		-2.7848	-1.48759	-0.16706	1.18433	2.48849	3.77993	5.07252	6.45877	7.7891	9.1072	10.4562	11.7378	13.0178	14.4009	15.8534
3482.73		-2.78585	-1.48748	-0.16712	1.18377	2.48787	3.77953	5.07226	6.45811	7.78872	9.10681	10.4562	11.7378	13.018	14.4015	15.8543
3480.8		-2.78682	-1.48712	-0.16694	1.18314	2.48726	3.77926	5.07222	6.45759	7.78846	9.10647	10.4563	11.7377	13.0182	14.4021	15.8552
3478.87		-2.78767	-1.48657	-0.16658	1.18255	2.48676	3.77917	5.07241	6.45727	7.78838	9.10625	10.4565	11.7377	13.0184	14.4027	15.8561
3476.94		-2.78849	-1.48599	-0.16625	1.18205	2.48641	3.77921	5.07269	6.45708	7.78843	9.10612	10.4568	11.7377	13.0187	14.4035	15.8572
3475.02		-2.78931	-1.48548	-0.1661	1.18163	2.48618	3.77926	5.07289	6.45695	7.78856	9.10602	10.4572	11.7378	13.0191	14.4044	15.8583
3473.09		-2.79011	-1.48505	-0.16618	1.18129	2.48603	3.7793	5.07294	6.4568	7.7887	9.10591	10.4576	11.738	13.0196	14.4053	15.8595
3471.16		-2.79085	-1.48471	-0.16647	1.18103	2.48592	3.77929	5.07283	6.45661	7.78886	9.10577	10.4581	11.7383	13.0202	14.4064	15.8608
3469.23		-2.79152	-1.48447	-0.16696	1.18081	2.48582	3.77922	5.07256	6.45636	7.78898	9.10557	10.4585	11.7388	13.0208	14.4074	15.862
3467.3		-2.79201	-1.48429	-0.16756	1.18056	2.4857	3.77907	5.07213	6.45603	7.78907	9.10531	10.4589	11.7393	13.0214	14.4084	15.8632
3465.37		-2.79219	-1.48412	-0.16814	1.18025	2.48556	3.77886	5.07162	6.45569	7.78914	9.10501	10.4592	11.7398	13.022	14.4094	15.8643
3463.45		-2.79202	-1.48395	-0.1686	1.17993	2.48542	3.77865	5.07111	6.45543	7.78924	9.10476	10.4594	11.7402	13.0225	14.4104	15.8653
3461.52		-2.79149	-1.48377	-0.16888	1.17963	2.48532	3.77848	5.0707	6.45534	7.78941	9.10464	10.4596	11.7407	13.023	14.4114	15.8664
3459.59		-2.79069	-1.48363	-0.169	1.17944	2.4853	3.77839	5.07046	6.45544	7.78966	9.10471	10.4599	11.7413	13.0236	14.4125	15.8675
3457.66		-2.78974	-1.48361	-0.16905	1.17936	2.48538	3.77835	5.07032	6.4557	7.78996	9.10493	10.4602	11.742	13.0244	14.4138	15.8688
3455.73		-2.78878	-1.4838	-0.16916	1.17939	2.48552	3.77829	5.07015	6.45598	7.79024	9.10522	10.4605	11.7428	13.0253	14.4151	15.8701
3453.8		-2.78792	-1.48423	-0.16943	1.17949	2.48571	3.77816	5.06981	6.45619	7.79043	9.10555	10.4607	11.7437	13.0263	14.4166	15.8715
3451.87		-2.7872	-1.48492	-0.16991	1.17964	2.48592	3.77792	5.06924	6.45626	7.7905	9.10587	10.4609	11.7446	13.0274	14.4182	15.8729
3449.95		-2.78663	-1.48578	-0.17055	1.17979	2.48608	3.77753	5.06848	6.45619	7.79044	9.10614	10.461	11.7456	13.0285	14.4197	15.8743
3448.02		-2.78611	-1.48662	-0.17107	1.17984	2.4861	3.77703	5.06771	6.45608	7.79027	9.10638	10.4609	11.7464	13.0296	14.4211	15.8756
3446.09		-2.78548	-1.4872	-0.17111	1.17981	2.48601	3.77657	5.06723	6.45612	7.79012	9.10672	10.4609	11.747	13.0305	14.4225	15.8768
3444.16		-2.78474	-1.48744	-0.17055	1.17981	2.48591	3.7763	5.06722	6.45646	7.79016	9.10729	10.461	11.7475	13.0315	14.4238	15.8782
3442.23		-2.78404	-1.48747	-0.16966	1.17989	2.48587	3.77624	5.06759	6.45705	7.79036	9.10807	10.4613	11.748	13.0325	14.4253	15.8796
3440.3		-2.78356	-1.48745	-0.16871	1.18003	2.48584	3.77627	5.0681	6.45771	7.79063	9.10894	10.4618	11.7486	13.0336	14.4269	15.8812
3438.38		-2.7834	-1.48746	-0.16789	1.1802	2.48579	3.77631	5.06859	6.4583	7.79088	9.1098	10.4623	11.7493	13.0348	14.4286	15.8829
3436.45		-2.78359	-1.48749	-0.16724	1.18036	2.4857	3.77628	5.06896	6.45876	7.79104	9.1106	10.4629	11.75	13.036	14.4303	15.8847
3434.52		-2.7841	-1.48753	-0.16669	1.18047	2.48556	3.77616	5.06921	6.45908	7.79111	9.11133	10.4634	11.7507	13.0372	14.4321	15.8866
3432.59		-2.78484	-1.4875	-0.16616	1.1805	2.48538	3.77602	5.06942	6.45929	7.79113	9.112	10.464	11.7515	13.0384	14.4339	15.8885
3430.66		-2.78569	-1.48733	-0.16558	1.1805	2.48518	3.77591	5.06966	6.45948	7.79119	9.11266	10.4647	11.7522	13.0396	14.4358	15.8906
3428.73		-2.78655	-1.48695	-0.16493	1.18048	2.48499	3.7759	5.06999	6.45966	7.79139	9.11335	10.4654	11.753	13.041	14.4377	15.8927
3426.81		-2.78741	-1.48643	-0.16428	1.18046	2.48482	3.77597	5.07038	6.45984	7.79171	9.11405	10.4663	11.7538	13.0425	14.4398	15.895
3424.88		-2.78823	-1.48583	-0.16373	1.18041	2.48466	3.77607	5.07078	6.45999	7.79213	9.11472	10.4673	11.7547	13.044	14.4419	15.8973
3422.95		-2.78895	-1.48517	-0.1633	1.18029	2.4845	3.77618	5.07117	6.46013	7.79261	9.11533	10.4684	11.7555	13.0455	14.4441	15.8997
3421.02		-2.78944	-1.48434	-0.16283	1.18011	2.48436	3.77639	5.07166	6.46037	7.7932	9.11595	10.4696	11.7563	13.047	14.4462	15.9022
3419.09		-2.78963	-1.48331	-0.16223	1.17993	2.48432	3.77681	5.0724	6.46086	7.79401	9.1167	10.4709	11.7572	13.0486	14.4485	15.9048
3417.16		-2.78952	-1.48215	-0.16155	1.17987	2.48445	3.77748	5.07337	6.46163	7.79511	9.11763	10.4725	11.7582	13.0503	14.4509	15.9076
3415.23		-2.78917	-1.48098	-0.16095	1.17993	2.48477	3.77833	5.07441	6.46257	7.7964	9.11868	10.4741	11.7594	13.0523	14.4535	15.9105
3413.31		-2.78857	-1.47988	-0.16048	1.18009	2.48525	3.77926	5.07539	6.46357	7.79781	9.11976	10.4758	11.7608	13.0544	14.4562	15.9136
3411.38		-2.78766	-1.47885	-0.16008	1.18034	2.48588	3.78022	5.07632	6.46464	7.79928	9.12086	10.4776	11.7624	13.0567	14.4591	15.9168
3409.45		-2.78643	-1.47791	-0.15968	1.18068	2.48668	3.78124	5.07726	6.46581	7.80086	9.12198	10.4793	11.7641	13.0591	14.4621	15.92
3407.52		-2.78492	-1.47705	-0.15924	1.18116	2.48764	3.7823	5.07824	6.46711	7.80256	9.12316	10.4811	11.7659	13.0617	14.4653	15.9234
3405.59		-2.78321	-1.47628	-0.15877	1.1818	2.48878	3.78343	5.07928	6.46855	7.80436	9.12441	10.4829	11.7679	13.0644	14.4686	15.9269
3403.66		-2.78139	-1.47559	-0.15828	1.18263	2.49009	3.78461	5.08036	6.47011	7.80622	9.12576	10.4848	11.77	13.0673	14.472	15.9305
3401.74		-2.77953	-1.47496	-0.15774	1.18366	2.49153	3.78584	5.08145	6.47177	7.80809	9.12722	10.4865	11.7723	13.0704	14.4756	15.9341
3399.81		-2.77763	-1.47434	-0.15705	1.18491	2.49309	3.78708	5.08255	6.47349	7.80997	9.12884	10.4883	11.7748	13.0737	14.4793	15.9379
3397.88		-2.77567	-1.47367	-0.15608	1.18636	2.49476	3.78836	5.08371	6.47532	7.81188	9.13066	10.4902	11.7776	13.0774	14.4832	15.9419
3395.95		-2.77364	-1.47284	-0.15474	1.18804	2.49658	3.78976	5.08505	6.47732	7.81385	9.1327	10.4921	11.7806	13.0814	14.4873	15.9459
3394.02		-2.7716	-1.47181	-0.15295	1.18993	2.49856	3.79133	5.08667	6.47954	7.81593	9.13497	10.4941	11.7838	13.0856	14.4917	15.95
3392.09		-2.76955	-1.47048	-0.15067	1.19203	2.50069	3.79309	5.08859	6.48199	7.81814	9.13746	10.4964	11.7873	13.0901	14.4962	15.9542
3390.17		-2.76752	-1.46882	-0.14791	1.19433	2.50297	3.79504	5.09081	6.48465	7.82049	9.14019	10.499	11.791	13.0951	14.501	15.9586
3388.24		-2.76552	-1.4668	-0.1448	1.19681	2.50537	3.79715	5.09323	6.48746	7.82297	9.14315	10.5018	11.795	13.1005	14.5061	15.9631
3386.31		-2.76353	-1.4644	-0.14141	1.19942	2.50785	3.79939	5.0958	6.49034	7.8255	9.1463	10.5049	11.7993	13.1062	14.5114	15.9677
3384.38		-2.76144	-1.46155	-0.13773	1.20216	2.51043	3.8018	5.09857	6.49328	7.82809	9.14962	10.5081	11.8038	13.1122	14.5169	15.9724
3382.45		-2.75911	-1.45823	-0.13371	1.20506	2.51316	3.80444	5.10155	6.49629	7.8308	9.15315	10.5117	11.8086	13.1184	14.5226	15.9772
3380.52		-2.75647	-1.45448	-0.12936	1.20816	2.51606	3.80734	5.10477	6.49942	7.8337	9.15692	10.5155	11.8135	13.1248	14.5284	15.9821
3378.59		-2.75346	-1.45031	-0.1247	1.21149	2.51918	3.81048	5.10817	6.50268	7.83684	9.16095	10.5197	11.8189	13.1316	14.5345	15.9871
3376.67		-2.75002	-1.44567	-0.11975	1.21505	2.52253	3.81386	5.11174	6.50612	7.84025	9.16524	10.5243	11.8245	13.1388	14.5409	15.9924
3374.74		-2.74606	-1.4405	-0.11453	1.21884	2.52611	3.81745	5.11544	6.50973	7.84395	9.16976	10.5293	11.8305	13.1463	14.5476	15.9978
3372.81		-2.74149	-1.43478	-0.10905	1.22281	2.5299	3.82124	5.11929	6.5135	7.84791	9.17447	10.5346	11.8368	13.1543	14.5546	16.0035
3370.88		-2.73616	-1.42851	-0.10335	1.22697	2.53386	3.82522	5.12328	6.51743	7.85213	9.17936	10.5403	11.8434	13.1627	14.5619	16.0093
3368.95		-2.72992	-1.4217	-0.09741	1.2313	2.538	3.82939	5.12746	6.52158	7.85664	9.18447	10.5462	11.8503	13.1716	14.5696	16.0154
3367.02		-2.7227	-1.41439	-0.09118	1.23577	2.54232	3.83379	5.13187	6.52602	7.8615	9.18985	10.5526	11.8576	13.1809	14.5778	16.0218
3365.1		-2.71448	-1.4067	-0.08464	1.2404	2.54689	3.83847	5.13655	6.53084	7.86675	9.19555	10.5593	11.8652	13.1907	14.5866	16.0286
3363.17		-2.70532	-1.39878	-0.07785	1.24521	2.55176	3.84347	5.1415	6.53603	7.8724	9.20153	10.5664	11.8734	13.2012	14.596	16.0359
3361.24		-2.69534	-1.39081	-0.07093	1.25019	2.55692	3.84877	5.14667	6.54154	7.87837	9.20776	10.5739	11.882	13.212	14.6059	16.0434
3359.31		-2.68471	-1.38295	-0.06401	1.25534	2.56233	3.85432	5.15201	6.5473	7.88461	9.21422	10.5817	11.8912	13.2234	14.6164	16.0513
3357.38		-2.67367	-1.37531	-0.05718	1.26064	2.56797	3.86003	5.15746	6.55327	7.89105	9.2209	10.5898	11.9008	13.2352	14.6272	16.0595
3355.45		-2.66251	-1.36793	-0.05047	1.26613	2.57384	3.86584	5.16298	6.55943	7.89769	9.22785	10.5983	11.9111	13.2475	14.6384	16.0678
3353.53		-2.65149	-1.36087	-0.04389	1.27182	2.57993	3.87171	5.16855	6.56578	7.9045	9.23512	10.607	11.9219	13.2603	14.6496	16.0763
3351.6		-2.6408	-1.35417	-0.03742	1.27771	2.58622	3.87763	5.17419	6.57236	7.91149	9.24279	10.6162	11.9333	13.2737	14.661	16.0849
3349.67		-2.63054	-1.34786	-0.031	1.28381	2.59269	3.8836	5.17997	6.57921	7.91871	9.25093	10.6258	11.9454	13.2876	14.6724	16.0934
3347.74		-2.62075	-1.34193	-0.02456	1.29011	2.59931	3.88961	5.18594	6.58637	7.92621	9.2596	10.6359	11.958	13.302	14.6838	16.1018
3345.81		-2.61143	-1.33632	-0.01807	1.29663	2.60604	3.89564	5.19212	6.59387	7.93405	9.26882	10.6465	11.9712	13.317	14.6953	16.1102
3343.88		-2.60256	-1.3309	-0.0115	1.30334	2.61283	3.90167	5.19853	6.60172	7.94229	9.27863	10.6576	11.9849	13.3326	14.7067	16.1186
3341.95		-2.59405	-1.32551	-0.00478	1.31023	2.61966	3.90771	5.20521	6.61002	7.95101	9.2891	10.6692	11.9991	13.3488	14.7183	16.1271
3340.03		-2.58572	-1.31995	0.00219	1.31725	2.62653	3.91384	5.21229	6.61883	7.96033	9.30022	10.6813	12.0138	13.3656	14.7299	16.1356
3338.1		-2.57736	-1.31401	0.0096	1.32441	2.63348	3.92021	5.21992	6.62825	7.97033	9.31198	10.6939	12.0288	13.3828	14.7417	16.1443
3336.17		-2.56871	-1.30751	0.01757	1.33175	2.64058	3.927	5.22828	6.6384	7.98106	9.32435	10.7071	12.0444	13.4004	14.7537	16.1532
3334.24		-2.55957	-1.30031	0.0262	1.33933	2.64789	3.93439	5.23749	6.64932	7.99251	9.33728	10.721	12.0605	13.4183	14.766	16.1624
3332.31		-2.54981	-1.29236	0.03552	1.3472	2.6555	3.9425	5.24757	6.66099	8.00464	9.35071	10.7355	12.0773	13.4364	14.7787	16.1717
3330.38		-2.53938	-1.28366	0.04557	1.35541	2.66358	3.95145	5.25851	6.67334	8.01744	9.3646	10.7509	12.0949	13.4548	14.7918	16.1811
3328.46		-2.52819	-1.27416	0.0564	1.36407	2.67238	3.9614	5.27028	6.68635	8.03089	9.37903	10.7671	12.1133	13.4737	14.8053	16.1908
3326.53		-2.51616	-1.2638	0.06808	1.37338	2.68216	3.97248	5.28291	6.7	8.04503	9.39418	10.7844	12.1328	13.4933	14.8192	16.2008
3324.6		-2.50321	-1.25248	0.0807	1.38361	2.69319	3.98482	5.29644	6.71433	8.05995	9.41029	10.8029	12.1533	13.5137	14.8336	16.2112
3322.67		-2.48929	-1.24013	0.09435	1.39501	2.70564	3.99847	5.31084	6.72943	8.07578	9.42756	10.8228	12.1751	13.5351	14.8485	16.222
3320.74		-2.47429	-1.22675	0.10916	1.40779	2.71961	4.01344	5.32606	6.74545	8.09266	9.4461	10.844	12.198	13.5575	14.864	16.2332
3318.81		-2.45814	-1.21231	0.1253	1.42212	2.73514	4.02964	5.34206	6.76262	8.1108	9.46603	10.8666	12.2223	13.5812	14.8802	16.2447
3316.89		-2.44074	-1.19677	0.14299	1.43812	2.75223	4.04699	5.35888	6.78118	8.13043	9.48746	10.8906	12.2481	13.606	14.8972	16.2566
3314.96		-2.42199	-1.18005	0.16255	1.45585	2.77093	4.06544	5.37677	6.80147	8.15178	9.51061	10.9164	12.2756	13.6321	14.9148	16.2689
3313.03		-2.40181	-1.16203	0.18435	1.4754	2.79125	4.0851	5.39608	6.8238	8.17504	9.53575	10.944	12.3049	13.6596	14.9331	16.2815
3311.1		-2.38013	-1.14243	0.2088	1.4968	2.81324	4.1062	5.41725	6.84846	8.20042	9.56319	10.9739	12.3362	13.6884	14.9521	16.2945
3309.17		-2.35678	-1.12081	0.2363	1.52014	2.83701	4.1291	5.44073	6.8757	8.22818	9.59317	11.0061	12.3694	13.7185	14.9717	16.3077
3307.24		-2.33152	-1.09665	0.26715	1.5456	2.86282	4.15424	5.46696	6.9057	8.25864	9.62581	11.0408	12.4047	13.7498	14.9918	16.3211
3305.31		-2.30401	-1.06947	0.30151	1.5734	2.89101	4.18203	5.49625	6.93864	8.29207	9.66114	11.0781	12.4421	13.7822	15.0124	16.3347
3303.39		-2.27387	-1.03892	0.33937	1.60376	2.92191	4.21276	5.52878	6.97461	8.32858	9.69912	11.1181	12.4815	13.8156	15.0335	16.3488
3301.46		-2.2407	-1.00477	0.38056	1.63685	2.95573	4.24659	5.56458	7.01362	8.36818	9.73963	11.1605	12.5229	13.8501	15.0553	16.3633
3299.53		-2.20413	-0.96689	0.42481	1.67275	2.99259	4.28359	5.60367	7.05554	8.41068	9.78256	11.2053	12.5659	13.8855	15.0778	16.3781
3297.6		-2.16386	-0.92523	0.47194	1.71153	3.0326	4.32383	5.646	7.10018	8.45582	9.82784	11.2524	12.6103	13.9218	15.1012	16.3933
3295.67		-2.11969	-0.8797	0.52201	1.75325	3.0759	4.36736	5.69147	7.14738	8.50342	9.87538	11.3018	12.6557	13.9588	15.1251	16.4086
3293.74		-2.07145	-0.83024	0.57532	1.79796	3.12257	4.41416	5.73992	7.19717	8.55348	9.92515	11.3532	12.7017	13.9962	15.1494	16.4241
3291.82		-2.01901	-0.77672	0.63225	1.8456	3.17246	4.46411	5.79115	7.24974	8.60615	9.97716	11.4064	12.7479	14.0335	15.1738	16.4396
3289.89		-1.9623	-0.71907	0.69305	1.8961	3.22529	4.51697	5.84501	7.30525	8.66156	10.0313	11.4611	12.7943	14.0708	15.1985	16.4551
3287.96		-1.90126	-0.65721	0.75779	1.94938	3.28075	4.57252	5.90138	7.36354	8.71971	10.0875	11.5173	12.8411	14.108	15.2235	16.4708
3286.03		-1.83593	-0.59109	0.82649	2.00549	3.33873	4.63063	5.96022	7.42423	8.78048	10.1453	11.5749	12.8885	14.1452	15.249	16.4866
3284.1		-1.76642	-0.52085	0.89908	2.06457	3.39935	4.69128	6.02152	7.48711	8.84371	10.2045	11.6337	12.9367	14.1826	15.275	16.5023
3282.17		-1.69288	-0.44691	0.9754	2.12689	3.46305	4.75453	6.08532	7.55238	8.90919	10.2648	11.6933	12.9858	14.2203	15.3015	16.5175
3280.25		-1.61565	-0.37001	1.05512	2.19291	3.53038	4.82067	6.15183	7.62039	8.97679	10.3258	11.7535	13.0352	14.2582	15.3282	16.5322
3278.32		-1.53562	-0.29112	1.13771	2.26315	3.60193	4.89032	6.22157	7.69123	9.04644	10.3874	11.8139	13.0846	14.2959	15.3548	16.5462
3276.39		-1.45461	-0.21134	1.22257	2.33801	3.67819	4.96419	6.29515	7.76432	9.11795	10.4494	11.8739	13.1333	14.3328	15.3809	16.5595
3274.46		-1.37485	-0.13176	1.30882	2.41746	3.75918	5.04265	6.37266	7.83841	9.19026	10.5116	11.9329	13.1808	14.3681	15.4067	16.5723
3272.53		-1.29788	-0.05341	1.39506	2.50095	3.84421	5.12535	6.45333	7.91203	9.26139	10.5732	11.9901	13.2259	14.4014	15.4319	16.5845
3270.6		-1.22424	0.02282	1.47921	2.58772	3.9321	5.21111	6.53531	7.98402	9.32945	10.6325	12.0441	13.2677	14.4328	15.4564	16.5962
3268.67		-1.15399	0.09634	1.55904	2.6771	4.02138	5.29816	6.61578	8.05344	9.39326	10.6877	12.0933	13.3059	14.4624	15.4795	16.607
3266.75		-1.08735	0.16674	1.63328	2.76808	4.1102	5.38442	6.69171	8.11897	9.45202	10.7381	12.1369	13.3408	14.4908	15.5008	16.6168
3264.82		-1.02503	0.23341	1.70232	2.85851	4.19658	5.46741	6.76065	8.17897	9.50477	10.7835	12.1754	13.3734	14.5181	15.5199	16.6253
3262.89		-0.96804	0.29545	1.76695	2.94523	4.27869	5.54384	6.82101	8.23221	9.55065	10.8236	12.2096	13.4041	14.5444	15.5366	16.6322
3260.96		-0.9174	0.35197	1.82671	3.02494	4.35403	5.61013	6.87237	8.2785	9.5893	10.8581	12.2397	13.4327	14.5695	15.5506	16.6374
3259.03		-0.87395	0.40203	1.87994	3.09478	4.4192	5.66416	6.91558	8.31811	9.62086	10.8872	12.2663	13.4578	14.5929	15.5614	16.6409
3257.1		-0.83839	0.44406	1.92515	3.15233	4.47139	5.70632	6.95163	8.35047	9.6458	10.912	12.2895	13.4783	14.6135	15.5689	16.6428
3255.18		-0.81146	0.47609	1.96176	3.19615	4.50969	5.73853	6.98056	8.37438	9.66477	10.9337	12.3085	13.4945	14.6304	15.5732	16.6436
3253.25		-0.79393	0.49688	1.98868	3.22642	4.53479	5.76273	7.00175	8.3897	9.67856	10.9514	12.3221	13.5075	14.6429	15.5749	16.6434
3251.32		-0.78609	0.50661	2.00289	3.24468	4.54804	5.77973	7.01439	8.398	9.68827	10.9626	12.3305	13.5177	14.6509	15.5742	16.6426
3249.39		-0.78761	0.50638	2.0019	3.25226	4.55093	5.78814	7.01821	8.40139	9.69453	10.9648	12.335	13.5252	14.6544	15.5712	16.6415
3247.46		-0.79762	0.49734	1.98768	3.24902	4.54443	5.78543	7.01415	8.40096	9.69658	10.9586	12.3361	13.5287	14.654	15.5658	16.6404
3245.53		-0.81484	0.48006	1.96512	3.23412	4.52895	5.77101	7.00379	8.39612	9.69299	10.9483	12.3334	13.5272	14.6506	15.5578	16.6394
3243.61		-0.83799	0.45496	1.93708	3.20846	4.50567	5.7478	6.98874	8.38561	9.68341	10.9382	12.3272	13.5204	14.6449	15.5473	16.639
3241.68		-0.86579	0.42324	1.90331	3.17543	4.47729	5.72022	6.97045	8.36961	9.66917	10.9294	12.3187	13.5092	14.6366	15.535	16.6393
3239.75		-0.89599	0.38703	1.86421	3.13837	4.44629	5.69178	6.94939	8.35028	9.65234	10.9205	12.3075	13.4945	14.6249	15.5207	16.6407
3237.82		-0.92569	0.3484	1.82273	3.09844	4.41291	5.66347	6.92523	8.32987	9.63436	10.9088	12.2922	13.4767	14.6091	15.5048	16.6431
3235.89		-0.95331	0.30841	1.7816	3.05522	4.37603	5.63384	6.89807	8.30852	9.6148	10.8924	12.272	13.456	14.5893	15.4879	16.6463
3233.96		-0.97956	0.26727	1.74067	3.00838	4.33564	5.60111	6.86808	8.28446	9.59149	10.8704	12.2476	13.4323	14.5662	15.471	16.6502
3232.03		-1.00617	0.2252	1.69835	2.95844	4.2931	5.56492	6.83464	8.25605	9.5627	10.8425	12.2209	13.406	14.5409	15.4551	16.6545
3230.11		-1.03387	0.18268	1.654	2.90703	4.24949	5.5261	6.79729	8.22344	9.52917	10.8098	12.1934	13.3773	14.5139	15.4411	16.6589
3228.18		-1.06226	0.1399	1.6084	2.85621	4.20463	5.48556	6.75662	8.18786	9.49311	10.7739	12.1651	13.3464	14.4857	15.4293	16.6634
3226.25		-1.09092	0.09687	1.56264	2.80714	4.15779	5.44354	6.71372	8.15006	9.45544	10.7357	12.1345	13.3131	14.4561	15.42	16.668
3224.32		-1.1203	0.05387	1.51689	2.75951	4.10865	5.39949	6.66919	8.10966	9.41524	10.6952	12.0999	13.2771	14.4255	15.4136	16.6727
3222.39		-1.1516	0.01098	1.47053	2.71222	4.0576	5.35262	6.62278	8.06619	9.37174	10.6522	12.0605	13.2387	14.3939	15.4103	16.6774
3220.46		-1.18584	-0.03234	1.42313	2.66422	4.00566	5.30248	6.57406	8.01985	9.32535	10.6072	12.0166	13.1987	14.3617	15.4104	16.6821
3218.54		-1.22324	-0.07684	1.37477	2.61478	3.9536	5.24945	6.52323	7.9714	9.27716	10.5614	11.9699	13.1578	14.3295	15.4137	16.6868
3216.61		-1.26312	-0.12267	1.32535	2.56366	3.9012	5.19441	6.47106	7.92164	9.22831	10.516	11.9223	13.1166	14.2988	15.4195	16.6919
3214.68		-1.30429	-0.1694	1.27452	2.51131	3.84768	5.13831	6.41842	7.87134	9.17972	10.4716	11.875	13.0755	14.2712	15.4274	16.6977
3212.75		-1.34578	-0.21641	1.22245	2.45851	3.79291	5.08211	6.36621	7.82132	9.13214	10.428	11.8286	13.035	14.2486	15.4366	16.7043
3210.82		-1.38726	-0.26306	1.16976	2.40587	3.7379	5.02676	6.31526	7.77246	9.08616	10.385	11.7831	12.9963	14.232	15.4461	16.7115
3208.89		-1.42876	-0.30868	1.11696	2.35369	3.68401	4.97298	6.26631	7.72555	9.04196	10.3428	11.7388	12.9607	14.222	15.4553	16.7196
3206.97		-1.47018	-0.35294	1.06428	2.30236	3.63209	4.92132	6.22014	7.6811	8.99936	10.3015	11.6958	12.9298	14.2186	15.4636	16.7283
3205.04		-1.51142	-0.39595	1.01195	2.25251	3.58245	4.87244	6.17735	7.63901	8.95781	10.2612	11.6548	12.9051	14.2216	15.4708	16.7374
3203.11		-1.55254	-0.43798	0.96035	2.2049	3.53538	4.8271	6.13787	7.59831	8.91668	10.222	11.6168	12.8873	14.2301	15.4768	16.7467
3201.18		-1.59372	-0.4791	0.9101	2.16019	3.49134	4.78599	6.10096	7.55773	8.87568	10.1847	11.583	12.8765	14.2424	15.4816	16.7558
3199.25		-1.63504	-0.51917	0.86204	2.11882	3.45088	4.74933	6.06567	7.51661	8.83514	10.1508	11.5548	12.8723	14.2566	15.4855	16.7649
3197.32		-1.67634	-0.55791	0.81692	2.08114	3.4145	4.71678	6.03116	7.47544	8.7961	10.1217	11.5331	12.8744	14.2709	15.489	16.7744
3195.39		-1.71726	-0.59501	0.77509	2.0475	3.38255	4.68743	5.99682	7.43572	8.76024	10.0985	11.5183	12.8821	14.2841	15.4928	16.7844
3193.47		-1.75732	-0.63023	0.7366	2.01816	3.35495	4.66005	5.96246	7.39945	8.72935	10.0814	11.5105	12.8948	14.2951	15.4974	16.7949
3191.54		-1.79605	-0.66347	0.70159	1.9931	3.33095	4.63322	5.92864	7.36849	8.70476	10.0705	11.5097	12.9114	14.3034	15.5029	16.8056
3189.61		-1.83317	-0.69467	0.67037	1.9719	3.30911	4.6058	5.89672	7.34414	8.68701	10.066	11.5152	12.9304	14.3084	15.5093	16.8161
3187.68		-1.86848	-0.72362	0.64338	1.95363	3.28765	4.57745	5.86852	7.32687	8.67596	10.0674	11.5263	12.9496	14.3096	15.5163	16.8262
3185.75		-1.90188	-0.74998	0.62093	1.93676	3.26511	4.54894	5.84574	7.31648	8.67103	10.0742	11.5423	12.9666	14.3072	15.5238	16.8358
3183.82		-1.9333	-0.77328	0.60284	1.91956	3.24085	4.52193	5.8295	7.31219	8.67143	10.0859	11.5626	12.9795	14.3023	15.5313	16.845
3181.9		-1.96262	-0.79306	0.58831	1.90063	3.21539	4.4984	5.81998	7.31287	8.67636	10.1023	11.5865	12.9869	14.2963	15.5387	16.8536
3179.97		-1.98953	-0.80895	0.57591	1.87948	3.19029	4.47995	5.81641	7.31748	8.6853	10.1236	11.6123	12.9881	14.291	15.546	16.8614
3178.04		-2.01358	-0.821	0.56387	1.85691	3.16765	4.46742	5.81739	7.32544	8.69826	10.149	11.6374	12.9832	14.287	15.553	16.8683
3176.11		-2.03428	-0.83	0.55046	1.83479	3.14937	4.46073	5.82144	7.33689	8.7157	10.1769	11.6582	12.973	14.2844	15.5598	16.8739
3174.18		-2.05139	-0.83755	0.53456	1.81525	3.13654	4.459	5.82744	7.35249	8.73814	10.2042	11.6714	12.9593	14.2831	15.5662	16.878
3172.25		-2.06505	-0.84562	0.51617	1.79994	3.12926	4.46103	5.83509	7.37315	8.76555	10.2271	11.6754	12.9448	14.2835	15.5721	16.8808
3170.33		-2.07599	-0.85586	0.49666	1.78958	3.12699	4.4657	5.84514	7.39944	8.79678	10.2421	11.6701	12.9314	14.2862	15.5774	16.8824
3168.4		-2.08555	-0.86897	0.47818	1.78395	3.12873	4.4724	5.85916	7.43092	8.82913	10.2475	11.6574	12.9209	14.2917	15.582	16.8827
3166.47		-2.09539	-0.8843	0.46274	1.78232	3.13353	4.48134	5.87898	7.46544	8.85856	10.2431	11.6398	12.9141	14.3	15.5857	16.8816
3164.54		-2.10692	-0.90009	0.45125	1.78389	3.14086	4.49372	5.90586	7.49914	8.88062	10.2303	11.6201	12.9117	14.3107	15.5881	16.8793
3162.61		-2.12052	-0.91414	0.44343	1.78828	3.15095	4.51148	5.9394	7.52726	8.89194	10.2122	11.6012	12.9143	14.3227	15.589	16.8764
3160.68		-2.13519	-0.92478	0.43839	1.79568	3.16496	4.53643	5.97684	7.54543	8.89145	10.192	11.5856	12.9224	14.3349	15.5884	16.8731
3158.75		-2.14866	-0.93167	0.43572	1.80688	3.18478	4.56918	6.01333	7.55111	8.88043	10.173	11.5753	12.9364	14.3464	15.5861	16.8694
3156.83		-2.15834	-0.93585	0.43615	1.82331	3.21233	4.60816	6.04322	7.54443	8.86184	10.1581	11.5717	12.9562	14.357	15.582	16.8652
3154.9		-2.16238	-0.93901	0.44153	1.84684	3.24846	4.64917	6.06182	7.52797	8.83951	10.1492	11.5762	12.9809	14.3663	15.5757	16.8608
3152.97		-2.16053	-0.94206	0.45434	1.87912	3.29165	4.68613	6.06684	7.50582	8.81748	10.1479	11.5897	13.0085	14.3737	15.5669	16.8561
3151.04		-2.15429	-0.94395	0.47715	1.92034	3.33725	4.71291	6.05894	7.48247	8.79938	10.1555	11.6128	13.0366	14.3784	15.556	16.8511
3149.11		-2.14597	-0.94138	0.51223	1.96771	3.37798	4.72538	6.04114	7.46192	8.78815	10.1733	11.6449	13.0624	14.3795	15.5436	16.8459
3147.18		-2.13666	-0.92943	0.56111	2.01487	3.40606	4.72286	6.01778	7.44747	8.78611	10.2014	11.6842	13.0834	14.3762	15.5312	16.8406
3145.26		-2.12418	-0.90268	0.62341	2.05307	3.41627	4.70807	5.99347	7.44195	8.79521	10.2384	11.7268	13.0984	14.3678	15.5192	16.8351
3143.33		-2.10259	-0.85677	0.69472	2.07407	3.40808	4.68573	5.97248	7.44783	8.81673	10.281	11.7679	13.1069	14.3543	15.5079	16.8296
3141.4		-2.06414	-0.7906	0.76474	2.07374	3.38573	4.66092	5.95863	7.46703	8.85067	10.3239	11.8029	13.1082	14.3362	15.4967	16.8241
3139.47		-2.00267	-0.70921	0.81854	2.05395	3.35636	4.63807	5.95544	7.50012	8.89496	10.3617	11.8286	13.1014	14.3143	15.4851	16.8185
3137.54		-1.91782	-0.62594	0.84231	2.02153	3.32729	4.62093	5.966	7.54535	8.945	10.3905	11.8432	13.0853	14.2896	15.473	16.8124
3135.61		-1.8183	-0.56067	0.83043	1.98536	3.30397	4.61311	5.99229	7.59787	8.9941	10.4083	11.8457	13.0598	14.2638	15.4606	16.8059
3133.69		-1.72202	-0.53177	0.78796	1.95349	3.28982	4.61838	6.03386	7.65017	9.03519	10.4142	11.8356	13.0265	14.2384	15.4479	16.7987
3131.76		-1.65111	-0.54618	0.72703	1.93174	3.28737	4.6401	6.08641	7.69412	9.06314	10.4082	11.8129	12.9887	14.214	15.4347	16.791
3129.83		-1.62241	-0.59627	0.66113	1.92368	3.29938	4.67943	6.14156	7.72365	9.07588	10.39	11.7786	12.9498	14.1905	15.4212	16.783
3127.9		-1.63914	-0.66606	0.60144	1.93148	3.32855	4.73307	6.18913	7.73623	9.07361	10.3605	11.7359	12.9125	14.1676	15.4076	16.7751
3125.97		-1.69091	-0.73972	0.55619	1.95676	3.37549	4.7924	6.22094	7.73236	9.05741	10.322	11.6896	12.8784	14.1449	15.3943	16.7672
3124.04		-1.76119	-0.80607	0.53159	2.00013	3.43598	4.84545	6.23364	7.71403	9.02876	10.2783	11.6441	12.8476	14.1222	15.3812	16.7596
3122.11		-1.83498	-0.85861	0.53298	2.05919	3.49965	4.88132	6.22844	7.68374	8.99021	10.234	11.6024	12.8192	14.0995	15.3684	16.7521
3120.19		-1.90238	-0.89312	0.56473	2.1261	3.55242	4.89451	6.20886	7.64454	8.94545	10.1927	11.5655	12.7917	14.0769	15.3559	16.7443
3118.26		-1.95814	-0.90508	0.62801	2.18747	3.58231	4.88589	6.17885	7.59995	8.89855	10.1561	11.5323	12.7638	14.0544	15.3438	16.736
3116.33		-1.99936	-0.88876	0.71666	2.22874	3.58484	4.86053	6.14206	7.55361	8.85319	10.1244	11.5017	12.7353	14.0326	15.3319	16.727
3114.4		-2.02287	-0.83895	0.81382	2.2411	3.56367	4.82501	6.10174	7.50886	8.81215	10.0962	11.4725	12.7067	14.0114	15.32	16.7174
3112.47		-2.02352	-0.75611	0.89453	2.22524	3.52695	4.78553	6.0604	7.46833	8.77706	10.07	11.444	12.6788	13.991	15.308	16.7074
3110.54		-1.99481	-0.65265	0.93691	2.18878	3.48321	4.74657	6.01969	7.43349	8.748	10.0444	11.4158	12.6519	13.9712	15.2957	16.6971
3108.62		-1.93276	-0.55464	0.93478	2.14145	3.4393	4.71005	5.98085	7.40457	8.72359	10.0189	11.3872	12.6264	13.9513	15.2828	16.6867
3106.69		-1.84279	-0.49219	0.8984	2.09208	3.39966	4.67552	5.94534	7.38075	8.70181	9.99255	11.3576	12.6026	13.931	15.2694	16.6763
3104.76		-1.74501	-0.48102	0.84355	2.04736	3.36583	4.64141	5.91491	7.3605	8.68083	9.96492	11.3265	12.5806	13.9103	15.2553	16.6658
3102.83		-1.67024	-0.51341	0.78239	2.01106	3.33626	4.6069	5.89074	7.34204	8.65928	9.93531	11.2942	12.5602	13.8897	15.2406	16.6554
3100.9		-1.64294	-0.56933	0.72256	1.98343	3.30739	4.57325	5.87279	7.32361	8.63611	9.90351	11.2618	12.5405	13.8694	15.225	16.6453
3098.97		-1.66436	-0.63173	0.66976	1.96121	3.27614	4.54346	5.85969	7.30368	8.61041	9.87021	11.2311	12.5206	13.8496	15.2087	16.6355
3097.05		-1.71622	-0.69127	0.62841	1.93906	3.24237	4.52064	5.84925	7.28087	8.58133	9.83704	11.204	12.5	13.8302	15.192	16.6262
3095.12		-1.77813	-0.74308	0.60023	1.91249	3.20931	4.50638	5.83902	7.25392	8.54833	9.80625	11.1813	12.4785	13.811	15.1752	16.6174
3093.19		-1.83779	-0.7836	0.5827	1.88081	3.18177	4.50004	5.82658	7.22192	8.51192	9.77981	11.1629	12.4567	13.7917	15.1586	16.6093
3091.26		-1.88972	-0.8105	0.56908	1.8477	3.16371	4.49889	5.80965	7.18499	8.47405	9.75877	11.1473	12.4355	13.7722	15.1424	16.6017
3089.33		-1.93088	-0.82447	0.55113	1.81904	3.15661	4.49881	5.78634	7.14482	8.43777	9.74281	11.133	12.4153	13.7524	15.1267	16.5947
3087.4		-1.95935	-0.83049	0.52363	1.80005	3.15913	4.49513	5.75577	7.10463	8.40624	9.73057	11.1186	12.3963	13.7319	15.1118	16.5882
3085.47		-1.97577	-0.8369	0.48749	1.79347	3.16731	4.48353	5.71876	7.06824	8.38168	9.7202	11.1035	12.3784	13.7109	15.0976	16.5826
3083.55		-1.98493	-0.85172	0.44883	1.79881	3.17506	4.46101	5.67802	7.03877	8.36469	9.7101	11.0878	12.3609	13.6891	15.0843	16.5778
3081.62		-1.99488	-0.87822	0.41557	1.81219	3.1752	4.42713	5.63759	7.01771	8.35425	9.69935	11.072	12.3433	13.6667	15.0716	16.5738
3079.69		-2.01346	-0.91353	0.39447	1.82648	3.16152	4.38463	5.6016	7.00476	8.34835	9.68779	11.0565	12.3247	13.644	15.0597	16.5704
3077.76		-2.04417	-0.95082	0.38961	1.83264	3.13142	4.33872	5.57306	6.99825	8.3447	9.67573	11.0414	12.3047	13.6214	15.0487	16.5676
3075.83		-2.08494	-0.98237	0.40129	1.82271	3.0875	4.2953	5.5533	6.99585	8.34136	9.6634	11.0264	12.283	13.5994	15.0388	16.5654
3073.9		-2.13005	-1.0017	0.42474	1.79351	3.03658	4.25887	5.54205	6.99521	8.33705	9.65063	11.0102	12.26	13.5788	15.0304	16.5637
3071.98		-2.17288	-1.00485	0.44966	1.74849	2.9867	4.23167	5.53789	6.99442	8.33115	9.63681	10.992	12.2364	13.5598	15.0235	16.5627
3070.05		-2.20753	-0.99179	0.46254	1.69598	2.94415	4.21387	5.53879	6.99225	8.32348	9.62108	10.9712	12.2133	13.5425	15.0183	16.5623
3068.12		-2.22973	-0.96807	0.45229	1.64516	2.91205	4.2044	5.54258	6.98805	8.31383	9.60267	10.9479	12.1913	13.5268	15.0146	16.5624
3066.19		-2.23773	-0.945	0.41622	1.60266	2.89076	4.20173	5.54728	6.98137	8.30168	9.58145	10.9231	12.171	13.5128	15.0122	16.5628
3064.26		-2.23344	-0.93633	0.36143	1.57141	2.87901	4.20426	5.55128	6.97167	8.28634	9.55809	10.8982	12.1526	13.5005	15.011	16.5634
3062.33		-2.22336	-0.95135	0.30021	1.55132	2.87495	4.2104	5.55324	6.95824	8.26729	9.53389	10.8745	12.1363	13.4902	15.0113	16.5643
3060.41		-2.21753	-0.98937	0.24367	1.54067	2.87678	4.2185	5.55193	6.94053	8.2447	9.5102	10.8527	12.1221	13.4822	15.0131	16.5653
3058.48		-2.22539	-1.04084	0.19818	1.53735	2.88295	4.22682	5.54619	6.91863	8.21967	9.48811	10.8332	12.1099	13.4765	15.0166	16.5664
3056.55		-2.25059	-1.09372	0.16536	1.53954	2.89217	4.23351	5.53515	6.89359	8.19388	9.46824	10.8162	12.0999	13.4732	15.022	16.567
3054.62		-2.28905	-1.13933	0.14394	1.5459	2.90306	4.23663	5.51854	6.86719	8.16903	9.4508	10.8013	12.0921	13.4723	15.029	16.567
3052.69		-2.33233	-1.17413	0.13155	1.55539	2.91389	4.23433	5.497	6.84135	8.14631	9.43567	10.7887	12.0864	13.4738	15.0374	16.5662
3050.76		-2.37262	-1.19841	0.12594	1.56694	2.92239	4.22527	5.47211	6.81751	8.12627	9.42264	10.7781	12.0829	13.4778	15.0466	16.5646
3048.83		-2.40562	-1.21416	0.1255	1.57904	2.92605	4.20918	5.44603	6.79643	8.10898	9.41153	10.7695	12.0814	13.4843	15.0565	16.5623
3046.91		-2.43043	-1.22347	0.12927	1.58949	2.92261	4.1872	5.42091	6.7783	8.09428	9.40234	10.7629	12.082	13.4934	15.0665	16.5594
3044.98		-2.4481	-1.22792	0.13671	1.59552	2.91098	4.16168	5.39829	6.7629	8.08189	9.39505	10.7584	12.0847	13.5054	15.0762	16.556
3043.05		-2.4602	-1.2285	0.14729	1.59452	2.89178	4.13543	5.37889	6.74992	8.07158	9.38962	10.7558	12.0898	13.5203	15.085	16.5521
3041.12		-2.46806	-1.22585	0.15989	1.58499	2.86731	4.11086	5.36271	6.73908	8.06321	9.38596	10.7553	12.0974	13.5379	15.0922	16.5477
3039.19		-2.47264	-1.22049	0.17249	1.56743	2.84076	4.08943	5.34938	6.73022	8.05678	9.38404	10.7567	12.1079	13.5578	15.097	16.5428
3037.26		-2.47469	-1.21304	0.18215	1.54423	2.81509	4.07157	5.33836	6.72324	8.05229	9.38393	10.7603	12.1216	13.5794	15.0993	16.5376
3035.34		-2.47485	-1.20431	0.18575	1.51874	2.79223	4.05692	5.32914	6.71806	8.04961	9.38572	10.7662	12.1388	13.6019	15.0988	16.532
3033.41		-2.47372	-1.19559	0.18119	1.49404	2.773	4.04483	5.32141	6.71452	8.04853	9.38946	10.7748	12.1592	13.6244	15.0957	16.526
3031.48		-2.47166	-1.18876	0.16846	1.47218	2.75734	4.03471	5.31506	6.7125	8.04884	9.39529	10.7864	12.1822	13.646	15.0906	16.5196
3029.55		-2.46889	-1.18597	0.14972	1.45408	2.74482	4.02628	5.31014	6.71192	8.0505	9.40345	10.8012	12.2067	13.6659	15.084	16.513
3027.62		-2.4658	-1.18879	0.1282	1.4397	2.73483	4.01941	5.30665	6.71272	8.05362	9.41428	10.8191	12.2315	13.6833	15.0765	16.506
3025.69		-2.46331	-1.1973	0.10699	1.42844	2.72683	4.014	5.30452	6.71499	8.05851	9.42808	10.8395	12.255	13.6975	15.0684	16.4986
3023.77		-2.46276	-1.21005	0.08815	1.41962	2.72041	4.00994	5.30365	6.71895	8.06561	9.44498	10.862	12.2763	13.7077	15.0598	16.4906
3021.84		-2.46536	-1.22475	0.07267	1.41259	2.71527	4.00705	5.30401	6.725	8.07542	9.46468	10.8853	12.295	13.7136	15.0507	16.4823
3019.91		-2.47145	-1.23922	0.06057	1.4069	2.71121	4.00515	5.30566	6.73359	8.08822	9.48634	10.9082	12.3109	13.7148	15.0411	16.4736
3017.98		-2.48023	-1.25201	0.05134	1.4022	2.70804	4.00413	5.30885	6.74504	8.10402	9.50863	10.9292	12.3244	13.7114	15.0307	16.4646
3016.05		-2.49023	-1.26252	0.04423	1.39832	2.70568	4.00407	5.31403	6.75942	8.12238	9.52998	10.9474	12.3358	13.7034	15.0197	16.4555
3014.12		-2.50008	-1.27085	0.03854	1.39517	2.70417	4.00523	5.32163	6.77642	8.14234	9.54895	10.9624	12.3453	13.6911	15.0078	16.4462
3012.19		-2.50898	-1.27746	0.0337	1.3928	2.70365	4.00802	5.33192	6.79523	8.16256	9.56458	10.9742	12.3527	13.6752	14.9953	16.4367
3010.27		-2.51668	-1.2829	0.02943	1.39141	2.70443	4.01289	5.34477	6.81467	8.1816	9.57662	10.9838	12.3575	13.6567	14.9822	16.4273
3008.34		-2.52318	-1.28765	0.02575	1.39124	2.7068	4.02012	5.35972	6.83337	8.19821	9.58568	10.9923	12.3584	13.6365	14.969	16.4181
3006.41		-2.52848	-1.29198	0.02287	1.39252	2.71102	4.0297	5.37595	6.85008	8.21165	9.59295	11.0011	12.3542	13.6154	14.9558	16.4092
3004.48		-2.53256	-1.29593	0.02107	1.39538	2.71721	4.04133	5.3925	6.86395	8.22189	9.59985	11.0106	12.344	13.5938	14.9428	16.4006
3002.55		-2.53547	-1.29932	0.02056	1.3998	2.72527	4.05445	5.4084	6.87479	8.22963	9.60759	11.0204	12.3275	13.5721	14.9303	16.3922
3000.62		-2.53761	-1.30196	0.0214	1.40569	2.73494	4.06842	5.42278	6.88313	8.23613	9.61671	11.029	12.3056	13.5505	14.9184	16.3838
2998.7		-2.53962	-1.30368	0.02352	1.41292	2.74593	4.08256	5.43502	6.89014	8.24287	9.62695	11.034	12.2797	13.5292	14.907	16.3756
2996.77		-2.54225	-1.30446	0.02679	1.42139	2.75794	4.09628	5.44493	6.89732	8.25125	9.63711	11.0327	12.2518	13.5086	14.8964	16.3673
2994.84		-2.54564	-1.30459	0.03106	1.43113	2.77068	4.10917	5.45337	6.90601	8.26164	9.64422	11.0228	12.2235	13.4892	14.8863	16.3593
2992.91		-2.54896	-1.3042	0.03626	1.44213	2.78382	4.12096	5.46159	6.91634	8.27332	9.64506	11.0039	12.196	13.4711	14.8768	16.3514
2990.98		-2.55083	-1.30304	0.0426	1.45417	2.79709	4.13176	5.47052	6.92756	8.2849	9.63734	10.9779	12.1703	13.4546	14.8674	16.3439
2989.05		-2.55016	-1.3007	0.05038	1.46699	2.81028	4.14215	5.48033	6.93891	8.29477	9.62056	10.9481	12.1468	13.4397	14.858	16.3364
2987.13		-2.54659	-1.29696	0.05976	1.48037	2.82326	4.15275	5.49042	6.94965	8.30069	9.59648	10.9177	12.1259	13.4265	14.8488	16.3291
2985.2		-2.54038	-1.29185	0.07072	1.49426	2.83618	4.16381	5.50027	6.95845	8.29974	9.56848	10.8891	12.1078	13.4147	14.8397	16.3218
2983.27		-2.53207	-1.28523	0.08334	1.50863	2.84924	4.17487	5.51019	6.96265	8.28956	9.54007	10.8633	12.0927	13.4043	14.831	16.3146
2981.34		-2.52235	-1.27664	0.09775	1.52322	2.86201	4.185	5.52093	6.95869	8.27004	9.51365	10.8406	12.0804	13.3949	14.8225	16.3076
2979.41		-2.5117	-1.26559	0.11407	1.53736	2.8736	4.19409	5.53208	6.94442	8.24399	9.49026	10.8208	12.0704	13.386	14.814	16.3008
2977.48		-2.50017	-1.25183	0.13216	1.55019	2.88352	4.2039	5.54038	6.9213	8.21587	9.47017	10.8042	12.0623	13.3773	14.8058	16.2943
2975.55		-2.48728	-1.23562	0.15135	1.56108	2.89246	4.2166	5.54045	6.89376	8.18961	9.45332	10.7909	12.0552	13.3686	14.798	16.2881
2973.63		-2.47229	-1.21789	0.17041	1.57026	2.90271	4.23137	5.52862	6.86662	8.16715	9.43944	10.7805	12.0487	13.3597	14.7906	16.282
2971.7		-2.45458	-1.19991	0.18826	1.57954	2.91712	4.24247	5.50655	6.84305	8.14882	9.42832	10.7726	12.042	13.3507	14.7836	16.276
2969.77		-2.43414	-1.18245	0.20487	1.59199	2.93567	4.24199	5.48005	6.82406	8.13417	9.4196	10.7661	12.0351	13.3415	14.777	16.2702
2967.84		-2.4113	-1.16473	0.2214	1.60997	2.95174	4.22646	5.45489	6.80915	8.12255	9.41253	10.7601	12.028	13.3323	14.7708	16.2646
2965.91		-2.38577	-1.14429	0.23965	1.63083	2.9545	4.20035	5.43413	6.79741	8.11331	9.40612	10.7539	12.0202	13.3233	14.7648	16.2592
2963.98		-2.35581	-1.11858	0.2616	1.64449	2.93828	4.1722	5.41814	6.78804	8.10581	9.39958	10.7473	12.0119	13.3149	14.7591	16.2539
2962.06		-2.31899	-1.08711	0.28817	1.63946	2.90866	4.14835	5.40593	6.78037	8.09925	9.39255	10.7402	12.0028	13.3071	14.7533	16.2486
2960.13		-2.275	-1.05232	0.31493	1.61431	2.877	4.13064	5.39635	6.77363	8.09271	9.385	10.7324	11.9933	13.2997	14.7471	16.2432
2958.2		-2.22929	-1.01853	0.32882	1.57971	2.8515	4.1181	5.38861	6.76701	8.0856	9.37699	10.7238	11.9839	13.2928	14.7407	16.2375
2956.27		-2.1933	-0.99226	0.31611	1.54829	2.83404	4.10897	5.38209	6.75977	8.0778	9.36843	10.7144	11.9751	13.2862	14.7341	16.2319
2954.34		-2.17827	-0.98398	0.27789	1.52598	2.82269	4.10175	5.37596	6.75154	8.06935	9.35909	10.7044	11.9674	13.28	14.7277	16.2263
2952.41		-2.18811	-1.00277	0.23076	1.51228	2.81497	4.09557	5.36925	6.74239	8.0602	9.34901	10.6944	11.9604	13.2739	14.7213	16.2209
2950.49		-2.21951	-1.04488	0.19124	1.50434	2.80932	4.08976	5.36133	6.73267	8.05035	9.3388	10.685	11.9543	13.2682	14.7151	16.2158
2948.56		-2.26546	-1.09385	0.16553	1.49962	2.8047	4.08354	5.3522	6.72252	8.03991	9.3292	10.6769	11.9487	13.2626	14.7091	16.2109
2946.63		-2.31645	-1.13416	0.15169	1.49632	2.8	4.07611	5.34222	6.71192	8.02919	9.3207	10.67	11.9436	13.2571	14.7033	16.2061
2944.7		-2.36242	-1.16008	0.14533	1.49304	2.79412	4.06715	5.33178	6.7011	8.01882	9.31352	10.6641	11.9389	13.2515	14.6978	16.2014
2942.77		-2.39691	-1.17342	0.14272	1.48861	2.78637	4.05688	5.3211	6.69059	8.00945	9.30761	10.659	11.9346	13.2459	14.6929	16.1971
2940.84		-2.41883	-1.1785	0.14116	1.48221	2.77675	4.04578	5.31036	6.681	8.00141	9.30268	10.6545	11.9303	13.2405	14.6884	16.193
2938.91		-2.43074	-1.17953	0.13853	1.47372	2.76572	4.03434	5.29993	6.67271	7.99464	9.29832	10.6502	11.926	13.2353	14.6842	16.1892
2936.99		-2.43639	-1.17989	0.13337	1.46359	2.75387	4.0229	5.29036	6.66583	7.98891	9.2943	10.6461	11.9216	13.2303	14.6803	16.1857
2935.06		-2.43922	-1.18188	0.12503	1.45233	2.74164	4.01172	5.28196	6.66007	7.98386	9.29044	10.6418	11.9171	13.2258	14.6767	16.1825
2933.13		-2.44182	-1.18671	0.11381	1.44033	2.72935	4.00114	5.27469	6.65501	7.97921	9.28659	10.6373	11.9125	13.2215	14.6733	16.1793
2931.2		-2.44603	-1.19482	0.10065	1.42798	2.71736	3.99155	5.26842	6.65036	7.9748	9.28265	10.6326	11.9081	13.2175	14.6702	16.1763
2929.27		-2.45288	-1.20602	0.08664	1.41571	2.70612	3.98317	5.263	6.64596	7.97056	9.27858	10.6278	11.904	13.214	14.6674	16.1734
2927.34		-2.46267	-1.21953	0.07248	1.40391	2.69592	3.97592	5.25819	6.64166	7.96635	9.27431	10.6229	11.9003	13.2108	14.6648	16.1707
2925.42		-2.47496	-1.23421	0.0584	1.39296	2.68689	3.96963	5.25379	6.63734	7.96199	9.26987	10.6182	11.897	13.208	14.6625	16.1681
2923.49		-2.48883	-1.24899	0.04455	1.38303	2.67899	3.96408	5.24967	6.63286	7.95747	9.26539	10.6138	11.8942	13.2056	14.6606	16.1658
2921.56		-2.50331	-1.26322	0.03129	1.37411	2.67209	3.95907	5.24565	6.62814	7.95284	9.26113	10.6098	11.8918	13.2035	14.6589	16.1635
2919.63		-2.51755	-1.27666	0.01913	1.36623	2.66609	3.95454	5.24155	6.62326	7.94824	9.25729	10.6063	11.8898	13.2018	14.6574	16.1613
2917.7		-2.53098	-1.28908	0.00845	1.35948	2.66092	3.95046	5.23725	6.61843	7.94383	9.25391	10.6033	11.8881	13.2004	14.6563	16.1591
2915.77		-2.5432	-1.30004	-0.000558062	1.35382	2.65641	3.9466	5.23268	6.61379	7.9397	9.25083	10.6008	11.8867	13.1994	14.6553	16.157
2913.85		-2.55389	-1.30911	-0.00793	1.34908	2.65237	3.9426	5.22791	6.60939	7.93588	9.24798	10.5987	11.8854	13.1987	14.6545	16.1547
2911.92		-2.56274	-1.31611	-0.01386	1.34501	2.64854	3.93832	5.22315	6.60531	7.93247	9.2455	10.597	11.8843	13.1984	14.6538	16.1523
2909.99		-2.56959	-1.32123	-0.01857	1.34125	2.64465	3.93386	5.21859	6.60164	7.92957	9.24349	10.5958	11.8835	13.1983	14.6531	16.1499
2908.06		-2.57462	-1.32496	-0.02242	1.33733	2.64045	3.92932	5.21427	6.59838	7.92717	9.24189	10.5948	11.883	13.1984	14.6524	16.1473
2906.13		-2.57838	-1.32797	-0.02584	1.33298	2.63591	3.92481	5.21021	6.59554	7.92521	9.24055	10.5941	11.8827	13.1986	14.6514	16.1447
2904.2		-2.58163	-1.33078	-0.02929	1.32828	2.63125	3.92053	5.20656	6.59324	7.92374	9.23944	10.5936	11.8825	13.1988	14.65	16.142
2902.27		-2.585	-1.33371	-0.03312	1.32353	2.62679	3.91666	5.20342	6.59159	7.92279	9.23861	10.5934	11.8824	13.1992	14.6483	16.1393
2900.35		-2.58873	-1.33689	-0.0374	1.31899	2.6227	3.91329	5.20087	6.59057	7.92227	9.23805	10.5935	11.8825	13.1997	14.6462	16.1365
2898.42		-2.59265	-1.34046	-0.042	1.31485	2.6192	3.91052	5.199	6.59012	7.92217	9.23777	10.5937	11.8828	13.2004	14.644	16.1336
2896.49		-2.59661	-1.34458	-0.04673	1.31122	2.61643	3.90839	5.19789	6.5902	7.92245	9.23776	10.5943	11.8833	13.2012	14.6418	16.1306
2894.56		-2.60077	-1.34935	-0.05145	1.30819	2.61436	3.90691	5.19746	6.5907	7.92298	9.23793	10.5949	11.8839	13.2017	14.6395	16.1278
2892.63		-2.60552	-1.35474	-0.05602	1.3058	2.61283	3.90605	5.19755	6.59143	7.92357	9.23823	10.5957	11.8847	13.2018	14.6374	16.125
2890.7		-2.61119	-1.36069	-0.06028	1.30405	2.61177	3.90573	5.19803	6.59223	7.92412	9.23862	10.5964	11.8856	13.2012	14.6355	16.1223
2888.78		-2.61799	-1.36699	-0.0641	1.30281	2.61111	3.90574	5.19869	6.59289	7.92448	9.23905	10.5972	11.8864	13.2002	14.6336	16.1197
2886.85		-2.62579	-1.37314	-0.06736	1.30196	2.61077	3.90587	5.19923	6.59327	7.92456	9.23945	10.5979	11.8868	13.1985	14.6317	16.1169
2884.92		-2.63404	-1.37852	-0.06992	1.30151	2.61073	3.90605	5.19958	6.5934	7.92448	9.23986	10.5985	11.8867	13.1965	14.6297	16.114
2882.99		-2.6419	-1.38273	-0.07166	1.30143	2.61089	3.9062	5.19975	6.59336	7.92433	9.24031	10.599	11.8862	13.1945	14.6277	16.1112
2881.06		-2.64856	-1.38561	-0.0726	1.30154	2.61102	3.90615	5.19972	6.59314	7.92405	9.2407	10.5992	11.8851	13.1925	14.6256	16.1082
2879.13		-2.6534	-1.38713	-0.0728	1.3017	2.61096	3.90583	5.19949	6.59276	7.92357	9.24089	10.5989	11.8837	13.1905	14.6234	16.105
2877.21		-2.65615	-1.38731	-0.0724	1.30182	2.61066	3.90531	5.19915	6.59229	7.92294	9.24084	10.5981	11.8822	13.1886	14.6211	16.102
2875.28		-2.65674	-1.38633	-0.07175	1.30171	2.61004	3.90462	5.19867	6.59164	7.92219	9.24056	10.5972	11.8808	13.1868	14.6186	16.0991
2873.35		-2.6553	-1.38475	-0.07136	1.30118	2.60908	3.90374	5.19797	6.59076	7.92129	9.24013	10.5961	11.8794	13.1851	14.6159	16.0964
2871.42		-2.65231	-1.38348	-0.0717	1.30019	2.6078	3.90263	5.1971	6.5898	7.92039	9.23978	10.5953	11.8783	13.1834	14.6133	16.0937
2869.49		-2.64921	-1.38352	-0.07308	1.29872	2.60615	3.90121	5.19616	6.58898	7.91963	9.23967	10.5946	11.8773	13.1818	14.6108	16.0911
2867.56		-2.64829	-1.38555	-0.0755	1.2967	2.60403	3.89962	5.1954	6.58838	7.91914	9.23976	10.5939	11.8764	13.1804	14.6083	16.0886
2865.63		-2.65138	-1.38948	-0.07873	1.29419	2.60176	3.89833	5.19508	6.58816	7.91906	9.23992	10.5932	11.8754	13.1791	14.6057	16.0863
2863.71		-2.65833	-1.39441	-0.08233	1.29162	2.59995	3.8978	5.19532	6.58843	7.91946	9.23996	10.5922	11.8744	13.1782	14.6032	16.0843
2861.78		-2.66703	-1.39917	-0.08577	1.28963	2.59913	3.89816	5.19601	6.58906	7.92011	9.23961	10.591	11.8735	13.1775	14.6008	16.0824
2859.85		-2.67505	-1.4028	-0.08839	1.28886	2.5995	3.89924	5.19701	6.5898	7.92064	9.23881	10.5897	11.8727	13.1771	14.5985	16.0805
2857.92		-2.68087	-1.40484	-0.08963	1.28954	2.60087	3.9007	5.19819	6.59033	7.92075	9.23776	10.5884	11.8722	13.1771	14.5963	16.0788
2855.99		-2.68423	-1.40528	-0.08924	1.2913	2.60271	3.90221	5.19927	6.5903	7.92032	9.23666	10.5873	11.8721	13.177	14.5943	16.0772
2854.06		-2.68555	-1.40423	-0.08738	1.2934	2.60444	3.90354	5.19988	6.58963	7.91947	9.23563	10.5863	11.8724	13.1767	14.5925	16.0756
2852.14		-2.68522	-1.40182	-0.08461	1.29525	2.60577	3.90451	5.19988	6.58865	7.91862	9.23478	10.5856	11.8732	13.1759	14.5908	16.0741
2850.21		-2.68335	-1.39837	-0.08182	1.29649	2.60666	3.90497	5.19945	6.58785	7.91814	9.23413	10.5851	11.8747	13.1746	14.5892	16.0727
2848.28		-2.68005	-1.39476	-0.07992	1.29706	2.60708	3.90503	5.19896	6.58744	7.91808	9.23361	10.5851	11.8768	13.173	14.5876	16.0713
2846.35		-2.67587	-1.39218	-0.07928	1.29716	2.6072	3.90518	5.19885	6.58736	7.91825	9.23327	10.5856	11.8793	13.1712	14.5861	16.0699
2844.42		-2.67192	-1.39141	-0.07969	1.29718	2.6075	3.90589	5.1992	6.58744	7.91854	9.2333	10.587	11.8818	13.1693	14.5847	16.0687
2842.49		-2.66956	-1.39232	-0.0805	1.29754	2.60843	3.90711	5.19968	6.58759	7.91898	9.2339	10.5893	11.8837	13.1677	14.5836	16.0675
2840.57		-2.6695	-1.394	-0.08098	1.29857	2.61007	3.9084	5.19987	6.58788	7.91967	9.23529	10.5928	11.8845	13.1662	14.5825	16.0664
2838.64		-2.67111	-1.39536	-0.08057	1.30033	2.61198	3.90932	5.19981	6.58858	7.92089	9.23767	10.5971	11.8841	13.1649	14.5816	16.0653
2836.71		-2.67286	-1.39563	-0.0791	1.3024	2.61351	3.90965	5.19988	6.5899	7.92281	9.24111	10.602	11.8827	13.1636	14.5805	16.0641
2834.78		-2.67326	-1.39467	-0.07709	1.30408	2.6142	3.9096	5.20044	6.59187	7.92543	9.24534	10.6066	11.8808	13.1623	14.5793	16.0626
2832.85		-2.67169	-1.3931	-0.07554	1.30492	2.61421	3.90967	5.20167	6.59444	7.92864	9.24985	10.6098	11.8782	13.1607	14.5779	16.0608
2830.92		-2.66886	-1.39214	-0.0753	1.30508	2.61411	3.91033	5.20356	6.59755	7.93234	9.25383	10.6109	11.8753	13.1589	14.576	16.0586
2828.99		-2.66673	-1.39301	-0.07637	1.30512	2.61443	3.91177	5.20594	6.601	7.93629	9.25621	10.6093	11.8721	13.1565	14.5738	16.0558
2827.07		-2.66725	-1.39587	-0.07788	1.30564	2.61552	3.91392	5.20847	6.60455	7.94009	9.25611	10.6056	11.8687	13.1537	14.571	16.0526
2825.14		-2.67057	-1.39958	-0.07877	1.30709	2.61758	3.91643	5.21085	6.60796	7.94319	9.2534	10.6006	11.8653	13.1507	14.568	16.049
2823.21		-2.67475	-1.40243	-0.07832	1.30964	2.62033	3.91876	5.21295	6.61099	7.94503	9.24874	10.5953	11.8622	13.1476	14.5648	16.0453
2821.28		-2.67731	-1.40317	-0.07626	1.31304	2.62307	3.92043	5.21504	6.61336	7.94516	9.24325	10.5906	11.8593	13.1446	14.5617	16.0419
2819.35		-2.67688	-1.40136	-0.07275	1.31655	2.62513	3.92161	5.21766	6.6147	7.94351	9.23808	10.5868	11.8568	13.142	14.5591	16.039
2817.42		-2.67343	-1.39729	-0.06861	1.3192	2.62632	3.92306	5.22102	6.61461	7.94027	9.23396	10.5841	11.8548	13.14	14.5571	16.0368
2815.5		-2.66752	-1.3921	-0.06508	1.32063	2.62712	3.92555	5.2246	6.61276	7.93587	9.231	10.5821	11.8531	13.1386	14.5557	16.0351
2813.57		-2.66004	-1.3876	-0.06319	1.32146	2.62852	3.92928	5.22734	6.60922	7.93095	9.22877	10.5802	11.8516	13.1374	14.5547	16.0338
2811.64		-2.65287	-1.38533	-0.06298	1.3228	2.63125	3.93346	5.22807	6.60442	7.92604	9.22666	10.5781	11.85	13.1361	14.5537	16.0326
2809.71		-2.64871	-1.38537	-0.0634	1.32533	2.63504	3.93647	5.226	6.59887	7.9212	9.22408	10.5754	11.8482	13.1344	14.5523	16.0308
2807.78		-2.64907	-1.38636	-0.06309	1.32882	2.63846	3.93667	5.22122	6.59294	7.91624	9.22079	10.5719	11.8457	13.132	14.5501	16.0282
2805.85		-2.65312	-1.3866	-0.06133	1.33203	2.63956	3.93336	5.2146	6.58684	7.911	9.2169	10.5678	11.8427	13.1288	14.5471	16.025
2803.93		-2.65887	-1.38537	-0.05872	1.33293	2.63677	3.92691	5.20712	6.58063	7.90545	9.21263	10.5633	11.8392	13.1251	14.5435	16.0212
2802		-2.66511	-1.38354	-0.05701	1.32979	2.62998	3.9184	5.19941	6.57437	7.89972	9.20821	10.5585	11.8354	13.121	14.5396	16.0172
2800.07		-2.67168	-1.38299	-0.05827	1.32244	2.62051	3.90913	5.19191	6.5682	7.89411	9.20399	10.5539	11.8315	13.1168	14.5357	16.0132
2798.14		-2.6786	-1.38553	-0.06366	1.31225	2.6102	3.90012	5.18493	6.56235	7.8889	9.2002	10.5497	11.8278	13.1129	14.532	16.0097
2796.21		-2.68569	-1.39159	-0.07262	1.30122	2.60035	3.89196	5.17866	6.55705	7.88429	9.19684	10.5458	11.8243	13.1094	14.5287	16.0067
2794.28		-2.69278	-1.40006	-0.08341	1.2909	2.59161	3.88495	5.17317	6.55254	7.88045	9.19394	10.5424	11.8211	13.1066	14.5258	16.0044
2792.35		-2.69996	-1.40914	-0.09422	1.28203	2.58428	3.87921	5.16856	6.54901	7.87758	9.19155	10.5395	11.8186	13.1046	14.5235	16.0026
2790.43		-2.70734	-1.41762	-0.10388	1.27466	2.5784	3.87462	5.16484	6.54639	7.87557	9.18962	10.5371	11.8166	13.1033	14.5218	16.0014
2788.5		-2.7148	-1.42507	-0.11187	1.26864	2.57379	3.87097	5.16196	6.54449	7.87415	9.18795	10.535	11.8151	13.1024	14.5205	16.0004
2786.57		-2.72198	-1.43148	-0.11812	1.26386	2.5703	3.86815	5.15983	6.54314	7.87311	9.18641	10.5334	11.8141	13.1017	14.5194	15.9998
2784.64		-2.72853	-1.43688	-0.12282	1.26016	2.56771	3.86602	5.15827	6.54214	7.87226	9.18501	10.5322	11.8135	13.1012	14.5185	15.9993
2782.71		-2.73427	-1.44131	-0.12631	1.25734	2.56577	3.86441	5.15701	6.54124	7.87144	9.18374	10.5313	11.8132	13.1007	14.5175	15.9987
2780.78		-2.73916	-1.44486	-0.12892	1.25521	2.56429	3.8632	5.15589	6.54034	7.87067	9.18261	10.5306	11.8131	13.1002	14.5165	15.9981
2778.86		-2.74321	-1.44763	-0.13089	1.25367	2.56324	3.8623	5.15489	6.53957	7.87012	9.18169	10.5303	11.8132	13.0996	14.5155	15.9976
2776.93		-2.74645	-1.44974	-0.13232	1.25261	2.56257	3.86163	5.15411	6.53908	7.8699	9.18101	10.5304	11.8134	13.0989	14.5146	15.9971
2775		-2.74893	-1.45133	-0.13329	1.25195	2.56225	3.86122	5.15367	6.53897	7.86999	9.18058	10.5308	11.8136	13.0981	14.5139	15.9967
2773.07		-2.75069	-1.4526	-0.13393	1.2517	2.5623	3.8612	5.15368	6.53925	7.87036	9.18043	10.5315	11.8138	13.0973	14.5135	15.9965
2771.14		-2.75184	-1.45375	-0.13437	1.25185	2.56273	3.8617	5.15405	6.5398	7.87092	9.18061	10.5327	11.8138	13.0964	14.5133	15.9965
2769.21		-2.7525	-1.45481	-0.13467	1.25238	2.56356	3.8627	5.15455	6.54043	7.87155	9.18111	10.534	11.8133	13.0956	14.5132	15.9964
2767.29		-2.75272	-1.45575	-0.13476	1.25335	2.56491	3.864	5.15503	6.54108	7.87225	9.18194	10.5354	11.8123	13.0949	14.5132	15.9964
2765.36		-2.75254	-1.45645	-0.13451	1.25484	2.5668	3.86525	5.15538	6.54184	7.87312	9.18292	10.5364	11.8108	13.0942	14.5133	15.9964
2763.43		-2.75203	-1.4568	-0.13391	1.25679	2.56887	3.86596	5.15548	6.54268	7.87408	9.18369	10.5365	11.809	13.0935	14.5134	15.9963
2761.5		-2.7513	-1.4567	-0.13303	1.25893	2.57042	3.8659	5.15536	6.54357	7.87497	9.18381	10.5356	11.8069	13.0926	14.5131	15.9959
2759.57		-2.75039	-1.45606	-0.13187	1.26068	2.57085	3.86516	5.15523	6.54444	7.87559	9.18296	10.5337	11.8045	13.0916	14.5127	15.9951
2757.64		-2.7493	-1.45489	-0.13044	1.26137	2.57008	3.86411	5.15528	6.54514	7.87563	9.1811	10.5311	11.8021	13.0904	14.512	15.9941
2755.71		-2.74809	-1.45329	-0.12904	1.26078	2.56863	3.86323	5.15562	6.54537	7.87477	9.17852	10.5283	11.7997	13.0893	14.5113	15.993
2753.79		-2.74698	-1.45165	-0.12821	1.25947	2.56737	3.8629	5.15617	6.54488	7.87293	9.17571	10.5255	11.7977	13.0883	14.5107	15.9921
2751.86		-2.74635	-1.45054	-0.12823	1.25833	2.56694	3.86314	5.15664	6.54353	7.87027	9.17312	10.523	11.7961	13.0877	14.5105	15.9915
2749.93		-2.74657	-1.45033	-0.12879	1.25803	2.56739	3.86364	5.15666	6.54127	7.86701	9.17095	10.521	11.7949	13.0873	14.5105	15.9911
2748		-2.74768	-1.45078	-0.12919	1.25875	2.56828	3.86399	5.15594	6.53827	7.86353	9.16926	10.5194	11.794	13.0872	14.5105	15.9909
2746.07		-2.74928	-1.45105	-0.12875	1.26008	2.56903	3.86387	5.15434	6.53492	7.86025	9.16805	10.5182	11.7934	13.0873	14.5106	15.9908
2744.14		-2.75084	-1.45025	-0.12711	1.26128	2.56919	3.86305	5.15193	6.53167	7.85741	9.16722	10.5171	11.7931	13.0877	14.5107	15.9907
2742.22		-2.75188	-1.44785	-0.12438	1.26178	2.5686	3.86142	5.14901	6.52884	7.85509	9.16667	10.5162	11.793	13.0882	14.5109	15.9907
2740.29		-2.7519	-1.44375	-0.12116	1.26137	2.56724	3.85896	5.14602	6.5265	7.85324	9.16631	10.5154	11.7931	13.0889	14.5111	15.9906
2738.36		-2.7503	-1.43825	-0.11838	1.26	2.56498	3.85577	5.14327	6.52455	7.85171	9.16604	10.5147	11.7934	13.0897	14.5114	15.9906
2736.43		-2.74664	-1.43235	-0.11691	1.25767	2.56169	3.85217	5.14084	6.52281	7.85035	9.16573	10.514	11.7939	13.0905	14.5115	15.9905
2734.5		-2.74104	-1.42757	-0.11727	1.2544	2.55764	3.8487	5.13882	6.52123	7.84916	9.16538	10.5133	11.7947	13.0913	14.5116	15.9903
2732.57		-2.73465	-1.42523	-0.11948	1.25032	2.55341	3.84578	5.13717	6.51976	7.84815	9.16507	10.5128	11.7957	13.0919	14.5117	15.99
2730.65		-2.72945	-1.42583	-0.12324	1.24571	2.54956	3.84353	5.13573	6.51839	7.84732	9.16485	10.5125	11.797	13.0924	14.5117	15.9896
2728.72		-2.72733	-1.42896	-0.12812	1.24112	2.5464	3.84188	5.13445	6.51721	7.84669	9.16478	10.5124	11.7983	13.0929	14.5117	15.9891
2726.79		-2.72909	-1.43391	-0.13367	1.23714	2.54404	3.8407	5.13334	6.51629	7.84634	9.1649	10.5127	11.7995	13.0934	14.5117	15.9887
2724.86		-2.73407	-1.43996	-0.13929	1.23411	2.54241	3.83983	5.1324	6.51563	7.84628	9.16516	10.5133	11.8008	13.0939	14.5117	15.9882
2722.93		-2.74069	-1.4464	-0.14436	1.23206	2.5414	3.83919	5.13159	6.51524	7.84652	9.16558	10.5142	11.8019	13.0947	14.5116	15.9877
2721		-2.74724	-1.45254	-0.14841	1.23084	2.5409	3.83874	5.13092	6.51517	7.84707	9.16617	10.5152	11.803	13.0955	14.5115	15.9873
2719.07		-2.75271	-1.45791	-0.15133	1.2302	2.54072	3.83836	5.13036	6.51541	7.8479	9.16684	10.5164	11.8042	13.0965	14.5113	15.9869
2717.15		-2.7569	-1.4623	-0.15327	1.22994	2.54068	3.83801	5.1299	6.51585	7.84893	9.16754	10.5176	11.8055	13.0974	14.5112	15.9865
2715.22		-2.76008	-1.46575	-0.15445	1.22991	2.54068	3.83773	5.12961	6.51653	7.85015	9.16828	10.5188	11.8069	13.0984	14.511	15.9862
2713.29		-2.76249	-1.46839	-0.1551	1.22993	2.54064	3.83751	5.12949	6.51746	7.85156	9.16908	10.5202	11.8084	13.0996	14.5107	15.9858
2711.36		-2.76428	-1.47034	-0.15539	1.22989	2.54054	3.8373	5.1295	6.51859	7.85305	9.16988	10.5217	11.8098	13.1007	14.5103	15.9854
2709.43		-2.76556	-1.47176	-0.15548	1.22978	2.54045	3.8371	5.12961	6.51987	7.85456	9.17074	10.5233	11.8112	13.1017	14.5099	15.9848
2707.5		-2.76638	-1.47277	-0.1555	1.22967	2.54041	3.83698	5.12989	6.52131	7.85612	9.17175	10.5252	11.8127	13.1026	14.5095	15.9844
2705.58		-2.76679	-1.4734	-0.15552	1.22958	2.54044	3.83699	5.13038	6.5229	7.85773	9.17297	10.5272	11.8141	13.1033	14.5092	15.984
2703.65		-2.76687	-1.47366	-0.15562	1.22958	2.54056	3.83718	5.13112	6.52461	7.8594	9.17439	10.5293	11.8156	13.1039	14.5089	15.9836
2701.72		-2.76677	-1.47365	-0.15585	1.22976	2.54082	3.83756	5.13217	6.52647	7.8612	9.17602	10.5316	11.8171	13.1043	14.5086	15.9833
2699.79		-2.76661	-1.47349	-0.15617	1.23011	2.54123	3.83809	5.1335	6.52853	7.86316	9.17788	10.5341	11.8184	13.1044	14.5084	15.9831
2697.86		-2.76647	-1.47331	-0.15647	1.23056	2.54174	3.83876	5.13506	6.53077	7.86525	9.17995	10.5366	11.8193	13.1044	14.5083	15.9829
2695.93		-2.76643	-1.47315	-0.15662	1.23113	2.54241	3.83965	5.13687	6.53322	7.86745	9.18222	10.539	11.8198	13.1044	14.5081	15.9828
2694.01		-2.76659	-1.47295	-0.15656	1.23186	2.54324	3.84086	5.13902	6.5359	7.86976	9.18457	10.5412	11.8199	13.1043	14.5081	15.9829
2692.08		-2.767	-1.47261	-0.15634	1.23272	2.54419	3.84237	5.14149	6.53869	7.8721	9.18673	10.5428	11.8194	13.1044	14.5081	15.9829
2690.15		-2.76758	-1.47207	-0.15595	1.23374	2.54529	3.84422	5.14428	6.54145	7.87434	9.1885	10.5438	11.8187	13.1044	14.5082	15.9829
2688.22		-2.76815	-1.47131	-0.15531	1.23498	2.54668	3.84645	5.14736	6.54401	7.87629	9.18981	10.5443	11.8179	13.1046	14.5084	15.983
2686.29		-2.76853	-1.47031	-0.15433	1.23644	2.54844	3.84906	5.15057	6.54613	7.87771	9.19067	10.5443	11.8173	13.1049	14.5087	15.9833
2684.36		-2.76869	-1.46901	-0.15302	1.23816	2.55065	3.85202	5.15354	6.54768	7.87857	9.19113	10.544	11.8169	13.1052	14.5091	15.9837
2682.43		-2.76861	-1.46737	-0.15141	1.24024	2.55336	3.85513	5.15599	6.54871	7.87904	9.19138	10.5436	11.8168	13.1058	14.5096	15.9842
2680.51		-2.76824	-1.46535	-0.1495	1.24276	2.55638	3.85797	5.15783	6.54937	7.87919	9.19158	10.5433	11.8171	13.1066	14.5103	15.9848
2678.58		-2.76748	-1.46296	-0.14727	1.24563	2.55927	3.86017	5.15923	6.54968	7.87901	9.19187	10.5432	11.8177	13.1075	14.5112	15.9855
2676.65		-2.76615	-1.46021	-0.14471	1.24849	2.56157	3.86169	5.16042	6.54971	7.87865	9.19242	10.5434	11.8188	13.1086	14.5122	15.9864
2674.72		-2.76397	-1.45716	-0.14187	1.25075	2.56304	3.86285	5.16145	6.54957	7.87838	9.19333	10.5439	11.8204	13.1099	14.5135	15.9876
2672.79		-2.76084	-1.45401	-0.13902	1.25206	2.56395	3.86401	5.16237	6.54949	7.87849	9.19463	10.5449	11.8224	13.1115	14.5148	15.9889
2670.86		-2.75702	-1.45116	-0.13679	1.25271	2.56491	3.86541	5.16331	6.54981	7.8792	9.19647	10.5465	11.8252	13.1135	14.5165	15.9906
2668.94		-2.75313	-1.44913	-0.13573	1.2535	2.5664	3.86714	5.16453	6.55079	7.8807	9.19902	10.5489	11.8286	13.116	14.5185	15.9928
2667.01		-2.75003	-1.44849	-0.13575	1.25503	2.56847	3.86918	5.1662	6.55254	7.88305	9.20232	10.5521	11.8327	13.1189	14.521	15.9956
2665.08		-2.74839	-1.44944	-0.13616	1.2573	2.57091	3.87148	5.1683	6.55495	7.88614	9.20621	10.5561	11.8374	13.1219	14.5238	15.9986
2663.15		-2.74839	-1.45163	-0.13624	1.25979	2.57335	3.8739	5.1706	6.55775	7.88967	9.21042	10.5605	11.8421	13.1246	14.5266	16.0015
2661.22		-2.74974	-1.45436	-0.13571	1.26189	2.57547	3.87612	5.17271	6.56057	7.89325	9.21457	10.5649	11.8462	13.1265	14.5287	16.0038
2659.29		-2.7518	-1.45697	-0.13468	1.26328	2.57708	3.87783	5.17441	6.56322	7.89665	9.21837	10.5687	11.8493	13.1273	14.5299	16.0053
2657.37		-2.75391	-1.45916	-0.13347	1.26405	2.57825	3.87902	5.1758	6.56575	7.89994	9.22174	10.5719	11.8511	13.127	14.5304	16.006
2655.44		-2.75557	-1.46084	-0.13242	1.26443	2.57909	3.87986	5.17709	6.56834	7.90331	9.22464	10.5744	11.8516	13.1261	14.5303	16.0061
2653.51		-2.75659	-1.46206	-0.13176	1.26462	2.5797	3.88063	5.1785	6.57118	7.90684	9.2269	10.5758	11.8509	13.1245	14.5297	16.0056
2651.58		-2.75703	-1.46288	-0.13152	1.2649	2.58031	3.88164	5.18027	6.57437	7.91046	9.22824	10.5759	11.8493	13.1227	14.5288	16.0048
2649.65		-2.75699	-1.4633	-0.13145	1.26547	2.58125	3.88317	5.18258	6.57783	7.91383	9.22833	10.5747	11.8471	13.1205	14.5277	16.0036
2647.72		-2.7565	-1.46322	-0.13116	1.26651	2.58284	3.8854	5.18547	6.58112	7.91632	9.22692	10.5722	11.8445	13.1183	14.5263	16.0023
2645.79		-2.7556	-1.46254	-0.13036	1.26826	2.58529	3.88833	5.18872	6.58354	7.91729	9.22406	10.569	11.8417	13.116	14.5248	16.0007
2643.87		-2.75425	-1.46111	-0.12894	1.27094	2.58862	3.89175	5.19184	6.58437	7.91643	9.22013	10.5654	11.8387	13.1138	14.5233	15.9989
2641.94		-2.75239	-1.45875	-0.12678	1.27457	2.59257	3.89529	5.19402	6.58317	7.91382	9.21562	10.5617	11.8357	13.1117	14.5216	15.9971
2640.01		-2.74985	-1.45535	-0.12363	1.27883	2.59671	3.89843	5.19438	6.58008	7.9099	9.21096	10.5582	11.833	13.1097	14.5197	15.9953
2638.08		-2.74645	-1.45077	-0.11927	1.2832	2.60057	3.90047	5.19248	6.57572	7.90529	9.20651	10.555	11.8303	13.1078	14.5177	15.9933
2636.15		-2.74206	-1.44488	-0.11378	1.28716	2.60356	3.90058	5.18845	6.57087	7.90056	9.20247	10.5522	11.8278	13.106	14.5156	15.9913
2634.22		-2.73678	-1.43776	-0.10786	1.29024	2.60493	3.89816	5.18302	6.56612	7.89607	9.19887	10.5495	11.8253	13.1041	14.5135	15.9892
2632.3		-2.73129	-1.43011	-0.1028	1.29184	2.60387	3.89326	5.17714	6.56175	7.892	9.19569	10.5471	11.8229	13.1024	14.5113	15.987
2630.37		-2.72698	-1.42347	-0.0998	1.29119	2.59985	3.88663	5.17158	6.55785	7.88838	9.19288	10.5448	11.8206	13.1006	14.509	15.9848
2628.44		-2.72554	-1.41973	-0.09929	1.28762	2.59316	3.8794	5.1668	6.55438	7.8851	9.19035	10.5427	11.8183	13.0988	14.5067	15.9827
2626.51		-2.72786	-1.41996	-0.10128	1.28114	2.58497	3.87263	5.16284	6.5513	7.88202	9.188	10.5409	11.8159	13.0969	14.5045	15.9805
2624.58		-2.73319	-1.42347	-0.10587	1.27279	2.57682	3.867	5.1596	6.54858	7.87908	9.18585	10.539	11.8134	13.095	14.5022	15.9783
2622.65		-2.7397	-1.42863	-0.11308	1.26419	2.56989	3.86276	5.157	6.54616	7.87626	9.18392	10.5372	11.8111	13.0932	14.5	15.9761
2620.73		-2.74587	-1.43451	-0.12227	1.25678	2.56468	3.85979	5.15494	6.54388	7.87351	9.18215	10.5351	11.8088	13.0914	14.498	15.9739
2618.8		-2.75133	-1.44117	-0.13193	1.25121	2.56105	3.85772	5.15321	6.54154	7.87084	9.18044	10.533	11.8064	13.0897	14.4961	15.972
2616.87		-2.75655	-1.44851	-0.14042	1.24745	2.5585	3.85605	5.15157	6.53911	7.86824	9.17874	10.5308	11.804	13.088	14.4942	15.97
2614.94		-2.76194	-1.45576	-0.1468	1.24506	2.55655	3.85438	5.14985	6.53667	7.86566	9.17707	10.5285	11.8016	13.0862	14.4922	15.9679
2613.01		-2.76718	-1.4619	-0.15105	1.24346	2.5548	3.85253	5.148	6.53431	7.86309	9.17546	10.5262	11.7994	13.0845	14.4903	15.9657
2611.08		-2.77152	-1.46637	-0.15362	1.24207	2.55293	3.85052	5.14607	6.532	7.86054	9.17387	10.524	11.7971	13.0828	14.4884	15.9636
2609.15		-2.77454	-1.46938	-0.15506	1.2405	2.55079	3.84847	5.14413	6.52962	7.85804	9.17223	10.5216	11.7949	13.0812	14.4866	15.9614
2607.23		-2.77647	-1.47148	-0.15595	1.23854	2.54849	3.84648	5.14215	6.52703	7.85555	9.17052	10.5191	11.7928	13.0796	14.4849	15.9594
2605.3		-2.7778	-1.47308	-0.15676	1.23624	2.5462	3.84453	5.14009	6.52424	7.85304	9.16871	10.5164	11.791	13.078	14.4833	15.9574
2603.37		-2.77907	-1.47452	-0.15777	1.23381	2.54403	3.8426	5.13796	6.52142	7.85058	9.16678	10.5138	11.7892	13.0764	14.4818	15.9555
2601.44		-2.78074	-1.4762	-0.15904	1.23137	2.54201	3.8408	5.13576	6.51879	7.84832	9.16481	10.5114	11.7876	13.075	14.4805	15.9536
2599.51		-2.78277	-1.47832	-0.16071	1.22885	2.54003	3.83906	5.13343	6.51641	7.84628	9.16279	10.509	11.7862	13.0737	14.4793	15.9516
2597.58		-2.78469	-1.48079	-0.16284	1.22629	2.53796	3.83724	5.13103	6.51413	7.84439	9.16075	10.5066	11.7851	13.0725	14.478	15.9496
2595.66		-2.78613	-1.48345	-0.16527	1.22392	2.53588	3.8353	5.12873	6.51193	7.84261	9.15887	10.5044	11.7841	13.0714	14.4766	15.9476
2593.73		-2.78701	-1.48611	-0.16765	1.22184	2.53399	3.83336	5.12658	6.5098	7.84097	9.15725	10.5025	11.7833	13.0701	14.4753	15.9455
2591.8		-2.78746	-1.48859	-0.16982	1.22004	2.53236	3.83149	5.12449	6.50772	7.83943	9.15571	10.501	11.7825	13.069	14.4739	15.9435
2589.87		-2.78771	-1.4908	-0.17171	1.2185	2.53097	3.82973	5.12233	6.50573	7.83801	9.15403	10.4998	11.7818	13.0682	14.4725	15.9414
2587.94		-2.78807	-1.49285	-0.17325	1.21727	2.52983	3.82821	5.12014	6.50395	7.83686	9.15227	10.4985	11.7813	13.0677	14.471	15.9393
2586.01		-2.78887	-1.49484	-0.17451	1.21631	2.52895	3.82695	5.11802	6.50246	7.836	9.15059	10.4975	11.7812	13.0673	14.4696	15.9374
2584.09		-2.79025	-1.49669	-0.17557	1.21555	2.5282	3.82565	5.11601	6.50128	7.8353	9.14907	10.4967	11.7813	13.0668	14.4682	15.9354
2582.16		-2.79201	-1.49812	-0.17641	1.21486	2.5273	3.82398	5.11409	6.50037	7.83463	9.14767	10.4963	11.7815	13.066	14.4667	15.9333
2580.23		-2.79369	-1.49889	-0.17694	1.21418	2.52614	3.822	5.11235	6.49964	7.83397	9.14643	10.4961	11.7818	13.065	14.4653	15.9311
2578.3		-2.79484	-1.49887	-0.17722	1.21355	2.52488	3.82005	5.11104	6.49912	7.83341	9.14551	10.496	11.782	13.064	14.4637	15.9288
2576.37		-2.79533	-1.49801	-0.17732	1.21301	2.52374	3.81845	5.11018	6.4989	7.83302	9.145	10.4962	11.7821	13.0632	14.4622	15.9267
2574.44		-2.79535	-1.49645	-0.17732	1.21241	2.52279	3.8172	5.10946	6.4989	7.83276	9.14476	10.4968	11.7821	13.0624	14.4606	15.9247
2572.51		-2.79508	-1.49462	-0.17737	1.21173	2.52192	3.8161	5.10873	6.499	7.83261	9.14463	10.4977	11.7821	13.0617	14.4592	15.9227
2570.59		-2.79475	-1.49304	-0.17767	1.211	2.52095	3.81506	5.10807	6.49916	7.83264	9.1446	10.4989	11.7822	13.0607	14.4579	15.9209
2568.66		-2.7948	-1.49212	-0.17838	1.21013	2.51985	3.81417	5.10754	6.49932	7.83285	9.14474	10.5002	11.7822	13.0595	14.4565	15.9191
2566.73		-2.79571	-1.49214	-0.17952	1.20909	2.51869	3.81348	5.1071	6.49953	7.83315	9.14505	10.5013	11.7819	13.0582	14.4549	15.9172
2564.8		-2.79757	-1.49302	-0.181	1.208	2.51752	3.81278	5.10682	6.5	7.83348	9.14543	10.5019	11.7811	13.057	14.4533	15.9154
2562.87		-2.79992	-1.49427	-0.18265	1.20692	2.51641	3.81197	5.10684	6.50066	7.83375	9.14594	10.5023	11.7801	13.0556	14.4518	15.9136
2560.94		-2.80204	-1.49544	-0.18423	1.20587	2.51544	3.81109	5.10716	6.50133	7.83386	9.14672	10.5027	11.7788	13.0543	14.4505	15.9119
2559.02		-2.80352	-1.49656	-0.18559	1.2049	2.51455	3.81037	5.10775	6.502	7.83386	9.1476	10.5028	11.7773	13.0533	14.4489	15.9101
2557.09		-2.80447	-1.49781	-0.18673	1.20405	2.51365	3.81006	5.10854	6.5027	7.83398	9.14822	10.5024	11.7756	13.0525	14.4472	15.9083
2555.16		-2.80515	-1.4991	-0.18772	1.20325	2.51274	3.81022	5.10944	6.50332	7.83437	9.14839	10.5015	11.7738	13.0518	14.4456	15.9064
2553.23		-2.80536	-1.50005	-0.18859	1.20243	2.51185	3.81059	5.11031	6.5037	7.83481	9.1481	10.5003	11.772	13.0511	14.4443	15.9046
2551.3		-2.80485	-1.50039	-0.18938	1.20164	2.51109	3.81093	5.1112	6.5039	7.83487	9.14755	10.499	11.7705	13.0501	14.4429	15.9026
2549.37		-2.80393	-1.5004	-0.19009	1.2009	2.5106	3.81131	5.1122	6.50403	7.83429	9.14689	10.4976	11.7692	13.0489	14.4413	15.9007
2547.45		-2.80308	-1.5007	-0.19062	1.20017	2.51044	3.81201	5.11321	6.50394	7.8332	9.14603	10.4962	11.7684	13.048	14.4395	15.8991
2545.52		-2.80246	-1.50147	-0.19078	1.19956	2.51073	3.8131	5.11412	6.50336	7.83198	9.14496	10.4949	11.7681	13.0475	14.4377	15.8977
2543.59		-2.80197	-1.50243	-0.19063	1.1992	2.51148	3.8144	5.11488	6.50227	7.83083	9.14407	10.4937	11.7682	13.0472	14.436	15.8963
2541.66		-2.80158	-1.50327	-0.19048	1.19912	2.51245	3.81569	5.11545	6.5009	7.82969	9.14381	10.4928	11.7683	13.0467	14.4346	15.8948
2539.73		-2.80125	-1.50388	-0.19049	1.19929	2.51345	3.81689	5.11578	6.49957	7.82846	9.14423	10.4925	11.7684	13.0458	14.4332	15.8931
2537.8		-2.80097	-1.50429	-0.19056	1.19983	2.51455	3.81809	5.11589	6.4985	7.82741	9.14521	10.4931	11.7688	13.0446	14.4318	15.8915
2535.87		-2.8007	-1.50481	-0.19043	1.20097	2.51587	3.81932	5.11581	6.49785	7.827	9.14657	10.4941	11.7691	13.0434	14.4304	15.8901
2533.95		-2.8004	-1.50557	-0.18992	1.20256	2.51737	3.82034	5.11545	6.49751	7.82741	9.14815	10.4952	11.7692	13.0423	14.4293	15.889
2532.02		-2.80009	-1.5063	-0.18903	1.20409	2.519	3.82087	5.11473	6.49749	7.82866	9.14985	10.4961	11.7687	13.0413	14.4282	15.888
2530.09		-2.80005	-1.50678	-0.18793	1.20539	2.52067	3.82088	5.11396	6.49822	7.83085	9.15163	10.4967	11.7676	13.0403	14.427	15.887
2528.16		-2.80064	-1.50711	-0.18669	1.20674	2.52212	3.82073	5.11374	6.50006	7.83382	9.15322	10.4966	11.7662	13.0394	14.4258	15.8859
2526.23		-2.8019	-1.50725	-0.18541	1.20836	2.52317	3.82094	5.11457	6.50272	7.837	9.15395	10.4955	11.7648	13.0386	14.4247	15.8849
2524.3		-2.80347	-1.50695	-0.18434	1.21004	2.52392	3.82187	5.11658	6.50561	7.83975	9.15314	10.4937	11.7635	13.038	14.4239	15.8839
2522.38		-2.80485	-1.50622	-0.18355	1.21146	2.52472	3.82352	5.11943	6.50829	7.84149	9.15084	10.4915	11.7623	13.037	14.423	15.8831
2520.45		-2.80578	-1.50526	-0.18275	1.21274	2.52613	3.82591	5.12239	6.51037	7.84192	9.14788	10.4892	11.7613	13.0359	14.422	15.8824
2518.52		-2.80625	-1.50421	-0.18161	1.21439	2.52863	3.82916	5.12489	6.51131	7.84124	9.14518	10.4871	11.7604	13.0351	14.4211	15.8817
2516.59		-2.80651	-1.50319	-0.18004	1.21691	2.53241	3.83296	5.12656	6.51072	7.83974	9.14286	10.4854	11.7594	13.0343	14.4207	15.8811
2514.66		-2.80671	-1.50211	-0.17807	1.22062	2.53699	3.83632	5.12697	6.50874	7.83754	9.14053	10.4839	11.7586	13.0335	14.4205	15.8806
2512.73		-2.8066	-1.5005	-0.17551	1.22552	2.54149	3.83839	5.12587	6.50594	7.83491	9.13812	10.4824	11.7578	13.0324	14.4201	15.8801
2510.81		-2.80572	-1.49793	-0.17207	1.23094	2.54511	3.83891	5.12335	6.50292	7.83224	9.13577	10.481	11.7571	13.0313	14.4195	15.8796
2508.88		-2.80368	-1.49421	-0.1675	1.23578	2.54738	3.83787	5.1199	6.50008	7.82986	9.13352	10.4799	11.7565	13.0303	14.419	15.8791
2506.95		-2.80015	-1.48909	-0.1616	1.23911	2.548	3.83525	5.11605	6.49758	7.82785	9.13146	10.479	11.7561	13.0294	14.4188	15.8786
2505.02		-2.7949	-1.48225	-0.15457	1.24046	2.54664	3.83121	5.11225	6.49548	7.82602	9.12972	10.4785	11.7556	13.0285	14.419	15.8785
2503.09		-2.78796	-1.47367	-0.14752	1.23954	2.54317	3.82618	5.10898	6.49376	7.82423	9.12826	10.4784	11.7552	13.0278	14.419	15.8785
2501.16		-2.7796	-1.46395	-0.14273	1.23623	2.53777	3.82086	5.1065	6.49229	7.82264	9.127	10.4786	11.7547	13.0276	14.4189	15.8784
2499.23		-2.77029	-1.45486	-0.14223	1.23088	2.53103	3.81596	5.10457	6.49099	7.82142	9.12598	10.4787	11.7542	13.0273	14.4187	15.8782
2497.31		-2.76125	-1.44924	-0.14624	1.22425	2.52398	3.81196	5.1028	6.48998	7.82042	9.12533	10.4789	11.7536	13.0268	14.4186	15.878
2495.38		-2.75469	-1.44955	-0.15342	1.2173	2.51774	3.80897	5.10116	6.4893	7.81934	9.12517	10.4791	11.753	13.0262	14.4184	15.8779
2493.45		-2.75298	-1.45586	-0.16219	1.21092	2.51304	3.80686	5.0999	6.4887	7.81811	9.12548	10.4794	11.7524	13.0256	14.4183	15.8776
2491.52		-2.75688	-1.46574	-0.17128	1.20564	2.50984	3.80545	5.09923	6.48796	7.81695	9.12603	10.4793	11.7517	13.0249	14.4181	15.8772
2489.59		-2.76482	-1.47623	-0.17962	1.2016	2.50767	3.80445	5.09917	6.48721	7.81625	9.12647	10.4788	11.7508	13.0243	14.418	15.8767
2487.66		-2.77401	-1.48555	-0.18644	1.19878	2.5062	3.80365	5.09957	6.48678	7.81617	9.12663	10.4781	11.7498	13.024	14.418	15.8761
2485.74		-2.78222	-1.49333	-0.19137	1.19704	2.5053	3.80322	5.10025	6.48689	7.81642	9.12658	10.4777	11.749	13.0241	14.4183	15.8758
2483.81		-2.78871	-1.4997	-0.19455	1.19605	2.50483	3.80352	5.10113	6.48733	7.81657	9.12655	10.4773	11.7485	13.0246	14.4187	15.8758
2481.88		-2.79391	-1.5048	-0.19638	1.19551	2.50475	3.80463	5.10217	6.48778	7.81649	9.12673	10.4769	11.748	13.025	14.4192	15.8759
2479.95		-2.79841	-1.50878	-0.19727	1.19545	2.50515	3.80634	5.10351	6.48815	7.81623	9.12712	10.4764	11.7475	13.0253	14.4199	15.876
2478.02		-2.80245	-1.51181	-0.19756	1.19594	2.5061	3.80836	5.10513	6.48833	7.8157	9.12751	10.4758	11.7474	13.0259	14.4206	15.8762
2476.09		-2.80596	-1.51397	-0.1976	1.19676	2.50749	3.81032	5.10655	6.48786	7.81482	9.12756	10.4753	11.7478	13.0265	14.4211	15.8763
2474.17		-2.80884	-1.51538	-0.19745	1.19774	2.50918	3.81208	5.10729	6.48663	7.81381	9.12739	10.4748	11.7485	13.0272	14.4213	15.8761
2472.24		-2.81129	-1.51632	-0.19686	1.199	2.51118	3.81374	5.10743	6.48517	7.81303	9.12743	10.4743	11.7493	13.0278	14.4213	15.876
2470.31		-2.81353	-1.51694	-0.19569	1.2008	2.51346	3.8153	5.10728	6.48404	7.81265	9.12786	10.4742	11.7501	13.0285	14.4213	15.876
2468.38		-2.81539	-1.51708	-0.19414	1.20311	2.5157	3.81659	5.10696	6.4833	7.81259	9.12852	10.4743	11.7509	13.0296	14.4213	15.876
2466.45		-2.81669	-1.51668	-0.19238	1.20545	2.51754	3.81727	5.1063	6.48279	7.81267	9.12927	10.4746	11.7518	13.0307	14.4213	15.8756
2464.52		-2.81773	-1.51605	-0.19046	1.20728	2.51889	3.81714	5.10519	6.48238	7.81277	9.12996	10.4749	11.7527	13.0316	14.4211	15.8748
2462.59		-2.81863	-1.5154	-0.18837	1.20846	2.51973	3.81637	5.10389	6.48202	7.81296	9.13042	10.475	11.7534	13.0319	14.4206	15.8741
2460.67		-2.81901	-1.51441	-0.18632	1.2091	2.52005	3.81532	5.10265	6.48167	7.81335	9.13053	10.475	11.7539	13.0317	14.4198	15.8734
2458.74		-2.81875	-1.51283	-0.18469	1.20929	2.51979	3.81416	5.10139	6.48133	7.81388	9.13032	10.4749	11.7542	13.0312	14.4188	15.8727
2456.81		-2.8182	-1.51091	-0.18389	1.209	2.51882	3.81279	5.09991	6.48099	7.81423	9.12978	10.4746	11.754	13.0302	14.4176	15.8717
2454.88		-2.81751	-1.50896	-0.1841	1.20813	2.51708	3.8109	5.09815	6.48048	7.81416	9.12875	10.4737	11.7534	13.0286	14.416	15.8699
2452.95		-2.81617	-1.50694	-0.18507	1.20659	2.51484	3.80853	5.09619	6.47962	7.8136	9.12701	10.4724	11.7523	13.0263	14.4138	15.8674
2451.02		-2.81368	-1.50492	-0.18644	1.20454	2.51246	3.80611	5.09412	6.47843	7.8127	9.12471	10.471	11.7506	13.0237	14.411	15.8642
2449.1		-2.81024	-1.50345	-0.18796	1.20247	2.51016	3.80391	5.09195	6.47713	7.81157	9.12232	10.4695	11.7484	13.0213	14.408	15.8609
2447.17		-2.8066	-1.50292	-0.1893	1.20077	2.50811	3.80177	5.08979	6.47604	7.81044	9.12024	10.4681	11.7462	13.0191	14.4052	15.8578
2445.24		-2.80372	-1.5029	-0.1902	1.19942	2.50644	3.79961	5.08783	6.47539	7.80973	9.11846	10.4667	11.7443	13.0171	14.4028	15.8554
2443.31		-2.80232	-1.50264	-0.19093	1.19807	2.50491	3.79734	5.08624	6.47516	7.80947	9.11676	10.4654	11.7427	13.0151	14.4008	15.8537
2441.38		-2.80219	-1.50193	-0.19202	1.19644	2.50304	3.79487	5.08504	6.47504	7.80925	9.11498	10.4641	11.741	13.013	14.3989	15.852
2439.45		-2.80231	-1.50127	-0.19375	1.19438	2.50057	3.79234	5.08418	6.47477	7.80868	9.11319	10.463	11.7391	13.0109	14.397	15.8502
2437.53		-2.80179	-1.50127	-0.19599	1.19183	2.49769	3.79017	5.08378	6.47445	7.80774	9.11164	10.462	11.7374	13.0091	14.3948	15.8481
2435.6		-2.80045	-1.50216	-0.19856	1.18899	2.49489	3.78874	5.08394	6.47428	7.80659	9.11039	10.4612	11.7357	13.0075	14.3929	15.8462
2433.67		-2.79912	-1.5038	-0.20138	1.18621	2.49263	3.78808	5.08447	6.47408	7.80543	9.10925	10.4602	11.7341	13.0059	14.3914	15.8445
2431.74		-2.79909	-1.50607	-0.20431	1.18387	2.49116	3.78801	5.08493	6.47364	7.80436	9.10805	10.459	11.7324	13.0043	14.3902	15.8432
2429.81		-2.80094	-1.50895	-0.20707	1.18222	2.49034	3.78827	5.08511	6.47308	7.80313	9.10666	10.4579	11.7307	13.0028	14.3892	15.8421
2427.88		-2.8041	-1.51229	-0.20932	1.1813	2.48997	3.78873	5.08522	6.47249	7.80143	9.10509	10.4569	11.7291	13.0014	14.388	15.8409
2425.95		-2.80752	-1.51552	-0.21079	1.18097	2.48999	3.78927	5.08541	6.47156	7.7993	9.10356	10.4558	11.7275	13	14.3867	15.8396
2424.03		-2.81038	-1.51787	-0.21138	1.1811	2.49049	3.78972	5.08541	6.47006	7.79708	9.10232	10.4546	11.726	12.9987	14.3855	15.8384
2422.1		-2.81245	-1.51906	-0.21108	1.18159	2.49136	3.79	5.08489	6.46819	7.795	9.10137	10.4532	11.7245	12.9975	14.3846	15.8374
2420.17		-2.81423	-1.51949	-0.21007	1.18231	2.49224	3.79014	5.08395	6.46626	7.79301	9.10056	10.4518	11.723	12.9964	14.384	15.8366
2418.24		-2.81614	-1.51966	-0.20873	1.18297	2.49277	3.79004	5.08281	6.46432	7.79091	9.09975	10.4504	11.7216	12.9954	14.3836	15.8359
2416.31		-2.81807	-1.5198	-0.20736	1.18337	2.49291	3.78951	5.08151	6.4622	7.78869	9.09891	10.449	11.7205	12.9948	14.3832	15.835
2414.38		-2.81976	-1.51995	-0.20603	1.18347	2.49273	3.78855	5.08008	6.45977	7.78656	9.09812	10.4475	11.7195	12.9944	14.3827	15.834
2412.46		-2.82104	-1.51996	-0.20476	1.18317	2.49212	3.78724	5.07846	6.45714	7.78452	9.09737	10.4459	11.7184	12.9938	14.3819	15.8328
2410.53		-2.82174	-1.51958	-0.20378	1.18214	2.49069	3.78555	5.0764	6.45441	7.78222	9.09648	10.444	11.717	12.9928	14.3806	15.8312
2408.6		-2.82176	-1.51873	-0.20331	1.18025	2.48838	3.78343	5.07386	6.45157	7.7795	9.09535	10.4418	11.7152	12.9915	14.379	15.8292
2406.67		-2.82119	-1.51753	-0.20322	1.17797	2.48585	3.78136	5.07129	6.44887	7.77701	9.09415	10.4398	11.7135	12.9906	14.3776	15.8274
2404.74		-2.82026	-1.51615	-0.20313	1.17606	2.48402	3.78006	5.06937	6.44694	7.77572	9.09342	10.4387	11.7125	12.9907	14.377	15.8266
2402.81		-2.81921	-1.51484	-0.20295	1.17501	2.48327	3.7796	5.06837	6.44612	7.77579	9.09346	10.4382	11.7126	12.9919	14.3773	15.8269
2400.88		-2.8181	-1.5138	-0.20297	1.17466	2.48327	3.77945	5.06791	6.44607	7.77655	9.09394	10.4381	11.7133	12.9934	14.3779	15.8276
2398.96		-2.81689	-1.51308	-0.20328	1.17454	2.48354	3.7792	5.06747	6.44626	7.77733	9.09434	10.4379	11.7144	12.9948	14.3784	15.8282
2397.03		-2.8156	-1.5127	-0.20381	1.17447	2.48382	3.77882	5.06691	6.44651	7.77803	9.09456	10.4379	11.7156	12.9961	14.3787	15.8288
2395.1		-2.81429	-1.51258	-0.20444	1.17443	2.484	3.77838	5.06625	6.44676	7.77873	9.09466	10.438	11.717	12.9973	14.379	15.8295
2393.17		-2.81301	-1.51261	-0.20507	1.17445	2.48411	3.77793	5.06557	6.44702	7.77953	9.0947	10.4384	11.7186	12.9986	14.3793	15.8303
2391.24		-2.81173	-1.51258	-0.20567	1.1746	2.48428	3.77756	5.06499	6.44738	7.78051	9.09481	10.4393	11.7205	13	14.3798	15.8313
2389.31		-2.8104	-1.5123	-0.2063	1.175	2.48465	3.77737	5.06464	6.448	7.78177	9.09519	10.4406	11.7228	13.0015	14.3806	15.8326
2387.39		-2.80893	-1.51165	-0.2071	1.17576	2.48533	3.77741	5.06462	6.44903	7.78334	9.09601	10.4426	11.7255	13.0034	14.3818	15.8343
2385.46		-2.80732	-1.51067	-0.20823	1.1769	2.48625	3.77764	5.06494	6.45043	7.78511	9.09729	10.4449	11.7286	13.0055	14.3834	15.8362
2383.53		-2.80573	-1.50958	-0.20983	1.17831	2.4872	3.7779	5.06546	6.45198	7.7868	9.09886	10.4475	11.7319	13.0078	14.3852	15.8382
2381.6		-2.80436	-1.50862	-0.21176	1.17975	2.48794	3.77804	5.06605	6.45346	7.78813	9.10045	10.4499	11.7353	13.0101	14.3869	15.8401
2379.67		-2.80322	-1.50784	-0.21353	1.18093	2.48833	3.77794	5.06659	6.4547	7.78904	9.10188	10.452	11.7383	13.0123	14.3883	15.8417
2377.74		-2.80205	-1.50711	-0.21441	1.18162	2.48843	3.7776	5.06702	6.45565	7.78975	9.10318	10.454	11.7408	13.0143	14.3894	15.843
2375.82		-2.80042	-1.50614	-0.21363	1.18176	2.4885	3.77719	5.06737	6.45643	7.79073	9.1046	10.456	11.7429	13.0159	14.3906	15.8441
2373.89		-2.79795	-1.50467	-0.21062	1.18153	2.48891	3.77702	5.06779	6.4573	7.79254	9.10653	10.4583	11.7448	13.0175	14.3922	15.8453
2371.96		-2.79474	-1.50278	-0.20534	1.18117	2.48982	3.77735	5.06841	6.45847	7.79528	9.10907	10.4611	11.7468	13.0193	14.3944	15.8469
2370.03		-2.7912	-1.5007	-0.19821	1.18091	2.4912	3.77832	5.06938	6.46011	7.79876	9.11203	10.4642	11.7489	13.0214	14.3972	15.849
2368.1		-2.78757	-1.49845	-0.19	1.18104	2.49316	3.78021	5.07102	6.46248	7.80302	9.11537	10.4677	11.7511	13.024	14.4007	15.8519
2366.17		-2.78438	-1.49617	-0.18188	1.18173	2.49561	3.78306	5.07356	6.46568	7.80776	9.1189	10.4713	11.7535	13.027	14.4046	15.8557
2364.24		-2.78262	-1.49455	-0.17532	1.18289	2.49799	3.78637	5.07688	6.4693	7.81205	9.12208	10.4746	11.7556	13.0301	14.4085	15.8599
2362.32		-2.78215	-1.49351	-0.17071	1.18446	2.50024	3.78991	5.08103	6.47331	7.816	9.12516	10.4777	11.7576	13.0331	14.4125	15.8643
2360.39		-2.78338	-1.49353	-0.16836	1.18604	2.50192	3.79314	5.08564	6.47731	7.81904	9.12789	10.4802	11.7591	13.0358	14.4162	15.8684
2358.46		-2.78597	-1.49437	-0.1677	1.18741	2.50314	3.79617	5.09061	6.48145	7.82142	9.13055	10.4823	11.7604	13.038	14.4198	15.8726
2356.53		-2.7891	-1.4954	-0.16743	1.18867	2.50454	3.7996	5.0961	6.48617	7.82408	9.13371	10.4847	11.7617	13.0402	14.4237	15.8774
2354.6		-2.79192	-1.49606	-0.16628	1.19032	2.50687	3.80408	5.10243	6.49183	7.82795	9.13783	10.4879	11.7639	13.0426	14.4285	15.8833
2352.67		-2.79218	-1.49474	-0.16272	1.19342	2.5118	3.81083	5.11051	6.49936	7.83518	9.14436	10.4939	11.768	13.0465	14.4359	15.8914
2350.75		-2.79061	-1.49227	-0.15845	1.19823	2.51906	3.81945	5.11987	6.50786	7.84424	9.15231	10.5017	11.7739	13.0519	14.4449	15.9007
2348.82		-2.78975	-1.49087	-0.15707	1.20383	2.5267	3.82819	5.12868	6.51491	7.85118	9.15889	10.508	11.7797	13.0579	14.4529	15.909
2346.89		-2.79093	-1.49157	-0.16016	1.20898	2.53302	3.83543	5.13518	6.51851	7.85327	9.162	10.5102	11.7838	13.063	14.4576	15.9143
2344.96		-2.79329	-1.49338	-0.16522	1.2132	2.53779	3.84077	5.13879	6.51848	7.85099	9.16175	10.5087	11.7858	13.0665	14.4592	15.9166
2343.03		-2.79534	-1.49489	-0.16851	1.21714	2.54191	3.84485	5.14025	6.51629	7.84683	9.1599	10.5057	11.7864	13.0688	14.4594	15.9175
2341.1		-2.79529	-1.49454	-0.16647	1.22207	2.547	3.84908	5.14115	6.51438	7.84439	9.15927	10.5043	11.7875	13.071	14.4607	15.9193
2339.18		-2.79151	-1.49088	-0.15661	1.22891	2.55449	3.85472	5.14304	6.51493	7.84681	9.16235	10.5074	11.7909	13.0746	14.4654	15.9241
2337.25		-2.78485	-1.48449	-0.14029	1.23752	2.56408	3.8616	5.14628	6.51833	7.85398	9.1692	10.5148	11.7968	13.0799	14.4737	15.9321
2335.32		-2.77782	-1.47728	-0.12154	1.2472	2.57436	3.86865	5.15053	6.52379	7.86358	9.17818	10.5245	11.8047	13.087	14.4839	15.9421
2333.39		-2.77215	-1.47044	-0.10392	1.25747	2.58431	3.87533	5.15564	6.53076	7.87386	9.18805	10.535	11.8138	13.0956	14.4949	15.9533
2331.46		-2.76857	-1.4644	-0.08976	1.26797	2.59345	3.88159	5.16159	6.5389	7.88394	9.19809	10.5454	11.824	13.1056	14.5062	15.9652
2329.53		-2.76693	-1.45906	-0.07991	1.27809	2.60141	3.88744	5.16817	6.54777	7.89347	9.20781	10.5551	11.8346	13.1163	14.5172	15.9771
2327.6		-2.76675	-1.4545	-0.07447	1.28641	2.60716	3.89211	5.1742	6.55607	7.90157	9.21599	10.5632	11.844	13.126	14.5265	15.9873
2325.68		-2.76748	-1.45116	-0.07318	1.29071	2.60903	3.8939	5.17755	6.56158	7.90664	9.22071	10.5679	11.8498	13.1319	14.5319	15.9934
2323.75		-2.76896	-1.44984	-0.07614	1.28917	2.60555	3.89112	5.17631	6.5623	7.90699	9.22021	10.5674	11.85	13.132	14.5315	15.9932
2321.82		-2.77094	-1.45065	-0.08262	1.28213	2.59723	3.88397	5.17067	6.55844	7.90285	9.21485	10.5623	11.8451	13.1267	14.5258	15.9875
2319.89		-2.77297	-1.45288	-0.09103	1.2722	2.58669	3.87473	5.16296	6.55235	7.89647	9.20708	10.555	11.8376	13.1188	14.5175	15.9793
2317.96		-2.77428	-1.45543	-0.09951	1.26241	2.5769	3.86614	5.15588	6.54677	7.89062	9.19973	10.5484	11.8306	13.1113	14.5098	15.9717
2316.03		-2.77453	-1.45792	-0.10758	1.25449	2.56933	3.85964	5.15081	6.543	7.88657	9.19415	10.5438	11.8255	13.1057	14.504	15.9663
2314.11		-2.774	-1.46073	-0.11585	1.24874	2.56394	3.85529	5.14776	6.54104	7.88414	9.19034	10.5411	11.8225	13.1021	14.5002	15.9628
2312.18		-2.77357	-1.46463	-0.12537	1.24478	2.56001	3.85249	5.14616	6.54034	7.8825	9.18771	10.5395	11.8209	13.1	14.4977	15.9606
2310.25		-2.77448	-1.47026	-0.13698	1.24204	2.55686	3.85056	5.14533	6.54024	7.8808	9.18559	10.5382	11.82	13.0991	14.4958	15.9591
2308.32		-2.77763	-1.4776	-0.15029	1.24002	2.55412	3.84913	5.1449	6.54026	7.87867	9.18361	10.5369	11.8194	13.0988	14.4939	15.9578
2306.39		-2.78311	-1.48587	-0.16358	1.23841	2.55185	3.84811	5.14479	6.54025	7.87642	9.18186	10.5358	11.8189	13.0988	14.4922	15.9568
2304.46		-2.79007	-1.49386	-0.17425	1.23717	2.55039	3.84765	5.14522	6.54043	7.87481	9.18077	10.5354	11.8188	13.0991	14.4911	15.9562
2302.54		-2.79737	-1.50061	-0.18035	1.23641	2.55002	3.84789	5.14639	6.54113	7.87444	9.18071	10.5362	11.8193	13.0998	14.4911	15.9563
2300.61		-2.80413	-1.5057	-0.18142	1.23623	2.55069	3.84888	5.14826	6.54243	7.87543	9.18176	10.5382	11.8203	13.1008	14.4923	15.9573
2298.68		-2.81011	-1.50936	-0.17885	1.23661	2.55193	3.85048	5.15054	6.54412	7.87721	9.18356	10.5409	11.8218	13.1021	14.4942	15.9589
2296.75		-2.81555	-1.51215	-0.17524	1.23741	2.55319	3.85231	5.15276	6.54576	7.87897	9.18554	10.5435	11.8231	13.1035	14.4963	15.9608
2294.82		-2.82076	-1.51461	-0.1729	1.23828	2.55399	3.85388	5.15455	6.54685	7.8799	9.1871	10.5453	11.8239	13.1046	14.4979	15.9622
2292.89		-2.8257	-1.51697	-0.17274	1.23874	2.55407	3.85466	5.15563	6.54693	7.87955	9.18788	10.5459	11.8239	13.1051	14.4985	15.9628
2290.96		-2.83023	-1.51935	-0.17459	1.23817	2.55302	3.85419	5.15571	6.54556	7.87755	9.18756	10.545	11.8225	13.1042	14.4976	15.962
2289.04		-2.83436	-1.5219	-0.17805	1.23601	2.55038	3.85209	5.15434	6.54236	7.8736	9.18575	10.5422	11.8195	13.1014	14.4948	15.9591
2287.11		-2.83817	-1.52472	-0.18247	1.23187	2.54594	3.84829	5.1511	6.53726	7.86777	9.18214	10.5373	11.8143	13.0963	14.4899	15.9539
2285.18		-2.84183	-1.52798	-0.18762	1.22574	2.53989	3.84296	5.14578	6.53042	7.86031	9.17664	10.5305	11.8072	13.0894	14.483	15.9465
2283.25		-2.84561	-1.53191	-0.19359	1.21813	2.5328	3.83648	5.13863	6.52229	7.85177	9.16956	10.5222	11.7991	13.0812	14.4747	15.9373
2281.32		-2.84959	-1.53661	-0.20028	1.20996	2.52535	3.8294	5.13024	6.51346	7.84295	9.16159	10.5132	11.7906	13.0727	14.4659	15.9274
2279.39		-2.85361	-1.54187	-0.20744	1.20213	2.51812	3.82228	5.12135	6.50456	7.83439	9.1534	10.5043	11.7822	13.0643	14.4572	15.9176
2277.47		-2.85734	-1.54714	-0.21473	1.19505	2.51137	3.81552	5.11259	6.49603	7.82631	9.14555	10.496	11.7739	13.0563	14.4492	15.9084
2275.54		-2.86066	-1.55198	-0.22178	1.18875	2.50514	3.8093	5.10435	6.48806	7.81872	9.13831	10.4883	11.7656	13.0484	14.442	15.8999
2273.61		-2.86386	-1.55639	-0.22817	1.18305	2.49929	3.80353	5.09669	6.48056	7.81171	9.13172	10.481	11.7577	13.0406	14.4354	15.8922
2271.68		-2.86747	-1.56073	-0.23369	1.17782	2.49368	3.7979	5.08947	6.47336	7.80529	9.1257	10.4739	11.7501	13.0331	14.4296	15.8852
2269.75		-2.87183	-1.56533	-0.23842	1.17313	2.48832	3.79214	5.08273	6.46643	7.79935	9.1201	10.4669	11.7429	13.026	14.4241	15.8787
2267.82		-2.87684	-1.57021	-0.24266	1.16913	2.48341	3.78624	5.07672	6.46004	7.79387	9.11477	10.4603	11.7363	13.0195	14.4189	15.8728
2265.9		-2.88201	-1.57511	-0.24676	1.16576	2.47913	3.78051	5.07171	6.45455	7.78905	9.10955	10.4544	11.7307	13.0136	14.4138	15.8675
2263.97		-2.88695	-1.57984	-0.25127	1.16252	2.47537	3.77523	5.0675	6.44994	7.78494	9.10431	10.4492	11.7264	13.0084	14.4088	15.863
2262.04		-2.89185	-1.58473	-0.25677	1.15869	2.47169	3.77023	5.0633	6.4457	7.78109	9.0989	10.4439	11.7226	13.0039	14.4038	15.8588
2260.11		-2.89728	-1.59017	-0.26368	1.15366	2.46747	3.76492	5.05808	6.44112	7.77667	9.0931	10.4378	11.7184	12.999	14.3982	15.8542
2258.18		-2.90352	-1.59609	-0.27191	1.14725	2.4621	3.75868	5.0511	6.43568	7.77103	9.08664	10.4305	11.7128	12.9927	14.3916	15.8485
2256.25		-2.91032	-1.60193	-0.28086	1.13981	2.45546	3.75155	5.04257	6.42952	7.76436	9.07953	10.4225	11.7058	12.9848	14.3841	15.842
2254.32		-2.9171	-1.60716	-0.28963	1.1325	2.44809	3.74446	5.03384	6.42361	7.75767	9.0722	10.4149	11.6983	12.9764	14.3767	15.8357
2252.4		-2.92342	-1.61175	-0.29744	1.12643	2.4408	3.73825	5.02632	6.41878	7.75198	9.06505	10.4086	11.6914	12.9691	14.3705	15.83
2250.47		-2.92973	-1.61678	-0.30412	1.12161	2.43403	3.73269	5.0203	6.41472	7.74744	9.0583	10.4036	11.6856	12.9636	14.3656	15.825
2248.54		-2.9376	-1.62435	-0.30995	1.11714	2.42808	3.72704	5.01521	6.41054	7.74355	9.0525	10.3994	11.6814	12.9598	14.3615	15.8203
2246.61		-2.94825	-1.63598	-0.31565	1.11224	2.42287	3.72124	5.01028	6.40603	7.73968	9.04831	10.3957	11.6791	12.9574	14.3578	15.816
2244.68		-2.9593	-1.64907	-0.32255	1.10694	2.41677	3.71587	5.00458	6.40215	7.73517	9.04499	10.3914	11.6769	12.9543	14.3531	15.8112
2242.75		-2.96755	-1.6593	-0.33145	1.10002	2.40805	3.70883	4.99806	6.39781	7.72909	9.04005	10.3853	11.6717	12.9474	14.3456	15.8037
2240.83		-2.97369	-1.66637	-0.34218	1.08964	2.39664	3.69826	4.99183	6.39055	7.72123	9.03151	10.3776	11.6628	12.9367	14.3356	15.7935
2238.9		-2.98089	-1.67365	-0.35383	1.07588	2.38423	3.68613	4.98536	6.37958	7.71135	9.01957	10.3681	11.651	12.9251	14.3245	15.7825
2236.97		-2.9902	-1.68326	-0.36447	1.06206	2.37314	3.67583	4.97748	6.36679	7.69915	9.00656	10.3576	11.6385	12.9156	14.3137	15.7709
2235.04		-3.00066	-1.69462	-0.3739	1.05126	2.36276	3.66651	4.96803	6.35351	7.68599	8.99426	10.3467	11.6271	12.9079	14.3036	15.7589
2233.11		-3.01283	-1.70683	-0.38545	1.04135	2.35066	3.65396	4.95565	6.33859	7.67365	8.98236	10.3344	11.6166	12.8974	14.2934	15.7471
2231.18		-3.02801	-1.72051	-0.40067	1.02917	2.33814	3.63801	4.93975	6.32199	7.66261	8.97061	10.3201	11.6046	12.8816	14.2818	15.7362
2229.26		-3.04498	-1.73727	-0.41591	1.01637	2.32789	3.62384	4.92424	6.30714	7.6517	8.95997	10.3069	11.5895	12.8644	14.2695	15.7258
2227.33		-3.05985	-1.75543	-0.42813	1.00514	2.31837	3.61484	4.91289	6.29683	7.63868	8.94994	10.2967	11.5728	12.8511	14.2579	15.715
2225.4		-3.0699	-1.77011	-0.43941	0.99311	2.30562	3.60812	4.90279	6.28882	7.62268	8.93714	10.2865	11.557	12.8409	14.2462	15.7026
2223.47		-3.07742	-1.78	-0.45216	0.97826	2.28964	3.59948	4.89012	6.279	7.60613	8.92083	10.2737	11.5427	12.8311	14.2355	15.6871
2221.54		-3.08653	-1.78885	-0.46413	0.96339	2.27508	3.58939	4.87764	6.2672	7.59194	8.90571	10.2613	11.5307	12.8215	14.2284	15.6701
2219.61		-3.098	-1.79993	-0.47428	0.95046	2.26324	3.57844	4.86738	6.25495	7.57822	8.8931	10.2512	11.5203	12.8108	14.2193	15.6551
2217.68		-3.11037	-1.81245	-0.48775	0.9369	2.24906	3.56343	4.85407	6.24036	7.56038	8.87816	10.2401	11.5059	12.7948	14.1996	15.6419
2215.76		-3.12404	-1.82452	-0.50499	0.92377	2.23243	3.54699	4.83658	6.22379	7.54088	8.86267	10.225	11.4884	12.7756	14.1745	15.6307
2213.83		-3.13957	-1.83631	-0.51719	0.91634	2.22106	3.53846	4.8233	6.21161	7.52776	8.85504	10.2078	11.4772	12.7627	14.1575	15.6246
2211.9		-3.15213	-1.84579	-0.52356	0.91216	2.21474	3.53633	4.81676	6.20424	7.52061	8.85278	10.1919	11.4707	12.7571	14.149	15.6201
2209.97		-3.15712	-1.85123	-0.53485	0.90257	2.20304	3.52806	4.80937	6.19309	7.51152	8.8433	10.1799	11.4575	12.7494	14.1397	15.6085
2208.04		-3.16177	-1.85984	-0.55516	0.88389	2.18173	3.50842	4.79528	6.17187	7.49755	8.82226	10.1719	11.4369	12.7341	14.126	15.5869
2206.11		-3.178	-1.87911	-0.5784	0.85931	2.15705	3.4829	4.77444	6.14301	7.48025	8.79739	10.1612	11.4162	12.7126	14.1091	15.5593
2204.19		-3.2036	-1.90264	-0.59828	0.83634	2.13849	3.46014	4.75275	6.11884	7.46121	8.77805	10.1412	11.4005	12.6901	14.0904	15.5335
2202.26		-3.22677	-1.92017	-0.60982	0.8242	2.13365	3.44743	4.73916	6.1126	7.44464	8.76971	10.1193	11.3954	12.6747	14.0765	15.5184
2200.33		-3.24502	-1.9343	-0.61106	0.82471	2.14062	3.44535	4.734	6.12094	7.43605	8.77139	10.1093	11.4013	12.6698	14.0727	15.515
2198.4		-3.25566	-1.9457	-0.60684	0.82678	2.14777	3.4474	4.7284	6.12667	7.4372	8.77455	10.1106	11.4062	12.6691	14.0729	15.5173
2196.47		-3.25123	-1.94531	-0.60196	0.82153	2.14755	3.44922	4.72042	6.12276	7.44601	8.77248	10.1142	11.4001	12.6663	14.071	15.52
2194.54		-3.24039	-1.93518	-0.59454	0.81838	2.14368	3.45374	4.71961	6.11953	7.45986	8.77116	10.1194	11.3908	12.6653	14.0716	15.5217
2192.62		-3.2333	-1.92023	-0.57615	0.83742	2.15064	3.46956	4.73914	6.13375	7.48186	8.78919	10.1373	11.3996	12.6794	14.0854	15.5307
2190.69		-3.22209	-1.89581	-0.5407	0.88608	2.18263	3.50312	4.7848	6.17267	7.51904	8.83732	10.1763	11.4387	12.7173	14.1193	15.5615
2188.76		-3.19342	-1.85859	-0.49519	0.94877	2.23167	3.54843	4.84417	6.22223	7.57036	8.89999	10.2264	11.4953	12.7682	14.1662	15.611
2186.83		-3.13576	-1.80464	-0.44846	1.00873	2.2812	3.59795	4.90122	6.27005	7.62667	8.95576	10.2766	11.5505	12.8189	14.2173	15.6616
2184.9		-3.05286	-1.73376	-0.40028	1.06426	2.33233	3.65539	4.95505	6.32384	7.67776	9.00041	10.3292	11.6001	12.87	14.273	15.7073
2182.97		-2.97691	-1.6667	-0.3501	1.1177	2.39047	3.7223	5.01043	6.38376	7.71984	9.03815	10.383	11.6484	12.921	14.3308	15.7505
2181.04		-2.93692	-1.62835	-0.30173	1.16416	2.4463	3.78434	5.06434	6.4317	7.7596	9.06907	10.4285	11.6947	12.9593	14.3805	15.7874
2179.12		-2.92759	-1.62043	-0.26013	1.19516	2.48663	3.82381	5.10394	6.46134	7.80043	9.09181	10.4602	11.7303	12.9785	14.4123	15.8113
2177.19		-2.92696	-1.62697	-0.23206	1.21054	2.5067	3.83775	5.11705	6.48116	7.82929	9.10653	10.4757	11.7448	12.9851	14.4202	15.8191
2175.26		-2.925	-1.63412	-0.22243	1.22256	2.50976	3.84102	5.11247	6.4929	7.83287	9.11593	10.477	11.7426	12.9882	14.4079	15.8179
2173.33		-2.91732	-1.63052	-0.22073	1.24452	2.50846	3.85423	5.11737	6.50083	7.8259	9.12926	10.4782	11.7451	13.0007	14.3947	15.8266
2171.4		-2.89111	-1.60258	-0.20272	1.27713	2.52232	3.88437	5.14766	6.52466	7.83814	9.15789	10.4974	11.7702	13.0321	14.4025	15.8599
2169.47		-2.83381	-1.53926	-0.14935	1.31977	2.57167	3.92712	5.20028	6.582	7.88357	9.21226	10.5408	11.8239	13.0818	14.441	15.9197
2167.55		-2.74406	-1.44015	-0.06209	1.38309	2.6657	3.98541	5.26956	6.66693	7.95521	9.29921	10.6003	11.9021	13.1494	14.5093	15.9984
2165.62		-2.63192	-1.31953	0.0376	1.47173	2.78441	4.06477	5.3502	6.75492	8.03443	9.4045	10.6639	11.9878	13.2313	14.6015	16.0819
2163.69		-2.51201	-1.19851	0.13518	1.57363	2.8895	4.15857	5.4367	6.83265	8.11149	9.49734	10.7297	12.0668	13.3149	14.7041	16.1606
2161.76		-2.39851	-1.09629	0.22794	1.66097	2.95423	4.24123	5.51439	6.8944	8.18318	9.55673	10.7941	12.1331	13.3861	14.7868	16.2225
2159.83		-2.32266	-1.03984	0.28712	1.69342	2.96564	4.27144	5.54597	6.91313	8.21693	9.56403	10.8283	12.1619	13.4225	14.8105	16.2373
2157.9		-2.3412	-1.0669	0.26014	1.6475	2.91178	4.22	5.49842	6.86093	8.16416	9.4966	10.7928	12.1163	13.3925	14.7551	16.1783
2155.98		-2.47007	-1.18155	0.13981	1.53445	2.79718	4.1001	5.38279	6.74546	8.03495	9.36626	10.6849	11.9994	13.2887	14.6381	16.0612
2154.05		-2.64543	-1.33392	-0.02222	1.38639	2.65462	3.95245	5.23726	6.59953	7.88887	9.21898	10.5444	11.8532	13.1439	14.4991	15.9258
2152.12		-2.79871	-1.47861	-0.17893	1.23722	2.51593	3.80901	5.09022	6.45219	7.75725	9.08667	10.411	11.7125	12.9991	14.3655	15.7952
2150.19		-2.91733	-1.61017	-0.31088	1.1057	2.39252	3.68415	4.95746	6.32183	7.63846	8.97307	10.301	11.5921	12.8737	14.2484	15.6792
2148.26		-3.02117	-1.7332	-0.41457	0.99389	2.28384	3.57856	4.8457	6.21623	7.53223	8.87439	10.2111	11.4941	12.7676	14.1508	15.5815
2146.33		-3.11639	-1.83483	-0.50036	0.89296	2.1864	3.48433	4.75016	6.12823	7.43958	8.78686	10.1269	11.4077	12.6741	14.0649	15.494
2144.4		-3.19242	-1.90387	-0.58029	0.80016	2.10093	3.39976	4.66743	6.0491	7.35982	8.70869	10.0429	11.3244	12.5937	13.9835	15.4131
2142.48		-3.2429	-1.94705	-0.64369	0.73601	2.04175	3.34067	4.61229	5.99174	7.30662	8.65284	9.9819	11.2608	12.5418	13.9217	15.358
2140.55		-3.25933	-1.96257	-0.66761	0.72159	2.02509	3.32486	4.60151	5.97687	7.29767	8.63722	9.96952	11.2431	12.5315	13.9031	15.3481
2138.62		-3.23736	-1.9423	-0.65057	0.74694	2.04643	3.34775	4.62757	6.00073	7.32753	8.6592	9.99899	11.2691	12.5548	13.9286	15.3766
2136.69		-3.19176	-1.89677	-0.60905	0.79039	2.09018	3.39164	4.6726	6.04508	7.37822	8.703	10.0472	11.3185	12.5984	13.9803	15.4244
2134.76		-3.13552	-1.83941	-0.55623	0.84412	2.14735	3.44625	4.72858	6.10124	7.43961	8.75894	10.1042	11.3778	12.6563	14.0437	15.4815
2132.83		-3.07727	-1.78111	-0.4992	0.90571	2.21222	3.50766	4.79127	6.16693	7.50694	8.82243	10.1682	11.4413	12.7226	14.1102	15.5451
2130.91		-3.02945	-1.73402	-0.44612	0.96569	2.27378	3.56733	4.8515	6.23243	7.57194	8.88486	10.2302	11.5018	12.7863	14.1705	15.6087
2128.98		-2.99785	-1.70224	-0.40336	1.01466	2.32266	3.61614	4.90136	6.28665	7.62616	8.93758	10.2802	11.5533	12.8386	14.2184	15.6638
2127.05		-2.97727	-1.68082	-0.37322	1.04912	2.3568	3.65121	4.93831	6.32601	7.66509	8.97642	10.3148	11.5927	12.876	14.2541	15.706
2125.12		-2.96211	-1.66486	-0.35454	1.0706	2.37896	3.67479	4.96392	6.35271	7.68907	9.00184	10.3369	11.6197	12.8996	14.2796	15.735
2123.19		-2.95152	-1.65271	-0.3424	1.08464	2.39447	3.69168	4.98231	6.37133	7.70361	9.01846	10.3536	11.6381	12.9154	14.2983	15.7541
2121.26		-2.94462	-1.64325	-0.33187	1.09691	2.40864	3.7061	4.99709	6.38572	7.71571	9.03181	10.3699	11.6522	12.9292	14.3138	15.7681
2119.34		-2.93901	-1.63562	-0.32194	1.10922	2.42318	3.7191	5.00983	6.39753	7.72846	9.0439	10.3848	11.6641	12.9427	14.3283	15.7803
2117.41		-2.93406	-1.63027	-0.31359	1.1204	2.43575	3.72903	5.01988	6.40715	7.74034	9.05312	10.3957	11.6735	12.9544	14.3411	15.791
2115.48		-2.93111	-1.62784	-0.30748	1.1287	2.44266	3.73338	5.02517	6.41403	7.74826	9.05756	10.4017	11.6792	12.9626	14.3495	15.7981
2113.55		-2.9311	-1.62822	-0.30366	1.13247	2.44225	3.73174	5.02535	6.41728	7.75082	9.05712	10.4031	11.6816	12.9657	14.3521	15.8
2111.62		-2.93381	-1.63083	-0.30162	1.13119	2.43651	3.72756	5.02304	6.41738	7.74923	9.05342	10.4009	11.682	12.9645	14.35	15.7976
2109.69		-2.93763	-1.63404	-0.301	1.12671	2.42948	3.72448	5.02078	6.41581	7.74571	9.04867	10.3976	11.6808	12.9616	14.3459	15.7936
2107.76		-2.94035	-1.63529	-0.30231	1.12135	2.42351	3.72202	5.01851	6.41275	7.74158	9.04405	10.3951	11.6779	12.9575	14.3405	15.7898
2105.84		-2.94068	-1.63314	-0.30568	1.11581	2.41864	3.71823	5.01561	6.40791	7.73737	9.0399	10.3929	11.6751	12.9515	14.3344	15.786
2103.91		-2.93874	-1.62934	-0.3106	1.10978	2.41424	3.71355	5.01201	6.40253	7.73279	9.03636	10.3895	11.6735	12.9445	14.3282	15.7822
2101.98		-2.9357	-1.62762	-0.31621	1.10334	2.40985	3.7092	5.00777	6.39832	7.72735	9.0331	10.3852	11.6715	12.9386	14.3226	15.7787
2100.05		-2.93337	-1.62962	-0.32142	1.09683	2.40543	3.70526	5.00372	6.39475	7.72135	9.0296	10.382	11.6678	12.934	14.3176	15.7753
2098.12		-2.93331	-1.63361	-0.3259	1.09071	2.40154	3.70188	5.00085	6.39011	7.71543	9.02638	10.3812	11.6633	12.93	14.3135	15.7719
2096.19		-2.93474	-1.63686	-0.3286	1.08701	2.40017	3.70094	5.00055	6.38629	7.71184	9.02554	10.3833	11.6607	12.9282	14.3127	15.7706
2094.27		-2.93617	-1.63733	-0.32821	1.08769	2.40292	3.70429	5.0041	6.38619	7.71285	9.02904	10.3887	11.6622	12.9307	14.3169	15.7736
2092.34		-2.93689	-1.63473	-0.32456	1.09296	2.40927	3.71198	5.01132	6.39091	7.71856	9.03698	10.3969	11.6678	12.9376	14.3256	15.7811
2090.41		-2.93763	-1.63065	-0.31922	1.10098	2.41689	3.72187	5.02005	6.39889	7.72651	9.0472	10.4059	11.6756	12.9473	14.3361	15.7911
2088.48		-2.93984	-1.62745	-0.31419	1.10917	2.42358	3.73095	5.02752	6.40703	7.73384	9.05662	10.4129	11.6828	12.9568	14.3458	15.8009
2086.55		-2.94456	-1.62697	-0.31098	1.11514	2.42802	3.73701	5.03166	6.41235	7.73881	9.06263	10.4165	11.6872	12.9639	14.353	15.8085
2084.62		-2.95184	-1.63011	-0.31076	1.11719	2.42934	3.73904	5.03148	6.41312	7.74027	9.06395	10.416	11.6879	12.9666	14.3564	15.8124
2082.7		-2.96105	-1.63695	-0.31415	1.11477	2.42711	3.73696	5.02697	6.40913	7.73725	9.06087	10.4112	11.685	12.9644	14.3551	15.8118
2080.77		-2.97155	-1.64681	-0.32117	1.10864	2.42157	3.73114	5.01886	6.40102	7.72981	9.05465	10.4027	11.6796	12.9581	14.3492	15.807
2078.84		-2.98295	-1.65872	-0.33133	1.10009	2.41344	3.72198	5.00829	6.38994	7.71932	9.04643	10.392	11.6723	12.9491	14.3402	15.799
2076.91		-2.99504	-1.67201	-0.34372	1.09011	2.4035	3.71004	4.99672	6.37754	7.70758	9.03671	10.3808	11.6637	12.9389	14.33	15.7891
2074.98		-3.00736	-1.68606	-0.35717	1.07913	2.39245	3.69652	4.98552	6.36562	7.69601	9.02567	10.3702	11.6538	12.9281	14.3201	15.7779
2073.05		-3.01897	-1.69961	-0.37069	1.06731	2.38101	3.68311	4.97494	6.3551	7.68533	9.01384	10.3608	11.6434	12.9176	14.3105	15.7658
2071.12		-3.02904	-1.71149	-0.38419	1.05504	2.36966	3.67095	4.96368	6.34555	7.67549	9.00213	10.3523	11.6326	12.9075	14.3	15.7528
2069.2		-3.03805	-1.72211	-0.39857	1.0429	2.35855	3.66007	4.9499	6.33587	7.66605	8.99128	10.3431	11.6209	12.8969	14.2877	15.7394
2067.27		-3.04762	-1.73354	-0.41448	1.03124	2.34791	3.64986	4.93331	6.32549	7.65685	8.98144	10.3319	11.6077	12.8847	14.2737	15.7261
2065.34		-3.05907	-1.74799	-0.43108	1.02	2.33804	3.63977	4.91614	6.31515	7.64818	8.9722	10.3191	11.5935	12.8709	14.2589	15.7136
2063.41		-3.0727	-1.76605	-0.44716	1.00861	2.32803	3.62931	4.90125	6.30579	7.63964	8.96224	10.3055	11.5789	12.8562	14.244	15.7016
2061.48		-3.08839	-1.78663	-0.46306	0.99583	2.31541	3.61802	4.88942	6.29697	7.62925	8.9494	10.2902	11.5638	12.8411	14.2293	15.6891
2059.55		-3.1069	-1.80901	-0.48035	0.98023	2.29794	3.60511	4.87899	6.28689	7.61471	8.93221	10.2713	11.5474	12.8246	14.2141	15.6756
2057.63		-3.13002	-1.83398	-0.50034	0.96165	2.27549	3.58895	4.86761	6.27348	7.59546	8.91121	10.248	11.5291	12.8061	14.1982	15.6609
2055.7		-3.15764	-1.86107	-0.52283	0.94228	2.25048	3.56854	4.85474	6.25628	7.57346	8.88867	10.2215	11.5096	12.7863	14.182	15.6457
2053.77		-3.18387	-1.88453	-0.54416	0.92643	2.2281	3.5472	4.84364	6.23877	7.55343	8.86857	10.197	11.4908	12.7681	14.1679	15.6333
2051.84		-3.19632	-1.89309	-0.55431	0.92116	2.21795	3.53529	4.84257	6.23021	7.54459	8.85843	10.1848	11.4784	12.7582	14.1632	15.6313
2049.91		-3.17996	-1.87387	-0.53831	0.93696	2.23351	3.54754	4.86375	6.24347	7.56086	8.87023	10.1988	11.4831	12.7682	14.1805	15.6516
2047.98		-3.1272	-1.82111	-0.48768	0.98149	2.28291	3.59239	4.9146	6.28547	7.61074	8.9132	10.2462	11.5146	12.806	14.2279	15.7005
2046.06		-3.04801	-1.74469	-0.41052	1.05013	2.35922	3.66293	4.98809	6.34959	7.68529	8.98326	10.3173	11.5718	12.8666	14.2991	15.7696
2044.13		-2.96032	-1.66027	-0.32033	1.1312	2.44852	3.74576	5.07138	6.42527	7.76682	9.06712	10.3959	11.6473	12.9397	14.3825	15.8464
2042.2		-2.87581	-1.57778	-0.22494	1.21429	2.53923	3.83053	5.15585	6.50606	7.84236	9.15129	10.4715	11.7345	13.02	14.4712	15.9255
2040.27		-2.79623	-1.4997	-0.12893	1.2918	2.62223	3.91102	5.23604	6.58666	7.90606	9.22723	10.5395	11.8266	13.1058	14.5625	16.0056
2038.34		-2.71801	-1.4231	-0.03776	1.35871	2.69103	3.985	5.30799	6.65949	7.95761	9.29261	10.598	11.9155	13.1928	14.653	16.0849
2036.41		-2.64094	-1.34537	0.04215	1.41265	2.74433	4.05189	5.36953	6.71709	8.00036	9.34862	10.6474	11.993	13.2737	14.7358	16.158
2034.48		-2.57248	-1.2709	0.10435	1.45362	2.78561	4.10918	5.41779	6.75711	8.03796	9.3956	10.6908	12.054	13.3404	14.8017	16.2178
2032.56		-2.52359	-1.21068	0.14494	1.48378	2.81869	4.15271	5.44847	6.78291	8.07055	9.43153	10.73	12.0977	13.3882	14.8436	16.2579
2030.63		-2.49994	-1.17487	0.16463	1.50708	2.84332	4.17961	5.46019	6.79929	8.09501	9.45422	10.7647	12.1264	13.418	14.8613	16.276
2028.7		-2.49717	-1.16582	0.16614	1.52649	2.85592	4.18937	5.45695	6.80778	8.10913	9.46419	10.793	12.1434	13.432	14.8595	16.275
2026.77		-2.50491	-1.17669	0.15274	1.54103	2.85515	4.18441	5.44424	6.806	8.114	9.4656	10.8134	12.1525	13.4315	14.8437	16.2616
2024.84		-2.51539	-1.19654	0.1302	1.54724	2.84534	4.17004	5.42547	6.79307	8.11192	9.46338	10.8266	12.1535	13.42	14.8205	16.2463
2022.91		-2.52662	-1.21733	0.1059	1.54225	2.83377	4.15222	5.40349	6.77513	8.10449	9.45951	10.8343	12.1428	13.4029	14.7972	16.2357
2020.99		-2.5388	-1.23683	0.08473	1.52557	2.82451	4.13458	5.3825	6.76138	8.09288	9.45221	10.8371	12.1209	13.3847	14.7792	16.2293
2019.06		-2.55051	-1.25596	0.06776	1.50172	2.81567	4.11766	5.36679	6.755	8.07829	9.44042	10.8336	12.0961	13.3665	14.7671	16.2234
2017.13		-2.5598	-1.27397	0.05456	1.47882	2.80324	4.10045	5.35811	6.75157	8.0632	9.42716	10.8224	12.0776	13.3495	14.7579	16.216
2015.2		-2.56858	-1.28773	0.04475	1.46156	2.78572	4.0826	5.35412	6.74604	8.05173	9.41626	10.8038	12.0675	13.3358	14.7481	16.205
2013.27		-2.58159	-1.29635	0.03711	1.44803	2.76445	4.06555	5.35031	6.7371	8.04663	9.40816	10.7795	12.0601	13.3253	14.7343	16.1894
2011.34		-2.60169	-1.30613	0.02694	1.43279	2.74059	4.05025	5.34316	6.72421	8.04492	9.3989	10.7505	12.0476	13.3139	14.7143	16.1689
2009.42		-2.63131	-1.32891	0.00523	1.40984	2.71258	4.0327	5.32971	6.7041	8.03746	9.38148	10.7162	12.0254	13.2953	14.6856	16.1412
2007.49		-2.67535	-1.37382	-0.03709	1.37381	2.676	4.00314	5.30468	6.6716	8.01398	9.34865	10.6745	11.9893	13.2634	14.6451	16.1018
2005.56		-2.73619	-1.43999	-0.10159	1.32279	2.62748	3.95393	5.26336	6.62459	7.97082	9.29759	10.6239	11.9367	13.2164	14.5919	16.049
2003.63		-2.80688	-1.51594	-0.17864	1.26259	2.57026	3.88867	5.20907	6.56843	7.91517	9.23498	10.5681	11.8729	13.1595	14.5307	15.9884
2001.7		-2.87456	-1.58679	-0.25271	1.20564	2.51416	3.82172	5.15313	6.51375	7.86069	9.17564	10.5162	11.8105	13.1029	14.4713	15.9296
1999.77		-2.93018	-1.64327	-0.31121	1.16302	2.46912	3.7694	5.10639	6.47007	7.81833	9.13248	10.4763	11.7599	13.0555	14.4239	15.8795
1997.84		-2.97222	-1.68338	-0.34838	1.13886	2.44024	3.74061	5.07354	6.44197	7.7916	9.10851	10.4508	11.7259	13.0225	14.3934	15.8414
1995.92		-3.00166	-1.70736	-0.36398	1.13207	2.42877	3.7338	5.05396	6.43003	7.77935	9.09886	10.4377	11.7106	13.0063	14.3794	15.8173
1993.99		-3.01864	-1.71583	-0.36244	1.13829	2.43269	3.74034	5.04423	6.43228	7.77846	9.09686	10.4348	11.7126	13.0051	14.3787	15.8072
1992.06		-3.02443	-1.71173	-0.35077	1.15057	2.44615	3.75142	5.04117	6.44461	7.78483	9.09866	10.441	11.7259	13.0124	14.387	15.8066
1990.13		-3.02003	-1.69789	-0.3328	1.16413	2.46439	3.76508	5.04591	6.46443	7.79687	9.1062	10.4581	11.7438	13.0242	14.4025	15.8122
1988.2		-3.0025	-1.67268	-0.30576	1.18052	2.48874	3.78659	5.06433	6.49418	7.81709	9.12564	10.4895	11.765	13.0425	14.4262	15.826
1986.27		-2.96658	-1.63064	-0.26302	1.2059	2.52457	3.82256	5.10332	6.5385	7.84994	9.16221	10.5376	11.7967	13.0726	14.4589	15.8532
1984.35		-2.90928	-1.56774	-0.19962	1.24755	2.57634	3.87624	5.16635	6.5985	7.89959	9.217	10.6019	11.8484	13.1179	14.5016	15.8976
1982.42		-2.833	-1.48714	-0.11691	1.30905	2.64378	3.94497	5.24854	6.66954	7.96621	9.28615	10.6769	11.9191	13.1753	14.5543	15.9584
1980.49		-2.74797	-1.40258	-0.0264	1.38338	2.71854	4.0178	5.33452	6.74128	8.04058	9.35988	10.7512	11.9922	13.235	14.6098	16.0262
1978.56		-2.67173	-1.3339	0.05066	1.45238	2.78574	4.07844	5.40405	6.7997	8.10481	9.42289	10.81	12.0441	13.2826	14.6528	16.0836
1976.63		-2.62165	-1.29448	0.09376	1.49797	2.83213	4.11462	5.44183	6.8332	8.14122	9.4591	10.8398	12.061	13.3056	14.669	16.1131
1974.7		-2.60572	-1.28382	0.0977	1.51389	2.85268	4.12399	5.44367	6.83823	8.14182	9.46014	10.8319	12.0447	13.2995	14.6543	16.1074
1972.78		-2.61992	-1.29339	0.07445	1.50498	2.84744	4.11097	5.41572	6.81793	8.11054	9.42976	10.7888	12.0077	13.2689	14.6163	16.0712
1970.85		-2.65267	-1.31501	0.03966	1.47721	2.81656	4.08131	5.36866	6.77646	8.05772	9.37947	10.7255	11.9619	13.2209	14.5674	16.0171
1968.92		-2.69187	-1.34387	-0.000279589	1.43217	2.7623	4.03959	5.31145	6.71662	7.99358	9.32004	10.6583	11.9117	13.1615	14.515	15.957
1966.99		-2.73211	-1.38173	-0.04964	1.37104	2.69007	3.98708	5.24778	6.64141	7.92426	9.25607	10.5925	11.8549	13.0955	14.4581	15.8962
1965.06		-2.77767	-1.43737	-0.11492	1.29752	2.60477	3.92114	5.17723	6.5561	7.85097	9.18583	10.5229	11.7881	13.0259	14.3938	15.8307
1963.13		-2.83701	-1.51698	-0.19683	1.21491	2.51152	3.84001	5.09937	6.46733	7.77269	9.10617	10.444	11.7111	12.9526	14.3211	15.7547
1961.2		-2.91313	-1.61424	-0.28906	1.12602	2.41912	3.74891	5.01747	6.38113	7.69131	9.01931	10.3577	11.6261	12.8742	14.2417	15.6694
1959.28		-2.99708	-1.71138	-0.37959	1.03937	2.339	3.66123	4.94005	6.30403	7.61477	8.9354	10.2746	11.5405	12.7958	14.1626	15.5865
1957.35		-3.07097	-1.78811	-0.45325	0.97056	2.28159	3.59278	4.8781	6.24383	7.55388	8.86814	10.2084	11.4688	12.7296	14.097	15.5225
1955.42		-3.11955	-1.83196	-0.49829	0.93276	2.25217	3.55323	4.83879	6.20575	7.51544	8.82681	10.1675	11.4241	12.6877	14.0568	15.4872
1953.49		-3.13838	-1.84344	-0.51249	0.92755	2.24783	3.54186	4.82206	6.18909	7.49929	8.81178	10.151	11.4089	12.6728	14.0438	15.4791
1951.56		-3.13135	-1.83098	-0.50219	0.94569	2.25945	3.55011	4.82248	6.1888	7.50087	8.81634	10.1525	11.4162	12.6795	14.0513	15.49
1949.63		-3.10506	-1.80341	-0.47687	0.97353	2.27674	3.56686	4.83293	6.19818	7.51395	8.83136	10.1651	11.4358	12.6993	14.0701	15.5108
1947.71		-3.06635	-1.76726	-0.44484	0.99956	2.29299	3.58371	4.84747	6.21157	7.53247	8.85004	10.1843	11.4593	12.7247	14.0929	15.5348
1945.78		-3.02137	-1.72738	-0.41225	1.01848	2.30668	3.59766	4.86267	6.22639	7.55227	8.86988	10.2072	11.4824	12.7506	14.1158	15.558
1943.85		-2.97579	-1.68832	-0.38394	1.0311	2.31942	3.60972	4.87766	6.24264	7.5719	8.89089	10.231	11.5044	12.7747	14.1385	15.5799
1941.92		-2.93629	-1.65568	-0.36324	1.04118	2.33284	3.62199	4.89332	6.26086	7.59179	8.91318	10.2538	11.5259	12.7966	14.1616	15.6011
1939.99		-2.90999	-1.63506	-0.35112	1.0516	2.3469	3.63527	4.90997	6.28057	7.61207	8.93547	10.2747	11.5468	12.8167	14.1847	15.622
1938.06		-2.89993	-1.62789	-0.34609	1.06271	2.36043	3.64868	4.92643	6.30016	7.63172	8.9558	10.2935	11.5663	12.8349	14.2061	15.6421
1936.14		-2.90254	-1.62995	-0.34496	1.07339	2.37257	3.66094	4.9413	6.31803	7.64952	8.97294	10.3097	11.5832	12.8514	14.2245	15.6607
1934.21		-2.91072	-1.63478	-0.34444	1.0829	2.38321	3.67159	4.95419	6.33341	7.66508	8.98692	10.3233	11.597	12.8666	14.2401	15.6775
1932.28		-2.91862	-1.63772	-0.34236	1.09161	2.39268	3.68103	4.96559	6.34659	7.67905	8.99857	10.335	11.6086	12.881	14.2538	15.6929
1930.35		-2.92359	-1.63706	-0.33802	1.10016	2.4015	3.68987	4.97621	6.35848	7.69229	9.00881	10.3455	11.6194	12.8948	14.2666	15.7074
1928.42		-2.9258	-1.63327	-0.33189	1.1085	2.41009	3.69854	4.98634	6.36998	7.70516	9.01815	10.3558	11.6305	12.9077	14.2788	15.7208
1926.49		-2.92649	-1.62764	-0.32481	1.11622	2.41844	3.70716	4.99593	6.38149	7.71738	9.02669	10.3663	11.6418	12.9194	14.29	15.7323
1924.56		-2.92637	-1.62112	-0.31743	1.12299	2.42607	3.71549	5.00481	6.39279	7.72857	9.03448	10.3768	11.6526	12.9298	14.3001	15.742
1922.64		-2.92539	-1.61409	-0.31011	1.12859	2.4323	3.72302	5.01284	6.40324	7.73845	9.04142	10.3862	11.6618	12.9389	14.3087	15.7502
1920.71		-2.92371	-1.60712	-0.30317	1.13274	2.43668	3.72931	5.01982	6.41225	7.74664	9.04709	10.3938	11.6688	12.946	14.3153	15.7572
1918.78		-2.92172	-1.60089	-0.29668	1.13544	2.43958	3.73442	5.02581	6.41967	7.75295	9.05129	10.3995	11.6735	12.951	14.3199	15.7625
1916.85		-2.91946	-1.59549	-0.29032	1.13748	2.44214	3.739	5.03138	6.42594	7.75774	9.05464	10.404	11.6768	12.9546	14.3233	15.7664
1914.92		-2.91686	-1.59075	-0.28388	1.13992	2.44538	3.74364	5.03705	6.43159	7.76164	9.05791	10.4084	11.6802	12.9582	14.3269	15.7699
1912.99		-2.9141	-1.58683	-0.27744	1.14316	2.44938	3.74837	5.04282	6.43668	7.76502	9.06122	10.4128	11.6844	12.9624	14.3313	15.7737
1911.07		-2.91127	-1.58378	-0.271	1.14695	2.45376	3.75305	5.04857	6.44106	7.76792	9.06445	10.4172	11.6889	12.9671	14.3363	15.778
1909.14		-2.90817	-1.58118	-0.26446	1.15084	2.45815	3.75774	5.05424	6.44452	7.77021	9.06764	10.4214	11.6933	12.9719	14.3407	15.7827
1907.21		-2.90448	-1.57853	-0.25801	1.15438	2.46231	3.76243	5.05958	6.4469	7.7718	9.07079	10.4252	11.6973	12.9761	14.344	15.7871
1905.28		-2.90021	-1.5757	-0.25189	1.15735	2.46621	3.76695	5.06416	6.44815	7.77276	9.07383	10.4287	11.7009	12.9792	14.3462	15.7907
1903.35		-2.89564	-1.57293	-0.2462	1.15974	2.46991	3.77102	5.06766	6.44851	7.7733	9.07663	10.4317	11.7043	12.9815	14.348	15.7935
1901.42		-2.89118	-1.57039	-0.24108	1.16177	2.47351	3.77435	5.06992	6.44832	7.7735	9.07915	10.4345	11.7073	12.9833	14.35	15.7959
1899.5		-2.88706	-1.56795	-0.23691	1.16381	2.47704	3.77677	5.07099	6.4479	7.77337	9.08146	10.4371	11.71	12.985	14.3524	15.7979
1897.57		-2.88323	-1.56532	-0.23394	1.16616	2.48042	3.77846	5.0711	6.4474	7.773	9.08375	10.4394	11.7125	12.9868	14.3552	15.7995
1895.64		-2.87933	-1.56233	-0.23205	1.16879	2.48346	3.77983	5.07056	6.44686	7.77266	9.08617	10.4413	11.7151	12.9885	14.3581	15.8011
1893.71		-2.87488	-1.55925	-0.23093	1.17153	2.48598	3.78121	5.06963	6.44629	7.77259	9.0888	10.4429	11.7177	12.9902	14.361	15.8026
1891.78		-2.86941	-1.55666	-0.23041	1.17415	2.48789	3.78263	5.06859	6.44573	7.77292	9.09155	10.4442	11.7202	12.9918	14.3637	15.8043
1889.85		-2.86248	-1.55479	-0.23022	1.17649	2.48928	3.78404	5.0679	6.44541	7.77378	9.09443	10.4455	11.7224	12.9934	14.366	15.8061
1887.92		-2.85399	-1.55353	-0.23006	1.17859	2.49045	3.78543	5.06797	6.44567	7.77539	9.09755	10.447	11.7244	12.9952	14.3682	15.8082
1886		-2.8449	-1.55287	-0.23013	1.1805	2.49171	3.78668	5.06878	6.44663	7.77778	9.10079	10.4485	11.7262	12.9972	14.3703	15.8104
1884.07		-2.837	-1.55285	-0.23089	1.18218	2.49313	3.78756	5.0699	6.44812	7.78067	9.10385	10.45	11.7278	12.9991	14.3725	15.8125
1882.14		-2.832	-1.55338	-0.23253	1.18369	2.49459	3.78795	5.07092	6.45	7.78379	9.10656	10.4514	11.7291	13.001	14.3747	15.8146
1880.21		-2.83084	-1.55431	-0.23489	1.18521	2.4959	3.78793	5.07162	6.45216	7.78705	9.10896	10.4527	11.7303	13.003	14.377	15.8167
1878.28		-2.83335	-1.55559	-0.23768	1.18681	2.49691	3.78756	5.07186	6.4544	7.79035	9.11105	10.4536	11.7316	13.0052	14.3793	15.8188
1876.35		-2.83857	-1.55722	-0.24082	1.18836	2.49751	3.78678	5.07156	6.45641	7.79347	9.11265	10.4543	11.7334	13.0077	14.3815	15.8207
1874.43		-2.84552	-1.55925	-0.24442	1.1895	2.49756	3.78548	5.07064	6.45794	7.79613	9.11346	10.4545	11.7356	13.0104	14.3833	15.8221
1872.5		-2.85346	-1.5615	-0.24844	1.18993	2.49697	3.78366	5.06921	6.45907	7.79827	9.11343	10.4545	11.738	13.0131	14.3847	15.823
1870.57		-2.86138	-1.56315	-0.25213	1.18962	2.49583	3.78174	5.06786	6.46026	7.80023	9.11293	10.4546	11.7406	13.0155	14.3856	15.8236
1868.64		-2.86786	-1.56298	-0.25407	1.18898	2.49461	3.78055	5.06757	6.46227	7.80259	9.1128	10.4556	11.7432	13.0178	14.3863	15.8242
1866.71		-2.87188	-1.5605	-0.25332	1.18861	2.49391	3.78075	5.06911	6.46562	7.80581	9.11381	10.458	11.7459	13.02	14.3873	15.8254
1864.78		-2.87375	-1.55659	-0.25042	1.18869	2.4939	3.78217	5.07233	6.47013	7.80976	9.11605	10.4619	11.749	13.0226	14.3886	15.827
1862.86		-2.87439	-1.55251	-0.24667	1.18884	2.49424	3.78409	5.07643	6.47517	7.81396	9.11903	10.4666	11.7524	13.0252	14.3899	15.8288
1860.93		-2.87441	-1.54895	-0.24298	1.18864	2.4946	3.78597	5.08073	6.4802	7.81806	9.12234	10.4719	11.756	13.0276	14.3908	15.8304
1859		-2.87398	-1.54606	-0.23958	1.18808	2.49489	3.78772	5.08504	6.48511	7.82209	9.1259	10.4775	11.7598	13.0298	14.3914	15.8316
1857.07		-2.87311	-1.54381	-0.2364	1.18742	2.49524	3.78957	5.0894	6.49	7.8263	9.12976	10.4833	11.7636	13.0317	14.3918	15.8326
1855.14		-2.87181	-1.54226	-0.23351	1.18699	2.49584	3.79178	5.09389	6.49498	7.8308	9.13392	10.4892	11.7673	13.0336	14.3923	15.8334
1853.21		-2.87023	-1.54154	-0.2311	1.18687	2.49682	3.79458	5.09854	6.50004	7.83549	9.13818	10.4951	11.7707	13.0353	14.3928	15.8341
1851.28		-2.86855	-1.54182	-0.2294	1.18709	2.49836	3.79807	5.10341	6.50502	7.84004	9.14221	10.5004	11.7736	13.0367	14.3932	15.8345
1849.36		-2.86689	-1.54311	-0.22832	1.18774	2.5007	3.8024	5.10862	6.50973	7.84407	9.14571	10.505	11.7758	13.0378	14.3934	15.8346
1847.43		-2.86511	-1.54508	-0.22729	1.18913	2.50425	3.80779	5.11435	6.51406	7.84735	9.14857	10.5088	11.7771	13.0384	14.3933	15.8345
1845.5		-2.86273	-1.5469	-0.22528	1.19179	2.50946	3.81457	5.12077	6.51797	7.84993	9.15102	10.5117	11.7774	13.0385	14.3932	15.8345
1843.57		-2.8592	-1.54753	-0.22125	1.19645	2.51665	3.82287	5.12779	6.52155	7.85209	9.15349	10.5141	11.777	13.0384	14.3935	15.8349
1841.64		-2.85456	-1.54646	-0.21493	1.2035	2.52559	3.83209	5.13478	6.52467	7.85404	9.15621	10.516	11.7765	13.0386	14.3946	15.836
1839.71		-2.84957	-1.54399	-0.2071	1.21245	2.53522	3.84076	5.1406	6.52698	7.85559	9.15883	10.5173	11.7762	13.0391	14.3962	15.8375
1837.79		-2.84482	-1.54049	-0.19892	1.22194	2.54396	3.84738	5.14432	6.52808	7.85634	9.16079	10.5178	11.7761	13.04	14.3979	15.839
1835.86		-2.84028	-1.53605	-0.19147	1.23023	2.55043	3.85118	5.1457	6.5278	7.856	9.16171	10.5172	11.7761	13.0409	14.3995	15.8401
1833.93		-2.83554	-1.53087	-0.18585	1.23581	2.55394	3.85227	5.14505	6.52617	7.85446	9.16143	10.5155	11.776	13.0417	14.4008	15.8407
1832		-2.83016	-1.52547	-0.18294	1.23799	2.55468	3.85142	5.14297	6.52337	7.85181	9.15997	10.5128	11.7755	13.0422	14.4016	15.8406
1830.07		-2.824	-1.52063	-0.18287	1.23726	2.55363	3.84972	5.14018	6.51977	7.84833	9.15761	10.5093	11.7743	13.0424	14.4019	15.8399
1828.14		-2.81792	-1.51746	-0.1851	1.235	2.55204	3.8481	5.13737	6.5158	7.84442	9.15486	10.5053	11.7726	13.0422	14.4017	15.8389
1826.22		-2.81381	-1.51702	-0.18893	1.23264	2.55078	3.84687	5.13472	6.51168	7.84035	9.15203	10.501	11.7703	13.0418	14.4012	15.8376
1824.29		-2.81319	-1.51934	-0.19358	1.23106	2.55004	3.84576	5.132	6.50739	7.83621	9.14922	10.4966	11.7677	13.0412	14.4002	15.8359
1822.36		-2.81622	-1.52324	-0.19816	1.23064	2.54969	3.84445	5.12894	6.50299	7.83222	9.14651	10.4923	11.7652	13.0404	14.3989	15.834
1820.43		-2.82189	-1.5272	-0.20195	1.23148	2.54967	3.84289	5.12541	6.49879	7.82883	9.14417	10.4886	11.7637	13.04	14.3978	15.8323
1818.5		-2.82864	-1.52985	-0.20434	1.23363	2.55025	3.84135	5.12164	6.49532	7.82661	9.14265	10.4861	11.7641	13.0409	14.3978	15.8319
1816.57		-2.83499	-1.5303	-0.20498	1.23716	2.55173	3.8401	5.11806	6.49313	7.82601	9.14242	10.4852	11.7668	13.0437	14.3998	15.8335
1814.64		-2.83998	-1.52852	-0.20398	1.2417	2.55389	3.83893	5.11492	6.49241	7.82706	9.14348	10.4862	11.7715	13.0482	14.4034	15.8368
1812.72		-2.84313	-1.5251	-0.20174	1.24627	2.55573	3.83723	5.11224	6.49294	7.82933	9.14542	10.4887	11.7771	13.0533	14.4076	15.8408
1810.79		-2.84422	-1.52063	-0.19854	1.24979	2.55612	3.83462	5.11003	6.49438	7.83232	9.14785	10.4923	11.7826	13.058	14.4113	15.8445
1808.86		-2.84339	-1.51545	-0.19459	1.25142	2.55445	3.83124	5.10841	6.49646	7.83571	9.15067	10.4967	11.7873	13.0617	14.4142	15.8476
1806.93		-2.84111	-1.50978	-0.1905	1.25065	2.55083	3.82746	5.10731	6.49896	7.83929	9.15387	10.5016	11.7913	13.0641	14.4163	15.85
1805		-2.83769	-1.50388	-0.18726	1.24734	2.54583	3.8236	5.10653	6.50169	7.84298	9.15733	10.5068	11.7948	13.0656	14.418	15.8519
1803.07		-2.8329	-1.4982	-0.18577	1.24189	2.54022	3.81992	5.10596	6.5046	7.84678	9.16094	10.5119	11.7979	13.0661	14.4193	15.8532
1801.15		-2.82631	-1.49348	-0.18651	1.23527	2.53478	3.81675	5.10573	6.50786	7.85091	9.16461	10.5168	11.8003	13.0657	14.4203	15.8542
1799.22		-2.81846	-1.49089	-0.1894	1.22869	2.53015	3.81444	5.10614	6.5118	7.85563	9.16836	10.5215	11.8019	13.0648	14.4212	15.8551
1797.29		-2.8114	-1.49172	-0.19385	1.22305	2.52664	3.8131	5.10746	6.51669	7.86102	9.17204	10.5258	11.8024	13.0639	14.4222	15.8561
1795.36		-2.8077	-1.49648	-0.19887	1.21847	2.52407	3.81262	5.10989	6.52265	7.86695	9.17544	10.5296	11.8017	13.0631	14.4231	15.8572
1793.43		-2.80855	-1.50421	-0.20312	1.2147	2.52215	3.81299	5.11383	6.52968	7.87314	9.17847	10.5327	11.7999	13.0622	14.4238	15.8581
1791.5		-2.81289	-1.51274	-0.20537	1.21167	2.52091	3.81451	5.1198	6.53761	7.87934	9.1812	10.5349	11.7971	13.0615	14.4244	15.8591
1789.58		-2.81857	-1.52031	-0.20535	1.20966	2.52067	3.81753	5.12797	6.54595	7.88516	9.18351	10.5361	11.7943	13.0612	14.4252	15.8606
1787.65		-2.82406	-1.52659	-0.20393	1.20868	2.52151	3.82203	5.13781	6.55382	7.89005	9.18478	10.5361	11.7922	13.0617	14.4264	15.8626
1785.72		-2.82874	-1.532	-0.20228	1.20841	2.52326	3.82788	5.14839	6.5603	7.89334	9.18432	10.535	11.7912	13.0627	14.4277	15.8646
1783.79		-2.83245	-1.53685	-0.20119	1.20863	2.52589	3.83516	5.15875	6.56473	7.89455	9.18197	10.5331	11.7911	13.0639	14.4287	15.8663
1781.86		-2.83539	-1.54127	-0.20096	1.20946	2.52971	3.84407	5.16809	6.56676	7.89339	9.17823	10.5307	11.792	13.0653	14.4296	15.8679
1779.93		-2.83798	-1.54534	-0.20164	1.21129	2.53536	3.85458	5.17573	6.56618	7.88987	9.17402	10.5286	11.7937	13.067	14.4303	15.8695
1778		-2.84073	-1.54922	-0.20321	1.21473	2.5435	3.86611	5.18109	6.56296	7.8843	9.17021	10.5271	11.7963	13.0692	14.4313	15.8713
1776.08		-2.84408	-1.553	-0.20549	1.2204	2.55451	3.87763	5.1837	6.55731	7.87735	9.16743	10.5264	11.7996	13.0718	14.4324	15.8734
1774.15		-2.84785	-1.55622	-0.20774	1.22889	2.56815	3.88808	5.18344	6.5499	7.86993	9.16609	10.5266	11.8032	13.0745	14.4336	15.8757
1772.22		-2.85118	-1.55786	-0.20864	1.24061	2.58342	3.89664	5.18063	6.54192	7.86323	9.16658	10.5276	11.8066	13.0767	14.4345	15.8781
1770.29		-2.8533	-1.55721	-0.20697	1.2555	2.59868	3.90266	5.17599	6.53475	7.85836	9.16915	10.5294	11.8093	13.0784	14.4354	15.8809
1768.36		-2.85446	-1.55468	-0.20232	1.27253	2.61194	3.9053	5.17018	6.52936	7.85592	9.1735	10.5318	11.8115	13.0799	14.4366	15.8844
1766.43		-2.85549	-1.55111	-0.19477	1.28964	2.62132	3.90388	5.16375	6.52603	7.85585	9.1788	10.5343	11.8131	13.0813	14.438	15.8882
1764.51		-2.85703	-1.54674	-0.18442	1.30426	2.6254	3.89846	5.1573	6.52467	7.85773	9.18408	10.5363	11.8142	13.0826	14.4394	15.892
1762.58		-2.85901	-1.54064	-0.17137	1.31408	2.62366	3.89021	5.1515	6.52499	7.86102	9.18859	10.5374	11.8147	13.0835	14.4407	15.8955
1760.65		-2.8607	-1.53123	-0.15636	1.31766	2.617	3.88108	5.14701	6.52665	7.86514	9.19192	10.5374	11.8146	13.084	14.4417	15.8989
1758.72		-2.86123	-1.5173	-0.14144	1.31493	2.60758	3.87294	5.14405	6.52915	7.86949	9.19388	10.5365	11.8141	13.0845	14.4429	15.9023
1756.79		-2.85957	-1.49888	-0.12954	1.3074	2.59788	3.86671	5.1423	6.53186	7.87345	9.19437	10.5349	11.8137	13.0849	14.4444	15.906
1754.86		-2.85424	-1.4777	-0.12341	1.29773	2.58983	3.86234	5.14099	6.53422	7.87658	9.19349	10.5329	11.8136	13.0854	14.446	15.9099
1752.94		-2.84335	-1.45707	-0.1244	1.28856	2.58413	3.85911	5.1395	6.53597	7.8788	9.19152	10.5308	11.8136	13.0859	14.4477	15.9139
1751.01		-2.82509	-1.44082	-0.13152	1.28138	2.58028	3.85622	5.13771	6.53733	7.88038	9.18898	10.529	11.8138	13.0862	14.4493	15.918
1749.08		-2.79942	-1.43196	-0.1418	1.27639	2.57718	3.85334	5.13622	6.53883	7.88185	9.18658	10.528	11.8139	13.0864	14.4512	15.9228
1747.15		-2.77002	-1.43161	-0.15208	1.27267	2.57388	3.85063	5.13575	6.54094	7.88364	9.18486	10.528	11.8142	13.0869	14.4537	15.9288
1745.22		-2.74382	-1.43844	-0.16063	1.26881	2.56996	3.84835	5.13662	6.54376	7.88577	9.18385	10.5292	11.8152	13.088	14.4571	15.9364
1743.29		-2.72793	-1.44965	-0.16729	1.26397	2.56564	3.84673	5.13869	6.54701	7.88797	9.18327	10.5314	11.8169	13.0898	14.4614	15.9458
1741.36		-2.72606	-1.46257	-0.17266	1.2584	2.56158	3.84592	5.14168	6.55033	7.88991	9.18291	10.5345	11.8193	13.0921	14.4665	15.9573
1739.44		-2.73681	-1.47558	-0.17718	1.25299	2.55838	3.8461	5.14536	6.55342	7.89136	9.18279	10.5383	11.8224	13.0951	14.4725	15.972
1737.51		-2.75506	-1.48796	-0.1808	1.24841	2.55632	3.84736	5.14957	6.55606	7.8922	9.18302	10.5428	11.8261	13.0988	14.4799	15.9912
1735.58		-2.77493	-1.49907	-0.18309	1.24469	2.55531	3.84984	5.15431	6.55823	7.8925	9.18384	10.5478	11.8301	13.1031	14.4889	16.0167
1733.65		-2.79165	-1.50779	-0.18336	1.24178	2.55543	3.8539	5.15977	6.56007	7.89253	9.1857	10.5532	11.8342	13.1078	14.4998	16.0503
1731.72		-2.80269	-1.51329	-0.18134	1.24015	2.5572	3.85985	5.16604	6.56181	7.8927	9.18916	10.5592	11.8384	13.1135	14.5135	16.0931
1729.79		-2.80839	-1.51623	-0.17788	1.24025	2.56106	3.86743	5.17262	6.56344	7.89319	9.19423	10.5655	11.8432	13.1205	14.5305	16.1458
1727.87		-2.81073	-1.51813	-0.17442	1.24221	2.56695	3.87575	5.17855	6.56469	7.89392	9.20038	10.5717	11.8489	13.1292	14.5516	16.2092
1725.94		-2.81182	-1.52036	-0.17232	1.24603	2.57449	3.88369	5.18286	6.5653	7.89475	9.20691	10.5774	11.8555	13.1395	14.5779	16.2839
1724.01		-2.81322	-1.52358	-0.1723	1.25174	2.58315	3.89031	5.18502	6.56521	7.89563	9.21332	10.5823	11.8631	13.1515	14.6113	16.3703
1722.08		-2.81585	-1.52767	-0.17424	1.25929	2.5922	3.89503	5.18504	6.56468	7.89675	9.21938	10.5862	11.8714	13.1653	14.6551	16.4688
1720.15		-2.81987	-1.53178	-0.17717	1.26836	2.60083	3.89775	5.18357	6.5642	7.89845	9.22519	10.5893	11.8801	13.1813	14.714	16.5799
1718.22		-2.82444	-1.53442	-0.17936	1.27846	2.60839	3.89901	5.18168	6.5645	7.90126	9.23116	10.592	11.8889	13.2004	14.7928	16.7031
1716.3		-2.82802	-1.53413	-0.17894	1.28909	2.61461	3.89984	5.18064	6.56633	7.90575	9.23789	10.5948	11.8977	13.2239	14.8935	16.8339
1714.37		-2.8298	-1.53078	-0.17495	1.29962	2.61961	3.90108	5.18117	6.5701	7.91217	9.2456	10.5985	11.9075	13.2543	15.0137	16.9629
1712.44		-2.83018	-1.5255	-0.16785	1.30925	2.62353	3.90278	5.18308	6.57564	7.92027	9.25391	10.6036	11.9201	13.2958	15.1495	17.0817
1710.51		-2.8301	-1.5193	-0.15879	1.31715	2.62641	3.90447	5.18571	6.58242	7.92942	9.26231	10.6111	11.9381	13.3541	15.2979	17.186
1708.58		-2.83016	-1.51201	-0.14894	1.32273	2.62832	3.90565	5.18855	6.5899	7.93905	9.27079	10.6221	11.965	13.4359	15.4556	17.2744
1706.65		-2.83016	-1.50234	-0.13922	1.32588	2.62934	3.90626	5.19159	6.59781	7.94888	9.28026	10.6388	12.0055	13.5474	15.6171	17.3464
1704.72		-2.82924	-1.48881	-0.13048	1.32688	2.6296	3.90669	5.19531	6.60622	7.9591	9.29265	10.664	12.0655	13.6921	15.7741	17.4019
1702.8		-2.82612	-1.47083	-0.12352	1.32605	2.62923	3.90765	5.20036	6.61555	7.97041	9.31082	10.7015	12.1518	13.87	15.9176	17.4406
1700.87		-2.81878	-1.44912	-0.11863	1.32375	2.62865	3.91008	5.20741	6.62672	7.98429	9.33854	10.7561	12.2708	14.0777	16.0418	17.4624
1698.94		-2.80461	-1.42616	-0.11524	1.32098	2.62894	3.91508	5.21712	6.64136	8.00313	9.38029	10.8325	12.4253	14.3041	16.1419	17.4673
1697.01		-2.78142	-1.40627	-0.11248	1.31922	2.63146	3.92341	5.23002	6.66196	8.0304	9.44091	10.9352	12.6122	14.529	16.2139	17.456
1695.08		-2.74855	-1.3937	-0.1098	1.31974	2.63715	3.93504	5.24657	6.69206	8.07065	9.52519	11.0679	12.8244	14.7354	16.2587	17.4306
1693.15		-2.70821	-1.39091	-0.10722	1.32336	2.64628	3.9494	5.2678	6.73646	8.12952	9.63758	11.2322	13.0519	14.9136	16.2813	17.3936
1691.23		-2.66645	-1.39777	-0.10503	1.33039	2.65877	3.96616	5.29626	6.80129	8.21365	9.78239	11.4274	13.2841	15.0607	16.2865	17.3462
1689.3		-2.63251	-1.41145	-0.10326	1.34097	2.67457	3.98627	5.3368	6.89367	8.33005	9.96311	11.6506	13.5134	15.1776	16.276	17.2882
1687.37		-2.61587	-1.42758	-0.1013	1.35545	2.69418	4.01262	5.39661	7.02058	8.48461	10.1803	11.895	13.7314	15.2632	16.2473	17.2184
1685.44		-2.62046	-1.44148	-0.09794	1.37447	2.71898	4.05038	5.48434	7.18704	8.68011	10.4296	12.1499	13.927	15.3126	16.1964	17.137
1683.51		-2.64071	-1.44903	-0.09164	1.39884	2.75147	4.10669	5.60805	7.39355	8.91341	10.6996	12.4003	14.0857	15.3208	16.1236	17.0491
1681.58		-2.66545	-1.44805	-0.08107	1.42985	2.79578	4.1899	5.77292	7.63416	9.17382	10.97	12.6277	14.1923	15.2895	16.0356	16.9629
1679.66		-2.6859	-1.4389	-0.06471	1.47071	2.8593	4.30949	5.98051	7.89764	9.4456	11.2175	12.8134	14.2391	15.2265	15.939	16.8835
1677.73		-2.69788	-1.42245	-0.03921	1.52827	2.9535	4.47547	6.22838	8.16951	9.71164	11.4219	12.9427	14.2264	15.1367	15.836	16.81
1675.8		-2.69964	-1.3984	0.00166	1.61334	3.09217	4.69515	6.50818	8.43219	9.95338	11.5664	13.0058	14.1577	15.0225	15.7274	16.7409
1673.87		-2.69018	-1.36476	0.06676	1.73935	3.2873	4.96821	6.80359	8.66497	10.1502	11.6374	12.9999	14.0392	14.8892	15.6165	16.6771
1671.94		-2.66827	-1.31724	0.1666	1.92057	3.54523	5.28312	7.09023	8.84617	10.2817	11.6286	12.9294	13.8824	14.7452	15.5078	16.6206
1670.01		-2.63134	-1.24794	0.31152	2.16856	3.86349	5.61725	7.33899	8.95797	10.3332	11.5436	12.8055	13.7025	14.5979	15.4043	16.573
1668.08		-2.57465	-1.14589	0.50843	2.48323	4.22404	5.937	7.52059	8.99133	10.3024	11.398	12.6438	13.5175	14.4553	15.3102	16.5355
1666.16		-2.49045	-0.99872	0.75708	2.84577	4.58949	6.2009	7.6116	8.94727	10.1988	11.2133	12.4611	13.3419	14.3239	15.2293	16.5092
1664.23		-2.36671	-0.79458	1.04807	3.22218	4.91167	6.37165	7.60329	8.83601	10.0404	11.0107	12.2726	13.184	14.2053	15.1618	16.4932
1662.3		-2.1902	-0.5296	1.36035	3.56553	5.14134	6.42681	7.50457	8.67455	9.84898	10.8093	12.0911	13.0474	14.0995	15.1065	16.4865
1660.37		-1.95417	-0.2191	1.66015	3.81762	5.23875	6.36524	7.33784	8.4836	9.64594	10.6246	11.9265	12.9337	14.0081	15.0637	16.4881
1658.44		-1.6638	0.10065	1.90804	3.92799	5.19185	6.20677	7.13039	8.28314	9.44905	10.4656	11.7845	12.8417	13.9318	15.0336	16.4977
1656.51		-1.33762	0.38423	2.07297	3.87846	5.02045	5.98239	6.90742	8.08905	9.27015	10.3342	11.6663	12.7672	13.8673	15.0149	16.5151
1654.59		-1.00993	0.59107	2.14085	3.68809	4.76389	5.72607	6.6897	7.91272	9.11589	10.2284	11.5704	12.7044	13.8103	15.0056	16.5403
1652.66		-0.7327	0.69525	2.11477	3.41194	4.47478	5.47282	6.49428	7.76218	8.9899	10.1459	11.4945	12.6498	13.7599	15.0054	16.5728
1650.73		-0.5646	0.69108	2.01028	3.11986	4.20455	5.252	6.33336	7.64221	8.89356	10.0852	11.4359	12.6029	13.7194	15.0152	16.6113
1648.8		-0.53567	0.59269	1.84849	2.85579	3.97937	5.07695	6.21106	7.55295	8.82473	10.0427	11.3916	12.5629	13.6908	15.0357	16.6546
1646.87		-0.62706	0.42839	1.65329	2.63574	3.80356	4.94783	6.12486	7.49069	8.7784	10.013	11.3573	12.5282	13.6723	15.0665	16.7025
1644.94		-0.79251	0.23285	1.44939	2.46485	3.67469	4.85972	6.0691	7.44989	8.74861	9.99111	11.3297	12.4981	13.6628	15.1061	16.7536
1643.02		-0.98708	0.03547	1.25671	2.34215	3.58812	4.80566	6.03663	7.42435	8.72939	9.97297	11.306	12.4731	13.6626	15.153	16.806
1641.09		-1.18212	-0.14733	1.08713	2.26093	3.53652	4.77701	6.0197	7.40786	8.71527	9.95518	11.2841	12.4537	13.6724	15.2069	16.8587
1639.16		-1.36375	-0.30924	0.94654	2.2128	3.51131	4.76493	6.01112	7.39506	8.70187	9.9357	11.2628	12.4398	13.6928	15.2685	16.9119
1637.23		-1.52611	-0.44786	0.83761	2.19011	3.50409	4.76164	6.0052	7.38206	8.68645	9.91414	11.2419	12.4312	13.7248	15.3385	16.9662
1635.3		-1.6649	-0.55976	0.76121	2.18583	3.50684	4.76086	5.99801	7.36663	8.66801	9.89169	11.2222	12.4285	13.7683	15.4154	17.0206
1633.37		-1.77591	-0.64091	0.71583	2.19253	3.51207	4.75775	5.98705	7.34803	8.64692	9.87036	11.2053	12.4332	13.8228	15.495	17.073
1631.44		-1.85913	-0.69145	0.69657	2.202	3.51323	4.7488	5.97095	7.32641	8.62416	9.85175	11.1927	12.4471	13.8877	15.5734	17.1213
1629.52		-1.9186	-0.7159	0.69616	2.20641	3.50564	4.7321	5.9494	7.30251	8.60089	9.83687	11.1861	12.4722	13.9641	15.6502	17.1652
1627.59		-1.95873	-0.72003	0.70663	2.2002	3.48746	4.70769	5.92328	7.27773	8.57861	9.82683	11.1874	12.5102	14.0527	15.7255	17.2052
1625.66		-1.98281	-0.70948	0.72037	2.18137	3.45965	4.67723	5.89451	7.25396	8.55912	9.82317	11.1985	12.5628	14.1528	15.7982	17.241
1623.73		-1.9936	-0.69008	0.73084	2.15155	3.42501	4.64318	5.86555	7.23335	8.54443	9.82773	11.2219	12.6313	14.2617	15.8666	17.2716
1621.8		-1.99397	-0.66825	0.73318	2.11469	3.38686	4.60826	5.83898	7.2181	8.53659	9.84261	11.26	12.7166	14.3759	15.9293	17.296
1619.87		-1.98739	-0.65067	0.72468	2.07457	3.34774	4.575	5.81718	7.21032	8.53767	9.87009	11.315	12.819	14.4913	15.9854	17.313
1617.95		-1.97778	-0.64269	0.70511	2.03318	3.3092	4.54571	5.80215	7.21207	8.54974	9.91279	11.3888	12.9382	14.6049	16.0356	17.3217
1616.02		-1.96946	-0.64707	0.67668	1.9921	3.27331	4.523	5.79562	7.22544	8.57502	9.97328	11.4825	13.0715	14.7132	16.0804	17.3221
1614.09		-1.96734	-0.66426	0.64286	1.9539	3.24361	4.50955	5.79916	7.25266	8.61584	10.0535	11.5957	13.2128	14.8108	16.1188	17.3147
1612.16		-1.97588	-0.6929	0.60703	1.92147	3.22375	4.50719	5.81411	7.29607	8.67464	10.1547	11.7266	13.3555	14.8955	16.1499	17.2998
1610.23		-1.99721	-0.73002	0.57224	1.89773	3.21657	4.51675	5.84196	7.35809	8.75378	10.2772	11.872	13.4943	14.9691	16.1726	17.2773
1608.3		-2.03031	-0.77151	0.54156	1.88623	3.22395	4.5386	5.8846	7.44096	8.85501	10.4193	12.0276	13.6252	15.0341	16.1849	17.2467
1606.38		-2.07147	-0.81325	0.51817	1.89052	3.24658	4.57319	5.94439	7.54621	8.97873	10.5764	12.1872	13.7442	15.0914	16.1846	17.2079
1604.45		-2.11558	-0.85173	0.50518	1.91262	3.28384	4.62148	6.02389	7.67405	9.12327	10.7417	12.3443	13.8491	15.1404	16.1702	17.1611
1602.52		-2.15736	-0.88357	0.5055	1.95203	3.33451	4.68526	6.12535	7.82279	9.2846	10.9069	12.4925	13.9393	15.1796	16.141	17.1071
1600.59		-2.19203	-0.90482	0.52151	2.00612	3.39783	4.76714	6.25002	7.98837	9.4563	11.0642	12.6265	14.0153	15.2053	16.0967	17.0468
1598.66		-2.21551	-0.91083	0.55463	2.07172	3.47451	4.87018	6.39718	8.16445	9.63025	11.2072	12.7427	14.0769	15.2137	16.0372	16.9816
1596.73		-2.22401	-0.89709	0.60497	2.1473	3.56714	4.99698	6.56347	8.34306	9.79806	11.3322	12.8384	14.1207	15.2006	15.9627	16.9131
1594.8		-2.21365	-0.86088	0.67153	2.23429	3.67947	5.1483	6.74257	8.51566	9.95217	11.4371	12.9114	14.1411	15.1635	15.8747	16.8435
1592.88		-2.18073	-0.80308	0.75284	2.33697	3.8148	5.32161	6.92582	8.67419	10.0864	11.52	12.9587	14.1319	15.1009	15.7757	16.7754
1590.95		-2.12297	-0.72869	0.84807	2.46082	3.97392	5.51058	7.10361	8.81156	10.196	11.5776	12.9766	14.0895	15.0117	15.67	16.7112
1589.02		-2.04123	-0.64489	0.95786	2.6099	4.15366	5.70585	7.26672	8.9217	10.2766	11.6048	12.9614	14.0125	14.8962	15.5623	16.6531
1587.09		-1.94073	-0.5568	1.08399	2.78414	4.34672	5.89663	7.40693	8.99931	10.3239	11.5954	12.9109	13.9022	14.7582	15.4576	16.6021
1585.16		-1.83037	-0.46337	1.22777	2.97796	4.54294	6.07231	7.51664	9.03958	10.3335	11.5448	12.8247	13.762	14.6052	15.3605	16.5588
1583.23		-1.71834	-0.35687	1.38797	3.18093	4.73104	6.22293	7.58839	9.03864	10.3022	11.4522	12.7047	13.5983	14.4473	15.2743	16.5232
1581.31		-1.6051	-0.2271	1.55942	3.38025	4.89964	6.33842	7.61534	8.99467	10.2296	11.3208	12.5553	13.42	14.2937	15.2004	16.4946
1579.38		-1.47979	-0.06739	1.73326	3.56333	5.0367	6.40792	7.59282	8.90869	10.1183	11.1574	12.3832	13.2368	14.1507	15.1386	16.4721
1577.45		-1.32689	0.1207	1.89839	3.7176	5.12882	6.42122	7.52046	8.78479	9.97409	10.9716	12.1974	13.058	14.0211	15.0874	16.4542
1575.52		-1.1411	0.32406	2.04268	3.8265	5.16276	6.37216	7.40348	8.63035	9.80555	10.776	12.0086	12.8932	13.9081	15.0462	16.4405
1573.59		-0.93762	0.51826	2.15381	3.86872	5.13033	6.26285	7.25203	8.45519	9.62325	10.5845	11.8273	12.7506	13.8158	15.016	16.4309
1571.66		-0.74495	0.67685	2.22119	3.82922	5.03169	6.10452	7.07823	8.26958	9.43736	10.407	11.6613	12.6327	13.744	14.9963	16.4247
1569.74		-0.58972	0.78033	2.23775	3.71128	4.87639	5.91457	6.89442	8.08331	9.25694	10.2494	11.5149	12.5377	13.6892	14.9846	16.421
1567.81		-0.48967	0.81832	2.20106	3.53776	4.68441	5.71297	6.71223	7.90515	9.08964	10.1148	11.3904	12.463	13.6491	14.9793	16.4189
1565.88		-0.45146	0.79133	2.11353	3.33648	4.479	5.51656	6.54036	7.74144	8.94042	10.0035	11.2879	12.4061	13.6231	14.9791	16.4179
1563.95		-0.47185	0.70866	1.9814	3.12866	4.27864	5.33558	6.3834	7.59536	8.81085	9.91243	11.206	12.365	13.6102	14.9831	16.4166
1562.02		-0.54432	0.58071	1.8139	2.92632	4.09333	5.17365	6.24251	7.46758	8.70013	9.83764	11.1426	12.3374	13.6091	14.99	16.4125
1560.09		-0.66159	0.41754	1.62423	2.73652	3.92647	5.03032	6.1173	7.35774	8.60668	9.77605	11.0962	12.3222	13.619	14.9986	16.4032
1558.16		-0.81108	0.23594	1.43118	2.56953	3.78135	4.90512	6.00797	7.26579	8.52987	9.72747	11.0663	12.3201	13.6393	15.0067	16.3883
1556.24		-0.97537	0.05806	1.25414	2.4357	3.6613	4.7981	5.9153	7.19214	8.4701	9.69401	11.0532	12.3335	13.6699	15.0112	16.3699
1554.31		-1.14081	-0.10111	1.10432	2.33374	3.56322	4.70699	5.83884	7.13657	8.42746	9.67736	11.0568	12.3646	13.7093	15.0074	16.3501
1552.38		-1.29913	-0.23568	0.98375	2.25295	3.47928	4.62808	5.77713	7.09821	8.40151	9.67812	11.0756	12.4126	13.7517	14.9918	16.3301
1550.45		-1.44452	-0.34478	0.8883	2.18179	3.40266	4.55869	5.72897	7.0761	8.39167	9.69598	11.1065	12.4712	13.7857	14.9639	16.3109
1548.52		-1.5728	-0.43042	0.81063	2.11249	3.33018	4.49799	5.69402	7.06924	8.39706	9.72881	11.1441	12.528	13.7967	14.9277	16.2932
1546.59		-1.68231	-0.49726	0.74255	2.04175	3.26172	4.44672	5.67261	7.07617	8.41569	9.77115	11.1802	12.5651	13.7737	14.8886	16.2774
1544.67		-1.77397	-0.55201	0.67745	1.96976	3.19877	4.40669	5.66514	7.09415	8.44354	9.81307	11.2053	12.566	13.7172	14.8509	16.2633
1542.74		-1.84994	-0.60183	0.61204	1.89944	3.14411	4.38036	5.67112	7.1184	8.47375	9.84086	11.2097	12.5236	13.639	14.8169	16.2507
1540.81		-1.91274	-0.65229	0.54696	1.83605	3.10191	4.36984	5.68758	7.14153	8.49673	9.84153	11.1884	12.4464	13.5561	14.788	16.2397
1538.88		-1.96562	-0.70578	0.48559	1.78658	3.07702	4.37469	5.70753	7.15411	8.50217	9.81027	11.1438	12.3546	13.4841	14.7657	16.2315
1536.95		-2.01381	-0.76215	0.43136	1.7568	3.07197	4.3896	5.72042	7.1476	8.4835	9.75395	11.0847	12.2688	13.4316	14.7507	16.2267
1535.02		-2.06362	-0.82036	0.38578	1.74727	3.08291	4.40428	5.71629	7.11888	8.44166	9.68508	11.0206	12.1998	13.3975	14.7416	16.2247
1533.1		-2.11796	-0.87751	0.34895	1.75244	3.0986	4.40655	5.6908	7.07181	8.38424	9.6158	10.9592	12.1494	13.3761	14.7363	16.2244
1531.17		-2.17481	-0.92933	0.31999	1.76125	3.10345	4.38793	5.64708	7.01464	8.32142	9.55495	10.9056	12.1154	13.3624	14.7335	16.2251
1529.24		-2.23043	-0.97316	0.29649	1.7599	3.08571	4.34848	5.59295	6.95579	8.26174	9.50664	10.8621	12.0939	13.3537	14.7329	16.2266
1527.31		-2.28201	-1.00902	0.27474	1.73886	3.04514	4.29595	5.53674	6.90146	8.21031	9.47091	10.8289	12.0809	13.3483	14.7342	16.2283
1525.38		-2.32774	-1.03877	0.25107	1.69923	2.99184	4.24068	5.48502	6.8553	8.16928	9.44588	10.805	12.0733	13.3454	14.737	16.23
1523.45		-2.36678	-1.06523	0.22346	1.65074	2.93823	4.19095	5.44183	6.81889	8.13881	9.42931	10.7892	12.0693	13.3448	14.7412	16.2317
1521.52		-2.39912	-1.09076	0.19272	1.60428	2.89268	4.15118	5.40886	6.79234	8.11798	9.4194	10.7801	12.068	13.3466	14.7467	16.2337
1519.6		-2.42524	-1.11578	0.16179	1.56689	2.85861	4.12254	5.38603	6.77491	8.10546	9.41488	10.7766	12.0692	13.3511	14.7531	16.2365
1517.67		-2.44641	-1.13936	0.13358	1.54066	2.83571	4.10404	5.37214	6.76534	8.0998	9.41474	10.7777	12.0733	13.3588	14.7602	16.2404
1515.74		-2.46433	-1.16055	0.1097	1.52413	2.82177	4.09357	5.36536	6.76213	8.0995	9.41802	10.7827	12.0806	13.3696	14.7675	16.2456
1513.81		-2.4806	-1.17921	0.09049	1.51469	2.81437	4.08894	5.36378	6.7638	8.10325	9.42392	10.7908	12.0916	13.3829	14.7745	16.2516
1511.88		-2.49644	-1.1959	0.07562	1.51006	2.81163	4.08832	5.36581	6.76912	8.11005	9.43197	10.8016	12.1062	13.3978	14.7812	16.2582
1509.95		-2.51209	-1.21072	0.06509	1.50867	2.8122	4.09055	5.37056	6.77735	8.11935	9.44218	10.8146	12.1234	13.4123	14.7877	16.2649
1508.03		-2.52635	-1.22257	0.05958	1.50975	2.81528	4.09524	5.3779	6.78817	8.131	9.45496	10.8293	12.1411	13.4247	14.7942	16.2717
1506.1		-2.53726	-1.22962	0.05988	1.51316	2.82042	4.10238	5.388	6.80141	8.14492	9.47043	10.8449	12.1571	13.4339	14.8015	16.2789
1504.17		-2.54395	-1.23142	0.06552	1.51876	2.8272	4.11157	5.4006	6.81661	8.16063	9.48756	10.8601	12.1692	13.4406	14.8102	16.287
1502.24		-2.54747	-1.22938	0.07464	1.52573	2.83488	4.12193	5.41481	6.83276	8.17697	9.50414	10.8733	12.1767	13.4467	14.8206	16.2958
1500.31		-2.54895	-1.22491	0.08535	1.53283	2.8427	4.13275	5.42963	6.84857	8.19243	9.51775	10.8832	12.1804	13.4535	14.8319	16.3046
1498.38		-2.54854	-1.21848	0.09644	1.53925	2.85045	4.14396	5.44425	6.86266	8.20539	9.52676	10.8894	12.1817	13.4623	14.8434	16.3133
1496.46		-2.54597	-1.21046	0.10718	1.54513	2.85858	4.15569	5.45775	6.87372	8.21452	9.53079	10.8926	12.183	13.4736	14.8545	16.3221
1494.53		-2.54166	-1.20207	0.11697	1.55135	2.86777	4.16771	5.46896	6.88075	8.21912	9.53081	10.8944	12.1871	13.4883	14.8652	16.3314
1492.6		-2.5367	-1.19479	0.12552	1.55881	2.87827	4.17908	5.47667	6.88349	8.21951	9.52882	10.8971	12.1964	13.5065	14.8753	16.3411
1490.67		-2.53169	-1.18891	0.13333	1.56789	2.8895	4.18855	5.48033	6.8828	8.21717	9.52755	10.9032	12.2125	13.5274	14.8853	16.3514
1488.74		-2.5264	-1.18334	0.14141	1.57821	2.90012	4.19509	5.48049	6.88062	8.21461	9.53014	10.915	12.2356	13.5492	14.8958	16.362
1486.81		-2.52066	-1.17699	0.15027	1.58856	2.90841	4.19822	5.47858	6.87962	8.21485	9.53954	10.9343	12.2651	13.57	14.9074	16.3731
1484.88		-2.51477	-1.16962	0.15939	1.5972	2.91312	4.1982	5.47645	6.88257	8.22082	9.55788	10.9621	12.2989	13.5888	14.9202	16.3847
1482.96		-2.50913	-1.16152	0.16754	1.60263	2.91417	4.19627	5.47627	6.89219	8.23516	9.58638	10.9984	12.3347	13.6061	14.9338	16.3964
1481.03		-2.5039	-1.15326	0.17356	1.60468	2.91298	4.19456	5.48064	6.91105	8.26011	9.62522	11.042	12.3702	13.6234	14.9479	16.4081
1479.1		-2.49915	-1.14565	0.17686	1.60484	2.91211	4.19594	5.49262	6.94146	8.29731	9.67338	11.0906	12.4039	13.6418	14.9618	16.4198
1477.17		-2.49487	-1.13947	0.17799	1.6058	2.9146	4.20374	5.51556	6.98499	8.34735	9.72872	11.1417	12.4357	13.6611	14.9754	16.4314
1475.24		-2.49071	-1.13464	0.1789	1.61061	2.92352	4.2216	5.55252	7.04197	8.40924	9.78846	11.1925	12.4649	13.6801	14.9885	16.4431
1473.31		-2.48575	-1.12978	0.18256	1.62219	2.94181	4.25299	5.60534	7.11078	8.4801	9.84923	11.2403	12.4902	13.697	15.001	16.4551
1471.39		-2.47892	-1.12288	0.19182	1.6429	2.97203	4.30026	5.67345	7.18752	8.55504	9.90664	11.2819	12.5092	13.7106	15.0135	16.4676
1469.46		-2.46959	-1.11245	0.20846	1.67462	3.01624	4.36389	5.75334	7.26631	8.62778	9.95515	11.3142	12.5206	13.7209	15.0264	16.4807
1467.53		-2.45729	-1.09767	0.23347	1.71908	3.07609	4.44248	5.83929	7.34046	8.69174	9.9895	11.3349	12.5247	13.7295	15.0402	16.4939
1465.6		-2.44103	-1.07762	0.26794	1.77783	3.15209	4.53241	5.924	7.40328	8.74097	10.007	11.3442	12.5239	13.7383	15.0552	16.5072
1463.67		-2.41966	-1.05149	0.31313	1.85116	3.242	4.62666	5.99882	7.44895	8.77137	10.0087	11.3445	12.5219	13.7493	15.0707	16.5203
1461.74		-2.39216	-1.01842	0.37038	1.93796	3.34021	4.71499	6.05512	7.47415	8.78227	9.99962	11.3401	12.523	13.7637	15.086	16.5328
1459.82		-2.35643	-0.97593	0.44139	2.03604	3.43859	4.78663	6.08746	7.4799	8.77734	9.9862	11.3352	12.5295	13.7809	15.1	16.544
1457.89		-2.30879	-0.91958	0.52737	2.1395	3.52631	4.83361	6.09654	7.47177	8.76366	9.97501	11.3326	12.5412	13.7988	15.1127	16.553
1455.96		-2.246	-0.84612	0.62597	2.23468	3.59048	4.85401	6.08959	7.45796	8.74925	9.9707	11.3332	12.5551	13.8139	15.1239	16.5593
1454.03		-2.16675	-0.75643	0.7294	2.30452	3.62345	4.85421	6.077	7.44547	8.73958	9.97372	11.3352	12.5664	13.823	15.1345	16.5621
1452.1		-2.07003	-0.6545	0.8273	2.34234	3.63103	4.84596	6.06655	7.43642	8.7345	9.97886	11.3337	12.5692	13.824	15.1452	16.5608
1450.17		-1.95662	-0.54757	0.91017	2.35659	3.62794	4.83897	6.05943	7.42687	8.72791	9.97683	11.3229	12.5588	13.817	15.1564	16.5548
1448.24		-1.83479	-0.44773	0.97081	2.36065	3.62467	4.83384	6.04925	7.40852	8.71036	9.95848	11.2983	12.5346	13.8048	15.1676	16.5443
1446.32		-1.72445	-0.37073	1.00347	2.35787	3.61688	4.81963	6.02449	7.37273	8.67386	9.91996	11.26	12.5007	13.7924	15.1765	16.5301
1444.39		-1.65349	-0.33215	1.00122	2.3348	3.58624	4.77976	5.97511	7.31584	8.61679	9.86522	11.2124	12.4648	13.7851	15.1804	16.5137
1442.46		-1.64567	-0.34422	0.95595	2.27128	3.51492	4.70455	5.89977	7.24195	8.5453	9.80353	11.1623	12.4341	13.7865	15.1765	16.496
1440.53		-1.70799	-0.41263	0.8641	2.16045	3.40239	4.59969	5.80737	7.16099	8.47011	9.74502	11.1167	12.4135	13.7977	15.1637	16.4774
1438.6		-1.82648	-0.53065	0.73399	2.01768	3.26682	4.48241	5.7121	7.08432	8.40195	9.69724	11.0808	12.4059	13.8176	15.1422	16.4582
1436.67		-1.97156	-0.67613	0.58628	1.87117	3.13367	4.37251	5.62782	7.02125	8.34865	9.66439	11.0585	12.4131	13.8419	15.1142	16.4389
1434.75		-2.11072	-0.81946	0.44565	1.74716	3.02441	4.28544	5.56446	6.97736	8.31411	9.6481	11.0518	12.4355	13.8633	15.0834	16.4209
1432.82		-2.2233	-0.93909	0.3298	1.65883	2.94933	4.22829	5.52592	6.9539	8.29843	9.64803	11.0617	12.4709	13.8745	15.0538	16.4054
1430.89		-2.30443	-1.02736	0.2457	1.60614	2.90783	4.19999	5.51029	6.9486	8.29912	9.66259	11.0874	12.5139	13.8721	15.0272	16.3924
1428.96		-2.35851	-1.0852	0.19247	1.58251	2.89325	4.19433	5.51207	6.95785	8.31316	9.68993	11.127	12.5574	13.8587	15.0044	16.3815
1427.03		-2.39278	-1.11725	0.16444	1.57905	2.89654	4.20304	5.52506	6.97872	8.3386	9.72881	11.1775	12.5959	13.8397	14.9855	16.3722
1425.1		-2.41461	-1.13096	0.15286	1.58573	2.90816	4.21833	5.5449	7.01028	8.37539	9.77902	11.2355	12.6255	13.8179	14.9697	16.3637
1423.18		-2.43084	-1.13645	0.14801	1.5932	2.92055	4.23565	5.5708	7.05363	8.42496	9.84027	11.296	12.6413	13.7915	14.9552	16.3553
1421.25		-2.44682	-1.1436	0.14272	1.59701	2.93159	4.25569	5.60577	7.11081	8.48869	9.9093	11.3517	12.6357	13.7578	14.9412	16.3465
1419.32		-2.464	-1.15613	0.1367	1.60158	2.94683	4.2848	5.65507	7.18262	8.56513	9.97744	11.3928	12.6051	13.7185	14.9273	16.3368
1417.39		-2.47854	-1.16888	0.13762	1.61887	2.97735	4.33221	5.72266	7.2656	8.64728	10.0311	11.4104	12.5563	13.68	14.9139	16.3267
1415.46		-2.48381	-1.17199	0.15717	1.66136	3.03374	4.4042	5.80701	7.35052	8.72283	10.0582	11.4015	12.5029	13.648	14.9008	16.3162
1413.53		-2.47309	-1.15574	0.20578	1.73599	3.12066	4.49934	5.89972	7.42461	8.77883	10.0554	11.3702	12.4538	13.6215	14.8866	16.3052
1411.6		-2.43999	-1.11199	0.28915	1.8418	3.23359	4.60738	5.9876	7.47569	8.80609	10.0263	11.3222	12.4089	13.5955	14.8698	16.293
1409.68		-2.37933	-1.036	0.40526	1.96879	3.35807	4.71212	6.05635	7.49453	8.79952	9.97544	11.2612	12.3634	13.565	14.8498	16.2794
1407.75		-2.28983	-0.92961	0.54255	2.09884	3.47356	4.79615	6.09331	7.47506	8.7571	9.9056	11.1896	12.3135	13.5283	14.827	16.2646
1405.82		-2.17808	-0.80372	0.68104	2.2098	3.5598	4.8439	6.08847	7.41576	8.6812	9.82085	11.1106	12.2589	13.4866	14.8023	16.249
1403.89		-2.06086	-0.67725	0.79618	2.28047	3.59989	4.84246	6.03686	7.32269	8.58072	9.72881	11.0294	12.2026	13.4432	14.7768	16.2331
1401.96		-1.96148	-0.57254	0.86405	2.29432	3.58147	4.78491	5.94326	7.20928	8.46936	9.63849	10.9517	12.1484	13.401	14.7518	16.2178
1400.03		-1.90119	-0.51224	0.86781	2.244	3.50169	4.67726	5.8233	7.09145	8.36061	9.5569	10.8821	12.0994	13.3622	14.7281	16.2033
1398.11		-1.89531	-0.51711	0.80566	2.13634	3.37323	4.54073	5.69776	6.98271	8.26438	9.48815	10.8231	12.0571	13.3277	14.7061	16.1898
1396.18		-1.95128	-0.59256	0.6937	1.99252	3.22271	4.40253	5.58435	6.89159	8.18601	9.43384	10.7758	12.0221	13.2983	14.6864	16.1776
1394.25		-2.059	-0.71471	0.55741	1.84158	3.07951	4.28356	5.49296	6.82115	8.12654	9.39339	10.7397	11.9944	13.2741	14.6696	16.1672
1392.32		-2.18891	-0.84655	0.41999	1.70945	2.96367	4.19307	5.42561	6.77018	8.08398	9.36465	10.7134	11.9733	13.2552	14.6558	16.1588
1390.39		-2.3099	-0.96365	0.29643	1.60916	2.88083	4.13008	5.37897	6.73496	8.05462	9.34463	10.6945	11.9576	13.2407	14.6448	16.1521
1388.46		-2.40459	-1.05921	0.19442	1.54031	2.82593	4.08825	5.34755	6.71102	8.03448	9.3304	10.681	11.9459	13.2293	14.636	16.1469
1386.54		-2.47057	-1.1346	0.11686	1.49582	2.79058	4.06068	5.32634	6.69456	8.02037	9.31989	10.6708	11.9369	13.2199	14.6287	16.1431
1384.61		-2.51463	-1.1921	0.06262	1.46773	2.76752	4.042	5.31154	6.68287	8.01014	9.31191	10.663	11.9298	13.2122	14.623	16.141
1382.68		-2.54573	-1.23423	0.02711	1.44951	2.75157	4.02837	5.30038	6.67401	8.00232	9.30554	10.6565	11.9244	13.206	14.619	16.1408
1380.75		-2.56989	-1.26431	0.00443	1.43657	2.73937	4.01729	5.29098	6.66667	7.99588	9.30005	10.6509	11.9203	13.2011	14.6166	16.1422
1378.82		-2.58941	-1.2858	-0.0104	1.42623	2.72904	4.00746	5.28243	6.66014	7.99026	9.295	10.6457	11.9171	13.1971	14.6157	16.1453
1376.89		-2.60479	-1.3015	-0.02059	1.41716	2.71971	3.99847	5.27457	6.65426	7.98524	9.29023	10.6408	11.9146	13.194	14.6163	16.1498
1374.96		-2.61627	-1.31311	-0.02778	1.40885	2.71115	3.99042	5.26769	6.64916	7.98088	9.28583	10.6361	11.9122	13.1915	14.6184	16.1558
1373.04		-2.62435	-1.3215	-0.03273	1.40133	2.7035	3.98359	5.26216	6.64505	7.97728	9.28195	10.6317	11.9099	13.1898	14.6225	16.1634
1371.11		-2.62999	-1.32743	-0.03616	1.39479	2.69697	3.97809	5.258	6.64189	7.97438	9.27861	10.6279	11.9079	13.1895	14.6288	16.1724
1369.18		-2.63441	-1.33181	-0.03895	1.38926	2.69154	3.97364	5.25482	6.6394	7.97193	9.27553	10.6244	11.9066	13.1909	14.6376	16.1827
1367.25		-2.63856	-1.33528	-0.04171	1.38456	2.68699	3.96991	5.25213	6.63717	7.96961	9.27247	10.6214	11.9063	13.1946	14.6489	16.1939
1365.32		-2.64295	-1.33813	-0.04461	1.38044	2.68309	3.96671	5.24972	6.63505	7.96728	9.26944	10.619	11.9073	13.2013	14.6629	16.2054
1363.39		-2.64761	-1.34024	-0.04736	1.37667	2.67972	3.96412	5.24775	6.63318	7.96515	9.26689	10.618	11.9103	13.2119	14.6794	16.2164
1361.47		-2.6522	-1.34129	-0.04954	1.37329	2.67696	3.96242	5.24664	6.63204	7.96377	9.26577	10.6195	11.9167	13.2275	14.698	16.2261
1359.54		-2.65658	-1.34141	-0.05116	1.37055	2.67507	3.96181	5.24672	6.63226	7.96393	9.26741	10.6251	11.9286	13.249	14.7171	16.2331
1357.61		-2.66098	-1.34116	-0.05276	1.36864	2.67424	3.96225	5.24815	6.63457	7.96665	9.27339	10.6368	11.948	13.2762	14.7348	16.2366
1355.68		-2.66557	-1.34111	-0.05476	1.36778	2.67461	3.96378	5.25124	6.63996	7.97322	9.28551	10.6559	11.9753	13.3066	14.7483	16.2357
1353.75		-2.67038	-1.34153	-0.05711	1.36826	2.67642	3.96678	5.25681	6.64973	7.98513	9.30524	10.6826	12.0077	13.3354	14.7555	16.2304
1351.82		-2.67534	-1.34243	-0.05934	1.37057	2.6801	3.97202	5.26596	6.66502	8.00344	9.33229	10.7144	12.0392	13.3566	14.7548	16.2212
1349.9		-2.68032	-1.34359	-0.06068	1.3752	2.68619	3.9804	5.27953	6.68588	8.02754	9.36303	10.7454	12.0616	13.3652	14.7463	16.2089
1347.97		-2.68507	-1.3445	-0.06027	1.38252	2.6952	3.99252	5.29726	6.71005	8.05383	9.39005	10.7678	12.0687	13.3595	14.7311	16.1948
1346.04		-2.68924	-1.34442	-0.05742	1.39254	2.70727	4.00792	5.31683	6.7323	8.07559	9.4049	10.7751	12.059	13.341	14.7115	16.18
1344.11		-2.69233	-1.34256	-0.05203	1.40459	2.7215	4.0243	5.33346	6.7456	8.08536	9.40264	10.7655	12.0358	13.3139	14.69	16.1656
1342.18		-2.69364	-1.33836	-0.04475	1.41698	2.73535	4.03728	5.34136	6.74462	8.07913	9.38435	10.7422	12.0048	13.2832	14.6686	16.152
1340.25		-2.69247	-1.33221	-0.03698	1.42681	2.74467	4.04199	5.33695	6.7291	8.0587	9.35591	10.7116	11.9719	13.253	14.6489	16.1399
1338.32		-2.68884	-1.32609	-0.03082	1.43066	2.74543	4.03588	5.32126	6.70385	8.03034	9.32488	10.6805	11.9419	13.2264	14.6319	16.1293
1336.4		-2.6843	-1.32321	-0.02868	1.42641	2.73643	4.02056	5.29913	6.67577	8.00124	9.29753	10.6539	11.9177	13.205	14.618	16.1205
1334.47		-2.68127	-1.32588	-0.03212	1.41492	2.72036	4.00059	5.27616	6.65052	7.97659	9.277	10.6342	11.9	13.1891	14.6072	16.1134
1332.54		-2.68114	-1.33382	-0.04061	1.39968	2.70196	3.98084	5.25639	6.63106	7.95857	9.26357	10.6213	11.8881	13.1778	14.5988	16.1077
1330.61		-2.68329	-1.3445	-0.05164	1.3847	2.68542	3.96459	5.24159	6.61786	7.94705	9.25591	10.6137	11.8806	13.17	14.5924	16.1032
1328.68		-2.68597	-1.35504	-0.06221	1.37259	2.67285	3.9529	5.23169	6.60997	7.9407	9.25223	10.6097	11.876	13.1645	14.5876	16.0998
1326.75		-2.6878	-1.36352	-0.07033	1.36402	2.6643	3.94523	5.22559	6.60585	7.93787	9.2509	10.6077	11.8733	13.1606	14.5839	16.0972
1324.83		-2.68832	-1.36935	-0.07546	1.3583	2.65873	3.94034	5.22194	6.60411	7.93718	9.25069	10.6065	11.8716	13.1575	14.5809	16.0953
1322.9		-2.6878	-1.37283	-0.07806	1.35435	2.65491	3.93707	5.21974	6.60377	7.93766	9.25085	10.6055	11.8705	13.1549	14.5786	16.0941
1320.97		-2.6867	-1.37448	-0.07888	1.35123	2.65199	3.93472	5.21847	6.60432	7.93879	9.25099	10.6043	11.8695	13.1526	14.5767	16.0935
1319.04		-2.68538	-1.37476	-0.07848	1.34845	2.64954	3.93305	5.21811	6.60556	7.94032	9.25101	10.6029	11.8685	13.1505	14.5753	16.0936
1317.11		-2.68408	-1.37396	-0.07727	1.34584	2.6475	3.93216	5.21876	6.60745	7.94219	9.25095	10.6013	11.8675	13.1486	14.5746	16.0945
1315.18		-2.68301	-1.37241	-0.07564	1.3435	2.646	3.93219	5.22047	6.60989	7.94431	9.25079	10.5996	11.8665	13.1468	14.5745	16.0962
1313.26		-2.68236	-1.3704	-0.07394	1.34157	2.64521	3.93323	5.2231	6.6127	7.94652	9.25047	10.5979	11.8656	13.1452	14.5753	16.0989
1311.33		-2.68222	-1.36811	-0.0724	1.34023	2.64532	3.93525	5.22641	6.61564	7.94868	9.24992	10.5961	11.8646	13.1439	14.577	16.1023
1309.4		-2.68265	-1.36571	-0.07124	1.33972	2.64645	3.93813	5.23011	6.6185	7.9506	9.24907	10.5944	11.8637	13.143	14.5797	16.1066
1307.47		-2.68365	-1.36331	-0.07056	1.34022	2.64864	3.94166	5.2339	6.62107	7.95214	9.24789	10.5926	11.8629	13.1425	14.5834	16.1116
1305.54		-2.6851	-1.36101	-0.07031	1.34188	2.6518	3.94562	5.23752	6.62319	7.95318	9.24641	10.5909	11.8622	13.1426	14.5882	16.1173
1303.61		-2.68683	-1.35887	-0.07029	1.34467	2.65572	3.94974	5.24079	6.62479	7.95367	9.2447	10.5893	11.8616	13.1434	14.594	16.1235
1301.68		-2.68865	-1.35695	-0.07023	1.34841	2.6601	3.95375	5.24357	6.62579	7.9536	9.24286	10.5878	11.8612	13.145	14.601	16.1303
1299.76		-2.69032	-1.35523	-0.06984	1.35278	2.66458	3.95739	5.24577	6.62618	7.95299	9.24098	10.5867	11.861	13.1476	14.609	16.1374
1297.83		-2.69164	-1.3536	-0.06895	1.35734	2.66882	3.96044	5.24732	6.62595	7.95188	9.23916	10.5859	11.8611	13.1513	14.6182	16.1448
1295.9		-2.69243	-1.3519	-0.06755	1.36166	2.67247	3.96276	5.2482	6.62513	7.95036	9.23751	10.5855	11.8618	13.1564	14.6287	16.1522
1293.97		-2.69252	-1.34998	-0.06583	1.36537	2.67533	3.96431	5.24843	6.6238	7.94852	9.23614	10.5858	11.8631	13.163	14.6404	16.1592
1292.04		-2.69172	-1.34779	-0.06411	1.36824	2.67731	3.96516	5.24806	6.62207	7.94651	9.23523	10.5868	11.8655	13.1714	14.6533	16.1655
1290.11		-2.68985	-1.34549	-0.06279	1.37015	2.67844	3.96541	5.24721	6.62014	7.94453	9.23499	10.5887	11.8689	13.182	14.6673	16.1709
1288.19		-2.68679	-1.3434	-0.06225	1.37117	2.67887	3.9652	5.24602	6.61822	7.94276	9.23565	10.5918	11.8738	13.1954	14.6819	16.1751
1286.26		-2.68264	-1.34199	-0.06275	1.37146	2.67878	3.96464	5.24465	6.61651	7.94139	9.23744	10.5961	11.8805	13.2124	14.6964	16.1782
1284.33		-2.67782	-1.3418	-0.06445	1.37123	2.67837	3.96382	5.24321	6.61512	7.94064	9.24059	10.6019	11.8899	13.2335	14.7098	16.1801
1282.4		-2.67289	-1.34323	-0.06726	1.37074	2.67779	3.96279	5.24179	6.61422	7.94076	9.24536	10.6093	11.9032	13.259	14.7212	16.1811
1280.47		-2.66844	-1.34638	-0.07087	1.37024	2.67716	3.96165	5.24049	6.61406	7.94212	9.25203	10.6188	11.9219	13.2885	14.73	16.1814
1278.54		-2.6649	-1.35107	-0.07474	1.36987	2.67656	3.96052	5.23951	6.61508	7.94519	9.26101	10.6312	11.9477	13.3201	14.7357	16.1812
1276.62		-2.66246	-1.35684	-0.07826	1.36972	2.67603	3.95958	5.23911	6.61782	7.9505	9.27294	10.6479	11.9817	13.3511	14.7384	16.1808
1274.69		-2.66115	-1.36305	-0.08085	1.36981	2.67566	3.95906	5.23972	6.62294	7.95867	9.28895	10.6708	12.023	13.3782	14.7386	16.1806
1272.76		-2.66083	-1.36893	-0.08203	1.37012	2.67559	3.95927	5.242	6.6312	7.97045	9.31075	10.702	12.0684	13.3986	14.7368	16.181
1270.83		-2.66127	-1.37373	-0.08149	1.37071	2.67608	3.96063	5.24678	6.64344	7.987	9.3405	10.7426	12.1123	13.4107	14.7339	16.1825
1268.9		-2.66223	-1.37687	-0.07927	1.37168	2.67748	3.96373	5.25497	6.66079	8.00996	9.37979	10.7915	12.1481	13.4142	14.7306	16.1855
1266.97		-2.66356	-1.37812	-0.07578	1.37325	2.68018	3.96923	5.26742	6.68477	8.04146	9.4281	10.8436	12.1705	13.4104	14.7275	16.1902
1265.04		-2.66527	-1.37759	-0.07161	1.3757	2.68458	3.97795	5.28499	6.7174	8.08329	9.48116	10.8908	12.1779	13.4008	14.7253	16.1964
1263.12		-2.66755	-1.37569	-0.0673	1.37939	2.69124	3.99084	5.30885	6.76038	8.13511	9.53083	10.9244	12.1715	13.3873	14.7241	16.2039
1261.19		-2.67065	-1.37301	-0.06311	1.38483	2.70108	4.00896	5.34054	6.81327	8.19243	9.56753	10.9387	12.1545	13.3715	14.724	16.2124
1259.26		-2.67476	-1.37012	-0.05888	1.39292	2.71546	4.03337	5.38134	6.8712	8.246	9.58448	10.9336	12.1307	13.355	14.7252	16.2218
1257.33		-2.67991	-1.36742	-0.05402	1.40515	2.73594	4.06497	5.43074	6.92445	8.28465	9.58069	10.9131	12.1036	13.3395	14.7282	16.2323
1255.4		-2.68588	-1.36485	-0.04735	1.4234	2.76362	4.10432	5.48447	6.96169	8.30074	9.56035	10.8829	12.0763	13.3267	14.7338	16.2446
1253.47		-2.69228	-1.36158	-0.03727	1.44917	2.79877	4.15096	5.53397	6.97567	8.29387	9.52974	10.8483	12.0518	13.318	14.7431	16.2595
1251.55		-2.69843	-1.35606	-0.02212	1.48268	2.84085	4.20179	5.56888	6.96681	8.26986	9.49485	10.8139	12.0326	13.3144	14.7571	16.2779
1249.62		-2.70309	-1.34607	-0.00066699	1.5228	2.88847	4.2498	5.58246	6.94164	8.23669	9.4608	10.7839	12.0203	13.3169	14.777	16.2998
1247.69		-2.70397	-1.32914	0.02762	1.56788	2.93839	4.28569	5.57545	6.90878	8.2018	9.43212	10.7618	12.0161	13.3267	14.8039	16.3251
1245.76		-2.69719	-1.30313	0.06241	1.61637	2.98468	4.30316	5.55519	6.87636	8.17154	9.41269	10.7506	12.0214	13.3458	14.8387	16.3529
1243.83		-2.67716	-1.26652	0.10292	1.66639	3.021	4.30398	5.5318	6.85146	8.15131	9.40564	10.7527	12.0382	13.3769	14.8824	16.3818
1241.9		-2.63745	-1.21799	0.14991	1.71576	3.04603	4.29768	5.5149	6.83967	8.14523	9.41367	10.7704	12.07	13.4242	14.9352	16.4102
1239.98		-2.57362	-1.15547	0.20822	1.76419	3.06633	4.29623	5.51158	6.84462	8.15619	9.43972	10.8071	12.1216	13.4918	14.9958	16.4362
1238.05		-2.48769	-1.07648	0.28546	1.81411	3.09153	4.30787	5.52539	6.86868	8.18695	9.48768	10.8672	12.1989	13.5833	15.0612	16.4585
1236.12		-2.39119	-0.98137	0.38305	1.86546	3.12525	4.33407	5.55728	6.91495	8.24157	9.56259	10.9564	12.3069	13.6989	15.126	16.476
1234.19		-2.30095	-0.87879	0.48462	1.90867	3.16101	4.3715	5.60862	6.98867	8.32582	9.66959	11.0794	12.4474	13.8333	15.1835	16.4886
1232.26		-2.22665	-0.78859	0.55587	1.92846	3.18893	4.41779	5.68302	7.09573	8.44482	9.81119	11.2377	12.6157	13.9748	15.2275	16.4965
1230.33		-2.16146	-0.73491	0.56879	1.92188	3.20928	4.47653	5.78459	7.23837	8.59893	9.98392	11.4257	12.7982	14.106	15.2553	16.5001
1228.4		-2.08955	-0.72839	0.53322	1.9111	3.23933	4.55742	5.91442	7.41184	8.78106	10.1766	11.629	12.9741	14.2096	15.2675	16.4998
1226.48		-2.00348	-0.75344	0.49312	1.93276	3.30509	4.67124	6.06913	7.60549	8.97828	10.3715	11.8258	13.1184	14.2733	15.2672	16.4962
1224.55		-1.91075	-0.77574	0.49632	2.01715	3.42634	4.82376	6.24292	7.80662	9.17483	10.5455	11.9887	13.2085	14.2935	15.2573	16.4893
1222.62		-1.81886	-0.7577	0.57606	2.17603	3.60712	5.01231	6.428	7.99842	9.3494	10.6705	12.0878	13.2302	14.274	15.2399	16.4792
1220.69		-1.71344	-0.66802	0.74702	2.39977	3.833	5.22171	6.60534	8.14915	9.4679	10.7165	12.0986	13.1835	14.2233	15.2159	16.466
1218.76		-1.56393	-0.49021	1.00068	2.65498	4.06695	5.41382	6.73191	8.20975	9.48867	10.6666	12.0167	13.0826	14.1513	15.1861	16.4496
1216.83		-1.36264	-0.23911	1.29345	2.87805	4.24296	5.52236	6.74944	8.14104	9.39062	10.5316	11.8638	12.9499	14.0676	15.1513	16.4303
1214.91		-1.16232	0.01985	1.53666	2.98065	4.28042	5.48246	6.62836	7.95373	9.19798	10.3466	11.6772	12.8079	13.98	15.1128	16.4087
1212.98		-1.0708	0.17423	1.61736	2.89825	4.14089	5.29045	6.40297	7.70582	8.96529	10.1516	11.4913	12.6732	13.8945	15.0719	16.3852
1211.05		-1.17142	0.12879	1.47751	2.65614	3.87351	5.01449	6.14369	7.4601	8.74323	9.9758	11.3283	12.5554	13.8144	15.0297	16.3605
1209.12		-1.42903	-0.09868	1.18192	2.34735	3.57044	4.73664	5.9094	7.25503	8.56048	9.8333	11.1975	12.4577	13.7413	14.9872	16.3355
1207.19		-1.73734	-0.4016	0.84899	2.05855	3.30366	4.50823	5.72779	7.10234	8.42443	9.7259	11.0983	12.3784	13.6751	14.9453	16.3108
1205.26		-2.0094	-0.68197	0.56431	1.8343	3.10402	4.34434	5.60088	6.99674	8.32934	9.64781	11.024	12.3131	13.6145	14.9048	16.287
1203.34		-2.20851	-0.89319	0.35901	1.68151	2.9709	4.23727	5.5177	6.92599	8.26407	9.59017	10.9664	12.2572	13.5582	14.8661	16.2647
1201.41		-2.33643	-1.03181	0.22703	1.58688	2.88887	4.17088	5.464	6.87717	8.21707	9.54438	10.9182	12.2066	13.5053	14.83	16.2442
1199.48		-2.41308	-1.11596	0.14697	1.53063	2.83904	4.12863	5.42675	6.83923	8.17861	9.5035	10.8739	12.1589	13.4557	14.7973	16.2258
1197.55		-2.46138	-1.16846	0.0964	1.49447	2.80511	4.09732	5.39603	6.80423	8.14191	9.46314	10.8304	12.113	13.4094	14.7685	16.2096
1195.62		-2.496	-1.20511	0.06164	1.46827	2.77901	4.07118	5.36795	6.77011	8.10581	9.42364	10.7884	12.0701	13.3676	14.7441	16.1957
1193.69		-2.52307	-1.23299	0.03601	1.44736	2.75733	4.04822	5.34181	6.7379	8.07198	9.38743	10.7505	12.032	13.331	14.7239	16.1838
1191.76		-2.54502	-1.25513	0.01605	1.42967	2.73858	4.02783	5.31814	6.70935	8.04247	9.35678	10.7189	12.0002	13.3006	14.7075	16.1737
1189.84		-2.56334	-1.27313	-4.76082e-05	1.41442	2.72219	4.00993	5.29768	6.68561	8.0184	9.3326	10.6942	11.975	13.277	14.6945	16.1652
1187.91		-2.57916	-1.28789	-0.01317	1.40127	2.70794	3.99455	5.28075	6.66677	7.99966	9.31437	10.6756	11.9561	13.2602	14.6844	16.1581
1185.98		-2.5933	-1.29987	-0.02383	1.38995	2.69571	3.98157	5.26702	6.65217	7.98548	9.30094	10.6616	11.9424	13.2494	14.6767	16.1523
1184.05		-2.60627	-1.30943	-0.03237	1.38013	2.6853	3.97075	5.25595	6.64104	7.97501	9.29118	10.6513	11.9332	13.2432	14.6709	16.1475
1182.12		-2.61833	-1.31698	-0.03911	1.3715	2.67636	3.9618	5.2471	6.63276	7.96754	9.28418	10.6436	11.9277	13.2402	14.6667	16.1436
1180.19		-2.62952	-1.32287	-0.04446	1.36384	2.66864	3.95445	5.24018	6.6269	7.96249	9.27922	10.6379	11.9254	13.2389	14.6636	16.1403
1178.27		-2.63983	-1.32746	-0.04884	1.35705	2.66202	3.94852	5.23502	6.62309	7.95933	9.27574	10.6339	11.9253	13.2387	14.6615	16.1374
1176.34		-2.64919	-1.33108	-0.05265	1.35109	2.65645	3.94381	5.23144	6.62098	7.95763	9.27338	10.6312	11.9265	13.2392	14.6601	16.1348
1174.41		-2.65757	-1.33409	-0.05625	1.34591	2.65187	3.94022	5.22923	6.6202	7.95698	9.27192	10.6299	11.9281	13.2402	14.6589	16.1325
1172.48		-2.66487	-1.33683	-0.05987	1.34151	2.64821	3.9377	5.22826	6.62039	7.95707	9.27125	10.6294	11.9297	13.2416	14.658	16.1303
1170.55		-2.67093	-1.3396	-0.06358	1.33798	2.6455	3.93629	5.22843	6.62121	7.95766	9.27116	10.6294	11.9314	13.2434	14.6573	16.1283
1168.62		-2.67564	-1.3426	-0.06734	1.33536	2.64382	3.93603	5.2296	6.62242	7.95856	9.27133	10.6297	11.9334	13.2456	14.6567	16.1265
1166.7		-2.67897	-1.3459	-0.07115	1.33364	2.64323	3.93695	5.23145	6.62379	7.95955	9.27152	10.6301	11.9358	13.248	14.6564	16.1249
1164.77		-2.68104	-1.34949	-0.07498	1.33286	2.64376	3.93883	5.23351	6.6251	7.96042	9.27166	10.6309	11.9388	13.2504	14.6562	16.1235
1162.84		-2.68201	-1.35332	-0.07874	1.33309	2.64536	3.94128	5.23541	6.62621	7.96106	9.272	10.6325	11.9419	13.2525	14.6559	16.1225
1160.91		-2.68212	-1.35736	-0.08229	1.33437	2.64777	3.94379	5.23696	6.62708	7.96151	9.27296	10.6352	11.9449	13.2543	14.6553	16.1217
1158.98		-2.68164	-1.36155	-0.08542	1.33654	2.65047	3.94589	5.23814	6.62771	7.96197	9.27489	10.6388	11.9476	13.2557	14.6544	16.1209
1157.05		-2.68079	-1.3657	-0.08793	1.33913	2.65288	3.94739	5.23898	6.62828	7.96279	9.27779	10.6428	11.9498	13.2566	14.6532	16.1203
1155.12		-2.67975	-1.36952	-0.08967	1.34149	2.6546	3.94835	5.23964	6.62915	7.9643	9.28129	10.6466	11.9514	13.2565	14.6521	16.1197
1153.2		-2.67863	-1.37263	-0.09083	1.34318	2.65562	3.94901	5.24038	6.63068	7.96664	9.28476	10.6498	11.9523	13.2557	14.6513	16.1194
1151.27		-2.67753	-1.37484	-0.09201	1.34417	2.65624	3.94965	5.24142	6.633	7.96965	9.28769	10.6524	11.9525	13.2543	14.6511	16.1191
1149.34		-2.6765	-1.37645	-0.09369	1.34477	2.65687	3.95049	5.24293	6.63593	7.9729	9.28982	10.6543	11.9521	13.2532	14.6513	16.1191
1147.41		-2.67565	-1.37816	-0.09575	1.3454	2.65778	3.95168	5.24502	6.63914	7.97588	9.29123	10.6558	11.9518	13.2529	14.6516	16.1195
1145.48		-2.67538	-1.38042	-0.09756	1.34638	2.65911	3.95333	5.24771	6.64219	7.97818	9.29227	10.6574	11.9524	13.2538	14.652	16.1203
1143.55		-2.67626	-1.383	-0.09851	1.34782	2.66085	3.95548	5.25082	6.64462	7.9796	9.2935	10.6598	11.9545	13.2552	14.6527	16.1215
[truncated: 282 more rows]

## Sheet: Fig .3b
Wavenumber (cm-1)	R-Pressure (GPa)	R-12.2	R-21.5	R-25.2	R-30.1	R-35.4
3451.87		1.54635	2.56355	3.62902	4.66836	5.81799
3449.95		1.54637	2.56665	3.63417	4.66999	5.82638
3448.02		1.54642	2.56607	3.62902	4.67202	5.82009
3446.09		1.54657	2.56808	3.62645	4.67252	5.81589
3444.16		1.54683	2.56551	3.63417	4.67163	5.81379
3442.23		1.54709	2.56757	3.62902	4.67096	5.81589
3440.3		1.54729	2.56757	3.62902	4.67065	5.81799
3438.38		1.54741	2.57008	3.62902	4.67044	5.82009
3436.45		1.54745	2.56958	3.62902	4.67045	5.82009
3434.52		1.54741	2.56958	3.62098	4.67069	5.81799
3432.59		1.54734	2.56808	3.62645	4.67098	5.81799
3430.66		1.54727	2.56958	3.62356	4.67102	5.81799
3428.73		1.54729	2.56858	3.6254	4.6708	5.81799
3426.81		1.54746	2.56961	3.62339	4.67064	5.81799
3424.88		1.54775	2.56961	3.62473	4.6709	5.82288
3422.95		1.54804	2.56503	3.62473	4.67183	5.82392
3421.02		1.54819	2.56665	3.62406	4.6728	5.82392
3419.09		1.54816	2.56665	3.62741	4.67281	5.8244
3417.16		1.54794	2.56665	3.63217	4.67219	5.82489
3415.23		1.54768	2.56975	3.63418	4.67202	5.8244
3413.31		1.54748	2.56707	3.63761	4.67247	5.82343
3411.38		1.5474	2.56975	3.63961	4.67305	5.8244
3409.45		1.54741	2.57058	3.64296	4.67353	5.8244
3407.52		1.54754	2.56355	3.64505	4.67426	5.82343
3405.59		1.54776	2.57285	3.64973	4.67575	5.82343
3403.66		1.54799	2.57418	3.65717	4.67766	5.82392
3401.74		1.54812	2.57189	3.66261	4.67944	5.82343
3399.81		1.54814	2.56665	3.66639	4.68129	5.8219
3397.88		1.54817	2.57187	3.66945	4.68356	5.82288
3395.95		1.54832	2.57491	3.67416	4.68619	5.8219
3394.02		1.54858	2.57491	3.68293	4.68913	5.82239
3392.09		1.54891	2.57814	3.69117	4.69211	5.82265
3390.17		1.54929	2.57646	3.69835	4.69484	5.82452
3388.24		1.54972	2.57772	3.70714	4.69791	5.82576
3386.31		1.5503	2.58117	3.71034	4.70177	5.82647
3384.38		1.55109	2.58279	3.71855	4.7059	5.82958
3382.45		1.55208	2.58726	3.72773	4.70997	5.83145
3380.52		1.55319	2.58371	3.7335	4.71426	5.8359
3378.59		1.55439	2.59102	3.74166	4.71905	5.83839
3376.67		1.55572	2.59504	3.74731	4.72416	5.84221
3374.74		1.55725	2.59733	3.75549	4.72926	5.84533
3372.81		1.55906	2.60905	3.76243	4.73424	5.84852
3370.88		1.56115	2.61362	3.77037	4.7395	5.85421
3368.95		1.56346	2.62137	3.77958	4.7454	5.85671
3367.02		1.56592	2.63046	3.78411	4.75162	5.86302
3365.1		1.56847	2.63755	3.79672	4.75752	5.86871
3363.17		1.57109	2.64491	3.79672	4.76312	5.87689
3361.24		1.5738	2.65455	3.80707	4.76888	5.8832
3359.31		1.57659	2.66284	3.81288	4.7747	5.88743
3357.38		1.57944	2.67232	3.81968	4.7804	5.89574
3355.45		1.58232	2.68332	3.82889	4.78618	5.90339
3353.53		1.58522	2.69296	3.83569	4.7923	5.91436
3351.6		1.58808	2.69702	3.83923	4.79871	5.92534
3349.67		1.59086	2.70364	3.84716	4.8051	5.93425
3347.74		1.59357	2.71343	3.85411	4.81132	5.94396
3345.81		1.59627	2.71479	3.86091	4.8178	5.95759
3343.88		1.59901	2.72527	3.86672	4.82498	5.97621
3341.95		1.60179	2.73258	3.87125	4.83255	5.98719
3340.03		1.60457	2.74116	3.87706	4.84026	6.00049
3338.1		1.60731	2.74567	3.88159	4.84827	6.01678
3336.17		1.61004	2.74891	3.89008	4.8564	6.03008
3334.24		1.61286	2.75278	3.89512	4.8645	6.04072
3332.31		1.6159	2.75826	3.904	4.8728	6.05702
3330.38		1.61928	2.76085	3.91054	4.88174	6.065
3328.46		1.62296	2.76537	3.91771	4.8916	6.08395
3326.53		1.62686	2.76893	3.92456	4.90206	6.09193
3324.6		1.6309	2.77379	3.93168	4.91267	6.10694
3322.67		1.63514	2.78088	3.93872	4.9235	6.12229
3320.74		1.63972	2.78996	3.94725	4.9349	6.13784
3318.81		1.64472	2.79473	3.95696	4.94705	6.15375
3316.89		1.6502	2.80237	3.96787	4.9599	6.16934
3314.96		1.65617	2.81145	3.98036	4.97338	6.18454
3313.03		1.66262	2.81677	3.99429	4.98742	6.1995
3311.1		1.66954	2.82386	4.00896	5.002	6.21424
3309.17		1.67701	2.82922	4.02431	5.0171	6.22884
3307.24		1.68516	2.83648	4.04077	5.03251	6.24299
3305.31		1.6942	2.84357	4.05857	5.0485	6.25683
3303.39		1.70436	2.85549	4.07781	5.06572	6.27082
3301.46		1.71581	2.86296	4.09827	5.0841	6.28455
3299.53		1.72862	2.87218	4.11939	5.10327	6.29795
3297.6		1.74283	2.88333	4.14069	5.12286	6.31172
3295.67		1.75848	2.89695	4.16221	5.1424	6.32602
3293.74		1.77567	2.91291	4.18428	5.16204	6.34053
3291.82		1.7945	2.9306	4.20688	5.18214	6.35502
3289.89		1.81517	2.95012	4.22974	5.20296	6.36924
3287.96		1.8379	2.97217	4.25246	5.22436	6.38293
3286.03		1.86291	2.99699	4.27498	5.24597	6.39718
3284.1		1.8905	3.02417	4.29797	5.26816	6.41296
3282.17		1.92099	3.05333	4.32179	5.29128	6.4299
3280.25		1.9547	3.08451	4.34474	5.31505	6.44759
3278.32		1.99195	3.11776	4.36804	5.33905	6.46558
3276.39		2.03289	3.15273	4.38561	5.36318	6.48375
3274.46		2.07734	3.18865	4.41424	5.38226	6.50277
3272.53		2.1248	3.22497	4.43603	5.4105	6.52303
3270.6		2.17455	3.26146	4.45751	5.42725	6.54397
3268.67		2.22591	3.29763	4.47887	5.45666	6.56478
3266.75		2.27807	3.33306	4.49985	5.47732	6.58552
3264.82		2.32986	3.3679	4.52015	5.49798	6.60666
3262.89		2.37953	3.40172	4.53946	5.52419	6.62442
3260.96		2.42505	3.43327	4.5571	5.539	6.6459
3259.03		2.46459	3.46179	4.57271	5.55985	6.667
3257.1		2.49672	3.48671	4.58664	5.57778	6.68848
3255.18		2.52055	3.50711	4.59929	5.59304	6.70393
3253.25		2.5361	3.52294	4.61077	5.60407	6.719
3251.32		2.5444	3.53569	4.62043	5.61781	6.73747
3249.39		2.54635	3.54592	4.6281	5.62852	6.74953
3247.46		2.54157	3.55209	4.63476	5.63575	6.76158
3245.53		2.5291	3.55294	4.63992	5.64218	6.77704
3243.61		2.50928	3.54929	4.64189	5.64706	6.7884
3241.68		2.48427	3.54315	4.64138	5.65141	6.79571
3239.75		2.45679	3.53524	4.64013	5.65285	6.80207
3237.82		2.42889	3.52545	4.63872	5.65448	6.80879
3235.89		2.40138	3.51432	4.63703	5.6522	6.81486
3233.96		2.37385	3.5016	4.63442	5.6497	6.81662
3232.03		2.34557	3.4866	4.63048	5.64706	6.8174
3230.11		2.31639	3.46982	4.62516	5.64201	6.8174
3228.18		2.28682	3.45194	4.61826	5.63531	6.8174
3226.25		2.25746	3.4331	4.60962	5.62735	6.81408
3224.32		2.22861	3.41351	4.59999	5.61969	6.81242
3222.39		2.20033	3.39331	4.59027	5.61073	6.80736
3220.46		2.17262	3.37224	4.57965	5.59915	6.80207
3218.54		2.14544	3.35005	4.56626	5.58745	6.79274
3216.61		2.11872	3.32652	4.54965	5.5717	6.78525
3214.68		2.09248	3.30144	4.53068	5.55399	6.77493
3212.75		2.06695	3.27518	4.51011	5.53371	6.76126
3210.82		2.0424	3.2484	4.48794	5.51133	6.74082
3208.89		2.01902	3.22093	4.46359	5.48711	6.72509
3206.97		1.99686	3.19288	4.43735	5.46181	6.69844
3205.04		1.97589	3.16486	4.41017	5.43583	6.67061
3203.11		1.95599	3.13661	4.38235	5.40824	6.64215
3201.18		1.93703	3.10769	4.35368	5.37922	6.61384
3199.25		1.91883	3.07828	4.32357	5.34993	6.58556
3197.32		1.90128	3.04863	4.29198	5.32049	6.55549
3195.39		1.8844	3.01937	4.25991	5.29089	6.52351
3193.47		1.86833	2.99153	4.22786	5.26168	6.49155
3191.54		1.85323	2.96543	4.19618	5.23333	6.46057
3189.61		1.83922	2.94116	4.16571	5.20616	6.43066
3187.68		1.82627	2.91943	4.13683	5.18021	6.40229
3185.75		1.81429	2.90071	4.10946	5.15529	6.37528
3183.82		1.80317	2.88524	4.08398	5.13207	6.34901
3181.9		1.79289	2.87375	4.06102	5.11174	6.32376
3179.97		1.78355	2.86674	4.04084	5.09446	6.30011
3178.04		1.77524	2.86444	4.02373	5.07965	6.27821
3176.11		1.7681	2.8671	4.01036	5.0673	6.25803
3174.18		1.76223	2.87471	4.0007	5.05762	6.23995
3172.25		1.75758	2.88688	3.99431	5.05044	6.22467
3170.33		1.75392	2.90254	3.9908	5.04525	6.21175
3168.4		1.7508	2.92056	3.9898	5.04149	6.19996
3166.47		1.74762	2.9407	3.99162	5.03921	6.18959
3164.54		1.74396	2.96259	3.99706	5.0389	6.18159
3162.61		1.73974	2.98529	4.00649	5.04105	6.17617
3160.68		1.73534	3.00835	4.02017	5.04604	6.17399
3158.75		1.73148	3.03165	4.03825	5.05434	6.1758
3156.83		1.72896	3.05472	4.06005	5.0663	6.18157
3154.9		1.72835	3.07743	4.08444	5.08175	6.1916
3152.97		1.72967	3.10002	4.11101	5.10027	6.20609
3151.04		1.73238	3.12184	4.13972	5.12177	6.22428
3149.11		1.73573	3.14182	4.16961	5.14566	6.24517
3147.18		1.73948	3.15976	4.19919	5.1706	6.26779
3145.26		1.7446	3.17613	4.22743	5.19577	6.2913
3143.33		1.75345	3.19166	4.25375	5.22091	6.31506
3141.4		1.76907	3.20689	4.27789	5.24584	6.33844
3139.47		1.79395	3.22204	4.30015	5.27056	6.36121
3137.54		1.82837	3.23675	4.32011	5.29423	6.38283
3135.61		1.86889	3.24975	4.33628	5.31514	6.4018
3133.69		1.90814	3.25895	4.34747	5.33113	6.41615
3131.76		1.93687	3.26124	4.35289	5.33956	6.42407
3129.83		1.94805	3.25425	4.35257	5.33915	6.42532
3127.9		1.94037	3.23853	4.34799	5.33113	6.42083
3125.97		1.91825	3.21676	4.34049	5.31814	6.41179
3124.04		1.88878	3.19179	4.33112	5.30281	6.40037
3122.11		1.85845	3.16618	4.32143	5.28722	6.38927
3120.19		1.83138	3.14225	4.31294	5.2735	6.38055
3118.26		1.80948	3.12131	4.30686	5.26345	6.37529
3116.33		1.79356	3.10388	4.30406	5.25787	6.37377
3114.4		1.78465	3.09087	4.30467	5.2569	6.37623
3112.47		1.7847	3.08348	4.30795	5.26029	6.38301
3110.54		1.79638	3.08218	4.31293	5.26799	6.39401
3108.62		1.82143	3.08729	4.31929	5.28047	6.4081
3106.69		1.85779	3.09905	4.32694	5.2966	6.42343
3104.76		1.89719	3.11324	4.33376	5.31192	6.43696
3102.83		1.9268	3.11983	4.33577	5.31964	6.4441
3100.9		1.93642	3.11168	4.33056	5.31507	6.44172
3098.97		1.92562	3.09236	4.31962	5.30044	6.4318
3097.05		1.9024	3.07058	4.30581	5.28197	6.41872
3095.12		1.87587	3.05122	4.29068	5.26343	6.40456
3093.19		1.8516	3.03502	4.27519	5.24592	6.38991
3091.26		1.83169	3.02176	4.26025	5.23008	6.37588
3089.33		1.81671	3.00998	4.24619	5.21621	6.36275
3087.4		1.80672	3.00046	4.23261	5.20392	6.34988
3085.47		1.801	2.99046	4.21891	5.19188	6.33702
3083.55		1.79766	2.97944	4.204	5.17829	6.32342
3081.62		1.79389	2.96167	4.18671	5.16224	6.30763
3079.69		1.78714	2.9514	4.16758	5.14427	6.28932
3077.76		1.77644	2.94413	4.14838	5.12569	6.26953
3075.83		1.76268	2.93462	4.13006	5.1079	6.24969
3073.9		1.74781	2.92514	4.11289	5.09197	6.23107
3071.98		1.73388	2.91848	4.09747	5.07827	6.21449
3070.05		1.72247	2.91033	4.08418	5.06679	6.20002
3068.12		1.71459	2.90234	4.07266	5.05765	6.18708
3066.19		1.71051	2.89684	4.06245	5.05034	6.17483
3064.26		1.70963	2.89019	4.05297	5.04345	6.16242
3062.33		1.71026	2.88619	4.04342	5.03594	6.14926
3060.41		1.70998	2.8807	4.03314	5.0276	6.13525
3058.48		1.70661	2.8767	4.02159	5.01813	6.12007
3056.55		1.69945	2.87537	4.00894	5.00673	6.10299
3054.62		1.68959	2.86456	3.99618	4.99355	6.084
3052.69		1.67903	2.86056	3.98417	4.98043	6.06444
3050.76		1.66941	2.85107	3.97334	4.96898	6.04583
3048.83		1.66152	2.84442	3.96382	4.95923	6.02863
3046.91		1.65545	2.84042	3.95573	4.95079	6.01281
3044.98		1.65097	2.83759	3.94952	4.94363	5.99855
3043.05		1.64786	2.83093	3.94541	4.93759	5.9859
3041.12		1.64587	2.82694	3.94288	4.93228	5.97446
3039.19		1.64483	2.82012	3.94146	4.92757	5.96388
3037.26		1.64455	2.81745	3.9413	4.92357	5.95455
3035.34		1.64479	2.8108	3.94257	4.92024	5.94712
3033.41		1.64524	2.8053	3.94507	4.91717	5.9415
3031.48		1.64573	2.79731	3.94823	4.91399	5.93657
3029.55		1.64627	2.79182	3.95186	4.91096	5.93177
3027.62		1.64681	2.78916	3.95616	4.90846	5.92811
3025.69		1.64719	2.78117	3.96064	4.906	5.92603
3023.77		1.64709	2.77301	3.96429	4.90275	5.92429
3021.84		1.6463	2.76902	3.96698	4.89855	5.92222
3019.91		1.64481	2.7622	3.96937	4.89379	5.92028
3017.98		1.64288	2.75421	3.97174	4.88887	5.91913
3016.05		1.64087	2.75154	3.97403	4.88401	5.91939
3014.12		1.63896	2.74738	3.97597	4.87918	5.92095
3012.19		1.63717	2.74339	3.97719	4.87416	5.92297
3010.27		1.63549	2.73673	3.9779	4.86903	5.92523
3008.34		1.63404	2.73124	3.97869	4.86432	5.9285
3006.41		1.63293	2.72325	3.97956	4.86033	5.93343
3004.48		1.63217	2.71909	3.97998	4.85692	5.93996
3002.55		1.6317	2.71197	3.97983	4.85397	5.94772
3000.62		1.63144	2.70296	3.97964	4.85169	5.95655

## Sheet: Fig. 3c
R-Pressure (GPa)	Intensity	FWHM
1atm	1.08	0.55
R-12.2	0.96	0.64
R-21.5	0.69	0.85
R-25.2	0.65	1
R-30.1	0.52	1.06
R-35.4	0.22	1.2
