# Supplementary material for: Pressure encryption toward physically uncopiable anti-counterfeiting
Source: Nat Commun. 2025 Jul 5;16:6203. doi: 10.1038/s41467-025-61509-3 (PMC12228716; doi:10.1038/s41467-025-61509-3)
Supplement: Supplementary file 3 — Source data [file 41467_2025_61509_MOESM3_ESM.zip › Source Data/Supplementary Data 7.xlsx]

## Sheet: Supplementary Fig. 7
					Wavelength (nm)	Pressure (GPa)
						0	1	2	3	4	5
					200	0.309	1.003	0.162	1.165	1.165	1.165
					201	0.552	1.13	0.399	1.313	1.313	1.313
					202	1.268	1.581	1.216	2.107	2.107	2.107
					203	1.067	1.773	0.782	2.398	2.398	2.398
					204	2.783	2.918	2.149	2.594	2.594	2.594
					205	4.251	3.379	1.623	2.506	2.506	2.506
					206	4.761	2.962	1.207	1.919	1.919	1.919
					207	4.798	3.645	1.636	1.509	1.509	1.509
					208	4.657	3.915	1.592	1.377	1.377	1.377
					209	4.877	4.557	0.995	1.898	1.898	1.898
					210	5.33	5.303	1.998	1.873	1.873	1.873
					211	4.923	4.454	1.898	1.843	1.843	1.843
					212	4.644	3.693	2.824	2.373	2.373	2.373
					213	3.375	4.215	3.216	2.598	2.598	2.598
					214	2.871	3.511	3.315	3.266	3.266	3.266
					215	1.532	2.152	2.511	3.004	3.004	3.004
					216	0.643	1.346	2.589	2.585	2.585	2.585
					217	-0.677	0.326	1.344	1.478	1.478	1.478
					218	-0.677	0.528	1.103	1.206	1.206	1.206
					219	-1.608	0.377	0.759	0.838	0.838	0.838
					220	-1.009	0.789	1.473	1.251	1.251	1.251
					221	-0.753	-0.03	0.354	0.278	0.278	0.278
					222	-0.001	0.247	0.428	-0.523	-0.523	-0.523
					223	0.747	0.355	0.692	-0.653	-0.653	-0.653
					224	1.99	0.928	1.623	0.508	0.508	0.508
					225	2.398	1.791	2.873	2.077	2.077	2.077
					226	3.5	1.698	2.653	2.483	2.483	2.483
					227	3.079	1.395	1.741	1.968	1.968	1.968
					228	3.755	3.133	2.805	3.141	3.141	3.141
					229	3.414	3.041	2.155	2.632	2.632	2.632
					230	3.714	2.564	1.685	2.091	2.091	2.091
					231	3.592	2.355	0.919	1.604	1.604	1.604
					232	2.943	0.708	-0.875	1.345	1.345	1.345
					233	1.591	1.308	-1.733	0.498	0.498	0.498
					234	1.673	0.806	-1.673	0.021	0.021	0.021
					235	2.054	-0.548	-1.974	-0.359	-0.359	-0.359
					236	2.686	-1.481	-1.681	-0.227	-0.227	-0.227
					237	3.122	-0.255	-0.622	0.916	0.916	0.916
					238	2.778	-0.296	-0.806	0.003	0.003	0.003
					239	3.415	0.162	-0.059	-0.563	-0.563	-0.563
					240	3.251	-0.257	-0.026	-1.116	-1.116	-1.116
					241	3.598	0.717	0.565	-0.177	-0.177	-0.177
					242	2.546	0.959	0.046	-0.342	-0.342	-0.342
					243	2.211	1.368	0.076	-0.294	-0.294	-0.294
					244	1.279	0.953	-0.451	-1.397	-1.397	-1.397
					245	2.063	0.317	0.45	-0.963	-0.963	-0.963
					246	1.663	0.493	0.496	-0.489	-0.489	-0.489
					247	1.526	0.262	0.453	-0.254	-0.254	-0.254
					248	0.719	-0.676	-0.749	-1.05	-1.05	-1.05
					249	1.555	-0.782	-1.488	-0.811	-0.811	-0.811
					250	1.921	-0.354	-0.622	-0.133	-0.133	-0.133
					251	3.121	0.55	1.004	2.844	2.844	2.844
					252	2.309	1.8	1.907	3.62	3.62	3.62
					253	2.087	1.593	1.587	3.651	3.651	3.651
					254	2.366	1.593	1.587	3.651	3.651	3.651
					255	2.066	0.818	1.809	3.227	3.227	3.227
					256	2.071	1.402	3.155	3.392	3.392	3.392
					257	1.167	1.688	3.287	1.93	1.93	1.93
					258	1.317	1.109	2.329	0.362	0.362	0.362
					259	1.837	-0.007	0.297	-0.799	-0.799	-0.799
					260	2.302	-0.053	1.487	-0.611	-0.611	-0.611
					261	2.993	0.822	2.74	0.172	0.172	0.172
					262	3.298	0.772	3.31	0.348	0.348	0.348
					263	3.343	0.606	3.592	0.601	0.601	0.601
					264	4.082	-0.11	2.829	1.572	1.572	1.572
					265	3.244	0.05	2.183	1.583	1.583	1.583
					266	2.563	0.984	3.668	2.02	2.02	2.02
					267	3.184	2.209	4.155	2.686	2.686	2.686
					268	2.434	1.27	3.563	1.571	1.571	1.571
					269	3.05	1.972	3.661	2.557	2.557	2.557
					270	2.713	1.882	3.16	1.463	1.463	1.463
					271	2.987	2.575	3.266	1.371	1.371	1.371
					272	2.844	2.017	3.514	0.896	0.896	0.896
					273	2.271	0.727	2.581	0.254	0.254	0.254
					274	2.175	0.219	1.332	-0.046	-0.046	-0.046
					275	2.2	0.813	0.714	0.92	0.92	0.92
					276	2.103	1.567	1.048	1.028	1.028	1.028
					277	3.082	2.66	1.783	2.304	2.304	2.304
					278	3.702	3.09	1.753	2.795	2.795	2.795
					279	3.819	3.734	2.148	3.023	3.023	3.023
					280	4.398	4.464	2.08	2.671	2.671	2.671
					281	3.969	4.493	1.959	1.98	1.98	1.98
					282	4.065	4.355	2.104	1.047	1.047	1.047
					283	3.941	3.903	1.838	-0.107	-0.107	-0.107
					284	3.3	2.544	0.718	-0.446	-0.446	-0.446
					285	2.32	1.493	-0.192	-1.422	-1.422	-1.422
					286	2.777	0.948	-0.005	-1.074	-1.074	-1.074
					287	2.466	0.31	0.361	-1.035	-1.035	-1.035
					288	2.746	0.643	0.312	-0.5	-0.5	-0.5
					289	2.952	0.726	0.452	-0.663	-0.663	-0.663
					290	2.575	0.8	0.798	-0.619	-0.619	-0.619
					291	2.412	1.705	1.991	-0.939	-0.939	-0.939
					292	2.472	1.993	2.711	-0.548	-0.548	-0.548
					293	1.625	1.054	1.522	-0.896	-0.896	-0.896
					294	1.427	1.016	0.286	-1.508	-1.508	-1.508
					295	1.328	0.414	-0.131	-1.639	-1.639	-1.639
					296	0.49	-0.087	0.322	-0.961	-0.961	-0.961
					297	-0.18	-0.76	-0.409	-0.538	-0.538	-0.538
					298	0.445	-0.972	-0.953	0.268	0.268	0.268
					299	0.483	-0.755	-0.876	0.657	0.657	0.657
					300	-0.363	-0.147	-0.347	0.573	0.573	0.573
					301	-0.46	0.355	0.425	1.091	1.091	1.091
					302	0.655	0.474	1.25	1.3	1.3	1.3
					303	0.99	0.949	1.267	0.669	0.669	0.669
					304	2.253	1.954	2.375	1.393	1.393	1.393
					305	2.368	1.846	2.439	1.578	1.578	1.578
					306	1.821	1.702	1.905	1.288	1.288	1.288
					307	2.254	1.627	1.495	1.698	1.698	1.698
					308	2.394	1.355	1.227	2.472	2.472	2.472
					309	1.315	0.847	1.368	2.705	2.705	2.705
					310	1.532	0.53	0.802	3.534	3.534	3.534
					311	2.038	-0.347	0.711	3.064	3.064	3.064
					312	1.707	-0.297	1.025	2.895	2.895	2.895
					313	2.083	-0.307	2.665	4.222	4.222	4.222
					314	3.655	-0.043	3.612	4.587	4.587	4.587
					315	3.711	0.577	4.1	4.761	4.761	4.761
					316	3.851	1.283	3.822	4.424	4.424	4.424
					317	5.175	1.244	4.564	5.444	5.444	5.444
					318	3.923	1.407	3.279	4.182	4.182	4.182
					319	4.201	1.675	2.982	4.136	4.136	4.136
					320	4.452	1.211	1.65	3.03	3.03	3.03
					321	3.201	0.891	1.559	2.008	2.008	2.008
					322	3.139	0.649	1.353	1.349	1.349	1.349
					323	3.003	0.439	1.365	0.774	0.774	0.774
					324	1.103	0.651	0.366	-0.76	-0.76	-0.76
					325	1.108	1.031	0.891	-0.208	-0.208	-0.208
					326	0.637	0.606	0.277	-1.054	-1.054	-1.054
					327	1.147	1.028	0.6	-1.488	-1.488	-1.488
					328	1.322	0.815	-0.246	-1.098	-1.098	-1.098
					329	0.631	0.393	0.054	-1.211	-1.211	-1.211
					330	0.22	0.51	0.38	-0.624	-0.624	-0.624
					331	0.881	1.914	0.851	0.097	0.097	0.097
					332	0.853	1.904	0.822	1.047	1.047	1.047
					333	-0.44	1.545	0.503	1.483	1.483	1.483
					334	-0.493	1.836	-0.104	2.098	2.098	2.098
					335	0.568	3.046	0.592	2.685	2.685	2.685
					336	1.24	3.879	1.264	2.745	2.745	2.745
					337	1.901	4.649	2.932	3.268	3.268	3.268
					338	2.336	4.022	3.447	2.997	2.997	2.997
					339	2.607	4.184	3.254	2.407	2.407	2.407
					340	4.042	5.204	4.187	3.146	3.146	3.146
					341	4.083	5.482	4.981	3.371	3.371	3.371
					342	3.068	5.433	5.044	2.927	2.927	2.927
					343	2.551	5.359	3.648	2.712	2.712	2.712
					344	2.681	5.395	2.214	2.195	2.195	2.195
					345	2.374	5.852	2.268	2.705	2.705	2.705
					346	2.074	5.294	3.176	2.361	2.361	2.361
					347	3.66	5.142	3.706	2.019	2.019	2.019
					348	3.697	5.286	3.738	1.559	1.559	1.559
					349	3.803	5.004	4.109	1.612	1.612	1.612
					350	4.651	4.816	4.534	1.894	1.894	1.894
					351	3.945	4.345	3.822	1.038	1.038	1.038
					352	4.563	3.64	3.996	1.343	1.343	1.343
					353	4.913	3.984	3.752	1.963	1.963	1.963
					354	4.16	3.4	3.385	1.935	1.935	1.935
					355	4.52	4.733	4.266	3.505	3.505	3.505
					356	3.883	5.068	4.319	3.804	3.804	3.804
					357	3.684	5.657	4.79	4.699	4.699	4.699
					358	3.662	6.476	6.49	5.828	5.828	5.828
					359	4.322	7.292	6.663	6.626	6.626	6.626
					360	5.496	8.307	7.44	7.881	7.881	7.881
					361	6.633	11.008	8.945	10.197	10.197	10.197
					362	6.132	10.599	8.7	9.049	9.049	9.049
					363	8.011	11.006	8.888	10.232	10.232	10.232
					364	9.846	12.284	10.306	10.943	10.943	10.943
					365	13.677	14.121	11.737	12.582	12.582	12.582
					366	14.69	15.153	12.759	13.559	13.559	13.559
					367	16.394	17.352	14.597	14.576	14.576	14.576
					368	19.038	18.702	15.865	15.467	15.467	15.467
					369	23.227	22.375	19.726	18.83	18.83	18.83
					370	27.616	27.742	24.098	22.851	22.851	22.851
					371	31.683	31.683	28.1	27.766	27.766	27.766
					372	34.713	36.333	32.343	32.834	32.834	32.834
					373	39.67	40.772	37.55	37.323	37.323	37.323
					374	45.302	46.084	42.58	42.229	42.229	42.229
					375	50.116	50.395	47.536	46.618	46.618	46.618
					376	54.803	54.521	51.081	52.714	52.714	52.714
					377	60.569	60.481	55.652	57.71	57.71	57.71
					378	68.611	67.636	60.155	63.153	63.153	63.153
					379	76.77	75.176	65.595	69.777	69.777	69.777
					380	85.396	84.213	72.117	77.889	77.889	77.889
					381	93.234	92.744	79.781	85.745	85.745	85.745
					382	102.167	102.374	88.868	94.621	94.621	94.621
					383	111.006	111.354	98.322	101.867	101.867	101.867
					384	119.887	118.278	107.276	110.838	110.838	110.838
					385	128.525	127.746	118.549	120.293	120.293	120.293
					386	136.69	135.354	128.226	128.037	128.037	128.037
					387	147.206	144.546	137.464	135.877	135.877	135.877
					388	158.61	155.054	147.332	145.088	145.088	145.088
					389	169.147	165.859	155.975	155.705	155.705	155.705
					390	181.845	177.168	164.39	167.354	167.354	167.354
					391	193.692	189.447	174.413	178.207	178.207	178.207
					392	206.374	200.286	183.34	188.227	188.227	188.227
					393	219.438	211.901	193.221	199.392	199.392	199.392
					394	230.245	222.582	204.36	208.939	208.939	208.939
					395	241.949	234.664	214.512	220.806	220.806	220.806
					396	254.058	246.623	226.289	229.401	229.401	229.401
					397	264.091	258.552	237.651	239.77	239.77	239.77
					398	274.652	271.201	248.278	248.105	248.105	248.105
					399	285.192	281.171	258.025	258.548	258.548	258.548
					400	297.363	293.88	269.041	269.343	269.343	269.343
					401	309.997	306.342	279.509	280.914	280.914	280.914
					402	322.72	315.188	290.09	289.483	289.483	289.483
					403	335.639	325.08	299.018	302.63	302.63	302.63
					404	348.63	336.225	309.099	312.853	312.853	312.853
					405	363.019	346.792	320.333	323.92	323.92	323.92
					406	376.069	360.511	331.26	334.463	334.463	334.463
					407	388.179	371.68	342.96	344.837	344.837	344.837
					408	399.033	384.848	353.003	355.165	355.165	355.165
					409	410.104	396.706	362.937	366.574	366.574	366.574
					410	420.242	407.756	372.56	375.89	375.89	375.89
					411	432.713	420.975	384.729	387.815	387.815	387.815
					412	443.333	433.197	394.691	400.088	400.088	400.088
					413	453.379	442.201	405.562	410.619	410.619	410.619
					414	464.843	454.854	415.323	420.331	420.331	420.331
					415	479.277	465.508	425.843	432.425	432.425	432.425
					416	492.5	477.649	437.35	444.784	444.784	444.784
					417	506.695	489.862	448.496	454.206	454.206	454.206
					418	516.276	498.048	458.312	462.125	462.125	462.125
					419	529.03	508.466	469.116	472.135	472.135	472.135
					420	543.07	520.794	482.021	484.407	484.407	484.407
					421	555.611	530.098	492.506	497.836	497.836	497.836
					422	565.06	540.315	502.227	509.924	509.924	509.924
					423	575.138	553.031	510.493	518.511	518.511	518.511
					424	584.22	565.14	522.309	531.091	531.091	531.091
					425	599.086	578.458	534.351	543.639	543.639	543.639
					426	611.259	591.047	545.607	556.239	556.239	556.239
					427	621.825	603.548	556.38	564.532	564.532	564.532
					428	634.429	615.842	568.184	574.028	574.028	574.028
					429	647.235	627.9	579.083	584.855	584.855	584.855
					430	660.175	636.791	591.008	596.984	596.984	596.984
					431	671.557	648.544	602.524	607.181	607.181	607.181
					432	681.761	659.692	612.319	619.61	619.61	619.61
					433	694.065	669.475	623.208	631.083	631.083	631.083
					434	706.571	680.125	632.904	643.818	643.818	643.818
					435	717.31	692.016	641.674	653.333	653.333	653.333
					436	727.612	702.509	652.167	662.014	662.014	662.014
					437	736.246	711.438	660.677	671.711	671.711	671.711
					438	746.758	719.295	668.743	682.383	682.383	682.383
					439	758.087	730.285	679.764	693.344	693.344	693.344
					440	769.907	741.137	688.11	702.723	702.723	702.723
					441	779.927	750.648	696.907	712.476	712.476	712.476
					442	789.041	758.895	706.732	722.775	722.775	722.775
					443	802.096	767.228	717.956	733.088	733.088	733.088
					444	811.834	778.837	729.677	742.887	742.887	742.887
					445	824.623	788.408	740.898	750.212	750.212	750.212
					446	833.865	796.326	747.494	754.804	754.804	754.804
					447	840.875	803.873	757.357	761.001	761.001	761.001
					448	849.987	811.585	765.372	768.272	768.272	768.272
					449	857.916	820.462	773.585	777.535	777.535	777.535
					450	864.942	829.983	780.538	787.054	787.054	787.054
					451	872.496	839.221	787.605	797.177	797.177	797.177
					452	879.427	850.656	795.661	806.642	806.642	806.642
					453	885.346	858.234	804.569	816.871	816.871	816.871
					454	893.576	867.742	813.127	826.162	826.162	826.162
					455	901.335	877.767	822.478	835.096	835.096	835.096
					456	913.369	885.971	831.927	840.868	840.868	840.868
					457	924.02	895.024	840.111	848.013	848.013	848.013
					458	937.915	903.953	850.055	855.048	855.048	855.048
					459	948.63	910.29	860.3	864.546	864.546	864.546
					460	961.296	921.058	869.425	871.507	871.507	871.507
					461	970.468	929.694	879.374	880.442	880.442	880.442
					462	981.742	939.4	888.724	891.718	891.718	891.718
					463	987.898	950.121	897.293	901.235	901.235	901.235
					464	995.789	961.29	907.206	910.417	910.417	910.417
					465	1004.47	971.745	918.606	919.237	919.237	919.237
					466	1015.32	980.892	929.933	928.26	928.26	928.26
					467	1026.78	991.756	941.294	940.328	940.328	940.328
					468	1038.82	1003.6	951.873	950.609	950.609	950.609
					469	1049.58	1017.51	963.771	959.87	959.87	959.87
					470	1065.05	1029.13	976.431	970.724	970.724	970.724
					471	1078.18	1038.76	990.939	980.003	980.003	980.003
					472	1089.84	1051.33	1002.45	992.219	992.219	992.219
					473	1104.38	1069.05	1012.25	1009.14	1009.14	1009.14
					474	1116.74	1084.19	1026.84	1024.05	1024.05	1024.05
					475	1130.63	1097.98	1041.67	1038.1	1038.1	1038.1
					476	1146.47	1110.36	1054.81	1053.81	1053.81	1053.81
					477	1157.95	1124.45	1069.98	1070.03	1070.03	1070.03
					478	1175.41	1139.65	1085.87	1088.94	1088.94	1088.94
					479	1195.04	1153.56	1103.38	1103.89	1103.89	1103.89
					480	1211.16	1169.31	1120.79	1116.5	1116.5	1116.5
					481	1232.17	1183.43	1135.23	1133.23	1133.23	1133.23
					482	1252.12	1200.38	1151	1149.17	1149.17	1149.17
					483	1270.12	1217.75	1170.24	1162.44	1162.44	1162.44
					484	1290.87	1236.77	1188.62	1180.53	1180.53	1180.53
					485	1308.53	1257.09	1205	1198.23	1198.23	1198.23
					486	1326.2	1280.15	1221.31	1218.47	1218.47	1218.47
					487	1346.93	1298.2	1239.18	1233.32	1233.32	1233.32
					488	1365.54	1320.02	1259.4	1246.32	1246.32	1246.32
					489	1384.97	1340.45	1281.12	1263.69	1263.69	1263.69
					490	1404.06	1359.92	1300.55	1284.07	1284.07	1284.07
					491	1422.05	1379.2	1320.98	1304.02	1304.02	1304.02
					492	1440.5	1397.75	1339.16	1320.54	1320.54	1320.54
					493	1457.6	1414.54	1356.32	1333.91	1333.91	1333.91
					494	1477.08	1434.43	1376.05	1352.75	1352.75	1352.75
					495	1496.32	1450.72	1395.12	1371.4	1371.4	1371.4
					496	1513.03	1465.03	1409.33	1389.5	1389.5	1389.5
					497	1532.49	1478.87	1421.58	1404.5	1404.5	1404.5
					498	1552.01	1491.4	1435.75	1416.83	1416.83	1416.83
					499	1569.16	1503.32	1450.1	1430.62	1430.62	1430.62
					500	1583.74	1515.3	1464.33	1446.08	1446.08	1446.08
					501	1594.25	1526.33	1474.89	1455.95	1455.95	1455.95
					502	1602.88	1537.86	1484.45	1466.07	1466.07	1466.07
					503	1614.91	1550.77	1495.99	1473.41	1473.41	1473.41
					504	1627.37	1563.78	1508.09	1482.91	1482.91	1482.91
					505	1635.99	1576.14	1517.55	1492.32	1492.32	1492.32
					506	1642.06	1586.56	1528.6	1502.62	1502.62	1502.62
					507	1657.35	1596.47	1543.49	1512.02	1512.02	1512.02
					508	1667.39	1606.37	1557.27	1526.92	1526.92	1526.92
					509	1677.78	1618.92	1567.71	1537.33	1537.33	1537.33
					510	1686.27	1630.03	1580.08	1547.47	1547.47	1547.47
					511	1693.11	1638.09	1593.21	1553.49	1553.49	1553.49
					512	1703.87	1645.92	1601.57	1560.62	1560.62	1560.62
					513	1716.4	1654.98	1609.95	1567.27	1567.27	1567.27
					514	1719.03	1663.41	1611.48	1573.55	1573.55	1573.55
					515	1724.53	1670.12	1616.62	1579.18	1579.18	1579.18
					516	1731.21	1674.8	1622.3	1586.27	1586.27	1586.27
					517	1734.67	1682.21	1622.99	1590.25	1590.25	1590.25
					518	1735.03	1686.3	1622.93	1596.34	1596.34	1596.34
					519	1737.55	1691.98	1627.96	1600.38	1600.38	1600.38
					520	1739.91	1696.72	1630.31	1604.71	1604.71	1604.71
					521	1741.16	1698.64	1634.27	1605.4	1605.4	1605.4
					522	1743.15	1698.28	1634.52	1606.41	1606.41	1606.41
					523	1743.8	1696.88	1635.85	1605.48	1605.48	1605.48
					524	1744.58	1695.69	1636.53	1604.42	1604.42	1604.42
					525	1745.04	1692.02	1636.13	1601.27	1601.27	1601.27
					526	1740.31	1688.3	1632.1	1599.32	1599.32	1599.32
					527	1736.21	1685.4	1630.26	1597.33	1597.33	1597.33
					528	1734.69	1676.92	1628.39	1593.35	1593.35	1593.35
					529	1727.68	1672.88	1624.24	1590.25	1590.25	1590.25
					530	1721.91	1666.99	1621.1	1587.26	1587.26	1587.26
					531	1720.69	1662.1	1614.26	1583.16	1583.16	1583.16
					532	1715.3	1657.23	1609.38	1578.45	1578.45	1578.45
					533	1712.12	1652.62	1601.89	1574.59	1574.59	1574.59
					534	1707.67	1646.56	1597.65	1569.08	1569.08	1569.08
					535	1698.58	1639.82	1590.11	1563.68	1563.68	1563.68
					536	1692.67	1636.44	1580.84	1557.34	1557.34	1557.34
					537	1682.92	1628.91	1571.73	1552.33	1552.33	1552.33
					538	1669.72	1616.92	1566.84	1544.78	1544.78	1544.78
					539	1662.4	1608.33	1558.74	1536.77	1536.77	1536.77
					540	1651.05	1598.83	1553.05	1529.53	1529.53	1529.53
					541	1640.39	1592.48	1540.42	1525.61	1525.61	1525.61
					542	1633.73	1584.32	1531.26	1518.72	1518.72	1518.72
					543	1625.44	1576.25	1526.12	1508.93	1508.93	1508.93
					544	1617.95	1565.45	1512.93	1495.62	1495.62	1495.62
					545	1607.45	1553.26	1501.42	1483.06	1483.06	1483.06
					546	1597.51	1539.79	1489.38	1469.72	1469.72	1469.72
					547	1588.03	1528.2	1476.69	1459.54	1459.54	1459.54
					548	1576.19	1516.42	1467.66	1444.23	1444.23	1444.23
					549	1562.79	1506.21	1457.78	1432.17	1432.17	1432.17
					550	1551.56	1494.74	1443.53	1421.79	1421.79	1421.79
					551	1538.35	1483.92	1435.46	1411.57	1411.57	1411.57
					552	1527	1476.71	1427.26	1403.59	1403.59	1403.59
					553	1511.76	1466.21	1417.91	1395.32	1395.32	1395.32
					554	1501.11	1458.23	1406.26	1385.81	1385.81	1385.81
					555	1488.78	1446.24	1393.68	1377.59	1377.59	1377.59
					556	1476.15	1431.79	1379.68	1365.12	1365.12	1365.12
					557	1461.41	1418.31	1369.21	1353.22	1353.22	1353.22
					558	1446.12	1403.41	1355.14	1337.96	1337.96	1337.96
					559	1430.7	1388.07	1341.64	1325.04	1325.04	1325.04
					560	1418.84	1373.42	1330.03	1310.42	1310.42	1310.42
					561	1401.04	1359.29	1319.21	1295.99	1295.99	1295.99
					562	1383.97	1343.3	1306.26	1279.38	1279.38	1279.38
					563	1368.41	1328.06	1291.96	1264.47	1264.47	1264.47
					564	1353.75	1312.13	1275.28	1249.61	1249.61	1249.61
					565	1338.9	1297.7	1263.48	1238.32	1238.32	1238.32
					566	1324.52	1284.01	1248.77	1221.6	1221.6	1221.6
					567	1307.75	1271.21	1238.21	1209.01	1209.01	1209.01
					568	1294.42	1257.52	1223.07	1195.83	1195.83	1195.83
					569	1281.44	1244.46	1209.03	1183.26	1183.26	1183.26
					570	1269.36	1232.46	1195.79	1172.37	1172.37	1172.37
					571	1254.55	1215.44	1183.25	1159.75	1159.75	1159.75
					572	1239.51	1200.87	1167.85	1145.38	1145.38	1145.38
					573	1224.75	1185.33	1153.7	1134.42	1134.42	1134.42
					574	1207.63	1170.39	1134.98	1121.01	1121.01	1121.01
					575	1191.95	1152.39	1119.67	1107.98	1107.98	1107.98
					576	1175.01	1135.59	1105.37	1095.54	1095.54	1095.54
					577	1157.6	1123.56	1092.43	1081.37	1081.37	1081.37
					578	1143.92	1110.61	1081.28	1067.59	1067.59	1067.59
					579	1129.15	1095.58	1068.77	1056.82	1056.82	1056.82
					580	1115.13	1083.46	1052.88	1040.56	1040.56	1040.56
					581	1101.11	1070.03	1041.55	1025.37	1025.37	1025.37
					582	1086.76	1059.67	1029.99	1010.45	1010.45	1010.45
					583	1073.54	1048.54	1019.18	998.394	998.394	998.394
					584	1058.51	1034.3	1005.34	984.867	984.867	984.867
					585	1040.75	1023.42	988.929	970.265	970.265	970.265
					586	1028.54	1012.37	977.817	954.873	954.873	954.873
					587	1014.74	999.327	966.949	941.943	941.943	941.943
					588	1000.22	986.59	954.452	929.886	929.886	929.886
					589	988.759	974.325	940.714	918.12	918.12	918.12
					590	975.566	959.829	928.207	902.19	902.19	902.19
					591	964.067	944.774	915.543	890.483	890.483	890.483
					592	953.323	930.689	901.749	879.711	879.711	879.711
					593	938.684	915.505	885.552	867.034	867.034	867.034
					594	921.789	899.014	870.766	852.856	852.856	852.856
					595	906.775	884.436	857.669	838.741	838.741	838.741
					596	889.093	865.947	844.798	821.502	821.502	821.502
					597	873.864	855.176	829.192	811.045	811.045	811.045
					598	858.185	842.063	818.767	796.853	796.853	796.853
					599	844.335	828.941	805.752	782.333	782.333	782.333
					600	831.948	816.886	793.581	771.446	771.446	771.446
					601	823.618	806.906	781.963	761.947	761.947	761.947
					602	813.945	794.921	768.936	752.673	752.673	752.673
					603	805.111	783.799	757.553	744.785	744.785	744.785
					604	794.464	770.613	747.714	736.371	736.371	736.371
					605	783.172	761.268	735.873	728.598	728.598	728.598
					606	769.896	749.927	727.831	719.606	719.606	719.606
					607	759.86	741.288	719.087	710.75	710.75	710.75
					608	749.109	732.815	707.138	700.248	700.248	700.248
					609	737.252	723.161	696.891	690.697	690.697	690.697
					610	728.525	716.646	688.411	681.027	681.027	681.027
					611	719.592	704.839	677.501	670.378	670.378	670.378
					612	710.229	692.238	665.437	659.497	659.497	659.497
					613	702.622	681.195	653.989	649.197	649.197	649.197
					614	693.375	669.973	643.244	638.38	638.38	638.38
					615	680.81	657.686	633.727	629.406	629.406	629.406
					616	668.62	649.675	623.872	618.753	618.753	618.753
					617	655.01	638.512	611.189	607.663	607.663	607.663
					618	643.387	629.898	604.619	596.022	596.022	596.022
					619	630.586	618.933	594.309	586.089	586.089	586.089
					620	616.467	609.543	585.902	575.603	575.603	575.603
					621	605.209	598.98	576.56	566.108	566.108	566.108
					622	597.296	587.163	567.917	553.744	553.744	553.744
					623	587.993	573.727	558.934	545.01	545.01	545.01
					624	577.437	562.908	549.258	534.308	534.308	534.308
					625	568.995	552.915	537.301	525.001	525.001	525.001
					626	562.912	545.495	530.522	517.148	517.148	517.148
					627	554.655	535.983	521.04	509.851	509.851	509.851
					628	546.413	526.351	513.631	502.004	502.004	502.004
					629	536.542	518.848	505.944	493.483	493.483	493.483
					630	529.35	510.119	497.295	486.223	486.223	486.223
					631	520.452	499.929	489.835	478.549	478.549	478.549
					632	511.887	490.432	480.261	469.937	469.937	469.937
					633	502.343	481.813	470.814	459.37	459.37	459.37
					634	494.745	474.449	462.886	449.039	449.039	449.039
					635	483.676	466.843	453.589	441.79	441.79	441.79
					636	473.36	457.307	447.055	434.495	434.495	434.495
					637	463.458	450.024	439.147	425.23	425.23	425.23
					638	453.991	441.402	429.523	417.848	417.848	417.848
					639	444.524	434.926	422.76	410.755	410.755	410.755
					640	435.086	425.714	416.312	404.156	404.156	404.156
					641	425.805	417.036	409.791	398.317	398.317	398.317
					642	419.403	408.944	400.06	388.458	388.458	388.458
					643	413.678	402.438	390.403	379.775	379.775	379.775
					644	405.125	393.893	382.233	371.663	371.663	371.663
					645	399.61	388.712	376.152	364.993	364.993	364.993
					646	392.862	380.539	368.459	358.185	358.185	358.185
					647	386.299	374.47	360.4	350.708	350.708	350.708
					648	380.839	367.256	349.681	343.424	343.424	343.424
					649	374.162	360.526	345.106	337.987	337.987	337.987
					650	366.118	352.346	338.707	333.638	333.638	333.638
					651	359.136	346.956	331.459	329.201	329.201	329.201
					652	350.285	339.427	323.047	321	321	321
					653	342.099	331.824	315.729	312.797	312.797	312.797
					654	334.538	325.879	308.778	306.802	306.802	306.802
					655	324.006	318.755	302.304	301.085	301.085	301.085
					656	315.316	310.944	295.501	295.263	295.263	295.263
					657	307.442	303.854	289.386	288.037	288.037	288.037
					658	300.921	296.117	281.059	279.215	279.215	279.215
					659	294.814	290.443	276.553	274.442	274.442	274.442
					660	288.973	286.11	271.253	269.688	269.688	269.688
					661	283.575	278.288	266.192	262.838	262.838	262.838
					662	277.115	271.926	260.282	255.284	255.284	255.284
					663	270.91	265.314	253.242	247.269	247.269	247.269
					664	266.445	259.571	247.432	241.921	241.921	241.921
					665	260.15	254.608	243.923	237.763	237.763	237.763
					666	254.823	247.478	239.639	231.88	231.88	231.88
					667	250.924	242.96	235.927	228.922	228.922	228.922
					668	245.495	237.383	230.372	222.926	222.926	222.926
					669	241.056	232.302	225.337	218.735	218.735	218.735
					670	233.367	228.357	221.213	214.189	214.189	214.189
					671	226.938	223.952	215.869	209.55	209.55	209.55
					672	223.604	218.319	210.625	204.903	204.903	204.903
					673	217.028	213.398	205.114	199.507	199.507	199.507
					674	209.352	207.262	197.726	193.773	193.773	193.773
					675	205.134	203.33	195.017	190.801	190.801	190.801
					676	201.233	199.533	191.398	186.006	186.006	186.006
					677	198.811	193.649	185.739	181.861	181.861	181.861
					678	195.082	188.347	180.949	178.045	178.045	178.045
					679	189.003	183.398	176.087	172.651	172.651	172.651
					680	185.082	178.496	171.805	170.259	170.259	170.259
					681	180.591	173.123	167.173	165.333	165.333	165.333
					682	175.137	168.026	163.476	161.571	161.571	161.571
					683	171.503	164.247	159.491	158.775	158.775	158.775
					684	166.462	160.168	155.493	154.148	154.148	154.148
					685	163.133	157.686	153.737	150.803	150.803	150.803
					686	159.98	154.491	148.64	147.149	147.149	147.149
					687	155.083	150.32	146.05	142.868	142.868	142.868
					688	152.602	146.766	142.652	139.097	139.097	139.097
					689	148.427	143.8	138.34	134.883	134.883	134.883
					690	143.205	139.536	134.893	131.073	131.073	131.073
					691	140.113	136.812	133.053	127.284	127.284	127.284
					692	134.499	130.31	127.782	123.635	123.635	123.635
					693	130.114	126.283	124.122	120.101	120.101	120.101
					694	126.523	125.043	119.166	117.427	117.427	117.427
					695	121.753	122.1	115.874	115.228	115.228	115.228
					696	119.071	119.104	112.222	112.025	112.025	112.025
					697	116.733	116.136	108.855	108.405	108.405	108.405
					698	114.111	112.982	104.763	105.535	105.535	105.535
					699	111.924	113.109	102.157	103.062	103.062	103.062
					700	109.892	110.897	99.861	101.267	101.267	101.267
					701	108.096	107.601	97.457	98.174	98.174	98.174
					702	104.558	103.376	94.028	95.168	95.168	95.168
					703	100.918	99.375	90.831	92.461	92.461	92.461
					704	98.684	95.96	89.393	89.584	89.584	89.584
					705	94.842	93.094	88.089	87.635	87.635	87.635
					706	91.105	87.93	85.727	83.846	83.846	83.846
					707	88.121	84.806	84.043	81.029	81.029	81.029
					708	85.344	82.438	82.761	78.527	78.527	78.527
					709	82.956	82.23	81.646	75.978	75.978	75.978
					710	80.524	81.445	79.512	74.995	74.995	74.995
					711	77.507	80.5	77.68	73.458	73.458	73.458
					712	75.26	79.087	77.155	71.992	71.992	71.992
					713	74.347	77.977	75.3	71.578	71.578	71.578
					714	71.904	76.115	72.118	68.84	68.84	68.84
					715	69.473	73.031	69.323	66.019	66.019	66.019
					716	68.299	68.658	66.542	62.859	62.859	62.859
					717	66.262	65.852	64.371	59.813	59.813	59.813
					718	63.954	62.398	59.995	55.934	55.934	55.934
					719	61.047	59.255	55.984	53.813	53.813	53.813
					720	57.168	56.977	53.387	50.992	50.992	50.992
					721	54.882	54.713	51.818	49.205	49.205	49.205
					722	52.402	52.631	49.508	47.065	47.065	47.065
					723	50.185	51.153	47.466	46.219	46.219	46.219
					724	49.412	49.132	45.856	45.726	45.726	45.726
					725	48.162	47.402	44.822	45.037	45.037	45.037
					726	47	46.441	44.347	43.705	43.705	43.705
					727	46.229	44.635	43.284	43.347	43.347	43.347
					728	46.234	43.991	43.083	43.583	43.583	43.583
					729	44.206	43.174	41.776	42.138	42.138	42.138
					730	43.144	41.309	41.422	41.283	41.283	41.283
					731	41.937	40.141	40.829	40.209	40.209	40.209
					732	40.671	38.794	39.07	38.581	38.581	38.581
					733	40.344	38.199	37.113	37.13	37.13	37.13
					734	39.066	36.544	35.146	35.03	35.03	35.03
					735	37.791	34.601	33.085	33.174	33.174	33.174
					736	37.698	33.731	31.781	32.816	32.816	32.816
					737	35.111	32.731	30.155	31.429	31.429	31.429
					738	34.228	32.97	29.95	32.073	32.073	32.073
					739	33.812	33.441	29.357	32.46	32.46	32.46
					740	32.247	31.62	28.349	29.91	29.91	29.91
					741	30.32	31.808	27.847	29.141	29.141	29.141
					742	28.659	31.777	27.488	28.907	28.907	28.907
					743	26.839	30.712	27.218	27.439	27.439	27.439
					744	26.34	28.996	25.638	26.271	26.271	26.271
					745	24.322	27.067	25.044	24.195	24.195	24.195
					746	22.833	25.392	22.954	22.536	22.536	22.536
					747	22.648	24.389	21.856	23.229	23.229	23.229
					748	22.23	22.995	20.998	22.101	22.101	22.101
					749	23.423	21.743	20.954	21.979	21.979	21.979
					750	21.619	19.916	19.763	20.822	20.822	20.822
					751	22.291	20.34	19.642	20.795	20.795	20.795
					752	22.083	18.957	18.634	20.437	20.437	20.437
					753	21.988	18.363	19.81	20.334	20.334	20.334
					754	20.898	17.86	19.973	19.271	19.271	19.271
					755	20.21	17.073	20.154	18.466	18.466	18.466
					756	19.643	17.846	19.042	18.863	18.863	18.863
					757	19.954	18.631	18.787	18.268	18.268	18.268
					758	18.157	18.281	18.064	17.095	17.095	17.095
					759	16.932	18.466	18.045	16.203	16.203	16.203
					760	16.544	18.093	17.836	15.967	15.967	15.967
					761	17.002	17.179	16.992	16.405	16.405	16.405
					762	16.544	16.013	15.539	16.038	16.038	16.038
					763	15.503	15.026	14.431	15.66	15.66	15.66
					764	14.892	13.223	13.621	15.378	15.378	15.378
					765	15.316	12.605	13.242	14.458	14.458	14.458
					766	15.018	11.363	11.379	13.654	13.654	13.654
					767	13.627	11.044	10.529	12.68	12.68	12.68
					768	12.655	11.555	10.184	12.331	12.331	12.331
					769	12.165	11.911	10.39	11.503	11.503	11.503
					770	12.31	12.035	11.094	10.335	10.335	10.335
					771	11.566	11.439	9.804	9.443	9.443	9.443
					772	10.222	11.244	8.766	8.65	8.65	8.65
					773	10.1	11.742	8.662	8.901	8.901	8.901
					774	10.035	11.718	8.734	8.881	8.881	8.881
					775	10.091	11.169	8.951	8.927	8.927	8.927
					776	9.486	10.351	9.398	9.096	9.096	9.096
					777	9.788	10.555	9.488	9.927	9.927	9.927
					778	9.682	10.911	10.246	10.267	10.267	10.267
					779	10.579	10.519	10.843	9.691	9.691	9.691
					780	9.409	9.109	9.284	8.681	8.681	8.681
					781	8.988	8.688	8.929	7.94	7.94	7.94
					782	8.675	8.92	7.624	7.145	7.145	7.145
					783	7.493	8.186	5.796	5.87	5.87	5.87
					784	7.209	6.924	5.38	5.155	5.155	5.155
					785	7.806	6.209	5.123	5.556	5.556	5.556
					786	7.135	6.432	4.675	5.481	5.481	5.481
					787	6.32	7.127	5.149	5.044	5.044	5.044
					788	6.211	6.451	4.592	5.325	5.325	5.325
					789	6.753	6.177	4.843	5.271	5.271	5.271
					790	7.703	7.688	5.915	5.447	5.447	5.447
					791	5.784	7.688	5.233	4.381	4.381	4.381
					792	5.342	7.527	5.225	4.442	4.442	4.442
					793	6.185	7.823	5.662	5.568	5.568	5.568
					794	7.092	8.087	5.707	6.338	6.338	6.338
					795	6.43	8.274	5.104	5.564	5.564	5.564
					796	5.376	7.609	5.72	5.559	5.559	5.559
					797	4.174	6.405	3.921	4.508	4.508	4.508
					798	4.369	7.197	3.518	4.465	4.465	4.465
					799	3.655	6.822	2.377	3.038	3.038	3.038
					800	3.443	6.35	2.165	2.879	2.879	2.879
					801	3.759	6.009	2.664	2.888	2.888	2.888
					802	3.507	4.947	2.043	2.241	2.241	2.241
					803	3.436	4.52	2.059	2.05	2.05	2.05
					804	2.972	3.608	1.646	1.911	1.911	1.911
					805	3.632	3.355	2.089	2.598	2.598	2.598
					806	3.849	3.233	2.266	3.116	3.116	3.116
					807	3.005	2.038	1.57	1.921	1.921	1.921
					808	2.295	2.183	1.435	1.778	1.778	1.778
					809	2.08	2.819	1.136	2.574	2.574	2.574
					810	3.13	3.534	1.771	2.898	2.898	2.898
					811	2.836	3.279	1.471	3.118	3.118	3.118
					812	2.435	2.73	1.85	3.108	3.108	3.108
					813	1.683	2.255	1.825	3.15	3.15	3.15
					814	2.77	2.835	3.004	4.078	4.078	4.078
					815	2.693	2.762	3.453	3.63	3.63	3.63
					816	3.216	2.685	4.257	4.042	4.042	4.042
					817	3.463	2.182	4.116	3.977	3.977	3.977
					818	3.559	1.688	4.743	3.72	3.72	3.72
					819	3.524	2.035	4.566	2.587	2.587	2.587
					820	2.756	1.607	3.953	1.846	1.846	1.846
					821	2.857	0.941	3.738	1.096	1.096	1.096
					822	2.504	1.279	2.869	1.05	1.05	1.05
					823	2.442	1.476	2.963	0.694	0.694	0.694
					824	1.923	1.981	2.153	0.686	0.686	0.686
					825	1.98	2.577	2.001	0.679	0.679	0.679
					826	1.266	2.857	2.489	1.15	1.15	1.15
					827	1.779	3.417	2.789	1.718	1.718	1.718
					828	1.075	3.487	2.976	1.57	1.57	1.57
					829	0.053	3.071	2.281	0.547	0.547	0.547
					830	0.056	3.423	1.531	0.35	0.35	0.35
					831	-1.319	2.714	0.568	-0.322	-0.322	-0.322
					832	-1.564	2.066	-0.379	-0.875	-0.875	-0.875
					833	-0.601	0.961	-0.511	-0.865	-0.865	-0.865
					834	-0.378	1.058	-0.894	-1.029	-1.029	-1.029
					835	0.42	0.425	-0.854	-0.672	-0.672	-0.672
					836	1.324	0.799	-0.612	0.383	0.383	0.383
					837	2.024	0.808	0.999	2.265	2.265	2.265
					838	3.826	1.654	2.738	3.577	3.577	3.577
					839	3.154	1.8	2.467	4.336	4.336	4.336
					840	1.768	1.615	1.739	3.585	3.585	3.585
					841	0.732	2.123	1.667	3.431	3.431	3.431
					842	0.713	1.662	1.822	2.789	2.789	2.789
					843	0.111	1.414	1.506	2.279	2.279	2.279
					844	-0.305	1.171	0.971	1.56	1.56	1.56
					845	-1.467	0.144	0.084	0.312	0.312	0.312
					846	-0.892	-0.074	0.503	0.275	0.275	0.275
					847	0.49	0.33	1.104	1.27	1.27	1.27
					848	0.873	0.466	2.044	2.118	2.118	2.118
					849	0.551	-0.192	1.451	1.976	1.976	1.976
					850	0.731	-0.749	1.044	1.284	1.284	1.284
					851	1.055	-0.755	1.122	0.961	0.961	0.961
					852	2.304	0.41	1.919	1.33	1.33	1.33
					853	2.881	0.024	1.374	0.706	0.706	0.706
					854	3.292	0.163	0.557	0.532	0.532	0.532
					855	2.873	-0.458	-0.769	0.198	0.198	0.198
					856	3.382	0.843	0.402	0.833	0.833	0.833
					857	2.144	-0.025	0.423	0.464	0.464	0.464
					858	1.933	0.61	0.481	0.666	0.666	0.666
					859	0.876	-0.089	0.662	1.181	1.181	1.181
					860	1.989	1.299	2.433	1.928	1.928	1.928
					861	1.292	1.355	2.014	1.911	1.911	1.911
					862	1.503	2.32	3.126	1.611	1.611	1.611
					863	1.955	2.363	2.726	1.513	1.513	1.513
					864	3.331	3.235	3.027	2.424	2.424	2.424
					865	2.797	3.48	2.621	1.705	1.705	1.705
					866	1.743	2.878	0.83	1.067	1.067	1.067
					867	1.873	2.908	0.819	0.816	0.816	0.816
					868	2.76	2.421	0.914	0.672	0.672	0.672
					869	2.623	2.922	-0.206	1.053	1.053	1.053
					870	2.544	2.466	-1.036	0.038	0.038	0.038
					871	2.875	2.419	-0.764	-0.008	-0.008	-0.008
					872	2.624	2.355	-0.781	-0.246	-0.246	-0.246
					873	2.464	1.799	-0.828	-0.135	-0.135	-0.135
					874	1.043	0.187	-1.288	-0.739	-0.739	-0.739
					875	-0.189	-0.471	-1.655	-1.439	-1.439	-1.439
					876	-1.011	-1.235	-1.584	-1.589	-1.589	-1.589
					877	-1.204	-1.626	-1.908	-1.592	-1.592	-1.592
					878	-1.657	-1.533	-1.017	-0.675	-0.675	-0.675
					879	-0.833	-2.136	-0.823	-0.528	-0.528	-0.528
					880	-0.75	-0.761	-0.145	-0.075	-0.075	-0.075
					881	-0.209	0.03	-0.396	0.498	0.498	0.498
					882	1.183	0.256	-0.261	1.204	1.204	1.204
					883	1.24	0.567	0.092	1.747	1.747	1.747
					884	1.644	0.945	0.211	2.173	2.173	2.173
					885	1.34	0.448	-0.288	1.474	1.474	1.474
					886	0.826	0.05	-0.835	1.776	1.776	1.776
					887	0.928	0.335	-1.43	2.523	2.523	2.523
					888	0.957	0.606	-0.764	2.826	2.826	2.826
					889	1.01	1.011	-0.31	2.827	2.827	2.827
					890	1.574	0.525	-0.496	2.483	2.483	2.483
					891	2.144	1.107	0.434	2.762	2.762	2.762
					892	3.313	2.235	0.93	3.257	3.257	3.257
					893	4.191	2.355	2.312	2.797	2.797	2.797
					894	5.005	2.276	2.6	1.991	1.991	1.991
					895	3.81	1.629	2.994	1.406	1.406	1.406
					896	3.93	2.391	3.858	1.816	1.816	1.816
					897	2.807	2.756	3.15	1.459	1.459	1.459
					898	0.636	1.132	1.803	0.427	0.427	0.427
					899	-0.129	0.081	1.062	0.209	0.209	0.209
					900	-1.128	-0.463	0.886	-0.037	-0.037	-0.037
